# Supplementary material for: A transcriptomics approach uncovers novel roles for poly(ADP-ribosyl)ation in the basal defense response in Arabidopsis thaliana
Source: PLoS One. 2017 Dec 28;12(12):e0190268. doi: 10.1371/journal.pone.0190268 (PMC5746271; doi:10.1371/journal.pone.0190268)
Supplement: S1 Table — (XLSX) [file pone.0190268.s001.xlsx]

## Sheet: Legend
S1 Table: Normalized calls for gene lists, relaxed statistical criteria for Gene Ontology analysis
a	Col un
b	Col flg
c	Col 3AB
d	Col 3MB
e	Col 3AB flg
f	Col 3MB flg
g	Col elf
j	parg un
k	parg elf

## Sheet: Flg up broken (C1)
Column #	Probeset ID	Gene Model Description	Gene Model Type	Gene Symbol	p-value(Batch)	p-value(Label)	p-value(B vs. A)	Ratio(B vs. A)	Fold-Change(B vs. A)	p-value(C vs. A)	Ratio(C vs. A)	Fold-Change(C vs. A)	p-value(D vs. A)	Ratio(D vs. A)	Fold-Change(D vs. A)	p-value(E vs. C)	Ratio(E vs. C)	Fold-Change(E vs. C)	p-value(B vs. E)	Ratio(B vs. E)	Fold-Change(B vs. E)	p-value(E vs. B)	Ratio(E vs. B)	Fold-Change(E vs. B)	p-value(F vs. D)	Ratio(F vs. D)	Fold-Change(F vs. D)	p-value(B vs. F)	Ratio(B vs. F)	Fold-Change(B vs. F)	p-value(J vs. A)	Ratio(J vs. A)	Fold-Change(J vs. A)	p-value(K vs. J)	Ratio(K vs. J)	Fold-Change(K vs. J)	p-value(G vs. A)	Ratio(G vs. A)	Fold-Change(G vs. A)	p-value(K vs. G)	Ratio(K vs. G)	Fold-Change(K vs. G)	p-value(B vs. G)	Ratio(B vs. G)	Fold-Change(B vs. G)	p-value(G vs. K)	Ratio(G vs. K)	Fold-Change(G vs. K)	p-value(G vs. B)
129	AT1G02250	Arabidopsis NAC domain containing protein 5 (anac005); FUNCTIONS IN: transcription factor activity; INVOLVED IN: multicellular organismal development, regulation of transcription; LOCATED IN: cellular_component unknown; EXPRESSED IN: xylem; CONTAINS InterPro DOMAIN/s: No apical meristem (NAM) protein (InterPro:IPR003441); BEST Arabidopsis thaliana protein match is: ANAC004 (Arabidopsis NAC domain…	protein_coding	Arabidopsis NAC domain containing protein 5 (anac005)	0.355984	0.176268	0.00961642	1.59189	1.59189	0.643823	1.07738	1.07738	0.17642	1.25069	1.25069	0.28438	1.19147	1.19147	0.192476	1.24011	1.24011	0.192476	0.806379	-1.24011	0.442823	0.882974	-1.13254	0.034412	1.4415	1.4415	0.29145	1.18832	1.18832	0.563953	1.09767	1.09767	0.878205	1.02493	1.02493	0.146919	1.27265	1.27265	0.0132753	1.55316	1.55316	0.146919	0.785761	-1.27265	0.0132753
201	AT1G02940	Encodes glutathione transferase belonging to the phi class of GSTs. Naming convention according to Wagner et al. (2002).	protein_coding	GLUTATHIONE S-TRANSFERASE (CLASS PHI) 5 (GSTF5)	0.439256	0.00158986	0.00225169	1.92561	1.92561	0.524704	1.12456	1.12456	0.968267	0.992732	-1.00732	0.0881214	1.38796	1.38796	0.261688	1.2337	1.2337	0.261688	0.810571	-1.2337	0.752354	1.05966	1.05966	0.00407215	1.8305	1.8305	0.105298	1.36329	1.36329	0.0135685	1.6497	1.6497	0.00859131	1.71666	1.71666	0.154011	1.31011	1.31011	0.533566	1.12172	1.12172	0.154011	0.763295	-1.31011	0.533566
633	AT1G07150	member of MEKK subfamily	protein_coding	MITOGEN-ACTIVATED PROTEIN KINASE KINASE KINASE 13 (MAPKKK13)	0.599401	0.000160538	0.00585496	1.498	1.498	0.188717	1.19082	1.19082	0.885466	1.01879	1.01879	0.0511873	1.30749	1.30749	0.765308	0.96211	-1.03938	0.765308	1.03938	1.03938	2.03489e-05	2.13172	2.13172	0.010021	0.689755	-1.44979	0.795081	1.03417	1.03417	0.427454	1.10913	1.10913	0.681748	1.05457	1.05457	0.518214	1.08768	1.08768	0.0139659	1.42049	1.42049	0.518214	0.91939	-1.08768	0.0139659
637	AT1G07190	FUNCTIONS IN: molecular_function unknown; INVOLVED IN: biological_process unknown; LOCATED IN: cellular_component unknown; BEST Arabidopsis thaliana protein match is: LON1 (LON PROTEASE 1); ATP binding / ATP-dependent peptidase/ serine-type peptidase (TAIR:AT5G26860.1); Has 53 Blast hits to 53 proteins in 18 species: Archae - 0; Bacteria - 12; Metazoa - 0; Fungi - 8; Plants - 31; Viruses - 0; Oth…	protein_coding		0.0720641	0.0268678	0.00485884	1.32495	1.32495	0.337734	0.918372	-1.08888	0.0733714	1.17953	1.17953	0.452834	1.06855	1.06855	0.00306275	1.35017	1.35017	0.00306275	0.740646	-1.35017	0.237465	0.899651	-1.11154	0.0202806	1.24859	1.24859	0.334866	1.08945	1.08945	0.748916	0.972331	-1.02846	0.474202	1.06519	1.06519	0.949568	0.994479	-1.00555	0.0221659	1.24387	1.24387	0.949568	1.00555	1.00555	0.0221659
676	AT1G07560	leucine-rich repeat protein kinase, putative; FUNCTIONS IN: kinase activity; INVOLVED IN: protein amino acid phosphorylation; LOCATED IN: endomembrane system; EXPRESSED IN: root; CONTAINS InterPro DOMAIN/s: Protein kinase, ATP binding site (InterPro:IPR017441), Protein kinase, core (InterPro:IPR000719), Serine/threonine protein kinase (InterPro:IPR002290), Leucine-rich repeat (InterPro:IPR001611)…	protein_coding		0.00701847	6.45031e-09	0.00130939	1.37406	1.37406	0.1484	1.13218	1.13218	7.90432e-07	0.529241	-1.8895	0.0839692	1.16259	1.16259	0.606347	1.04391	1.04391	0.606347	0.957937	-1.04391	0.966045	1.00354	1.00354	3.24662e-09	2.58712	2.58712	0.40311	0.932195	-1.07274	0.0793636	1.16553	1.16553	0.240717	1.10474	1.10474	0.841193	0.983489	-1.01679	0.0168229	1.24378	1.24378	0.841193	1.01679	1.01679	0.0168229
709	AT1G07860	unknown protein; FUNCTIONS IN: molecular_function unknown; INVOLVED IN: biological_process unknown; LOCATED IN: cellular_component unknown; EXPRESSED IN: flower, pollen tube; EXPRESSED DURING: petal differentiation and expansion stage; Has 1 Blast hits to 1 proteins in 1 species: Archae - 0; Bacteria - 0; Metazoa - 0; Fungi - 0; Plants - 1; Viruses - 0; Other Eukaryotes - 0 (source: NCBI BLink).	protein_coding		0.325994	0.00287846	0.00183171	1.41198	1.41198	0.866086	1.01599	1.01599	0.0252715	1.25654	1.25654	0.301316	1.1039	1.1039	0.0242383	1.25896	1.25896	0.0242383	0.794308	-1.25896	0.096275	1.17767	1.17767	0.619191	0.954178	-1.04802	0.428622	1.07806	1.07806	0.750986	1.03033	1.03033	0.982704	1.00204	1.00204	0.282156	1.1085	1.1085	0.00191889	1.40911	1.40911	0.282156	0.902123	-1.1085	0.00191889
957	AT1G10155	PHLOEM PROTEIN 2-A10 (ATPP2-A10); FUNCTIONS IN: molecular_function unknown; INVOLVED IN: biological_process unknown; LOCATED IN: cellular_component unknown; BEST Arabidopsis thaliana protein match is: ATPP2-A9 (Phloem protein 2-A9); carbohydrate binding (TAIR:AT1G31200.1); Has 46 Blast hits to 46 proteins in 16 species: Archae - 0; Bacteria - 0; Metazoa - 0; Fungi - 0; Plants - 46; Viruses - 0; O…	protein_coding	Phloem protein 2-A10 (AtPP2-A10)	0.180995	0.00322463	0.0170948	1.5509	1.5509	0.762475	0.950556	-1.05202	0.0317322	1.47423	1.47423	0.299443	1.19349	1.19349	0.0762192	1.36706	1.36706	0.0762192	0.731497	-1.36706	0.423326	1.14514	1.14514	0.614065	0.918669	-1.08853	0.438607	0.877199	-1.13999	0.935364	1.01368	1.01368	0.646664	0.925837	-1.0801	0.809728	0.960428	-1.0412	0.00649046	1.67513	1.67513	0.809728	1.0412	1.0412	0.00649046
989	AT1G10455	unknown protein; FUNCTIONS IN: molecular_function unknown; INVOLVED IN: biological_process unknown; LOCATED IN: cellular_component unknown; BEST Arabidopsis thaliana protein match is: unknown protein (TAIR:AT1G51970.1); Has 30 Blast hits to 28 proteins in 2 species: Archae - 0; Bacteria - 0; Metazoa - 0; Fungi - 0; Plants - 30; Viruses - 0; Other Eukaryotes - 0 (source: NCBI BLink).	protein_coding		0.488899	0.0165552	0.00156515	1.38278	1.38278	0.0976338	1.16179	1.16179	0.0209422	1.24393	1.24393	0.716035	0.968932	-1.03206	0.0281645	1.22839	1.22839	0.0281645	0.814075	-1.22839	0.407938	1.07513	1.07513	0.700476	1.03395	1.03395	0.00089076	1.41471	1.41471	0.173539	0.885667	-1.12909	0.15264	1.13656	1.13656	0.269485	1.10242	1.10242	0.0352078	1.21664	1.21664	0.269485	0.907098	-1.10242	0.0352078
1015	AT1G10690	unknown protein; FUNCTIONS IN: molecular_function unknown; INVOLVED IN: biological_process unknown; LOCATED IN: cellular_component unknown; EXPRESSED IN: stem, leaf whorl, embryo; EXPRESSED DURING: E expanded cotyledon stage; BEST Arabidopsis thaliana protein match is: unknown protein (TAIR:AT1G60783.1); Has 20 Blast hits to 20 proteins in 4 species: Archae - 0; Bacteria - 0; Metazoa - 0; Fungi -…	protein_coding		0.0812844	0.0426138	0.00792133	1.38777	1.38777	0.462111	0.921807	-1.08483	0.657208	1.05008	1.05008	0.0947606	1.21156	1.21156	0.0615864	1.24261	1.24261	0.0615864	0.804758	-1.24261	0.216756	1.14908	1.14908	0.213872	1.15014	1.15014	0.979192	1.00287	1.00287	0.0741494	1.22931	1.22931	0.401078	1.0977	1.0977	0.298574	1.12311	1.12311	0.0454096	1.26426	1.26426	0.298574	0.890386	-1.12311	0.0454096
1047	AT1G11040	DNAJ chaperone C-terminal domain-containing protein; FUNCTIONS IN: unfolded protein binding, heat shock protein binding; INVOLVED IN: protein folding; LOCATED IN: cellular_component unknown; EXPRESSED IN: leaf whorl, petal, male gametophyte, flower, pollen tube; EXPRESSED DURING: L mature pollen stage, M germinated pollen stage, 4 anthesis, petal differentiation and expansion stage; CONTAINS Inte…	protein_coding		0.364877	0.0121849	0.00358158	1.41739	1.41739	0.325837	1.10924	1.10924	0.24149	0.883015	-1.13248	0.506071	1.07206	1.07206	0.105384	1.19191	1.19191	0.105384	0.838989	-1.19191	0.0191022	1.30547	1.30547	0.0603935	1.22957	1.22957	0.525342	0.935743	-1.06867	0.16043	1.16248	1.16248	0.300524	1.11565	1.11565	0.807816	0.975022	-1.02562	0.0325509	1.27046	1.27046	0.807816	1.02562	1.02562	0.0325509
1074	AT1G11290	Pentatricopeptide Repeat Protein containing the DYW motif. Required for editing of multiple plastid transcripts. Endonuclease activity.	protein_coding	CHLORORESPIRATORY REDUCTION22 (CRR22)	0.461672	0.0483293	0.0111323	1.30852	1.30852	0.27069	1.11286	1.11286	0.876606	0.985322	-1.0149	0.0971296	1.17957	1.17957	0.97328	0.996816	-1.00319	0.97328	1.00319	1.00319	0.449172	1.07542	1.07542	0.0387945	1.23488	1.23488	0.503238	1.06629	1.06629	0.565893	1.05648	1.05648	0.0455647	1.22533	1.22533	0.382959	0.919359	-1.08771	0.493448	1.06789	1.06789	0.382959	1.08771	1.08771	0.493448
1325	AT1G13635	methyladenine glycosylase family protein; FUNCTIONS IN: DNA-3-methyladenine glycosylase I activity, catalytic activity; INVOLVED IN: DNA repair, base-excision repair; LOCATED IN: cellular_component unknown; CONTAINS InterPro DOMAIN/s: DNA glycosylase (InterPro:IPR011257), Methyladenine glycosylase (InterPro:IPR005019); BEST Arabidopsis thaliana protein match is: methyladenine glycosylase family p…	protein_coding		0.276105	0.00319528	0.00678922	1.30593	1.30593	0.274937	1.10201	1.10201	0.348722	0.920396	-1.08649	0.4081	1.07573	1.07573	0.276654	1.10162	1.10162	0.276654	0.907758	-1.10162	0.310916	0.914009	-1.09408	0.000103206	1.55237	1.55237	0.109157	1.15693	1.15693	0.869271	0.985732	-1.01447	0.464444	1.06652	1.06652	0.446911	1.0693	1.0693	0.0315058	1.22448	1.22448	0.446911	0.935193	-1.0693	0.0315058
1444	AT1G14780	FUNCTIONS IN: molecular_function unknown; INVOLVED IN: biological_process unknown; LOCATED IN: cellular_component unknown; EXPRESSED IN: 13 plant structures; EXPRESSED DURING: 6 growth stages; CONTAINS InterPro DOMAIN/s: Membrane attack complex component/perforin/complement C9 (InterPro:IPR001862); BEST Arabidopsis thaliana protein match is: unknown protein (TAIR:AT4G24290.2); Has 119 Blast hits …	protein_coding		0.923179	0.000846342	0.00110269	1.48298	1.48298	0.468402	1.07654	1.07654	0.742613	0.967366	-1.03374	0.054463	1.22881	1.22881	0.266785	1.12104	1.12104	0.266785	0.892032	-1.12104	0.0481481	1.2367	1.2367	0.046018	1.23959	1.23959	0.0618499	1.22064	1.22064	0.10393	1.18674	1.18674	0.000252935	1.59093	1.59093	0.359198	0.910523	-1.09827	0.489368	0.932149	-1.07279	0.359198	1.09827	1.09827	0.489368
1580	AT1G16120	wall-associated kinase like	protein_coding	wall associated kinase-like 1 (WAKL1)	0.0542848	0.00143129	0.00294792	1.48538	1.48538	0.773546	1.03361	1.03361	0.786229	1.03165	1.03165	0.0973224	1.22011	1.22011	0.166715	1.17782	1.17782	0.166715	0.849026	-1.17782	0.178277	0.85295	-1.1724	0.000275413	1.68804	1.68804	0.00585912	1.43168	1.43168	0.88399	1.01689	1.01689	0.0374207	1.29224	1.29224	0.30694	1.12662	1.12662	0.235376	1.14946	1.14946	0.30694	0.887611	-1.12662	0.235376
1824	AT1G18510	Member of TETRASPANIN family	protein_coding	TETRASPANIN 16 (TET16)	0.0893917	0.0721455	0.00589078	1.30303	1.30303	0.893792	1.01138	1.01138	0.293213	1.09487	1.09487	0.102507	1.15539	1.15539	0.209894	1.1151	1.1151	0.209894	0.89678	-1.1151	0.879717	0.987259	-1.01291	0.0395673	1.20548	1.20548	0.0419493	1.20247	1.20247	0.0573916	0.843031	-1.1862	0.116376	1.14848	1.14848	0.153949	0.882662	-1.13294	0.149536	1.13457	1.13457	0.153949	1.13294	1.13294	0.149536
1863	AT1G18910	protein binding / zinc ion binding; FUNCTIONS IN: protein binding, zinc ion binding; EXPRESSED IN: 15 plant structures; EXPRESSED DURING: 7 growth stages; CONTAINS InterPro DOMAIN/s: Zinc finger, CTCHY-type (InterPro:IPR017921), Zinc finger, CHY-type (InterPro:IPR008913), Zinc finger, RING-type (InterPro:IPR001841), Zinc finger, RING/FYVE/PHD-type (InterPro:IPR013083), Haemerythrin/HHE cation-bin…	protein_coding		0.539095	0.0283958	0.00321083	1.41972	1.41972	0.983758	1.0021	1.0021	0.302908	1.11378	1.11378	0.0526932	1.23592	1.23592	0.196149	1.14631	1.14631	0.196149	0.872365	-1.14631	0.0446963	1.24669	1.24669	0.829121	1.02246	1.02246	0.282107	1.11927	1.11927	0.474792	1.07691	1.07691	0.0922403	1.19877	1.19877	0.957513	1.00549	1.00549	0.114138	1.18432	1.18432	0.957513	0.994537	-1.00549	0.114138
1876	AT1G19030	transposable element gene; similar to unknown protein [Arabidopsis thaliana] (TAIR:AT5G13655.1); similar to putative AP endonuclease/reverse transcriptase [Brassica napus] (GB:AAM82604.1); contains domain NON-LTR RETROELEMENT REVERSE TRANSCRIPTASE RELATED (PTHR19446:SF34); contains domain REVERSE TRANSCRIPTASES (PTHR19446)	transposable_element_gene		0.788919	0.00173799	0.005517	1.38951	1.38951	0.113058	0.841925	-1.18775	0.0162345	0.759076	-1.31739	0.060367	1.23046	1.23046	0.0113206	1.34128	1.34128	0.0113206	0.745557	-1.34128	0.315693	1.11216	1.11216	0.000175431	1.64592	1.64592	0.425772	0.919544	-1.0875	0.814178	1.02483	1.02483	0.819416	0.976463	-1.0241	0.733668	0.965088	-1.03617	0.00338315	1.423	1.423	0.733668	1.03617	1.03617	0.00338315
2102	AT1G21245	wall-associated kinase-related; FUNCTIONS IN: protein kinase activity, ATP binding; INVOLVED IN: protein amino acid phosphorylation; LOCATED IN: cellular_component unknown; CONTAINS InterPro DOMAIN/s: Protein kinase, core (InterPro:IPR000719), Protein kinase-like (InterPro:IPR011009); BEST Arabidopsis thaliana protein match is: WAK3 (wall associated kinase 3); kinase/ protein serine/threonine kin…	protein_coding		0.557704	0.0296276	0.00361079	1.36451	1.36451	0.446533	0.931271	-1.0738	0.951375	0.994364	-1.00567	0.059045	1.20375	1.20375	0.0467977	1.21721	1.21721	0.0467977	0.821552	-1.21721	0.188336	1.13358	1.13358	0.0525172	1.21055	1.21055	0.188205	1.13362	1.13362	0.702884	1.03607	1.03607	0.32023	1.09812	1.09812	0.471735	1.06956	1.06956	0.0300563	1.2426	1.2426	0.471735	0.93496	-1.06956	0.0300563
2250	AT1G22670	protease-associated zinc finger (C3HC4-type RING finger) family protein; FUNCTIONS IN: peptidase activity, protein binding, zinc ion binding; LOCATED IN: endomembrane system; CONTAINS InterPro DOMAIN/s: Protease-associated PA (InterPro:IPR003137), Zinc finger, RING-type (InterPro:IPR001841), Zinc finger, RING/FYVE/PHD-type (InterPro:IPR013083); BEST Arabidopsis thaliana protein match is: protease…	protein_coding		0.147365	0.010243	0.0135246	1.37732	1.37732	0.176864	0.849591	-1.17704	0.0397824	0.772425	-1.29462	0.504709	1.08192	1.08192	0.0029311	1.49841	1.49841	0.0029311	0.667375	-1.49841	0.0266789	1.32519	1.32519	0.0204471	1.34555	1.34555	0.877079	0.982031	-1.0183	0.817548	0.973305	-1.02743	0.337296	0.892147	-1.12089	0.558543	1.07136	1.07136	0.00169675	1.54383	1.54383	0.558543	0.933389	-1.07136	0.00169675
2366	AT1G23810	paired amphipathic helix repeat-containing protein; FUNCTIONS IN: molecular_function unknown; INVOLVED IN: regulation of transcription, DNA-dependent; LOCATED IN: nucleus; CONTAINS InterPro DOMAIN/s: Paired amphipathic helix (InterPro:IPR003822); BEST Arabidopsis thaliana protein match is: paired amphipathic helix repeat-containing protein (TAIR:AT1G24250.1); Has 537 Blast hits to 378 proteins in…	protein_coding		0.905622	0.0142712	0.000831714	1.60031	1.60031	0.607356	1.06191	1.06191	0.531477	1.07606	1.07606	0.102429	1.21962	1.21962	0.0834465	1.23563	1.23563	0.0834465	0.809302	-1.23563	0.775988	1.03372	1.03372	0.00589392	1.43868	1.43868	0.79344	1.03098	1.03098	0.0319835	1.30896	1.30896	0.148099	1.19025	1.19025	0.289385	1.13381	1.13381	0.0200171	1.34451	1.34451	0.289385	0.881981	-1.13381	0.0200171
2421	AT1G24320	alpha-glucosidase, putative; FUNCTIONS IN: mannosyl-oligosaccharide glucosidase activity, alpha-glucosidase activity, catalytic activity; INVOLVED IN: oligosaccharide metabolic process; LOCATED IN: cellular_component unknown; EXPRESSED IN: 6 plant structures; EXPRESSED DURING: F mature embryo stage, petal differentiation and expansion stage, D bilateral stage; CONTAINS InterPro DOMAIN/s: Glycosid…	protein_coding		0.0800993	0.000867988	0.000296778	1.4001	1.4001	0.602011	0.96181	-1.03971	0.107077	0.882531	-1.1331	0.290408	1.08331	1.08331	0.000954867	1.34374	1.34374	0.000954867	0.74419	-1.34374	0.12144	1.12717	1.12717	0.000256064	1.40748	1.40748	0.448633	0.944736	-1.0585	0.122229	1.12686	1.12686	0.279385	1.0854	1.0854	0.794733	0.980824	-1.01955	0.00310007	1.28994	1.28994	0.794733	1.01955	1.01955	0.00310007
2698	AT1G27870	nucleic acid binding; FUNCTIONS IN: nucleic acid binding; INVOLVED IN: biological_process unknown; LOCATED IN: cellular_component unknown; CONTAINS InterPro DOMAIN/s: Polynucleotidyl transferase, Ribonuclease H fold (InterPro:IPR012337), RNA-directed DNA polymerase (reverse transcriptase), related (InterPro:IPR015706); BEST Arabidopsis thaliana protein match is: glycoside hydrolase family 28 prot…	protein_coding		0.39765	0.00534651	0.00188698	1.55453	1.55453	0.84767	0.977074	-1.02346	0.00519053	1.46846	1.46846	0.159988	1.19132	1.19132	0.0269525	1.3355	1.3355	0.0269525	0.748783	-1.3355	0.545572	1.07612	1.07612	0.891922	0.983734	-1.01654	0.136262	1.20486	1.20486	0.889458	1.01692	1.01692	0.244355	1.1544	1.1544	0.622957	1.06137	1.06137	0.0234352	1.34661	1.34661	0.622957	0.942181	-1.06137	0.0234352
2805	AT1G29100	copper-binding family protein; FUNCTIONS IN: copper ion binding, metal ion binding; INVOLVED IN: copper ion transport, metal ion transport; CONTAINS InterPro DOMAIN/s: Heavy metal transport/detoxification protein (InterPro:IPR006121); BEST Arabidopsis thaliana protein match is: copper-binding family protein (TAIR:AT1G06330.1); Has 500 Blast hits to 488 proteins in 34 species: Archae - 0; Bacteria…	protein_coding		0.100282	0.00565268	0.000413998	2.25654	2.25654	0.545002	1.12011	1.12011	0.852596	1.03524	1.03524	0.155798	1.31415	1.31415	0.0332697	1.53298	1.53298	0.0332697	0.652324	-1.53298	0.225873	1.25989	1.25989	0.00868031	1.73009	1.73009	0.0328194	1.53492	1.53492	0.262361	1.23749	1.23749	0.132139	1.33779	1.33779	0.0740551	1.41984	1.41984	0.0115688	1.68676	1.68676	0.0740551	0.704306	-1.41984	0.0115688
2911	AT1G30110	ARABIDOPSIS THALIANA NUDIX HYDROLASE HOMOLOG 25 (ATNUDX25); FUNCTIONS IN: bis(5'-nucleosyl)-tetraphosphatase (asymmetrical) activity; INVOLVED IN: diadenosine tetraphosphate catabolic process; LOCATED IN: cellular_component unknown; EXPRESSED IN: 20 plant structures; EXPRESSED DURING: 13 growth stages; CONTAINS InterPro DOMAIN/s: NUDIX (InterPro:IPR015797), NUDIX hydrolase, core (InterPro:IPR0000…	protein_coding	ARABIDOPSIS THALIANA NUDIX HYDROLASE HOMOLOG 25 (ATNUDX25)	0.133293	2.7838e-06	0.00124151	1.37002	1.37002	0.152239	1.1286	1.1286	0.0275485	0.822754	-1.21543	0.135462	1.13488	1.13488	0.415115	1.06965	1.06965	0.415115	0.934889	-1.06965	0.0166382	1.24008	1.24008	0.00210168	1.34279	1.34279	0.941419	1.00603	1.00603	4.59999e-05	1.56009	1.56009	1.98757e-05	1.61582	1.61582	0.722472	0.97133	-1.02952	0.0570633	0.847881	-1.17941	0.722472	1.02952	1.02952	0.0570633
2914	AT1G30135	JASMONATE-ZIM-DOMAIN PROTEIN 8 (JAZ8); FUNCTIONS IN: molecular_function unknown; INVOLVED IN: biological_process unknown; LOCATED IN: cellular_component unknown; EXPRESSED IN: 19 plant structures; EXPRESSED DURING: 8 growth stages; CONTAINS InterPro DOMAIN/s: Tify (InterPro:IPR010399), CCT domain-like (InterPro:IPR018467); BEST Arabidopsis thaliana protein match is: JAZ7 (JASMONATE-ZIM-DOMAIN PRO…	protein_coding	JASMONATE-ZIM-DOMAIN PROTEIN 8 (JAZ8)	0.808557	0.00641614	0.00176651	1.82087	1.82087	0.742686	0.947946	-1.05491	0.622688	0.922845	-1.08361	0.509822	1.11393	1.11393	0.00362319	1.72441	1.72441	0.00362319	0.57991	-1.72441	0.313374	0.84655	-1.18127	7.36192e-05	2.33076	2.33076	0.362775	1.16174	1.16174	0.920057	1.01645	1.01645	0.592851	1.09124	1.09124	0.628601	1.08212	1.08212	0.00558566	1.66862	1.66862	0.628601	0.924112	-1.08212	0.00558566
3090	AT1G31750	proline-rich family protein; FUNCTIONS IN: molecular_function unknown; INVOLVED IN: biological_process unknown; LOCATED IN: cellular_component unknown; EXPRESSED IN: 8 plant structures; EXPRESSED DURING: L mature pollen stage, M germinated pollen stage, 4 anthesis, LP.04 four leaves visible, petal differentiation and expansion stage; Has 28504 Blast hits to 13839 proteins in 758 species: Archae -…	protein_coding		0.131537	0.00587956	0.0030317	1.47521	1.47521	0.765559	0.966767	-1.03438	0.296071	1.12791	1.12791	0.0521605	1.26333	1.26333	0.109492	1.20785	1.20785	0.109492	0.827914	-1.20785	0.302169	1.12615	1.12615	0.198057	1.16141	1.16141	0.912578	0.987649	-1.01251	0.0240099	1.32021	1.32021	0.00298559	1.47641	1.47641	0.281306	0.883162	-1.1323	0.994299	0.999192	-1.00081	0.281306	1.1323	1.1323	0.994299
3337	AT1G34050	ankyrin repeat family protein; FUNCTIONS IN: protein binding; INVOLVED IN: biological_process unknown; LOCATED IN: cellular_component unknown; CONTAINS InterPro DOMAIN/s: Ankyrin (InterPro:IPR002110); BEST Arabidopsis thaliana protein match is: ankyrin repeat family protein (TAIR:AT5G54710.1); Has 17720 Blast hits to 9272 proteins in 363 species: Archae - 14; Bacteria - 889; Metazoa - 10920; Fung…	protein_coding		0.381521	0.0277869	0.00252537	1.4979	1.4979	0.700913	0.956772	-1.04518	0.56855	1.068	1.068	0.538296	1.07365	1.07365	0.00417231	1.45818	1.45818	0.00417231	0.685786	-1.45818	0.247783	0.873236	-1.14517	0.000688383	1.60613	1.60613	0.800181	1.02951	1.02951	0.474097	1.08637	1.08637	0.793908	1.03047	1.03047	0.479024	1.08535	1.08535	0.00442414	1.45361	1.45361	0.479024	0.921358	-1.08535	0.00442414
3407	AT1G34670	Member of the R2R3 factor gene family.	protein_coding	myb domain protein 93 (AtMYB93)	0.034943	0.0704601	0.0145842	1.30122	1.30122	0.107122	1.1784	1.1784	0.201575	1.13663	1.13663	0.0631634	1.21167	1.21167	0.348581	0.911322	-1.09731	0.348581	1.09731	1.09731	0.732615	0.96712	-1.034	0.0985595	1.18372	1.18372	0.390684	1.08854	1.08854	0.337056	1.09984	1.09984	0.0791849	1.19756	1.19756	0.997734	0.999723	-1.00028	0.400724	1.08656	1.08656	0.997734	1.00028	1.00028	0.400724
3713	AT1G38230	transposable element gene; gypsy-like retrotransposon family (Athila), has a 1.7e-60 P-value blast match to GB:CAA57397 Athila ORF 1 (Arabidopsis thaliana)	transposable_element_gene		0.531512	0.0096033	0.00377706	1.46222	1.46222	0.802906	1.02889	1.02889	0.00797584	1.40498	1.40498	0.948103	1.00745	1.00745	0.00739957	1.41065	1.41065	0.00739957	0.708895	-1.41065	0.887866	1.01621	1.01621	0.834404	1.02414	1.02414	0.501834	1.08018	1.08018	0.971581	0.995947	-1.00407	0.485178	1.08351	1.08351	0.950072	0.992886	-1.00716	0.0167517	1.34952	1.34952	0.950072	1.00716	1.00716	0.0167517
3885	AT1G42350	transposable element gene; copia-like retrotransposon family, has a 1.1e-102 P-value blast match to GB:CAA31653 polyprotein (Ty1_Copia-element) (Arabidopsis thaliana)	transposable_element_gene		0.111114	0.0209379	0.00364203	1.60456	1.60456	0.333925	1.14851	1.14851	0.59135	0.926686	-1.07911	0.0929032	1.2819	1.2819	0.544577	1.08985	1.08985	0.544577	0.917559	-1.08985	0.182435	1.21374	1.21374	0.0211276	1.42658	1.42658	0.533153	1.09256	1.09256	0.209255	1.1994	1.1994	0.447541	1.11429	1.11429	0.260464	1.17601	1.17601	0.0184313	1.43998	1.43998	0.260464	0.850329	-1.17601	0.0184313
4076	AT1G44140	transposable element gene; pseudogene, hypothetical protein	transposable_element_gene		0.456241	0.0827534	0.00654468	1.54245	1.54245	0.970624	0.994824	-1.0052	0.121712	1.25449	1.25449	0.406876	1.12544	1.12544	0.0345992	1.37766	1.37766	0.0345992	0.72587	-1.37766	0.692312	1.05749	1.05749	0.29333	1.16269	1.16269	0.400441	1.12732	1.12732	0.606486	1.07562	1.07562	0.0346286	1.37757	1.37757	0.371388	0.880214	-1.13609	0.427116	1.11968	1.11968	0.371388	1.13609	1.13609	0.427116
4141	AT1G45140	transposable element gene; non-LTR retrotransposon family (LINE), has a 1.4e-37 P-value blast match to GB:NP_038603 L1 repeat, Tf subfamily, member 23 (LINE-element) (Mus musculus)	transposable_element_gene		0.0284203	0.00244	0.000251812	1.40907	1.40907	0.318268	1.07844	1.07844	0.643514	1.03518	1.03518	0.171315	1.1107	1.1107	0.0415451	1.17637	1.17637	0.0415451	0.850076	-1.17637	0.781505	0.979536	-1.02089	0.000372164	1.38962	1.38962	0.963345	0.996584	-1.00343	0.668605	0.96854	-1.03248	0.244941	1.09252	1.09252	0.110443	0.883495	-1.13187	0.00314939	1.28975	1.28975	0.110443	1.13187	1.13187	0.00314939
4247	AT1G47690	unknown protein; FUNCTIONS IN: molecular_function unknown; INVOLVED IN: biological_process unknown; LOCATED IN: endomembrane system; BEST Arabidopsis thaliana protein match is: unknown protein (TAIR:AT1G47700.1); Has 2 Blast hits to 2 proteins in 1 species: Archae - 0; Bacteria - 0; Metazoa - 0; Fungi - 0; Plants - 2; Viruses - 0; Other Eukaryotes - 0 (source: NCBI BLink).	protein_coding		0.189863	0.259128	0.0091597	1.31058	1.31058	0.108104	1.16808	1.16808	0.0540815	1.20896	1.20896	0.703337	1.03603	1.03603	0.39543	1.08298	1.08298	0.39543	0.923378	-1.08298	0.632086	0.95642	-1.04557	0.188909	1.13345	1.13345	0.0309743	1.24101	1.24101	0.198721	0.884802	-1.1302	0.134028	1.15498	1.15498	0.587388	0.950705	-1.05185	0.185201	1.13472	1.13472	0.587388	1.05185	1.05185	0.185201
4309	AT1G48220	ATP binding / protein kinase/ protein serine/threonine kinase/ protein tyrosine kinase; FUNCTIONS IN: protein serine/threonine kinase activity, protein tyrosine kinase activity, protein kinase activity, ATP binding; INVOLVED IN: protein amino acid phosphorylation; LOCATED IN: cellular_component unknown; CONTAINS InterPro DOMAIN/s: Protein kinase, ATP binding site (InterPro:IPR017441), Protein kin…	protein_coding		0.696102	0.201598	0.0134263	1.35542	1.35542	0.0932703	1.21574	1.21574	0.244187	1.1415	1.1415	0.905942	0.986946	-1.01323	0.28187	1.12964	1.12964	0.28187	0.885238	-1.12964	0.306024	0.890705	-1.12271	0.0183185	1.3331	1.3331	0.362723	1.108	1.108	0.552968	1.06859	1.06859	0.050563	1.26036	1.26036	0.575897	0.939408	-1.0645	0.515938	1.07542	1.07542	0.575897	1.0645	1.0645	0.515938
4341	AT1G48510	cytochrome c oxidase assembly protein surfeit-related; FUNCTIONS IN: molecular_function unknown; INVOLVED IN: biological_process unknown; EXPRESSED IN: root; CONTAINS InterPro DOMAIN/s: Surfeit locus 1 (InterPro:IPR002994); BEST Arabidopsis thaliana protein match is: SURF1 (SURFEIT 1) (TAIR:AT3G17910.1); Has 287 Blast hits to 287 proteins in 59 species: Archae - 0; Bacteria - 14; Metazoa - 54; Fu…	protein_coding		0.677543	0.00225726	0.0110546	1.38473	1.38473	0.114165	1.20847	1.20847	0.842168	0.977327	-1.0232	0.0850138	1.23128	1.23128	0.534716	0.930622	-1.07455	0.534716	1.07455	1.07455	0.000408143	1.65467	1.65467	0.189835	0.856275	-1.16785	0.270679	1.13802	1.13802	0.519462	1.0775	1.0775	0.904491	0.986281	-1.01391	0.0726585	1.24328	1.24328	0.00857966	1.40399	1.40399	0.0726585	0.804327	-1.24328	0.00857966
4529	AT1G50350	FUNCTIONS IN: molecular_function unknown; INVOLVED IN: biological_process unknown; LOCATED IN: cellular_component unknown; EXPRESSED IN: 21 plant structures; EXPRESSED DURING: 14 growth stages; BEST Arabidopsis thaliana protein match is: zinc finger (C3HC4-type RING finger) family protein (TAIR:AT3G19950.1); Has 18 Blast hits to 18 proteins in 6 species: Archae - 0; Bacteria - 0; Metazoa - 0; Fun…	protein_coding		0.767189	0.0180366	0.0111929	1.4543	1.4543	0.861596	1.02342	1.02342	0.746827	1.04385	1.04385	0.502685	1.09373	1.09373	0.0623561	1.29924	1.29924	0.0623561	0.769683	-1.29924	0.440238	0.901755	-1.10895	0.00424699	1.545	1.545	0.125392	1.23527	1.23527	0.105755	1.25107	1.25107	0.38255	1.12448	1.12448	0.0270431	1.37434	1.37434	0.0665784	1.29331	1.29331	0.0270431	0.727623	-1.37434	0.0665784
4651	AT1G51530	RNA recognition motif (RRM)-containing protein; FUNCTIONS IN: nucleic acid binding; INVOLVED IN: biological_process unknown; LOCATED IN: cellular_component unknown; BEST Arabidopsis thaliana protein match is: nucleic acid binding / nucleotide binding (TAIR:AT1G51520.2); Has 135 Blast hits to 93 proteins in 13 species: Archae - 0; Bacteria - 0; Metazoa - 8; Fungi - 0; Plants - 124; Viruses - 0; Ot…	protein_coding		0.256394	0.131994	0.00505734	1.34273	1.34273	0.868045	1.01544	1.01544	0.172168	1.13853	1.13853	0.265449	1.11044	1.11044	0.072364	1.1908	1.1908	0.072364	0.83977	-1.1908	0.320473	0.911129	-1.09754	0.0117589	1.29439	1.29439	0.486027	1.06688	1.06688	0.816522	1.02164	1.02164	0.185303	1.13388	1.13388	0.669251	0.961268	-1.04029	0.0810167	1.18419	1.18419	0.669251	1.04029	1.04029	0.0810167
4677	AT1G51780	encodes a member of the six Arabidopsis IAA-amino acid conjugate hydrolase subfamily and conjugates and is very similar to IAR3.	protein_coding	IAA-LEUCINE RESISTANT (ILR)-LIKE GENE 5 (ILL5)	0.274665	0.0191746	0.00300123	2.74997	2.74997	0.767299	1.09105	1.09105	0.332873	0.748935	-1.33523	0.334447	1.33394	1.33394	0.0430281	1.8895	1.8895	0.0430281	0.52924	-1.8895	0.186325	1.49148	1.49148	0.00671227	2.46187	2.46187	0.859513	1.05346	1.05346	0.309478	1.35513	1.35513	0.742626	0.907796	-1.10157	0.137463	1.57256	1.57256	0.00148209	3.02928	3.02928	0.137463	0.635905	-1.57256	0.00148209
4878	AT1G53620	unknown protein; FUNCTIONS IN: molecular_function unknown; INVOLVED IN: biological_process unknown; LOCATED IN: endomembrane system; BEST Arabidopsis thaliana protein match is: unknown protein (TAIR:AT1G53610.1); Has 5418 Blast hits to 2090 proteins in 300 species: Archae - 0; Bacteria - 1374; Metazoa - 2188; Fungi - 175; Plants - 1090; Viruses - 68; Other Eukaryotes - 523 (source: NCBI BLink).	protein_coding		0.486751	0.00248407	0.00234214	1.70113	1.70113	0.645679	1.07137	1.07137	0.2344	1.19937	1.19937	0.0805748	1.31578	1.31578	0.219676	1.20675	1.20675	0.219676	0.828672	-1.20675	0.00101726	1.80304	1.80304	0.122378	0.78665	-1.27121	0.0491552	1.36777	1.36777	0.681293	1.06347	1.06347	0.204865	1.21463	1.21463	0.238152	1.19755	1.19755	0.0359642	1.40054	1.40054	0.238152	0.835038	-1.19755	0.0359642
5075	AT1G55420	embryo sac development arrest 11 (EDA11); FUNCTIONS IN: protein binding, zinc ion binding; INVOLVED IN: megagametogenesis; LOCATED IN: chloroplast; CONTAINS InterPro DOMAIN/s: DC1 (InterPro:IPR004146), Zinc finger, PHD-type (InterPro:IPR001965), C1-like (InterPro:IPR011424); BEST Arabidopsis thaliana protein match is: DC1 domain-containing protein (TAIR:AT1G55380.1); Has 29039 Blast hits to 2516 …	protein_coding	embryo sac development arrest 11 (EDA11)	0.128126	0.0588606	0.00484385	1.3638	1.3638	0.809933	0.977045	-1.02349	0.264404	1.11611	1.11611	0.149815	1.15451	1.15451	0.0629221	1.20903	1.20903	0.0629221	0.827107	-1.20903	0.881179	0.985679	-1.01453	0.0379482	1.23968	1.23968	0.0336849	1.24685	1.24685	0.904071	0.988439	-1.0117	0.225834	1.12709	1.12709	0.360781	1.09346	1.09346	0.0619122	1.21002	1.21002	0.360781	0.914524	-1.09346	0.0619122
5115	AT1G55780	metal ion binding; FUNCTIONS IN: metal ion binding; INVOLVED IN: metal ion transport; LOCATED IN: cellular_component unknown; EXPRESSED IN: 8 plant structures; EXPRESSED DURING: M germinated pollen stage, 4 anthesis, LP.04 four leaves visible, petal differentiation and expansion stage; CONTAINS InterPro DOMAIN/s: Heavy metal transport/detoxification protein (InterPro:IPR006121); Has 95 Blast hits…	protein_coding		0.262481	0.121888	0.00926145	1.57045	1.57045	0.784034	1.04345	1.04345	0.66754	1.06906	1.06906	0.25552	1.19718	1.19718	0.153175	1.25716	1.25716	0.153175	0.795441	-1.25716	0.0562149	1.36907	1.36907	0.650554	1.07299	1.07299	0.188165	1.23342	1.23342	0.836707	1.03249	1.03249	0.274082	1.18867	1.18867	0.657586	1.07136	1.07136	0.0867121	1.32118	1.32118	0.657586	0.933397	-1.07136	0.0867121
5278	AT1G58190	Receptor Like Protein 9 (AtRLP9); FUNCTIONS IN: protein binding; INVOLVED IN: signal transduction; LOCATED IN: endomembrane system; CONTAINS InterPro DOMAIN/s: Leucine-rich repeat, N-terminal (InterPro:IPR013210), Leucine-rich repeat (InterPro:IPR001611); BEST Arabidopsis thaliana protein match is: AtRLP14 (Receptor Like Protein 14); protein binding (TAIR:AT1G74180.1); Has 147042 Blast hits to 23…	protein_coding	Receptor Like Protein 9 (AtRLP9)	0.92684	0.000137413	0.00483133	1.67663	1.67663	0.364577	0.862809	-1.159	0.10285	0.760662	-1.31465	0.17943	1.24858	1.24858	0.0129075	1.55635	1.55635	0.0129075	0.642527	-1.55635	0.758351	1.05073	1.05073	0.000248146	2.09776	2.09776	0.0183686	1.51456	1.51456	0.175561	1.25121	1.25121	0.510077	1.11242	1.11242	0.003908	1.70353	1.70353	0.0195568	1.5072	1.5072	0.003908	0.587017	-1.70353	0.0195568
5295	AT1G58320	unknown protein; FUNCTIONS IN: molecular_function unknown; INVOLVED IN: biological_process unknown; LOCATED IN: cellular_component unknown; CONTAINS InterPro DOMAIN/s: Protein of unknown function Cys-rich (InterPro:IPR006461); BEST Arabidopsis thaliana protein match is: unknown protein (TAIR:AT5G35525.1); Has 377 Blast hits to 376 proteins in 53 species: Archae - 0; Bacteria - 0; Metazoa - 29; Fu…	protein_coding		0.194234	0.00298471	0.00647832	1.87393	1.87393	0.0511584	1.52674	1.52674	0.00518784	1.91414	1.91414	0.10477	1.41227	1.41227	0.494629	0.869097	-1.15062	0.494629	1.15062	1.15062	0.0629039	1.49368	1.49368	0.0514812	0.655422	-1.52573	0.206652	1.3024	1.3024	0.0461174	1.54339	1.54339	0.195237	1.31174	1.31174	0.0493866	1.53239	1.53239	0.0946011	1.42858	1.42858	0.0493866	0.652574	-1.53239	0.0946011
5324	AT1G59171	ATP binding / inositol pentakisphosphate 2-kinase; FUNCTIONS IN: inositol pentakisphosphate 2-kinase activity, ATP binding; INVOLVED IN: biological_process unknown; LOCATED IN: cellular_component unknown; EXPRESSED IN: root; CONTAINS InterPro DOMAIN/s: Inositol-pentakisphosphate 2-kinase, metazoa (InterPro:IPR018009); BEST Arabidopsis thaliana protein match is: ATP binding / inositol pentakisphos…	protein_coding		0.157724	0.00317869	0.00606155	2.01572	2.01572	0.596012	0.886941	-1.12747	0.0110674	1.89078	1.89078	0.135945	1.4166	1.4166	0.0489314	1.60431	1.60431	0.0489314	0.623321	-1.60431	0.897138	0.971287	-1.02956	0.680189	1.09759	1.09759	0.601122	0.888432	-1.12558	0.892737	0.97007	-1.03085	0.536673	1.15033	1.15033	0.211419	0.749209	-1.33474	0.0223326	1.75229	1.75229	0.211419	1.33474	1.33474	0.0223326
5535	AT1G61480	S-locus protein kinase, putative; FUNCTIONS IN: in 7 functions; INVOLVED IN: protein amino acid phosphorylation, recognition of pollen; LOCATED IN: endomembrane system; EXPRESSED IN: root; CONTAINS InterPro DOMAIN/s: Curculin-like (mannose-binding) lectin (InterPro:IPR001480), PAN-like, type 2 (InterPro:IPR013227), Apple-like (InterPro:IPR003609), Protein kinase, ATP binding site (InterPro:IPR017…	protein_coding		0.0959464	0.0485775	0.00124946	2.87461	2.87461	0.621322	1.14575	1.14575	0.28273	1.35021	1.35021	0.146606	1.51001	1.51001	0.0784829	1.66153	1.66153	0.0784829	0.601854	-1.66153	0.221067	1.41053	1.41053	0.146994	1.50937	1.50937	0.261689	1.36927	1.36927	0.496905	1.20657	1.20657	0.194738	1.44134	1.44134	0.620252	1.14624	1.14624	0.0211563	1.9944	1.9944	0.620252	0.872421	-1.14624	0.0211563
5719	AT1G63180	Encodes a protein with UDP-D-glucose 4-epimerase activity. Involved in pollen development.	protein_coding	UDP-D-glucose/UDP-D-galactose 4-epimerase 3 (UGE3)	0.0771036	0.0123181	0.00861684	1.35185	1.35185	0.177706	1.15263	1.15263	0.00969559	1.34416	1.34416	0.0506387	1.23728	1.23728	0.60278	0.947917	-1.05494	0.60278	1.05494	1.05494	0.335926	1.10512	1.10512	0.363468	0.91006	-1.09883	0.566996	1.06066	1.06066	0.378218	1.09561	1.09561	0.0129174	1.32553	1.32553	0.20993	0.876687	-1.14066	0.847724	1.01986	1.01986	0.20993	1.14066	1.14066	0.847724
5807	AT1G64030	serpin family protein / serine protease inhibitor family protein; FUNCTIONS IN: serine-type endopeptidase inhibitor activity; INVOLVED IN: biological_process unknown; LOCATED IN: cellular_component unknown; EXPRESSED IN: leaf whorl, sepal, flower; EXPRESSED DURING: petal differentiation and expansion stage; CONTAINS InterPro DOMAIN/s: Protease inhibitor I4, serpin (InterPro:IPR000215); BEST Arabi…	protein_coding	SERPIN 3 (SRP3)	0.767546	0.140955	0.00922944	1.35171	1.35171	0.579055	1.05937	1.05937	0.23399	1.13424	1.13424	0.41466	1.08903	1.08903	0.139367	1.17165	1.17165	0.139367	0.853494	-1.17165	0.544445	1.0651	1.0651	0.286259	1.1189	1.1189	0.854297	1.01919	1.01919	0.109168	1.18858	1.18858	0.0601304	1.22876	1.22876	0.890577	0.985866	-1.01434	0.362944	1.10007	1.10007	0.890577	1.01434	1.01434	0.362944
6195	AT1G67623	F-box family protein; FUNCTIONS IN: molecular_function unknown; INVOLVED IN: biological_process unknown; LOCATED IN: cellular_component unknown; EXPRESSED IN: male gametophyte, pollen tube; EXPRESSED DURING: L mature pollen stage, M germinated pollen stage; CONTAINS InterPro DOMAIN/s: Cyclin-like F-box (InterPro:IPR001810); BEST Arabidopsis thaliana protein match is: unknown protein (TAIR:AT1G748…	protein_coding		0.00446528	0.00587692	0.00200606	1.33873	1.33873	0.45442	1.06258	1.06258	0.455485	0.941241	-1.06243	0.129356	1.13497	1.13497	0.205764	1.11007	1.11007	0.205764	0.900846	-1.11007	0.00255635	1.32663	1.32663	0.392086	1.07212	1.07212	0.885333	1.01167	1.01167	0.473453	1.05985	1.05985	0.721518	1.02914	1.02914	0.611583	1.04186	1.04186	0.0043151	1.30083	1.30083	0.611583	0.959823	-1.04186	0.0043151
6224	AT1G67855	unknown protein; FUNCTIONS IN: molecular_function unknown; INVOLVED IN: biological_process unknown; LOCATED IN: cellular_component unknown; Has 0 Blast hits to 0 proteins in 0 species (source: NCBI BLink).	protein_coding		0.198207	0.0105343	0.000316857	1.65318	1.65318	0.862543	0.980817	-1.01956	0.524312	1.07429	1.07429	0.382676	1.10386	1.10386	0.00143078	1.52692	1.52692	0.00143078	0.654912	-1.52692	0.780293	1.03172	1.03172	0.00224276	1.49155	1.49155	0.456995	1.08753	1.08753	0.758432	1.03504	1.03504	0.216168	1.15229	1.15229	0.834344	0.976871	-1.02368	0.00472495	1.43469	1.43469	0.834344	1.02368	1.02368	0.00472495
6403	AT1G69526	UbiE/COQ5 methyltransferase family protein; FUNCTIONS IN: methyltransferase activity; INVOLVED IN: metabolic process; LOCATED IN: chloroplast; EXPRESSED IN: 19 plant structures; EXPRESSED DURING: 10 growth stages; CONTAINS InterPro DOMAIN/s: Methyltransferase type 11 (InterPro:IPR013216); BEST Arabidopsis thaliana protein match is: UbiE/COQ5 methyltransferase family protein (TAIR:AT1G69523.1); Ha…	protein_coding		0.437943	0.00233864	0.0149398	1.37988	1.37988	0.999355	1.0001	1.0001	0.190097	0.850773	-1.1754	0.0838854	1.24321	1.24321	0.390679	1.10982	1.10982	0.390679	0.901044	-1.10982	0.688272	1.04944	1.04944	0.00199951	1.54551	1.54551	0.871966	0.980845	-1.01953	0.0229502	1.34592	1.34592	0.0137196	1.38665	1.38665	0.682766	0.95203	-1.05039	0.967445	0.995116	-1.00491	0.682766	1.05039	1.05039	0.967445
7088	AT1G76370	protein kinase, putative; FUNCTIONS IN: protein serine/threonine kinase activity, protein kinase activity, kinase activity, ATP binding; INVOLVED IN: protein amino acid phosphorylation; LOCATED IN: chloroplast envelope; EXPRESSED IN: 10 plant structures; EXPRESSED DURING: L mature pollen stage, M germinated pollen stage, 4 anthesis, C globular stage, petal differentiation and expansion stage; CON…	protein_coding		0.125926	0.0132991	0.000933693	1.54692	1.54692	0.923696	1.01054	1.01054	0.718666	0.96125	-1.04031	0.380076	1.10219	1.10219	0.00767631	1.38886	1.38886	0.00767631	0.720015	-1.38886	0.491005	1.07894	1.07894	0.00190409	1.49154	1.49154	0.131078	1.18712	1.18712	0.764137	1.03344	1.03344	0.423875	1.09249	1.09249	0.297916	1.12296	1.12296	0.00527048	1.41596	1.41596	0.297916	0.890506	-1.12296	0.00527048
7123	AT1G76705	calmodulin binding; FUNCTIONS IN: calmodulin binding; INVOLVED IN: biological_process unknown; LOCATED IN: cellular_component unknown; BEST Arabidopsis thaliana protein match is: IQD12 (IQ-domain 12); calmodulin binding (TAIR:AT5G03960.1); Has 21 Blast hits to 18 proteins in 6 species: Archae - 0; Bacteria - 0; Metazoa - 0; Fungi - 0; Plants - 21; Viruses - 0; Other Eukaryotes - 0 (source: NCBI B…	protein_coding		0.314446	0.0373864	0.00371363	1.49906	1.49906	0.974845	1.00383	1.00383	0.358335	1.11945	1.11945	0.0582059	1.27558	1.27558	0.205077	1.17071	1.17071	0.205077	0.854181	-1.17071	0.136352	1.20578	1.20578	0.392427	1.11057	1.11057	0.620756	1.06205	1.06205	0.149739	1.19786	1.19786	0.0543001	1.28117	1.28117	0.953694	0.992987	-1.00706	0.206576	1.17007	1.17007	0.953694	1.00706	1.00706	0.206576
7241	AT1G77815	FUNCTIONS IN: molecular_function unknown; INVOLVED IN: biological_process unknown; LOCATED IN: cellular_component unknown; BEST Arabidopsis thaliana protein match is: nucleic acid binding (TAIR:AT1G27870.1); Has 42 Blast hits to 42 proteins in 1 species: Archae - 0; Bacteria - 0; Metazoa - 0; Fungi - 0; Plants - 42; Viruses - 0; Other Eukaryotes - 0 (source: NCBI BLink).	protein_coding		0.291856	0.0115865	0.000306297	1.92929	1.92929	0.462983	1.11385	1.11385	0.0489855	1.35731	1.35731	0.354666	1.14646	1.14646	0.0109325	1.51081	1.51081	0.0109325	0.661895	-1.51081	0.523701	1.09799	1.09799	0.0906645	1.29456	1.29456	0.443181	1.11935	1.11935	0.21304	1.20438	1.20438	0.377439	1.13903	1.13903	0.25702	1.18358	1.18358	0.00204691	1.69381	1.69381	0.25702	0.844895	-1.18358	0.00204691
7252	AT1G77910	unknown protein; FUNCTIONS IN: molecular_function unknown; INVOLVED IN: biological_process unknown; LOCATED IN: cellular_component unknown; Has 1 Blast hits to 1 proteins in 1 species: Archae - 0; Bacteria - 0; Metazoa - 0; Fungi - 0; Plants - 1; Viruses - 0; Other Eukaryotes - 0 (source: NCBI BLink).	protein_coding		0.689008	0.135689	0.0147528	1.34253	1.34253	0.955222	0.993871	-1.00617	0.0624106	1.241	1.241	0.229734	1.14408	1.14408	0.142883	1.18069	1.18069	0.142883	0.846962	-1.18069	0.39554	0.910182	-1.09868	0.128585	1.18856	1.18856	0.0295085	1.29383	1.29383	0.246714	0.878441	-1.13838	0.395653	1.09866	1.09866	0.757103	1.0345	1.0345	0.0814117	1.22197	1.22197	0.757103	0.966653	-1.0345	0.0814117
7294	AT1G78340	Encodes glutathione transferase belonging to the tau class of GSTs. Naming convention according to Wagner et al. (2002).	protein_coding	GLUTATHIONE S-TRANSFERASE TAU 22 (ATGSTU22)	0.181201	0.0042501	0.0088622	1.3253	1.3253	0.672528	0.960109	-1.04155	0.0213391	1.27282	1.27282	0.610879	1.05029	1.05029	0.0106508	1.31427	1.31427	0.0106508	0.760881	-1.31427	0.88137	1.01444	1.01444	0.786302	1.02641	1.02641	0.00215366	1.41227	1.41227	0.498587	0.936629	-1.06766	0.066991	1.20419	1.20419	0.335295	1.09848	1.09848	0.325868	1.10057	1.10057	0.335295	0.910352	-1.09848	0.325868
7800	AT2G03250	EXS family protein / ERD1/XPR1/SYG1 family protein; LOCATED IN: integral to membrane; CONTAINS InterPro DOMAIN/s: EXS, C-terminal (InterPro:IPR004342), SPX, N-terminal (InterPro:IPR004331); BEST Arabidopsis thaliana protein match is: unknown protein (TAIR:AT2G03240.1); Has 686 Blast hits to 663 proteins in 142 species: Archae - 0; Bacteria - 2; Metazoa - 240; Fungi - 222; Plants - 131; Viruses - …	protein_coding		0.108415	0.0270831	0.000697974	1.34063	1.34063	0.0751482	1.14256	1.14256	0.0504502	1.15964	1.15964	0.272741	1.08278	1.08278	0.268131	1.08365	1.08365	0.268131	0.922809	-1.08365	0.788779	1.01926	1.01926	0.0909375	1.13423	1.13423	0.00580199	1.24951	1.24951	0.924153	1.0068	1.0068	0.00190436	1.29658	1.29658	0.67193	0.970244	-1.03067	0.639736	1.03397	1.03397	0.67193	1.03067	1.03067	0.639736
7833	AT2G03590	Encodes a member of a class of allantoin transporters.	protein_coding	Arabidopsis thaliana ureide permease 1 (ATUPS1)	0.0412465	3.17925e-07	0.00323295	1.43734	1.43734	0.204523	1.14883	1.14883	0.0110621	0.739887	-1.35156	0.352183	1.10574	1.10574	0.256097	1.1315	1.1315	0.256097	0.883786	-1.1315	0.375422	1.10036	1.10036	5.67797e-05	1.76547	1.76547	0.0323525	1.27865	1.27865	0.000777506	1.54297	1.54297	6.02771e-06	1.99978	1.99978	0.899038	0.98657	-1.01361	0.00621508	0.718749	-1.39131	0.899038	1.01361	1.01361	0.00621508
7953	AT2G04490	transposable element gene; copia-like retrotransposon family, has a 0. P-value blast match to GB:CAA72989 open reading frame 1 (Ty1_Copia-element) (Brassica oleracea)	transposable_element_gene		0.717899	0.00134756	6.7621e-05	1.78921	1.78921	0.476594	1.0828	1.0828	0.317336	1.11924	1.11924	0.055759	1.25248	1.25248	0.0218888	1.31929	1.31929	0.0218888	0.757983	-1.31929	0.780056	1.03148	1.03148	0.00100132	1.5498	1.5498	0.867751	0.981702	-1.01864	0.383185	1.10281	1.10281	0.537616	1.07117	1.07117	0.923534	1.0107	1.0107	0.000240557	1.67033	1.67033	0.923534	0.989414	-1.0107	0.000240557
7973	AT2G04670	transposable element gene; gypsy-like retrotransposon family, has a 1.2e-313 P-value blast match to GB:AAD27547 polyprotein (Gypsy_Ty3-element) (Oryza sativa subsp. indica)	transposable_element_gene		0.662482	0.0642054	0.0121253	2.37354	2.37354	0.95294	0.981842	-1.01849	0.906954	1.03696	1.03696	0.0526204	1.89617	1.89617	0.438502	1.27491	1.27491	0.438502	0.78437	-1.27491	0.328186	1.36111	1.36111	0.108396	1.68167	1.68167	0.660635	1.14653	1.14653	0.0803376	1.76949	1.76949	0.10309	1.6963	1.6963	0.566369	1.19599	1.19599	0.288031	1.39925	1.39925	0.566369	0.836125	-1.19599	0.288031
8017	AT2G05050	catalytic; FUNCTIONS IN: catalytic activity; INVOLVED IN: biological_process unknown; LOCATED IN: cellular_component unknown; CONTAINS InterPro DOMAIN/s: Protein phosphatase 2C-related (InterPro:IPR001932), Protein phosphatase 2C, N-terminal (InterPro:IPR014045), Protein phosphatase 2C (InterPro:IPR015655); BEST Arabidopsis thaliana protein match is: protein phosphatase 2C, putative / PP2C, putat…	protein_coding		0.777314	0.131625	0.00939551	2.02713	2.02713	0.855429	0.956628	-1.04534	0.957171	1.01315	1.01315	0.15202	1.43362	1.43362	0.122253	1.4781	1.4781	0.122253	0.676545	-1.4781	0.206719	1.37045	1.37045	0.133621	1.45997	1.45997	0.545764	1.15929	1.15929	0.858765	1.04426	1.04426	0.695302	1.10021	1.10021	0.694981	1.10033	1.10033	0.0213189	1.84249	1.84249	0.694981	0.908818	-1.10033	0.0213189
8643	AT2G11430	transposable element gene; gypsy-like retrotransposon family, has a 0. P-value blast match to GB:AAD27547 polyprotein (Gypsy_Ty3-element) (Oryza sativa subsp. indica)	transposable_element_gene		0.63072	0.202599	0.013526	1.95546	1.95546	0.302104	1.29397	1.29397	0.408039	1.22796	1.22796	0.170368	1.41478	1.41478	0.788466	1.06816	1.06816	0.788466	0.936186	-1.06816	0.603991	1.13642	1.13642	0.181782	1.40129	1.40129	0.287173	1.30487	1.30487	0.24917	1.33512	1.33512	0.0896476	1.54753	1.54753	0.630663	1.12577	1.12577	0.347412	1.26361	1.26361	0.630663	0.88828	-1.12577	0.347412
9090	AT2G15360	galactoside 2-alpha-L-fucosyltransferase; FUNCTIONS IN: galactoside 2-alpha-L-fucosyltransferase activity; INVOLVED IN: cell wall biogenesis; LOCATED IN: membrane; CONTAINS InterPro DOMAIN/s: Xyloglucan fucosyltransferase (InterPro:IPR004938); BEST Arabidopsis thaliana protein match is: FUT4; fucosyltransferase/ transferase, transferring glycosyl groups (TAIR:AT2G15390.2); Has 28 Blast hits to 27…	protein_coding		0.986308	0.0238895	0.0138985	2.41462	2.41462	0.733518	1.11694	1.11694	0.954485	1.01868	1.01868	0.0502882	1.9655	1.9655	0.769354	1.09988	1.09988	0.769354	0.909188	-1.09988	0.0267353	2.17859	2.17859	0.794957	1.08801	1.08801	0.92106	0.968374	-1.03266	0.0170951	2.33801	2.33801	0.148268	1.624	1.624	0.313393	1.39413	1.39413	0.231928	1.48683	1.48683	0.313393	0.717292	-1.39413	0.231928
9491	AT2G19050	GDSL-motif lipase/hydrolase family protein; FUNCTIONS IN: lipase activity, hydrolase activity, acting on ester bonds; INVOLVED IN: lipid metabolic process; LOCATED IN: endomembrane system; EXPRESSED IN: male gametophyte, sepal, pollen tube; EXPRESSED DURING: L mature pollen stage, M germinated pollen stage, 4 anthesis; CONTAINS InterPro DOMAIN/s: Lipase, GDSL (InterPro:IPR001087); BEST Arabidopsi…	protein_coding		0.997535	0.00210761	0.00338704	1.44793	1.44793	0.992231	1.00107	1.00107	0.0707467	0.811802	-1.23183	0.0738569	1.22875	1.22875	0.149491	1.17712	1.17712	0.149491	0.84953	-1.17712	0.116215	1.19586	1.19586	0.00189432	1.49147	1.49147	0.0276478	1.29811	1.29811	0.459829	0.921669	-1.08499	0.587907	1.06137	1.06137	0.282493	1.12725	1.12725	0.0107991	1.36421	1.36421	0.282493	0.887115	-1.12725	0.0107991
9795	AT2G21840	protein binding / zinc ion binding; FUNCTIONS IN: protein binding, zinc ion binding; INVOLVED IN: intracellular signaling cascade; LOCATED IN: cellular_component unknown; CONTAINS InterPro DOMAIN/s: Protein kinase C, phorbol ester/diacylglycerol binding (InterPro:IPR002219), Zinc finger, RING-type (InterPro:IPR001841), Zinc finger, PHD-type (InterPro:IPR001965), C1-like (InterPro:IPR011424); BEST…	protein_coding		0.915528	6.4687e-06	0.000928803	1.35893	1.35893	0.951379	0.995321	-1.0047	0.000892187	0.734809	-1.3609	0.512385	1.05205	1.05205	0.00334932	1.29777	1.29777	0.00334932	0.770553	-1.29777	0.296391	1.08517	1.08517	2.79319e-06	1.70421	1.70421	0.0375104	1.18739	1.18739	0.491421	1.05477	1.05477	0.142969	1.12373	1.12373	0.171412	1.11453	1.11453	0.023221	1.2093	1.2093	0.171412	0.897241	-1.11453	0.023221
9935	AT2G23210	UDP-glycosyltransferase/ transferase, transferring glycosyl groups; FUNCTIONS IN: UDP-glycosyltransferase activity, transferase activity, transferring glycosyl groups; INVOLVED IN: metabolic process; LOCATED IN: cellular_component unknown; CONTAINS InterPro DOMAIN/s: UDP-glucuronosyl/UDP-glucosyltransferase (InterPro:IPR002213); BEST Arabidopsis thaliana protein match is: UGT84B2 (UDP-glucosyl tr…	protein_coding		0.720907	0.0128368	0.0102524	2.4643	2.4643	0.644772	1.15685	1.15685	0.359659	0.746456	-1.33966	0.0705592	1.82341	1.82341	0.622837	1.16825	1.16825	0.622837	0.855985	-1.16825	0.51659	1.22834	1.22834	0.00571313	2.68765	2.68765	0.541341	0.824054	-1.21351	0.0651817	1.84762	1.84762	0.171409	1.55892	1.55892	0.940239	0.976663	-1.02389	0.159127	1.58078	1.58078	0.940239	1.02389	1.02389	0.159127
10366	AT2G27270	FUNCTIONS IN: molecular_function unknown; INVOLVED IN: biological_process unknown; LOCATED IN: cellular_component unknown; EXPRESSED IN: root; CONTAINS InterPro DOMAIN/s: Harpin-induced 1 (InterPro:IPR010847); BEST Arabidopsis thaliana protein match is: hairpin-responsive protein, putative (HIN1) (TAIR:AT5G06330.1); Has 195 Blast hits to 195 proteins in 6 species: Archae - 0; Bacteria - 0; Metazo…	protein_coding		0.701612	0.00661684	0.000292391	1.80121	1.80121	0.996179	0.999379	-1.00062	0.255166	1.16276	1.16276	0.160409	1.20693	1.20693	0.00634777	1.49331	1.49331	0.00634777	0.669652	-1.49331	0.591299	0.932384	-1.07252	0.00109164	1.66142	1.66142	0.975672	0.99605	-1.00397	0.779743	1.03701	1.03701	0.256497	1.16225	1.16225	0.369546	0.888717	-1.12522	0.00344433	1.54976	1.54976	0.369546	1.12522	1.12522	0.00344433
10550	AT2G29010	pseudogene, receptor protein kinase, contains a protein kinase domain (PS50011); contains a S-locus glycoprotein family domain (PF00954); contains LRR Leucine Rich Repeat domains; blastp match of 42% identity and 3.1e-185 P-value to GP|9837280|gb|AAG00510.1||AF285172 leaf senescence-associated receptor-like protein kinase {Phaseolus vulgaris}	pseudogene		0.00566347	0.00233707	0.000426718	1.55141	1.55141	0.389421	0.915899	-1.09182	0.453024	0.92647	-1.07937	0.0592072	1.22346	1.22346	0.00475076	1.38449	1.38449	0.00475076	0.722288	-1.38449	0.0150021	1.31066	1.31066	0.0252788	1.27763	1.27763	0.331837	1.10448	1.10448	0.535199	1.06495	1.06495	0.103679	1.1869	1.1869	0.928566	0.990997	-1.00908	0.0158676	1.3071	1.3071	0.928566	1.00908	1.00908	0.0158676
10830	AT2G31690	encodes a triacylglycerol lipase located in plastoglobuli and involved in the degradation of triacylglycerol. It also has impact on leaf senescence and maintaining the structural integrity of thylakoids.	protein_coding		0.100497	0.00304753	0.00100605	1.39453	1.39453	0.591204	0.955588	-1.04648	0.420649	0.933783	-1.07091	0.172369	1.1257	1.1257	0.00643809	1.29638	1.29638	0.00643809	0.771378	-1.29638	0.174247	1.12509	1.12509	0.00353311	1.32738	1.32738	0.894903	1.01119	1.01119	0.930597	0.992693	-1.00736	0.127621	0.875294	-1.14247	0.117881	1.14681	1.14681	3.84231e-05	1.59321	1.59321	0.117881	0.871982	-1.14681	3.84231e-05
10981	AT2G33090	FUNCTIONS IN: molecular_function unknown; INVOLVED IN: transcription; LOCATED IN: nucleus; CONTAINS InterPro DOMAIN/s: TFIIS N-terminal (InterPro:IPR017923), Transcription elongation factor, TFIIS/CRSP70, N-terminal, sub-type (InterPro:IPR003617); BEST Arabidopsis thaliana protein match is: unknown protein (TAIR:AT2G33300.1); Has 40 Blast hits to 40 proteins in 10 species: Archae - 0; Bacteria - …	protein_coding		0.157159	0.0139865	0.00176724	1.31391	1.31391	0.255224	1.08984	1.08984	0.868811	0.987838	-1.01231	0.061782	1.15769	1.15769	0.585749	1.04138	1.04138	0.585749	0.96026	-1.04138	0.293341	1.08243	1.08243	0.0121688	1.22879	1.22879	0.709595	1.02802	1.02802	0.30873	1.07966	1.07966	0.193471	1.10403	1.10403	0.942746	1.00533	1.00533	0.0296604	1.19011	1.19011	0.942746	0.994695	-1.00533	0.0296604
11030	AT2G33540	C-TERMINAL DOMAIN PHOSPHATASE-LIKE 3 (CPL3); FUNCTIONS IN: phosphoprotein phosphatase activity, CTD phosphatase activity; INVOLVED IN: response to salt stress; LOCATED IN: nucleus; EXPRESSED IN: 22 plant structures; EXPRESSED DURING: 12 growth stages; CONTAINS InterPro DOMAIN/s: FCP1-like phosphatase, phosphatase domain (InterPro:IPR011947), NLI interacting factor (InterPro:IPR004274), BRCT (Inte…	protein_coding	C-TERMINAL DOMAIN PHOSPHATASE-LIKE 3 (CPL3)	0.828502	0.000375559	0.0130777	1.32099	1.32099	0.422211	0.92113	-1.08562	0.00855239	0.741708	-1.34824	0.0631314	1.22039	1.22039	0.125223	1.17511	1.17511	0.125223	0.850982	-1.17511	0.900311	0.987387	-1.01277	2.17885e-05	1.80376	1.80376	0.340104	1.10304	1.10304	0.219927	0.88044	-1.1358	0.622068	1.05141	1.05141	0.437652	0.923674	-1.08263	0.0360493	1.2564	1.2564	0.437652	1.08263	1.08263	0.0360493
11646	AT2G39420	esterase/lipase/thioesterase family protein; FUNCTIONS IN: catalytic activity; EXPRESSED IN: 24 plant structures; EXPRESSED DURING: 15 growth stages; CONTAINS InterPro DOMAIN/s: Alpha/beta hydrolase fold-1 (InterPro:IPR000073); BEST Arabidopsis thaliana protein match is: hydrolase, alpha/beta fold family protein (TAIR:AT2G39410.2); Has 2754 Blast hits to 2750 proteins in 815 species: Archae - 17;…	protein_coding		0.988382	4.7957e-05	0.0024973	1.34521	1.34521	0.662072	1.03756	1.03756	0.000535791	0.699648	-1.42929	0.0621607	1.18064	1.18064	0.274916	1.09814	1.09814	0.274916	0.910628	-1.09814	0.005443	1.30468	1.30468	0.000249626	1.47369	1.47369	0.579917	1.0479	1.0479	0.380568	1.07753	1.07753	0.117678	1.14676	1.14676	0.854062	0.984639	-1.0156	0.0718804	1.17305	1.17305	0.854062	1.0156	1.0156	0.0718804
11694	AT2G39880	Encodes a putative transcription factor (MYB25).	protein_coding	myb domain protein 25 (MYB25)	0.297839	0.0862601	0.0141954	1.32229	1.32229	0.474591	0.928343	-1.07719	0.191948	1.14836	1.14836	0.177687	1.15392	1.15392	0.0546196	1.23436	1.23436	0.0546196	0.810138	-1.23436	0.0767885	0.82525	-1.21175	0.00470846	1.39529	1.39529	0.649682	1.04812	1.04812	0.927807	0.990698	-1.00939	0.391861	1.09347	1.09347	0.617558	0.94961	-1.05306	0.0797081	1.20926	1.20926	0.617558	1.05306	1.05306	0.0797081
11831	AT2G41130	basic helix-loop-helix (bHLH) family protein; FUNCTIONS IN: transcription factor activity, DNA binding; INVOLVED IN: regulation of transcription; LOCATED IN: chloroplast envelope; CONTAINS InterPro DOMAIN/s: Basic helix-loop-helix dimerisation region bHLH (InterPro:IPR001092), Helix-loop-helix DNA-binding (InterPro:IPR011598); BEST Arabidopsis thaliana protein match is: basic helix-loop-helix (bH…	protein_coding		0.524955	0.0338787	0.0127371	1.45458	1.45458	0.802736	0.966626	-1.03453	0.323294	1.14591	1.14591	0.0773403	1.28694	1.28694	0.25904	1.16928	1.16928	0.25904	0.855225	-1.16928	0.0784014	1.28567	1.28567	0.925113	0.98732	-1.01284	0.806374	0.967245	-1.03386	0.413932	1.11862	1.11862	0.274577	1.16322	1.16322	0.595454	0.930159	-1.07508	0.113845	1.25048	1.25048	0.595454	1.07508	1.07508	0.113845
12375	AT2G46460	nucleic acid binding; FUNCTIONS IN: nucleic acid binding; INVOLVED IN: biological_process unknown; LOCATED IN: cellular_component unknown; CONTAINS InterPro DOMAIN/s: Polynucleotidyl transferase, Ribonuclease H fold (InterPro:IPR012337); BEST Arabidopsis thaliana protein match is: nucleic acid binding (TAIR:AT1G47497.1); Has 144 Blast hits to 144 proteins in 12 species: Archae - 0; Bacteria - 6; …	protein_coding		0.298457	0.0456756	0.00236399	1.46009	1.46009	0.283804	1.12342	1.12342	0.00381019	1.42587	1.42587	0.0634064	1.23282	1.23282	0.621599	1.05424	1.05424	0.621599	0.948555	-1.05424	0.534301	0.935522	-1.06892	0.401849	1.09458	1.09458	0.0379978	1.26786	1.26786	0.60294	1.05726	1.05726	0.0361243	1.27129	1.27129	0.62054	1.05441	1.05441	0.205561	1.14851	1.14851	0.62054	0.948402	-1.05441	0.205561
12460	AT2G47270	transcription factor/ transcription regulator; FUNCTIONS IN: transcription factor activity, transcription regulator activity; INVOLVED IN: regulation of transcription; LOCATED IN: nucleus; EXPRESSED IN: 11 plant structures; EXPRESSED DURING: 4 anthesis, LP.04 four leaves visible, C globular stage, petal differentiation and expansion stage; CONTAINS InterPro DOMAIN/s: Basic helix-loop-helix dimeri…	protein_coding		0.105396	0.0169599	0.00549264	1.53833	1.53833	0.987029	0.997785	-1.00222	0.396478	1.12412	1.12412	0.0706736	1.29699	1.29699	0.216291	1.18871	1.18871	0.216291	0.841246	-1.18871	0.383053	1.128	1.128	0.169403	1.21319	1.21319	0.19037	1.20158	1.20158	0.038692	1.35319	1.35319	0.0140147	1.44817	1.44817	0.401235	1.12277	1.12277	0.658918	1.06226	1.06226	0.401235	0.890651	-1.12277	0.658918
12793	AT3G03280	unknown protein; FUNCTIONS IN: molecular_function unknown; INVOLVED IN: N-terminal protein myristoylation; LOCATED IN: cellular_component unknown; BEST Arabidopsis thaliana protein match is: unknown protein (TAIR:AT5G17350.1); Has 66 Blast hits to 66 proteins in 7 species: Archae - 0; Bacteria - 0; Metazoa - 0; Fungi - 0; Plants - 66; Viruses - 0; Other Eukaryotes - 0 (source: NCBI BLink).	protein_coding		0.129551	1.1598e-05	0.0111764	1.36728	1.36728	0.399065	0.909799	-1.09914	0.315757	1.11963	1.11963	0.218312	1.15005	1.15005	0.026058	1.30676	1.30676	0.026058	0.765254	-1.30676	2.14852e-05	1.90806	1.90806	0.000853938	0.640016	-1.56246	0.279169	0.884955	-1.13	0.558632	1.06735	1.06735	0.930215	0.990341	-1.00975	0.670178	0.953766	-1.04848	0.00929106	1.38062	1.38062	0.670178	1.04848	1.04848	0.00929106
13402	AT3G09340	amino acid transporter family protein; FUNCTIONS IN: amino acid transmembrane transporter activity; INVOLVED IN: amino acid transport; LOCATED IN: membrane; CONTAINS InterPro DOMAIN/s: Amino acid transporter, transmembrane (InterPro:IPR013057); BEST Arabidopsis thaliana protein match is: amino acid transporter family protein (TAIR:AT3G09330.1); Has 3616 Blast hits to 3570 proteins in 216 species:…	protein_coding		0.160045	0.003017	0.000259385	1.41194	1.41194	0.813452	1.0179	1.0179	0.872079	1.01218	1.01218	0.0602479	1.1613	1.1613	0.0287969	1.19444	1.19444	0.0287969	0.837215	-1.19444	0.00799802	1.25103	1.25103	0.160359	1.11504	1.11504	0.568729	1.04398	1.04398	0.5734	1.04343	1.04343	0.189641	1.10664	1.10664	0.833915	0.984359	-1.01589	0.00457717	1.27588	1.27588	0.833915	1.01589	1.01589	0.00457717
13410	AT3G09400	Similar to POLTERGEIST (POL) protein phosphatase 2C. No phenotype observed in plants homozygous for a null allele. Ubiquitously expressed.	protein_coding	POL-LIKE 3 (PLL3)	0.0156928	1.42463e-05	0.00906095	1.85574	1.85574	0.707105	1.08294	1.08294	0.000347219	2.5651	2.5651	0.727294	1.07673	1.07673	0.0403609	1.5915	1.5915	0.0403609	0.62834	-1.5915	0.0376578	1.60331	1.60331	0.00150682	0.451228	-2.21618	0.979466	0.994569	-1.00546	0.744871	0.933357	-1.0714	0.769068	1.06418	1.06418	0.521232	0.872302	-1.14639	0.0167855	1.74382	1.74382	0.521232	1.14639	1.14639	0.0167855
13463	AT3G09930	GDSL-motif lipase/hydrolase family protein; FUNCTIONS IN: lipase activity, hydrolase activity, acting on ester bonds, carboxylesterase activity; INVOLVED IN: lipid metabolic process; LOCATED IN: endomembrane system; EXPRESSED IN: leaf whorl, petal, flower, carpel; EXPRESSED DURING: 4 anthesis, petal differentiation and expansion stage; CONTAINS InterPro DOMAIN/s: Lipase, GDSL (InterPro:IPR001087)…	protein_coding		0.280173	0.0154335	0.0135621	1.30535	1.30535	0.117424	1.17234	1.17234	0.620632	0.952664	-1.04969	0.0654919	1.20923	1.20923	0.403154	0.920804	-1.08601	0.403154	1.08601	1.08601	0.156481	1.15357	1.15357	0.092174	1.1878	1.1878	0.456565	1.07606	1.07606	0.61994	0.952572	-1.04979	0.262747	1.11798	1.11798	0.379642	0.916852	-1.09069	0.126358	1.16759	1.16759	0.379642	1.09069	1.09069	0.126358
13787	AT3G12960	unknown protein; FUNCTIONS IN: molecular_function unknown; INVOLVED IN: biological_process unknown; LOCATED IN: cellular_component unknown; Has 33 Blast hits to 33 proteins in 11 species: Archae - 0; Bacteria - 0; Metazoa - 0; Fungi - 0; Plants - 33; Viruses - 0; Other Eukaryotes - 0 (source: NCBI BLink).	protein_coding		0.809313	0.0245145	0.00193092	1.62185	1.62185	0.990508	1.00158	1.00158	0.438413	1.10936	1.10936	0.0675931	1.29179	1.29179	0.102821	1.25353	1.25353	0.102821	0.797747	-1.25353	0.118694	1.24025	1.24025	0.225965	1.17876	1.17876	0.600373	1.07229	1.07229	0.185954	1.1978	1.1978	0.546581	1.08377	1.08377	0.211843	1.18512	1.18512	0.0070722	1.49649	1.49649	0.211843	0.843798	-1.18512	0.0070722
13868	AT3G13610	oxidoreductase, 2OG-Fe(II) oxygenase family protein; FUNCTIONS IN: oxidoreductase activity, acting on paired donors, with incorporation or reduction of molecular oxygen, 2-oxoglutarate as one donor, and incorporation of one atom each of oxygen into both donors, dioxygenase activity; INVOLVED IN: coumarin biosynthetic process, response to cyclopentenone, hydrogen peroxide-mediated programmed cell …	protein_coding		0.514038	2.85921e-05	0.0100236	1.3566	1.3566	0.219705	0.875088	-1.14274	2.43243e-05	0.542389	-1.8437	0.133688	1.17944	1.17944	0.0186814	1.3144	1.3144	0.0186814	0.760806	-1.3144	0.000577633	1.56327	1.56327	0.000364194	1.59996	1.59996	0.662107	1.04761	1.04761	0.932329	0.99103	-1.00905	0.213087	0.87331	-1.14507	0.117241	1.18882	1.18882	0.000655548	1.5534	1.5534	0.117241	0.841168	-1.18882	0.000655548
14099	AT3G15600	transposable element gene; similar to unknown protein [Arabidopsis thaliana] (TAIR:AT2G07770.1); similar to unknown protein [Arabidopsis thaliana] (TAIR:AT3G43530.1); similar to hypothetical protein B14911_03489 [Bacillus sp. NRRL B-14911] (GB:ZP_01168655.1); contains InterPro domain Protein of unknown function DUF287; (InterPro:IPR005048)	transposable_element_gene		0.604272	0.158122	0.00625161	1.90236	1.90236	0.553258	1.1318	1.1318	0.101282	1.42684	1.42684	0.208452	1.3073	1.3073	0.236723	1.28572	1.28572	0.236723	0.777774	-1.28572	0.608988	1.11256	1.11256	0.389166	1.19837	1.19837	0.436999	1.17701	1.17701	0.487134	1.15652	1.15652	0.130019	1.38584	1.38584	0.931273	0.982249	-1.01807	0.140802	1.37271	1.37271	0.931273	1.01807	1.01807	0.140802
14911	AT3G23040	unknown protein; FUNCTIONS IN: molecular_function unknown; INVOLVED IN: biological_process unknown; LOCATED IN: cellular_component unknown; Has 1 Blast hits to 1 proteins in 1 species: Archae - 0; Bacteria - 0; Metazoa - 0; Fungi - 0; Plants - 1; Viruses - 0; Other Eukaryotes - 0 (source: NCBI BLink).	protein_coding		0.979093	0.0592506	0.000935812	1.88626	1.88626	0.129381	1.285	1.285	0.121509	1.29233	1.29233	0.587006	1.09083	1.09083	0.0765568	1.34568	1.34568	0.0765568	0.743116	-1.34568	0.357242	1.16028	1.16028	0.162747	1.25795	1.25795	0.0882997	1.32929	1.32929	0.718781	0.944143	-1.05916	0.333803	1.16916	1.16916	0.657337	1.07346	1.07346	0.00763882	1.61334	1.61334	0.657337	0.93157	-1.07346	0.00763882
15070	AT3G24400	pseudogene, protein kinase family, contains Pfam PF00069: Protein kinase domain; blastp match of 72% identity and 1.7e-148 P-value to GP|13397640|emb|CAC34703.1||AX088876 unnamed protein product {Brassica napus}	pseudogene		0.00249267	0.00574752	0.00833069	1.79358	1.79358	0.932691	1.0168	1.0168	0.198575	0.770703	-1.29752	0.331657	1.2146	1.2146	0.0726601	1.45229	1.45229	0.0726601	0.688568	-1.45229	0.665853	0.918113	-1.08919	0.000200504	2.53477	2.53477	0.232981	1.27217	1.27217	0.68621	1.08318	1.08318	0.771785	1.05896	1.05896	0.193904	1.30126	1.30126	0.0153422	1.69372	1.69372	0.193904	0.768484	-1.30126	0.0153422
15177	AT3G25510	disease resistance protein (TIR-NBS-LRR class), putative; FUNCTIONS IN: transmembrane receptor activity, protein binding, nucleoside-triphosphatase activity, nucleotide binding, ATP binding; INVOLVED IN: signal transduction, defense response, apoptosis, innate immune response; LOCATED IN: intrinsic to membrane; EXPRESSED IN: epidermis; CONTAINS InterPro DOMAIN/s: ATPase, AAA+ type, core (InterPro…	protein_coding		0.446103	0.0285665	0.0101204	1.55595	1.55595	0.949798	1.00975	1.00975	0.536999	0.908751	-1.10041	0.05255	1.37376	1.37376	0.45995	1.12168	1.12168	0.45995	0.891516	-1.12168	0.46857	1.11918	1.11918	0.0127493	1.52985	1.52985	0.362592	1.15273	1.15273	0.576948	1.0902	1.0902	0.654285	0.933134	-1.07166	0.067274	1.34676	1.34676	0.00388819	1.66744	1.66744	0.067274	0.742522	-1.34676	0.00388819
15188	AT3G25597	unknown protein; LOCATED IN: endomembrane system; BEST Arabidopsis thaliana protein match is: unknown protein (TAIR:AT1G26140.1); Has 14 Blast hits to 14 proteins in 2 species: Archae - 0; Bacteria - 0; Metazoa - 0; Fungi - 0; Plants - 14; Viruses - 0; Other Eukaryotes - 0 (source: NCBI BLink).	protein_coding		0.999017	0.000657669	0.00936862	1.56731	1.56731	0.72694	1.05559	1.05559	0.00757016	1.59187	1.59187	0.059449	1.36183	1.36183	0.578009	1.09028	1.09028	0.578009	0.917193	-1.09028	0.0126038	1.53354	1.53354	0.0102006	0.642023	-1.55758	0.562242	1.09427	1.09427	0.0152531	1.51205	1.51205	0.0225265	1.46857	1.46857	0.444794	1.12666	1.12666	0.674731	1.06723	1.06723	0.444794	0.88758	-1.12666	0.674731
15346	AT3G26930	FUNCTIONS IN: molecular_function unknown; INVOLVED IN: biological_process unknown; LOCATED IN: cellular_component unknown; EXPRESSED IN: sperm cell; CONTAINS InterPro DOMAIN/s: FBD (InterPro:IPR013596), FBD-like (InterPro:IPR006566), Leucine-rich repeat 2 (InterPro:IPR013101); BEST Arabidopsis thaliana protein match is: unknown protein (TAIR:AT4G13965.1); Has 678 Blast hits to 661 proteins in 16 …	protein_coding		0.97337	0.00294548	0.0160463	1.9393	1.9393	0.582857	1.14791	1.14791	0.344759	0.786966	-1.2707	0.114125	1.50868	1.50868	0.651832	1.1198	1.1198	0.651832	0.893017	-1.1198	0.364315	1.25831	1.25831	0.0147883	1.9584	1.9584	0.108343	1.51969	1.51969	0.0277029	1.81463	1.81463	0.172959	1.4205	1.4205	0.0159066	1.94134	1.94134	0.223943	1.36522	1.36522	0.0159066	0.515109	-1.94134	0.223943
15708	AT3G29750	ATP binding / aminoacyl-tRNA ligase/ aspartic-type endopeptidase/ nucleotide binding; FUNCTIONS IN: aspartic-type endopeptidase activity, aminoacyl-tRNA ligase activity, nucleotide binding, ATP binding; INVOLVED IN: proteolysis, translation, tRNA aminoacylation for protein translation; LOCATED IN: cytoplasm; CONTAINS InterPro DOMAIN/s: Aminoacyl-tRNA synthetase, class II (D, K and N)-like (InterP…	protein_coding		0.525304	0.0371732	0.00123715	1.40593	1.40593	0.190858	1.12626	1.12626	0.0287906	1.23258	1.23258	0.313857	1.09474	1.09474	0.151032	1.14028	1.14028	0.151032	0.876977	-1.14028	0.210967	1.12012	1.12012	0.837498	1.01831	1.01831	0.0627762	1.19017	1.19017	0.469566	1.06661	1.06661	0.0866947	1.1722	1.1722	0.373509	1.08296	1.08296	0.0530786	1.19939	1.19939	0.373509	0.923397	-1.08296	0.0530786
15853	AT3G30721	transposable element gene; CACTA-like transposase family (Tnp2/En/Spm), has a 6.7e-134 P-value blast match to GB:CAA40555 TNP2 (CACTA-element) (Antirrhinum majus)	transposable_element_gene		0.00662263	0.0423913	0.00141941	1.50532	1.50532	0.457424	1.08429	1.08429	0.0296531	1.28881	1.28881	0.721924	0.962237	-1.03925	0.00329818	1.44278	1.44278	0.00329818	0.693105	-1.44278	0.806414	0.973869	-1.02683	0.106511	1.19934	1.19934	0.276983	1.12706	1.12706	0.680497	1.04558	1.04558	0.127883	1.18607	1.18607	0.95223	0.993554	-1.00649	0.039417	1.26917	1.26917	0.95223	1.00649	1.00649	0.039417
15952	AT3G31400	unknown protein; FUNCTIONS IN: molecular_function unknown; INVOLVED IN: N-terminal protein myristoylation; LOCATED IN: cellular_component unknown; BEST Arabidopsis thaliana protein match is: unknown protein (TAIR:AT3G32120.1); Has 4 Blast hits to 4 proteins in 1 species: Archae - 0; Bacteria - 0; Metazoa - 0; Fungi - 0; Plants - 4; Viruses - 0; Other Eukaryotes - 0 (source: NCBI BLink).	protein_coding		0.995864	0.0616976	0.0027165	1.72146	1.72146	0.462532	1.12239	1.12239	0.756945	1.04948	1.04948	0.0952905	1.3125	1.3125	0.324925	1.16857	1.16857	0.324925	0.855745	-1.16857	0.166219	1.2492	1.2492	0.0947891	1.31309	1.31309	0.0792554	1.3331	1.3331	0.952807	0.990821	-1.00926	0.0908818	1.3178	1.3178	0.988132	1.00232	1.00232	0.100686	1.30631	1.30631	0.988132	0.997685	-1.00232	0.100686
15964	AT3G31470	transposable element gene; non-LTR retrotransposon family (LINE), has a 1.7e-22 P-value blast match to GB:AAB41224 ORF2 (LINE-element) (Rattus norvegicus)	transposable_element_gene		0.950816	0.00949502	0.000754929	1.38575	1.38575	0.639105	0.963111	-1.0383	0.0314548	1.20368	1.20368	0.160611	1.12265	1.12265	0.00612115	1.28164	1.28164	0.00612115	0.780251	-1.28164	0.0807871	0.863671	-1.15785	0.00213489	1.33298	1.33298	0.61912	1.04067	1.04067	0.965067	1.0035	1.0035	0.162504	1.12202	1.12202	0.374893	0.93074	-1.07441	0.0162715	1.23504	1.23504	0.374893	1.07441	1.07441	0.0162715
16021	AT3G32090	transcription factor-related; FUNCTIONS IN: transcription factor activity, sequence-specific DNA binding; INVOLVED IN: regulation of transcription; LOCATED IN: nucleus; CONTAINS InterPro DOMAIN/s: DNA-binding WRKY (InterPro:IPR003657); BEST Arabidopsis thaliana protein match is: WRKY40; transcription factor (TAIR:AT1G80840.1); Has 123 Blast hits to 123 proteins in 27 species: Archae - 0; Bacteria…	protein_coding		0.863184	0.0852955	0.00502052	2.79846	2.79846	0.28076	1.424	1.424	0.630503	1.16798	1.16798	0.128617	1.66093	1.66093	0.602524	1.1832	1.1832	0.602524	0.845168	-1.1832	0.0685125	1.85604	1.85604	0.431815	1.29091	1.29091	0.159488	1.5955	1.5955	0.650449	1.15745	1.15745	0.140172	1.63472	1.63472	0.705237	1.12968	1.12968	0.108894	1.71189	1.71189	0.705237	0.885207	-1.12968	0.108894
16060	AT3G32300	transposable element gene; pseudogene, hypothetical protein	transposable_element_gene		0.311335	0.33266	0.011867	1.3468	1.3468	0.318851	1.11397	1.11397	0.141974	1.1759	1.1759	0.612136	1.05575	1.05575	0.214636	1.14517	1.14517	0.214636	0.873232	-1.14517	0.748535	1.03481	1.03481	0.34775	1.10681	1.10681	0.20755	1.14773	1.14773	0.921229	0.989517	-1.01059	0.0429422	1.25943	1.25943	0.338886	0.901752	-1.10895	0.531639	1.06937	1.06937	0.338886	1.10895	1.10895	0.531639
16388	AT3G42810	transposable element gene; similar to unknown protein [Arabidopsis thaliana] (TAIR:AT4G18420.1); similar to hypothetical protein 26.t00076 [Brassica oleracea] (GB:ABD65021.1)	transposable_element_gene		0.931738	0.0211044	0.00115417	1.49453	1.49453	0.948268	0.993313	-1.00673	0.337351	1.10594	1.10594	0.318747	1.11045	1.11045	0.0087736	1.35493	1.35493	0.0087736	0.738043	-1.35493	0.212864	0.876261	-1.14121	0.000604555	1.5422	1.5422	0.432687	1.08539	1.08539	0.490975	1.07441	1.07441	0.632068	1.05095	1.05095	0.32213	1.10962	1.10962	0.00323377	1.42207	1.42207	0.32213	0.901213	-1.10962	0.00323377
16519	AT3G43530	transposable element gene; similar to unknown protein [Arabidopsis thaliana] (TAIR:AT3G15600.1); similar to unknown protein [Arabidopsis thaliana] (TAIR:AT2G07770.1); similar to hypothetical protein PFB0115w [Plasmodium falciparum 3D7] (GB:NP_472952.1); contains InterPro domain Protein of unknown function DUF287; (InterPro:IPR005048)	transposable_element_gene		0.895452	0.0228904	0.000638921	1.59047	1.59047	0.515494	1.07571	1.07571	0.116025	1.20003	1.20003	0.174354	1.16882	1.16882	0.0479102	1.26499	1.26499	0.0479102	0.790522	-1.26499	0.190797	0.860788	-1.16173	0.00118798	1.5397	1.5397	0.188452	1.1627	1.1627	0.49521	0.926269	-1.0796	0.191822	1.1613	1.1613	0.501928	0.927387	-1.0783	0.0112045	1.36956	1.36956	0.501928	1.0783	1.0783	0.0112045
16772	AT3G45410	encodes a receptor-like kinase that has serine/threonine kinase activity whose expression is induced by high salt stress. This induction is inhibited by tobacco ethylene receptor.	protein_coding		0.00149927	3.84022e-05	0.000141059	1.34618	1.34618	0.134565	1.09901	1.09901	0.183407	0.920083	-1.08686	0.788274	0.983775	-1.01649	0.00211429	1.2451	1.2451	0.00211429	0.803146	-1.2451	0.000125721	1.35078	1.35078	0.201047	1.08315	1.08315	0.0299554	1.15338	1.15338	0.00252327	1.23888	1.23888	0.00970774	1.19221	1.19221	0.00807567	1.19853	1.19853	0.0595708	1.12915	1.12915	0.00807567	0.834355	-1.19853	0.0595708
16817	AT3G45790	protein kinase-related; FUNCTIONS IN: protein serine/threonine kinase activity, protein kinase activity, kinase activity, ATP binding; INVOLVED IN: protein amino acid phosphorylation; LOCATED IN: cellular_component unknown; CONTAINS InterPro DOMAIN/s: Protein kinase, ATP binding site (InterPro:IPR017441), Protein kinase, core (InterPro:IPR000719), Serine/threonine protein kinase-related (InterPro…	protein_coding		0.0827089	4.11776e-07	6.80031e-05	1.6266	1.6266	0.130925	1.15648	1.15648	9.51786e-09	2.67706	2.67706	0.211747	1.12612	1.12612	0.0269806	1.24899	1.24899	0.0269806	0.80065	-1.24899	1.56813e-05	0.573524	-1.74361	0.536162	1.05943	1.05943	0.0649594	1.19837	1.19837	0.723793	0.96769	-1.03339	0.194357	1.13167	1.13167	0.792559	1.02472	1.02472	0.00109216	1.43735	1.43735	0.792559	0.975876	-1.02472	0.00109216
16852	AT3G46140	protein kinase-related; FUNCTIONS IN: protein serine/threonine kinase activity, protein kinase activity, kinase activity, ATP binding; INVOLVED IN: protein amino acid phosphorylation; LOCATED IN: cellular_component unknown; CONTAINS InterPro DOMAIN/s: Protein kinase, ATP binding site (InterPro:IPR017441), Protein kinase, core (InterPro:IPR000719), Serine/threonine protein kinase (InterPro:IPR0022…	protein_coding		0.0238171	8.5428e-08	0.000250346	1.63234	1.63234	0.226244	1.14082	1.14082	1.54488e-09	3.6009	3.6009	0.0863904	1.21078	1.21078	0.130177	1.18176	1.18176	0.130177	0.846194	-1.18176	3.73688e-07	0.421831	-2.37062	0.501527	1.07464	1.07464	0.135103	1.17909	1.17909	0.372101	1.1009	1.1009	0.220534	1.14277	1.14277	0.241202	1.13588	1.13588	0.00361262	1.4284	1.4284	0.241202	0.880375	-1.13588	0.00361262
16865	AT3G46250	pseudogene, similar to leaf senescence-associated receptor-like protein kinase, serine/threonine-specific receptor protein kinase, Arabidopsis thaliana, PIR:S71277; blastp match of 31% identity and 2.8e-15 P-value to GP|9837280|gb|AAG00510.1||AF285172 leaf senescence-associated receptor-like protein kinase {Phaseolus vulgaris}	pseudogene		0.464027	8.28198e-07	0.00151516	2.02275	2.02275	0.407382	1.17001	1.17001	3.80515e-05	0.354239	-2.82296	0.214271	1.26953	1.26953	0.113665	1.36179	1.36179	0.113665	0.734326	-1.36179	0.440084	1.15731	1.15731	1.98412e-07	4.93397	4.93397	0.217851	1.26706	1.26706	0.376203	0.845385	-1.18289	0.822382	1.04301	1.04301	0.887059	1.02699	1.02699	0.00245314	1.93935	1.93935	0.887059	0.973723	-1.02699	0.00245314
16867	AT3G46270	receptor protein kinase-related; FUNCTIONS IN: molecular_function unknown; INVOLVED IN: biological_process unknown; LOCATED IN: plasma membrane; EXPRESSED IN: root; BEST Arabidopsis thaliana protein match is: protein kinase-related (TAIR:AT3G46280.1); Has 2698 Blast hits to 1337 proteins in 202 species: Archae - 2; Bacteria - 476; Metazoa - 858; Fungi - 261; Plants - 642; Viruses - 15; Other Euka…	protein_coding		0.688884	6.32935e-09	0.00511063	1.64129	1.64129	0.590177	1.08764	1.08764	4.99171e-08	0.231325	-4.32292	0.325755	1.16762	1.16762	0.112737	1.29241	1.29241	0.112737	0.773747	-1.29241	0.0975304	1.30866	1.30866	6.65202e-09	5.42173	5.42173	0.7872	1.04285	1.04285	0.800353	0.961459	-1.04009	0.567056	0.914537	-1.09345	0.555706	1.09636	1.09636	0.00148861	1.79467	1.79467	0.555706	0.91211	-1.09636	0.00148861
16953	AT3G47040	glycosyl hydrolase family 3 protein; FUNCTIONS IN: hydrolase activity, hydrolyzing O-glycosyl compounds; INVOLVED IN: carbohydrate metabolic process; LOCATED IN: cellular_component unknown; EXPRESSED IN: sperm cell, root; CONTAINS InterPro DOMAIN/s: Glycoside hydrolase, family 3, N-terminal (InterPro:IPR001764), Glycoside hydrolase, family 3, C-terminal (InterPro:IPR002772), Glycoside hydrolase, …	protein_coding		0.265307	0.00598165	0.00131985	1.38086	1.38086	0.351063	0.923276	-1.0831	0.163601	1.12902	1.12902	0.110288	1.15085	1.15085	0.00615571	1.29957	1.29957	0.00615571	0.769486	-1.29957	0.4802	1.06191	1.06191	0.108464	1.15175	1.15175	0.328664	1.08734	1.08734	0.0674337	1.17707	1.17707	0.129958	1.14187	1.14187	0.18873	1.12086	1.12086	0.0361764	1.2093	1.2093	0.18873	0.892176	-1.12086	0.0361764
16962	AT3G47130	F-box family protein-related; FUNCTIONS IN: molecular_function unknown; INVOLVED IN: biological_process unknown; LOCATED IN: cellular_component unknown; EXPRESSED IN: male gametophyte, flower, pollen tube; EXPRESSED DURING: L mature pollen stage, M germinated pollen stage, 4 anthesis; CONTAINS InterPro DOMAIN/s: F-box associated type 3 (InterPro:IPR013187), F-box associated type 1 (InterPro:IPR01…	protein_coding		0.0787214	0.0835104	0.0145294	1.32425	1.32425	0.690139	1.04249	1.04249	0.820788	0.976672	-1.02388	0.0860635	1.20622	1.20622	0.620582	1.0531	1.0531	0.620582	0.949575	-1.0531	0.105095	1.19254	1.19254	0.22844	1.13697	1.13697	0.492141	1.07472	1.07472	0.684031	1.0434	1.0434	0.044034	1.25113	1.25113	0.301202	0.896275	-1.11573	0.587159	1.05844	1.05844	0.301202	1.11573	1.11573	0.587159
17087	AT3G48300	putative cytochrome P450	protein_coding	CYTOCHROME P450, FAMILY 71, SUBFAMILY A, POLYPEPTIDE 23 (CYP71A23)	0.0523348	0.121826	0.0131917	1.34645	1.34645	0.922444	0.989499	-1.01061	0.908606	1.01253	1.01253	0.290002	1.12391	1.12391	0.0921462	1.21073	1.21073	0.0921462	0.82595	-1.21073	0.401953	1.09626	1.09626	0.0892292	1.21303	1.21303	0.0430678	1.26433	1.26433	0.280329	0.88757	-1.12667	0.580808	1.06201	1.06201	0.612701	1.05666	1.05666	0.0409507	1.26783	1.26783	0.612701	0.946381	-1.05666	0.0409507
17140	AT3G48790	serine C-palmitoyltransferase, putative; FUNCTIONS IN: pyridoxal phosphate binding, transferase activity, transferring nitrogenous groups, serine C-palmitoyltransferase activity, transferase activity, catalytic activity; INVOLVED IN: biosynthetic process, metabolic process, sphingolipid biosynthetic process; LOCATED IN: cellular_component unknown; EXPRESSED IN: male gametophyte, pollen tube; EXPR…	protein_coding		0.953476	0.00662417	0.00792939	2.21989	2.21989	0.235207	1.38322	1.38322	0.0126534	2.09235	2.09235	0.0941323	1.59688	1.59688	0.985081	1.00501	1.00501	0.985081	0.995017	-1.00501	0.576402	1.16182	1.16182	0.734363	0.913186	-1.09507	0.658266	0.888225	-1.12584	0.101549	1.57918	1.57918	0.677493	1.11785	1.11785	0.400903	1.25479	1.25479	0.0190086	1.98585	1.98585	0.400903	0.796949	-1.25479	0.0190086
17181	AT3G49200	unknown protein; FUNCTIONS IN: molecular_function unknown; INVOLVED IN: biological_process unknown; LOCATED IN: cellular_component unknown; CONTAINS InterPro DOMAIN/s: Protein of unknown function DUF1298 (InterPro:IPR009721), Uncharacterised protein family UPF0089 (InterPro:IPR004255); BEST Arabidopsis thaliana protein match is: unknown protein (TAIR:AT3G49210.1); Has 629 Blast hits to 624 protei…	protein_coding		0.804503	0.00259296	0.000785791	1.56327	1.56327	0.508956	0.929522	-1.07582	0.157017	0.851603	-1.17426	0.859413	1.01966	1.01966	0.00028068	1.64936	1.64936	0.00028068	0.606294	-1.64936	0.427217	1.09213	1.09213	0.000196311	1.68081	1.68081	0.969945	0.995868	-1.00415	0.774217	1.03207	1.03207	0.479458	1.08148	1.08148	0.644271	0.950363	-1.05223	0.00361593	1.44548	1.44548	0.644271	1.05223	1.05223	0.00361593
17467	AT3G51970	Arabidopsis thaliana sterol O-acyltransferase 1 (AtSAT1); FUNCTIONS IN: acyltransferase activity; INVOLVED IN: biological_process unknown; LOCATED IN: endomembrane system; EXPRESSED IN: 10 plant structures; EXPRESSED DURING: 6 growth stages; CONTAINS InterPro DOMAIN/s: Wax synthase (InterPro:IPR017088); BEST Arabidopsis thaliana protein match is: long-chain-alcohol O-fatty-acyltransferase family …	protein_coding	Arabidopsis thaliana sterol O-acyltransferase 1 (AtSAT1)	0.475776	0.084796	0.00655729	1.37716	1.37716	0.792749	1.02776	1.02776	0.213976	1.14182	1.14182	0.0849815	1.20703	1.20703	0.323111	1.11013	1.11013	0.323111	0.900793	-1.11013	0.993271	0.999123	-1.00088	0.0848081	1.20717	1.20717	0.0418203	1.25449	1.25449	0.639125	1.0502	1.0502	0.0575712	1.23325	1.23325	0.528319	1.06829	1.06829	0.297432	1.11669	1.11669	0.528319	0.936078	-1.06829	0.297432
17609	AT3G53330	plastocyanin-like domain-containing protein; FUNCTIONS IN: electron carrier activity, copper ion binding; LOCATED IN: endomembrane system; CONTAINS InterPro DOMAIN/s: Plastocyanin-like (InterPro:IPR003245), Cupredoxin (InterPro:IPR008972); BEST Arabidopsis thaliana protein match is: copper ion binding / electron carrier (TAIR:AT1G45063.2); Has 19425 Blast hits to 8514 proteins in 655 species: Arc…	protein_coding		0.712014	0.16954	0.015745	1.34524	1.34524	0.304899	1.12344	1.12344	0.109444	1.20457	1.20457	0.671706	0.9537	-1.04855	0.0547257	1.25557	1.25557	0.0547257	0.796452	-1.25557	0.309107	1.12227	1.12227	0.964939	0.995109	-1.00491	0.154253	1.17847	1.17847	0.826684	0.975856	-1.02474	0.543246	1.07059	1.07059	0.523817	1.07419	1.07419	0.0539923	1.25655	1.25655	0.523817	0.930934	-1.07419	0.0539923
17949	AT3G56700	FATTY ACID REDUCTASE 6 (FAR6); FUNCTIONS IN: fatty acyl-CoA reductase (alcohol-forming) activity, oxidoreductase activity, acting on the CH-CH group of donors, NAD or NADP as acceptor; INVOLVED IN: microsporogenesis, metabolic process; LOCATED IN: chloroplast; EXPRESSED IN: inflorescence meristem, flower; EXPRESSED DURING: petal differentiation and expansion stage; CONTAINS InterPro DOMAIN/s: Mal…	protein_coding	FATTY ACID REDUCTASE 6 (FAR6)	0.56708	0.0003851	5.39247e-05	1.49693	1.49693	0.273027	1.08773	1.08773	0.658527	0.967189	-1.03392	0.0536198	1.16689	1.16689	0.0406613	1.17937	1.17937	0.0406613	0.84791	-1.17937	0.0617736	1.16044	1.16044	0.00130859	1.33373	1.33373	0.0295871	1.19357	1.19357	0.9234	0.99279	-1.00726	0.000560451	1.37429	1.37429	0.0626892	0.862241	-1.15977	0.265497	1.08924	1.08924	0.0626892	1.15977	1.15977	0.265497
18042	AT3G57620	glyoxal oxidase-related; FUNCTIONS IN: molecular_function unknown; INVOLVED IN: biological_process unknown; LOCATED IN: endomembrane system; EXPRESSED IN: leaf whorl, sepal, flower; EXPRESSED DURING: petal differentiation and expansion stage; CONTAINS InterPro DOMAIN/s: Galactose oxidase/kelch, beta-propeller (InterPro:IPR011043), Galactose oxidase, beta-propeller (InterPro:IPR015916), Immunoglob…	protein_coding		0.626286	0.0110722	0.00187169	1.65783	1.65783	0.783804	0.96277	-1.03867	0.354571	0.87841	-1.13842	0.233395	1.18342	1.18342	0.0139997	1.45505	1.45505	0.0139997	0.687263	-1.45505	0.26494	1.1701	1.1701	0.00286703	1.61294	1.61294	0.725076	0.952495	-1.04987	0.97187	1.00488	1.00488	0.833895	0.971431	-1.02941	0.914597	0.985294	-1.01493	0.00119399	1.70658	1.70658	0.914597	1.01493	1.01493	0.00119399
18189	AT3G59070	auxin-responsive protein, putative; INVOLVED IN: multicellular organismal development; LOCATED IN: membrane; CONTAINS InterPro DOMAIN/s: Protein of unknown function DUF568, DOMON-like (InterPro:IPR007613), DOMON related (InterPro:IPR005018), Cytochrome b561/ferric reductase transmembrane (InterPro:IPR006593); BEST Arabidopsis thaliana protein match is: auxin-responsive protein, putative (TAIR:AT5…	protein_coding		0.26197	0.0401455	0.0011839	1.63906	1.63906	0.321612	1.13706	1.13706	0.123719	1.22636	1.22636	0.124043	1.22613	1.22613	0.215877	1.17564	1.17564	0.215877	0.850598	-1.17564	0.918743	0.987069	-1.0131	0.0281525	1.35403	1.35403	0.0268274	1.35814	1.35814	0.476511	1.09588	1.09588	0.0645197	1.28315	1.28315	0.254731	1.15992	1.15992	0.0690007	1.27737	1.27737	0.254731	0.862128	-1.15992	0.0690007
18522	AT3G62280	carboxylesterase/ hydrolase, acting on ester bonds; FUNCTIONS IN: hydrolase activity, acting on ester bonds, carboxylesterase activity; INVOLVED IN: lipid metabolic process; LOCATED IN: endomembrane system; EXPRESSED IN: hypocotyl, flower, root, cultured cell; EXPRESSED DURING: petal differentiation and expansion stage; CONTAINS InterPro DOMAIN/s: Lipase, GDSL (InterPro:IPR001087); BEST Arabidops…	protein_coding		0.65829	4.38624e-08	0.0134135	1.47011	1.47011	0.378167	0.881888	-1.13393	2.71083e-07	0.309862	-3.22724	0.15531	1.22975	1.22975	0.0433587	1.35557	1.35557	0.0433587	0.737698	-1.35557	0.0617615	1.32119	1.32119	8.40671e-08	3.591	3.591	0.427266	1.11958	1.11958	0.30917	1.15679	1.15679	0.922493	0.986388	-1.0138	0.067177	1.313	1.313	0.0109355	1.4904	1.4904	0.067177	0.761617	-1.313	0.0109355
18933	AT4G02360	unknown protein; FUNCTIONS IN: molecular_function unknown; INVOLVED IN: biological_process unknown; LOCATED IN: endomembrane system; EXPRESSED IN: 9 plant structures; EXPRESSED DURING: 4 anthesis, LP.04 four leaves visible, C globular stage, petal differentiation and expansion stage, E expanded cotyledon stage; CONTAINS InterPro DOMAIN/s: Protein of unknown function DUF538 (InterPro:IPR007493); B…	protein_coding		0.250749	0.0121707	0.000834112	1.67946	1.67946	0.419803	1.11036	1.11036	0.586885	1.07262	1.07262	0.0828308	1.26352	1.26352	0.173928	1.19709	1.19709	0.173928	0.83536	-1.19709	0.453562	1.10198	1.10198	0.0134185	1.42086	1.42086	0.919663	1.01304	1.01304	0.941138	1.00953	1.00953	0.294956	1.14669	1.14669	0.378734	0.891863	-1.12125	0.00815638	1.46462	1.46462	0.378734	1.12125	1.12125	0.00815638
19255	AT4G04710	member of Calcium Dependent Protein Kinase	protein_coding	(CPK22)	0.0154499	0.0103774	0.00779289	1.66581	1.66581	0.224255	0.80881	-1.23638	0.0165858	1.56682	1.56682	0.0590448	1.40655	1.40655	0.037224	1.46428	1.46428	0.037224	0.682929	-1.46428	0.596313	0.913278	-1.09496	0.378631	1.16414	1.16414	0.909769	1.01951	1.01951	0.665159	1.07681	1.07681	0.382548	1.16266	1.16266	0.736924	0.944241	-1.05905	0.0478748	1.43277	1.43277	0.736924	1.05905	1.05905	0.0478748
19303	AT4G05110	equilibrative nucleoside transporter, putative (ENT6); FUNCTIONS IN: nucleoside transmembrane transporter activity; INVOLVED IN: transport; LOCATED IN: plasma membrane; CONTAINS InterPro DOMAIN/s: Delayed-early response protein/equilibrative nucleoside transporter (InterPro:IPR002259); BEST Arabidopsis thaliana protein match is: FUR1 (FUDR RESISTANT 1); nucleoside transmembrane transporter (TAIR:…	protein_coding	EQUILIBRATIVE NUCLEOSIDE TRANSPORTER 6 (ENT6)	0.937503	0.0338477	0.00533415	1.94125	1.94125	0.665069	1.09508	1.09508	0.8492	1.0406	1.0406	0.074052	1.48227	1.48227	0.39775	1.19593	1.19593	0.39775	0.836167	-1.19593	0.183561	1.33141	1.33141	0.120939	1.40116	1.40116	0.496063	1.15424	1.15424	0.0880103	1.45375	1.45375	0.0214224	1.69048	1.69048	0.97167	0.992599	-1.00746	0.511369	1.14834	1.14834	0.97167	1.00746	1.00746	0.511369
19314	AT4G05200	protein kinase family protein; FUNCTIONS IN: kinase activity; INVOLVED IN: protein amino acid phosphorylation; LOCATED IN: endomembrane system; EXPRESSED IN: root; CONTAINS InterPro DOMAIN/s: Protein kinase, ATP binding site (InterPro:IPR017441), Protein kinase, core (InterPro:IPR000719), Protein of unknown function DUF26 (InterPro:IPR002902), Serine/threonine protein kinase-related (InterPro:IPR…	protein_coding		0.00172155	0.00128559	0.00773717	1.31686	1.31686	0.923856	0.991258	-1.00882	0.0132504	0.777384	-1.28636	0.804299	1.02304	1.02304	0.0106812	1.29855	1.29855	0.0106812	0.770091	-1.29855	0.000286772	1.51789	1.51789	0.242488	1.116	1.116	0.170994	1.13839	1.13839	0.384692	1.08418	1.08418	0.735202	1.03161	1.03161	0.0648042	1.1964	1.1964	0.0157814	1.27651	1.27651	0.0648042	0.835841	-1.1964	0.0157814
19411	AT4G06495	transposable element gene; pseudogene, hypothetical protein	transposable_element_gene		0.394111	0.0158065	0.00688991	1.42261	1.42261	0.885947	0.983561	-1.01671	0.815109	0.973325	-1.02741	0.339188	1.11857	1.11857	0.0381332	1.29307	1.29307	0.0381332	0.773355	-1.29307	0.152933	1.1861	1.1861	0.0849445	1.23227	1.23227	0.315316	1.12513	1.12513	0.0695219	1.24763	1.24763	0.0223152	1.33331	1.33331	0.656884	1.05283	1.05283	0.57662	1.06697	1.06697	0.656884	0.949823	-1.05283	0.57662
19940	AT4G08876	pyrophosphate--fructose-6-phosphate 1-phosphotransferase-related / pyrophosphate-dependent 6-phosphofructose-1-kinase-related; FUNCTIONS IN: molecular_function unknown; INVOLVED IN: biological_process unknown; LOCATED IN: cellular_component unknown; BEST Arabidopsis thaliana protein match is: MEE51 (maternal effect embryo arrest 51); diphosphate-fructose-6-phosphate 1-phosphotransferase (TAIR:AT4…	protein_coding		0.124678	0.216322	0.00580122	1.41788	1.41788	0.229482	1.14698	1.14698	0.0345443	1.2886	1.2886	0.981729	1.00256	1.00256	0.0744165	1.23304	1.23304	0.0744165	0.811005	-1.23304	0.427458	0.914509	-1.09348	0.111326	1.20319	1.20319	0.0831424	1.22489	1.22489	0.926017	0.9897	-1.01041	0.0393713	1.2792	1.2792	0.631053	0.947681	-1.05521	0.362281	1.10841	1.10841	0.631053	1.05521	1.05521	0.362281
20000	AT4G09420	disease resistance protein (TIR-NBS class), putative; FUNCTIONS IN: transmembrane receptor activity, ATP binding; INVOLVED IN: signal transduction, defense response, apoptosis, innate immune response; LOCATED IN: intrinsic to membrane; EXPRESSED IN: shoot apex, leaf whorl, cotyledon, leaf; EXPRESSED DURING: LP.06 six leaves visible, LP.04 four leaves visible, LP.10 ten leaves visible, 4 leaf sene…	protein_coding		0.0966594	2.74342e-09	8.29399e-05	1.41278	1.41278	0.246835	1.0827	1.0827	6.9253e-05	0.703587	-1.42129	0.179921	1.09713	1.09713	0.018448	1.18934	1.18934	0.018448	0.840799	-1.18934	0.0629335	0.876241	-1.14124	1.07859e-09	2.29157	2.29157	0.208677	1.09046	1.09046	0.00170646	1.28227	1.28227	5.01851e-05	1.43674	1.43674	0.686743	0.973217	-1.02752	0.802385	0.983321	-1.01696	0.686743	1.02752	1.02752	0.802385
20110	AT4G10380	Essential for efficient Boron uptake and plant development under boron limitation. Also functions in arsenite transport and tolerance.	protein_coding	NODULIN26-LIKE INTRINSIC PROTEIN 5;1 (NIP5;1)	0.582939	5.57989e-06	0.00236868	1.34531	1.34531	0.388483	1.07564	1.07564	0.000383851	0.692123	-1.44483	0.0522552	1.18825	1.18825	0.542234	1.05256	1.05256	0.542234	0.950066	-1.05256	0.00494556	1.30725	1.30725	0.000187495	1.48689	1.48689	0.217922	1.11126	1.11126	0.0180417	1.24194	1.24194	0.0181348	1.24169	1.24169	0.217059	1.11149	1.11149	0.344357	1.08345	1.08345	0.217059	0.89969	-1.11149	0.344357
20124	AT4G10510	subtilase family protein; FUNCTIONS IN: identical protein binding, serine-type endopeptidase activity; INVOLVED IN: proteolysis, negative regulation of catalytic activity; EXPRESSED IN: male gametophyte, root; CONTAINS InterPro DOMAIN/s: Protease-associated PA (InterPro:IPR003137), Proteinase inhibitor, propeptide (InterPro:IPR009020), Peptidase S8 and S53, subtilisin, kexin, sedolisin (InterPro:…	protein_coding		0.856738	0.0011032	2.46392e-05	1.90907	1.90907	0.0536811	1.25887	1.25887	0.299208	1.12592	1.12592	0.117823	1.20047	1.20047	0.0505555	1.26325	1.26325	0.0505555	0.791609	-1.26325	0.879023	0.98305	-1.01724	0.000150291	1.7248	1.7248	0.035411	1.28913	1.28913	0.320352	0.892828	-1.12004	0.0679993	1.24153	1.24153	0.503032	0.927059	-1.07868	0.00129386	1.53767	1.53767	0.503032	1.07868	1.07868	0.00129386
20325	AT4G12330	member of CYP706A	protein_coding	CYTOCHROME P450, FAMILY 706, SUBFAMILY A, POLYPEPTIDE 7 (CYP706A7)	0.0806417	0.00453044	0.00503317	1.37088	1.37088	0.411795	0.92143	-1.08527	0.274083	0.895861	-1.11624	0.666311	0.958241	-1.04358	0.00034105	1.55262	1.55262	0.00034105	0.644075	-1.55262	0.160401	1.15365	1.15365	0.0102401	1.32643	1.32643	0.476725	0.931691	-1.07332	0.0333977	1.25355	1.25355	0.201042	1.13824	1.13824	0.794275	1.02608	1.02608	0.0734968	1.20439	1.20439	0.794275	0.974583	-1.02608	0.0734968
20327	AT4G12350	Encodes a putative transcription factor (MYB42).	protein_coding	myb domain protein 42 (MYB42)	0.575311	0.000184207	0.000300013	1.59914	1.59914	0.55689	0.940513	-1.06325	0.033644	0.788597	-1.26807	0.0935671	1.19991	1.19991	0.00358295	1.41701	1.41701	0.00358295	0.70571	-1.41701	0.565761	1.06177	1.06177	9.99633e-06	1.90985	1.90985	0.917593	1.0108	1.0108	0.112306	1.18738	1.18738	0.649079	1.04854	1.04854	0.20485	1.14464	1.14464	0.000786669	1.52511	1.52511	0.20485	0.873633	-1.14464	0.000786669
20550	AT4G14225	zinc finger (AN1-like) family protein; FUNCTIONS IN: DNA binding, zinc ion binding; INVOLVED IN: biological_process unknown; LOCATED IN: cellular_component unknown; CONTAINS InterPro DOMAIN/s: Zinc finger, AN1-type (InterPro:IPR000058), Zinc finger, A20-type (InterPro:IPR002653); BEST Arabidopsis thaliana protein match is: zinc finger (AN1-like) family protein (TAIR:AT1G12440.2); Has 688 Blast hi…	protein_coding		0.991784	6.62397e-05	3.70855e-05	2.65855	2.65855	0.570549	0.904428	-1.10567	0.138843	0.763232	-1.31022	0.0802406	1.38256	1.38256	0.000497412	2.12612	2.12612	0.000497412	0.470341	-2.12612	0.0251085	1.53502	1.53502	0.000229117	2.26921	2.26921	0.0708872	0.71491	-1.39878	0.0697132	1.40096	1.40096	0.810343	0.958564	-1.04323	0.803506	1.04486	1.04486	2.32019e-05	2.77347	2.77347	0.803506	0.95707	-1.04486	2.32019e-05
20670	AT4G15150	glycine-rich protein; FUNCTIONS IN: molecular_function unknown; INVOLVED IN: biological_process unknown; LOCATED IN: cellular_component unknown; Has 6687 Blast hits to 2854 proteins in 341 species: Archae - 2; Bacteria - 2660; Metazoa - 1699; Fungi - 208; Plants - 1516; Viruses - 151; Other Eukaryotes - 451 (source: NCBI BLink).	protein_coding		0.114621	0.00755164	0.00391012	1.7014	1.7014	0.319057	1.17615	1.17615	0.131838	0.778386	-1.28471	0.297181	1.18531	1.18531	0.224805	1.22042	1.22042	0.224805	0.819387	-1.22042	0.0433214	1.41365	1.41365	0.013875	1.54621	1.54621	0.859713	0.972062	-1.02874	0.204648	1.23197	1.23197	0.91772	0.983579	-1.01669	0.230103	1.21754	1.21754	0.00313323	1.7298	1.7298	0.230103	0.821326	-1.21754	0.00313323
21054	AT4G18425	unknown protein; FUNCTIONS IN: molecular_function unknown; INVOLVED IN: biological_process unknown; LOCATED IN: cellular_component unknown; EXPRESSED IN: 22 plant structures; EXPRESSED DURING: 13 growth stages; CONTAINS InterPro DOMAIN/s: Protein of unknown function DUF679 (InterPro:IPR007770); BEST Arabidopsis thaliana protein match is: unknown protein (TAIR:AT5G46090.1); Has 153 Blast hits to 1…	protein_coding		0.656519	4.53578e-05	0.00792895	1.30593	1.30593	0.183413	1.13021	1.13021	6.60734e-05	1.60043	1.60043	0.123554	1.15385	1.15385	0.987444	1.00141	1.00141	0.987444	0.998594	-1.00141	0.0822537	1.17729	1.17729	0.000731275	0.693108	-1.44278	0.154613	1.14056	1.14056	0.64741	1.04189	1.04189	0.41899	1.07576	1.07576	0.27487	1.10465	1.10465	0.0426315	1.21396	1.21396	0.27487	0.905264	-1.10465	0.0426315
21241	AT4G20110	vacuolar sorting receptor, putative; FUNCTIONS IN: calcium ion binding; INVOLVED IN: intracellular protein transport, N-terminal protein myristoylation, protein targeting to vacuole; LOCATED IN: trans-Golgi network, integral to plasma membrane, Golgi transport complex, membrane; EXPRESSED IN: 18 plant structures; EXPRESSED DURING: 8 growth stages; CONTAINS InterPro DOMAIN/s: Protease-associated P…	protein_coding		0.969879	0.0185361	0.00243643	1.42916	1.42916	0.0631438	1.21954	1.21954	0.219373	1.13548	1.13548	0.616997	1.052	1.052	0.293641	1.11396	1.11396	0.293641	0.897697	-1.11396	0.688366	1.04143	1.04143	0.0747821	1.20857	1.20857	0.00466504	1.3861	1.3861	0.412206	1.08729	1.08729	0.0060682	1.36898	1.36898	0.347913	1.10089	1.10089	0.670906	1.04396	1.04396	0.347913	0.908358	-1.10089	0.670906
21649	AT4G24015	zinc finger (RING-H2 type) protein-related; FUNCTIONS IN: protein binding, zinc ion binding; INVOLVED IN: biological_process unknown; LOCATED IN: cellular_component unknown; CONTAINS InterPro DOMAIN/s: Zinc finger, RING-type (InterPro:IPR001841), Zinc finger, RING/FYVE/PHD-type (InterPro:IPR013083); BEST Arabidopsis thaliana protein match is: protein binding / zinc ion binding (TAIR:AT1G33480.1);…	protein_coding		0.0929926	7.20723e-06	0.00388494	1.30315	1.30315	0.316564	1.08458	1.08458	0.000341541	0.700644	-1.42726	0.0517815	1.17944	1.17944	0.81623	1.01873	1.01873	0.81623	0.981618	-1.01873	0.00743579	1.27192	1.27192	0.000181306	1.4623	1.4623	0.670311	0.966517	-1.03464	0.0155533	1.23685	1.23685	0.00576085	1.28414	1.28414	0.375567	0.930923	-1.0742	0.853913	1.0148	1.0148	0.375567	1.0742	1.0742	0.853913
21693	AT4G24430	lyase; FUNCTIONS IN: lyase activity; INVOLVED IN: biological_process unknown; LOCATED IN: plasma membrane; EXPRESSED IN: 9 plant structures; EXPRESSED DURING: 4 anthesis, petal differentiation and expansion stage; CONTAINS InterPro DOMAIN/s: Rhamnogalacturonate lyase (InterPro:IPR010325), Carbohydrate-binding-like fold (InterPro:IPR013784), Galactose-binding like (InterPro:IPR008979); BEST Arabid…	protein_coding		0.830973	0.00156137	0.00725793	1.44178	1.44178	0.100324	1.23067	1.23067	0.000220813	1.75836	1.75836	0.139191	1.20347	1.20347	0.824115	0.973471	-1.02725	0.824115	1.02725	1.02725	0.478802	0.917316	-1.09014	0.35981	0.893868	-1.11873	0.662728	1.05431	1.05431	0.532927	1.0788	1.0788	0.384032	1.1124	1.1124	0.85428	1.02246	1.02246	0.0445894	1.29611	1.29611	0.85428	0.978032	-1.02246	0.0445894
21706	AT4G24560	Encodes a ubiquitin-specific protease. There is no evidence for a phenotype in ubp16-1 mutants, however, double mutant analysis with ubp15 mutants reveals a role for UBP16 in plant development and cell proliferation.	protein_coding	UBIQUITIN-SPECIFIC PROTEASE 16 (UBP16)	0.575496	0.0711967	0.00528816	1.31373	1.31373	0.399576	1.07597	1.07597	0.612424	1.04468	1.04468	0.193261	1.12176	1.12176	0.331377	1.08844	1.08844	0.331377	0.918743	-1.08844	0.348701	1.0851	1.0851	0.100476	1.15891	1.15891	0.675751	1.0367	1.0367	0.088657	1.16576	1.16576	0.0413628	1.20642	1.20642	0.983693	1.00176	1.00176	0.328824	1.08895	1.08895	0.983693	0.998245	-1.00176	0.328824
21912	AT4G26560	Encodes calcineurin B-like protein 7 (CBL7).	protein_coding	CALCINEURIN B-LIKE 7 (CBL7)	0.270424	0.00192399	0.00437515	1.83783	1.83783	0.468065	0.872454	-1.14619	0.0762975	0.706193	-1.41604	0.177746	1.29535	1.29535	0.0175076	1.6262	1.6262	0.0175076	0.614931	-1.6262	0.569386	0.898853	-1.11253	2.75546e-05	2.89529	2.89529	0.779438	1.05367	1.05367	0.936922	1.01487	1.01487	0.972508	1.00645	1.00645	0.74553	1.06249	1.06249	0.00470997	1.82605	1.82605	0.74553	0.941187	-1.06249	0.00470997
22079	AT4G28110	Member of the R2R3 factor gene family. Expression is induced in response to dessication, ABA and salt treatment. Overexpression of Myb41 results in abnormal cuticle development and decreased cell expansion.	protein_coding	myb domain protein 41 (AtMYB41)	0.00213819	7.70462e-10	0.0129326	1.4149	1.4149	0.257982	1.15669	1.15669	1.92671e-10	5.75317	5.75317	0.557337	1.07722	1.07722	0.320945	1.13555	1.13555	0.320945	0.880633	-1.13555	0.00081465	0.600263	-1.66594	2.15189e-06	0.40971	-2.44075	0.021649	1.3713	1.3713	0.0119567	0.703439	-1.42159	0.435573	1.10434	1.10434	0.291877	0.873484	-1.14484	0.0631474	1.28122	1.28122	0.291877	1.14484	1.14484	0.0631474
22084	AT4G28170	unknown protein; FUNCTIONS IN: molecular_function unknown; INVOLVED IN: biological_process unknown; LOCATED IN: cellular_component unknown; BEST Arabidopsis thaliana protein match is: unknown protein (TAIR:AT1G11120.2); Has 42 Blast hits to 42 proteins in 7 species: Archae - 0; Bacteria - 0; Metazoa - 0; Fungi - 0; Plants - 42; Viruses - 0; Other Eukaryotes - 0 (source: NCBI BLink).	protein_coding		0.968344	0.0267716	0.0152899	1.4328	1.4328	0.154937	1.21864	1.21864	0.930394	1.01182	1.01182	0.0563778	1.31318	1.31318	0.416225	0.895344	-1.11689	0.416225	1.11689	1.11689	0.166688	1.21156	1.21156	0.2562	1.16879	1.16879	0.625247	1.06819	1.06819	0.14222	1.22687	1.22687	0.0199528	1.40825	1.40825	0.594622	0.930604	-1.07457	0.8978	1.01744	1.01744	0.594622	1.07457	1.07457	0.8978
22285	AT4G30040	aspartyl protease family; FUNCTIONS IN: aspartic-type endopeptidase activity; INVOLVED IN: proteolysis; LOCATED IN: endomembrane system; EXPRESSED IN: sepal, flower; EXPRESSED DURING: petal differentiation and expansion stage; CONTAINS InterPro DOMAIN/s: Peptidase aspartic, catalytic (InterPro:IPR009007), Peptidase A1 (InterPro:IPR001461); BEST Arabidopsis thaliana protein match is: aspartyl prot…	protein_coding		0.123381	0.0495066	0.00825698	1.34326	1.34326	0.41981	1.08449	1.08449	0.00197065	1.43583	1.43583	0.595927	1.05443	1.05443	0.119757	1.17468	1.17468	0.119757	0.851298	-1.17468	0.15394	0.863639	-1.15789	0.426327	1.08324	1.08324	0.234438	1.12866	1.12866	0.915789	0.989533	-1.01058	0.0523598	1.22787	1.22787	0.347644	0.909576	-1.09941	0.372781	1.09397	1.09397	0.347644	1.09941	1.09941	0.372781
22542	AT4G32440	agenet domain-containing protein; FUNCTIONS IN: RNA binding; INVOLVED IN: biological_process unknown; EXPRESSED IN: 21 plant structures; EXPRESSED DURING: 10 growth stages; CONTAINS InterPro DOMAIN/s: ENT (InterPro:IPR005491), Tudor-like, plant (InterPro:IPR014002), Agenet (InterPro:IPR008395); BEST Arabidopsis thaliana protein match is: agenet domain-containing protein (TAIR:AT2G25590.1); Has 10…	protein_coding		0.3768	0.0696487	0.00435981	1.36942	1.36942	0.135828	1.16052	1.16052	0.0259975	1.26179	1.26179	0.108048	1.17509	1.17509	0.965352	1.00419	1.00419	0.965352	0.995827	-1.00419	0.156767	0.868642	-1.15122	0.031967	1.24943	1.24943	0.273879	1.11337	1.11337	0.374453	1.09046	1.09046	0.0651764	1.20642	1.20642	0.947573	1.00635	1.00635	0.199889	1.13511	1.13511	0.947573	0.993689	-1.00635	0.199889
22630	AT4G33290	F-box family protein; FUNCTIONS IN: molecular_function unknown; INVOLVED IN: biological_process unknown; LOCATED IN: cellular_component unknown; EXPRESSED IN: sepal, root; EXPRESSED DURING: petal differentiation and expansion stage; CONTAINS InterPro DOMAIN/s: Cyclin-like F-box (InterPro:IPR001810), F-box associated (InterPro:IPR006527), F-box associated type 1 (InterPro:IPR017451); BEST Arabidop…	protein_coding		0.171949	0.0785182	0.0121663	1.56072	1.56072	0.85399	0.970971	-1.0299	0.763238	1.04945	1.04945	0.5767	1.09391	1.09391	0.0265237	1.4694	1.4694	0.0265237	0.680552	-1.4694	0.162036	1.25974	1.25974	0.307638	1.18055	1.18055	0.570588	0.912823	-1.0955	0.209275	1.22883	1.22883	0.873843	1.02574	1.02574	0.578052	1.09356	1.09356	0.0169489	1.52156	1.52156	0.578052	0.914448	-1.09356	0.0169489
22694	AT4G33880	basic helix-loop-helix (bHLH) family protein; FUNCTIONS IN: transcription factor activity, DNA binding; INVOLVED IN: regulation of transcription; LOCATED IN: nucleus; CONTAINS InterPro DOMAIN/s: Basic helix-loop-helix dimerisation region bHLH (InterPro:IPR001092), Helix-loop-helix DNA-binding (InterPro:IPR011598); BEST Arabidopsis thaliana protein match is: basic helix-loop-helix protein / bHLH p…	protein_coding		0.322874	2.13377e-08	0.0152705	1.31061	1.31061	6.34646e-05	0.586183	-1.70595	1.57059e-05	0.545353	-1.83367	0.0854251	1.20033	1.20033	1.17026e-05	1.86268	1.86268	1.17026e-05	0.536862	-1.86268	0.186903	1.14722	1.14722	1.44078e-06	2.09484	2.09484	0.138753	1.16788	1.16788	0.0604724	1.22284	1.22284	0.00340665	1.4078	1.4078	0.887307	1.01444	1.01444	0.482965	0.930962	-1.07416	0.887307	0.985761	-1.01444	0.482965
23369	AT5G01250	alpha 1,4-glycosyltransferase family protein / glycosyltransferase sugar-binding DXD motif-containing protein; FUNCTIONS IN: transferase activity, transferring glycosyl groups, transferase activity; INVOLVED IN: biological_process unknown; LOCATED IN: Golgi stack; CONTAINS InterPro DOMAIN/s: Alpha 1,4-glycosyltransferase conserved region (InterPro:IPR007652), Glycosyltransferase sugar-binding reg…	protein_coding		0.00208004	2.31719e-05	0.000295623	1.48148	1.48148	0.330874	0.917888	-1.08946	0.000354165	1.47043	1.47043	0.101734	1.15991	1.15991	0.00136604	1.39149	1.39149	0.00136604	0.718653	-1.39149	0.102643	1.15941	1.15941	0.119753	0.868983	-1.15077	0.0179267	1.25274	1.25274	0.149746	1.13801	1.13801	0.00627668	1.30813	1.30813	0.329069	1.08982	1.08982	0.16461	1.13251	1.13251	0.329069	0.917585	-1.08982	0.16461
23912	AT5G06520	SWAP (Suppressor-of-White-APricot)/surp domain-containing protein; FUNCTIONS IN: RNA binding; INVOLVED IN: RNA processing; LOCATED IN: cellular_component unknown; EXPRESSED IN: sepal; EXPRESSED DURING: petal differentiation and expansion stage; CONTAINS InterPro DOMAIN/s: SWAP/Surp (InterPro:IPR000061); BEST Arabidopsis thaliana protein match is: SWAP (Suppressor-of-White-APricot)/surp domain-con…	protein_coding		0.608566	0.00093513	9.61908e-05	1.91018	1.91018	0.876765	0.980405	-1.01999	0.920228	1.01286	1.01286	0.0713029	1.27456	1.27456	0.00382466	1.52865	1.52865	0.00382466	0.654173	-1.52865	0.751382	0.960328	-1.04131	6.20737e-05	1.96383	1.96383	0.877263	1.0199	1.0199	0.0498909	1.30523	1.30523	0.651171	1.05957	1.05957	0.0879611	1.25636	1.25636	0.000244556	1.80278	1.80278	0.0879611	0.795948	-1.25636	0.000244556
23935	AT5G06750	protein phosphatase 2C family protein / PP2C family protein; FUNCTIONS IN: protein serine/threonine phosphatase activity, catalytic activity; EXPRESSED IN: 22 plant structures; EXPRESSED DURING: 13 growth stages; CONTAINS InterPro DOMAIN/s: Protein phosphatase 2C-related (InterPro:IPR001932), Protein phosphatase 2C (InterPro:IPR015655), Protein phosphatase 2C, N-terminal (InterPro:IPR014045); BES…	protein_coding		0.240062	1.07936e-05	0.00223721	1.30306	1.30306	0.836378	0.984821	-1.01541	0.000194037	0.704579	-1.41929	0.0904489	1.14029	1.14029	0.0580806	1.16036	1.16036	0.0580806	0.861805	-1.16036	0.000266661	1.40331	1.40331	0.00161145	1.31789	1.31789	0.189637	1.10496	1.10496	0.0672863	1.15375	1.15375	0.0225782	1.20186	1.20186	0.430237	1.06074	1.06074	0.283588	1.0842	1.0842	0.430237	0.942741	-1.06074	0.283588
23994	AT5G07310	encodes a member of the ERF (ethylene response factor) subfamily B-4 of ERF/AP2 transcription factor family. The protein contains one AP2 domain. There are 7 members in this subfamily.	protein_coding		0.77763	0.000560063	0.00735714	1.62083	1.62083	0.887751	0.977677	-1.02283	0.0092397	0.627662	-1.59321	0.099781	1.31655	1.31655	0.162492	1.25922	1.25922	0.162492	0.794141	-1.25922	0.138888	1.27786	1.27786	0.000387484	2.02082	2.02082	0.0312641	1.45007	1.45007	0.127069	0.776198	-1.28833	0.626459	1.08125	1.08125	0.801951	1.04096	1.04096	0.0204836	1.49903	1.49903	0.801951	0.960651	-1.04096	0.0204836
24099	AT5G08310	pentatricopeptide (PPR) repeat-containing protein; INVOLVED IN: biological_process unknown; LOCATED IN: mitochondrion; EXPRESSED IN: 19 plant structures; EXPRESSED DURING: 12 growth stages; CONTAINS InterPro DOMAIN/s: Pentatricopeptide repeat (InterPro:IPR002885); BEST Arabidopsis thaliana protein match is: pentatricopeptide (PPR) repeat-containing protein (TAIR:AT5G06540.1); Has 28943 Blast hits…	protein_coding		0.0105381	0.0310619	0.0115121	1.40655	1.40655	0.810832	1.02953	1.02953	0.798048	1.0316	1.0316	0.0790531	1.25144	1.25144	0.473709	1.09171	1.09171	0.473709	0.915998	-1.09171	0.891106	0.983504	-1.01677	0.0147761	1.38633	1.38633	0.815746	0.972071	-1.02873	0.394667	0.900688	-1.11026	0.538944	1.07797	1.07797	0.101146	0.812206	-1.23122	0.0408148	1.30481	1.30481	0.101146	1.23122	1.23122	0.0408148
24483	AT5G12460	FUNCTIONS IN: molecular_function unknown; INVOLVED IN: biological_process unknown; LOCATED IN: chloroplast; CONTAINS InterPro DOMAIN/s: Protein of unknown function DUF604 (InterPro:IPR006740); BEST Arabidopsis thaliana protein match is: fringe-related protein (TAIR:AT2G37730.1); Has 355 Blast hits to 351 proteins in 67 species: Archae - 0; Bacteria - 0; Metazoa - 96; Fungi - 121; Plants - 131; Vi…	protein_coding		0.817202	0.0655034	0.00361844	1.70997	1.70997	0.371163	1.15599	1.15599	0.0657408	1.36504	1.36504	0.642944	1.07728	1.07728	0.0612817	1.37312	1.37312	0.0612817	0.728269	-1.37312	0.234924	0.823294	-1.21463	0.0169643	1.52156	1.52156	0.923148	0.98468	-1.01556	0.676065	1.06935	1.06935	0.294028	1.18639	1.18639	0.45986	0.887536	-1.12672	0.0338516	1.44132	1.44132	0.45986	1.12672	1.12672	0.0338516
24597	AT5G13910	Encodes a member of the ERF (ethylene response factor) subfamily B-1 of ERF/AP2 transcription factor family (LEAFY PETIOLE). The protein contains one AP2 domain. There are 15 members in this subfamily including ATERF-3, ATERF-4, ATERF-7, and LEAFY PETIOLE. Acts as a positive regulator of gibberellic acid-induced germination.	protein_coding	LEAFY PETIOLE (LEP)	0.423902	2.56291e-06	0.00662028	1.50039	1.50039	0.801831	1.03376	1.03376	9.88759e-06	0.438504	-2.28048	0.168006	1.2067	1.2067	0.175067	1.20278	1.20278	0.175067	0.831411	-1.20278	0.00696185	1.49571	1.49571	9.45968e-06	2.28761	2.28761	0.532803	1.08648	1.08648	0.557453	1.08107	1.08107	0.704277	1.05156	1.05156	0.407721	1.11698	1.11698	0.0147722	1.42682	1.42682	0.407721	0.895273	-1.11698	0.0147722
24752	AT5G15480	zinc finger (C2H2 type) family protein; FUNCTIONS IN: transcription factor activity, zinc ion binding, nucleic acid binding; INVOLVED IN: regulation of transcription; LOCATED IN: intracellular; EXPRESSED IN: flower; EXPRESSED DURING: petal differentiation and expansion stage; CONTAINS InterPro DOMAIN/s: Zinc finger, C2H2-like (InterPro:IPR015880), Zinc finger, C2H2-type (InterPro:IPR007087); BEST…	protein_coding		0.476971	0.00419639	8.57221e-05	1.54854	1.54854	0.805024	1.02129	1.02129	0.112222	1.15148	1.15148	0.186655	1.12276	1.12276	0.00250085	1.35049	1.35049	0.00250085	0.740473	-1.35049	0.425983	0.933743	-1.07096	0.000499138	1.44025	1.44025	0.370898	1.08033	1.08033	0.323779	1.0892	1.0892	0.0562239	1.18856	1.18856	0.906289	0.990013	-1.01009	0.00616047	1.30288	1.30288	0.906289	1.01009	1.01009	0.00616047
24769	AT5G15660	F-box family protein; FUNCTIONS IN: molecular_function unknown; INVOLVED IN: biological_process unknown; LOCATED IN: cellular_component unknown; CONTAINS InterPro DOMAIN/s: Cyclin-like F-box (InterPro:IPR001810), F-box associated type 3 (InterPro:IPR013187), F-box associated type 1 (InterPro:IPR017451); BEST Arabidopsis thaliana protein match is: F-box family protein (TAIR:AT1G26510.1); Has 886 B…	protein_coding		0.392703	7.91013e-05	4.26276e-06	4.42111	4.42111	0.890203	0.969807	-1.03113	0.868704	0.96395	-1.0374	0.230907	1.31287	1.31287	3.31545e-05	3.47235	3.47235	3.31545e-05	0.287989	-3.47235	0.177713	1.36093	1.36093	4.32256e-05	3.3701	3.3701	0.500783	1.16249	1.16249	0.77644	0.938826	-1.06516	0.845652	1.04419	1.04419	0.842311	1.04519	1.04519	6.0793e-06	4.234	4.234	0.842311	0.956767	-1.04519	6.0793e-06
24843	AT5G16360	NC domain-containing protein; FUNCTIONS IN: molecular_function unknown; INVOLVED IN: biological_process unknown; LOCATED IN: cellular_component unknown; CONTAINS InterPro DOMAIN/s: NC (InterPro:IPR007053); BEST Arabidopsis thaliana protein match is: NC domain-containing protein (TAIR:AT3G02700.1); Has 108 Blast hits to 107 proteins in 32 species: Archae - 0; Bacteria - 29; Metazoa - 7; Fungi - 0;…	protein_coding		0.906416	0.00130278	0.0142945	1.33065	1.33065	0.227793	1.13926	1.13926	0.000106161	1.69996	1.69996	0.527942	1.06937	1.06937	0.40864	1.09222	1.09222	0.40864	0.915564	-1.09222	0.921751	1.01043	1.01043	0.0258656	0.774677	-1.29086	0.114272	1.18965	1.18965	0.827949	1.02323	1.02323	0.0662557	1.22742	1.22742	0.937396	0.99174	-1.00833	0.448623	1.0841	1.0841	0.937396	1.00833	1.00833	0.448623
24923	AT5G17125	transposable element gene; copia-like retrotransposon family, has a 4.1e-182 P-value blast match to dbj|BAA78426.1| polyprotein (AtRE2-1) (Arabidopsis thaliana) (Ty1_Copia-element)	transposable_element_gene		0.412994	0.00085116	0.00303466	1.35029	1.35029	0.982839	1.00188	1.00188	0.482091	1.06391	1.06391	0.0548234	1.19522	1.19522	0.182	1.12762	1.12762	0.182	0.886824	-1.12762	0.00016695	1.52204	1.52204	0.0508991	0.833864	-1.19924	0.208418	1.11945	1.11945	0.932683	1.00741	1.00741	0.189052	1.12534	1.12534	0.9805	1.00214	1.00214	0.0502831	1.19989	1.19989	0.9805	0.997865	-1.00214	0.0502831
24937	AT5G17260	Arabidopsis NAC domain containing protein 86 (anac086); FUNCTIONS IN: transcription factor activity; INVOLVED IN: multicellular organismal development, regulation of transcription; LOCATED IN: cellular_component unknown; CONTAINS InterPro DOMAIN/s: No apical meristem (NAM) protein (InterPro:IPR003441); BEST Arabidopsis thaliana protein match is: anac045 (Arabidopsis NAC domain containing protein …	protein_coding	Arabidopsis NAC domain containing protein 86 (anac086)	0.65097	0.0963087	0.0128389	1.46996	1.46996	0.411523	1.12301	1.12301	0.930523	1.01226	1.01226	0.13647	1.24074	1.24074	0.70243	1.05497	1.05497	0.70243	0.947894	-1.05497	0.276798	1.16755	1.16755	0.132397	1.24376	1.24376	0.0561789	1.32743	1.32743	0.798801	1.0363	1.0363	0.341723	1.14432	1.14432	0.199579	1.20212	1.20212	0.0874867	1.28456	1.28456	0.199579	0.83186	-1.20212	0.0874867
25008	AT5G17970	disease resistance protein (TIR-NBS-LRR class), putative; FUNCTIONS IN: transmembrane receptor activity, protein binding, nucleoside-triphosphatase activity, nucleotide binding, ATP binding; INVOLVED IN: signal transduction, defense response, apoptosis, innate immune response; LOCATED IN: intrinsic to membrane; CONTAINS InterPro DOMAIN/s: ATPase, AAA+ type, core (InterPro:IPR003593), NB-ARC (Inte…	protein_coding		0.12252	0.0876673	0.00230701	1.37454	1.37454	0.0667889	1.18876	1.18876	0.496682	1.06306	1.06306	0.614864	0.95589	-1.04615	0.0458633	1.20963	1.20963	0.0458633	0.826697	-1.20963	0.374199	1.08369	1.08369	0.0617406	1.19316	1.19316	0.0608703	1.19395	1.19395	0.287283	0.907762	-1.10161	0.44852	1.07069	1.07069	0.891469	1.01226	1.01226	0.0117842	1.28379	1.28379	0.891469	0.987886	-1.01226	0.0117842
25010	AT5G17990	Encodes the tryptophan biosynthetic enzyme phosphoribosylanthranilate transferase (PAT1, called trpD in bacteria). Converts anthranilate and phosphoribosylpyrophosphate into phosphoribosylanthranilate and inorganic pyrophosphate.	protein_coding	tryptophan biosynthesis 1 (TRP1)	0.894761	0.0320974	0.0144105	1.33087	1.33087	0.780953	1.0299	1.0299	0.303212	0.895108	-1.11718	0.0971116	1.2015	1.2015	0.494636	1.07552	1.07552	0.494636	0.929784	-1.07552	0.353622	1.10463	1.10463	0.0115219	1.34599	1.34599	0.66782	1.04659	1.04659	0.485644	1.07719	1.07719	0.0973823	1.2013	1.2013	0.550586	0.93846	-1.06558	0.340105	1.10785	1.10785	0.550586	1.06558	1.06558	0.340105
25096	AT5G18780	F-box family protein; FUNCTIONS IN: molecular_function unknown; INVOLVED IN: biological_process unknown; LOCATED IN: cellular_component unknown; EXPRESSED IN: 22 plant structures; EXPRESSED DURING: 13 growth stages; CONTAINS InterPro DOMAIN/s: FBD (InterPro:IPR013596), Cyclin-like F-box (InterPro:IPR001810), FBD-like (InterPro:IPR006566), Leucine-rich repeat 2 (InterPro:IPR013101); BEST Arabidops…	protein_coding		0.114397	0.0119956	0.013898	1.32003	1.32003	0.881964	0.984946	-1.01528	0.888835	1.01438	1.01438	0.10242	1.19027	1.19027	0.255238	1.12596	1.12596	0.255238	0.888128	-1.12596	0.0432464	1.24696	1.24696	0.676934	1.04359	1.04359	0.086875	1.20128	1.20128	0.0580531	1.22783	1.22783	0.0730928	1.21272	1.21272	0.0692821	1.21625	1.21625	0.411499	1.08848	1.08848	0.0692821	0.822201	-1.21625	0.411499
25307	AT5G20780	transposable element gene; Mutator-like transposase family, has a 3.4e-66 P-value blast match to Q9ZQM3 /24-192 Pfam PF03108 MuDR family transposase (MuDr-element domain)	transposable_element_gene		0.397514	0.094482	0.0043835	1.46153	1.46153	0.31279	1.12674	1.12674	0.376976	1.10965	1.10965	0.530288	1.07621	1.07621	0.122469	1.20528	1.20528	0.122469	0.829686	-1.20528	0.309285	1.12775	1.12775	0.194033	1.16791	1.16791	0.51191	1.07983	1.07983	0.527533	0.928723	-1.07675	0.311875	1.127	1.127	0.323216	0.889847	-1.12379	0.0373682	1.29683	1.29683	0.323216	1.12379	1.12379	0.0373682
25440	AT5G22720	F-box family protein; LOCATED IN: cellular_component unknown; CONTAINS InterPro DOMAIN/s: Cyclin-like F-box (InterPro:IPR001810), FBD (InterPro:IPR013596), FBD-like (InterPro:IPR006566), Leucine-rich repeat 2 (InterPro:IPR013101); BEST Arabidopsis thaliana protein match is: F-box family protein (TAIR:AT5G22730.1); Has 1375 Blast hits to 1345 proteins in 13 species: Archae - 0; Bacteria - 0; Metaz…	protein_coding		0.733663	0.00402225	0.000149917	2.04733	2.04733	0.793028	1.03952	1.03952	0.567836	1.08842	1.08842	0.144079	1.24997	1.24997	0.00646125	1.57564	1.57564	0.00646125	0.634663	-1.57564	0.749886	0.953979	-1.04824	0.000254141	1.97175	1.97175	0.60364	1.07997	1.07997	0.593882	1.08224	1.08224	0.714213	1.05564	1.05564	0.493403	1.10719	1.10719	0.000321188	1.93942	1.93942	0.493403	0.903191	-1.10719	0.000321188
25810	AT5G26236	transposable element gene; gypsy-like retrotransposon family, has a 3.5e-307 P-value blast match to GB:AAD27547 polyprotein (Gypsy_Ty3-element) (Oryza sativa subsp. indica)	transposable_element_gene		0.754698	0.125278	0.0109103	2.69677	2.69677	0.680164	1.15568	1.15568	0.422184	1.32827	1.32827	0.0949292	1.84349	1.84349	0.503777	1.2658	1.2658	0.503777	0.790016	-1.2658	0.555956	1.23031	1.23031	0.165398	1.65022	1.65022	0.329605	1.41413	1.41413	0.138284	1.71196	1.71196	0.0905941	1.86005	1.86005	0.455538	1.30154	1.30154	0.297065	1.44983	1.44983	0.455538	0.768322	-1.30154	0.297065
26266	AT5G30390	transposable element gene; CACTA-like transposase family (Tnp1/En/Spm), has a 1.3e-10 P-value blast match to ref|NP_189784.1| TNP1-related protein (Arabidopsis thaliana) (CACTA-element)	transposable_element_gene		0.533419	0.182481	0.0101851	1.32267	1.32267	0.264442	1.11747	1.11747	0.0155384	1.29692	1.29692	0.870344	1.01606	1.01606	0.131496	1.16492	1.16492	0.131496	0.858427	-1.16492	0.236923	0.888691	-1.12525	0.170984	1.14759	1.14759	0.451826	1.07687	1.07687	0.280378	1.11326	1.11326	0.0707093	1.20436	1.20436	0.962502	0.995424	-1.0046	0.343722	1.09823	1.09823	0.962502	1.0046	1.0046	0.343722
26543	AT5G33415	transposable element gene; pseudogene, similar to putative helicase, blastp match of 40% identity and 1.9e-148 P-value to GP|14140286|gb|AAK54292.1|AC034258_10|AC034258 putative helicase {Oryza sativa (japonica cultivar-group)}	transposable_element_gene		0.265617	0.0677892	0.00334771	1.35622	1.35622	0.0522872	1.20391	1.20391	0.05259	1.20359	1.20359	0.30467	0.910401	-1.09842	0.0285618	1.23738	1.23738	0.0285618	0.808162	-1.23738	0.266326	0.903072	-1.10733	0.0236466	1.24775	1.24775	0.105307	1.16412	1.16412	0.145818	0.873425	-1.14492	0.0456485	1.21147	1.21147	0.0652499	0.839285	-1.19149	0.220506	1.11948	1.11948	0.0652499	1.19149	1.19149	0.220506
26747	AT5G35525	unknown protein; FUNCTIONS IN: molecular_function unknown; INVOLVED IN: biological_process unknown; LOCATED IN: cellular_component unknown; CONTAINS InterPro DOMAIN/s: Protein of unknown function Cys-rich (InterPro:IPR006461); BEST Arabidopsis thaliana protein match is: unknown protein (TAIR:AT1G14870.1); Has 502 Blast hits to 501 proteins in 77 species: Archae - 0; Bacteria - 0; Metazoa - 86; Fu…	protein_coding		0.785746	0.136042	0.0101952	1.78562	1.78562	0.159477	1.34155	1.34155	0.0392445	1.56374	1.56374	0.698322	0.924424	-1.08175	0.0858533	1.43983	1.43983	0.0858533	0.694526	-1.43983	0.450409	1.16656	1.16656	0.915865	0.978855	-1.0216	0.13942	1.36304	1.36304	0.940126	1.01531	1.01531	0.388332	1.19314	1.19314	0.467153	1.15989	1.15989	0.0599216	1.49658	1.49658	0.467153	0.86215	-1.15989	0.0599216
26782	AT5G35715	encodes a protein with cytochrome P450 domain	protein_coding	CYTOCHROME P450, FAMILY 71, SUBFAMILY B, POLYPEPTIDE 8 (CYP71B8)	0.773055	0.183408	0.00878247	1.3946	1.3946	0.309257	1.12421	1.12421	0.181354	1.1686	1.1686	0.21802	1.15369	1.15369	0.524434	1.07525	1.07525	0.524434	0.930013	-1.07525	0.547618	1.0709	1.0709	0.34583	1.11438	1.11438	0.493261	1.08131	1.08131	0.635183	1.05541	1.05541	0.0564399	1.25768	1.25768	0.396367	0.907404	-1.10205	0.367792	1.10886	1.10886	0.396367	1.10205	1.10205	0.367792
26944	AT5G37230	zinc finger (C3HC4-type RING finger) family protein; FUNCTIONS IN: protein binding, transcription factor activity, zinc ion binding; EXPRESSED IN: 8 plant structures; EXPRESSED DURING: L mature pollen stage, M germinated pollen stage, 4 anthesis, LP.02 two leaves visible, petal differentiation and expansion stage; CONTAINS InterPro DOMAIN/s: Zinc finger, RING-type (InterPro:IPR001841), Zinc finge…	protein_coding		0.650118	0.01456	0.0121117	1.76299	1.76299	0.174138	1.32995	1.32995	0.475844	0.863828	-1.15764	0.295349	1.24221	1.24221	0.750021	1.06714	1.06714	0.750021	0.937082	-1.06714	0.0433191	1.55257	1.55257	0.1914	1.31453	1.31453	0.481199	1.15556	1.15556	0.0251688	1.64063	1.64063	0.0289363	1.61783	1.61783	0.440508	1.17184	1.17184	0.673909	1.08973	1.08973	0.440508	0.853356	-1.17184	0.673909
26948	AT5G37270	zinc finger (C3HC4-type RING finger) family protein; FUNCTIONS IN: protein binding, transcription factor activity, zinc ion binding; CONTAINS InterPro DOMAIN/s: Zinc finger, RING-type (InterPro:IPR001841), Zinc finger, RING/FYVE/PHD-type (InterPro:IPR013083); BEST Arabidopsis thaliana protein match is: zinc finger (C3HC4-type RING finger) family protein (TAIR:AT5G37230.1); Has 6159 Blast hits to …	protein_coding		0.0277687	0.0101835	0.00536624	1.3563	1.3563	0.641522	1.04596	1.04596	0.338722	0.910842	-1.09788	0.0553572	1.21615	1.21615	0.5079	1.06624	1.06624	0.5079	0.937879	-1.06624	0.0605852	1.21067	1.21067	0.0440481	1.22995	1.22995	0.38767	1.08773	1.08773	0.0667876	1.20472	1.20472	0.3071	1.10506	1.10506	0.0907534	1.18583	1.18583	0.0459897	1.22735	1.22735	0.0907534	0.843292	-1.18583	0.0459897
26999	AT5G37665	transposable element gene; non-LTR retrotransposon family (LINE), has a 1.2e-44 P-value blast match to GB:AAA39398 ORF2 (Mus musculus) (LINE-element)	transposable_element_gene		0.0393572	0.000869698	0.00722014	1.52829	1.52829	0.5654	1.08428	1.08428	8.4251e-05	2.05347	2.05347	0.940706	0.989638	-1.01047	0.020742	1.42426	1.42426	0.020742	0.70212	-1.42426	0.239219	0.844914	-1.18355	0.37109	0.880857	-1.13526	0.105582	1.26675	1.26675	0.548078	0.91889	-1.08827	0.300468	1.15894	1.15894	0.97516	1.00437	1.00437	0.0619658	1.3187	1.3187	0.97516	0.99565	-1.00437	0.0619658
27379	AT5G41090	Arabidopsis NAC domain containing protein 95 (anac095); FUNCTIONS IN: transcription factor activity; INVOLVED IN: multicellular organismal development, regulation of transcription; EXPRESSED IN: 8 plant structures; EXPRESSED DURING: 4 anthesis, petal differentiation and expansion stage; CONTAINS InterPro DOMAIN/s: No apical meristem (NAM) protein (InterPro:IPR003441); BEST Arabidopsis thaliana pr…	protein_coding	Arabidopsis NAC domain containing protein 95 (anac095)	0.482939	0.00177169	0.000162495	1.83369	1.83369	0.115574	1.229	1.229	0.736242	1.04339	1.04339	0.589253	1.07066	1.07066	0.0164977	1.39355	1.39355	0.0164977	0.717592	-1.39355	0.53497	1.08175	1.08175	0.00123123	1.62462	1.62462	0.536667	0.924736	-1.08139	0.00337526	1.53124	1.53124	0.0804281	1.26021	1.26021	0.360902	1.12362	1.12362	0.00802104	1.45507	1.45507	0.360902	0.889981	-1.12362	0.00802104
27603	AT5G43090	Encodes a member of the Arabidopsis Pumilio (APUM) proteins containing PUF domain (eight repeats of approximately 36 amino acids each). PUF proteins regulate both mRNA stability and translation through sequence-specific binding to the 3' UTR of target mRNA transcripts.	protein_coding	Arabidopsis Pumilio 13 (APUM13)	0.377016	0.117249	0.006016	1.45427	1.45427	0.739633	1.04084	1.04084	0.0578272	1.27364	1.27364	0.0584948	1.27273	1.27273	0.44201	1.09781	1.09781	0.44201	0.910908	-1.09781	0.454982	0.91335	-1.09487	0.077555	1.25014	1.25014	0.101028	1.22872	1.22872	0.50633	0.922685	-1.08379	0.304892	1.13367	1.13367	0.99974	1.00004	1.00004	0.051545	1.28279	1.28279	0.99974	0.999961	-1.00004	0.051545
27662	AT5G43580	Predicted to encode a PR (pathogenesis-related) peptide that belongs to the PR-6 proteinase inhibitor family. Six putative PR-6-type protein encoding genes are found in Arabidopsis: At2g38900, At2g38870, At5g43570, At5g43580, At3g50020 and At3g46860.	protein_coding		0.985551	0.00241111	0.00720803	1.69568	1.69568	0.153104	1.29351	1.29351	0.0342731	1.48747	1.48747	0.0537753	1.42932	1.42932	0.62114	0.917159	-1.09032	0.62114	1.09032	1.09032	0.026933	1.51879	1.51879	0.113933	0.750579	-1.3323	0.918938	1.0179	1.0179	0.472763	1.13448	1.13448	0.207898	1.25255	1.25255	0.64214	0.921943	-1.08467	0.0965816	1.35378	1.35378	0.64214	1.08467	1.08467	0.0965816
27669	AT5G43650	basic helix-loop-helix (bHLH) family protein; FUNCTIONS IN: transcription factor activity, DNA binding; INVOLVED IN: regulation of transcription; LOCATED IN: nucleus; CONTAINS InterPro DOMAIN/s: Basic helix-loop-helix dimerisation region bHLH (InterPro:IPR001092), Helix-loop-helix DNA-binding (InterPro:IPR011598); BEST Arabidopsis thaliana protein match is: TT8 (TRANSPARENT TESTA 8); DNA binding …	protein_coding	(BHLH92)	0.137635	0.00155431	5.32217e-05	1.77425	1.77425	0.249246	1.13399	1.13399	0.659237	1.04839	1.04839	0.129713	1.18294	1.18294	0.0171535	1.32264	1.32264	0.0171535	0.756064	-1.32264	0.740759	1.03604	1.03604	0.00025816	1.63349	1.63349	0.269364	1.12787	1.12787	0.439177	0.919952	-1.08701	0.0759091	1.2209	1.2209	0.141415	0.849854	-1.17667	0.00264265	1.45323	1.45323	0.141415	1.17667	1.17667	0.00264265
28244	AT5G48780	disease resistance protein (TIR-NBS class), putative; FUNCTIONS IN: transmembrane receptor activity, ATP binding; INVOLVED IN: signal transduction, defense response, apoptosis, innate immune response; LOCATED IN: intrinsic to membrane; EXPRESSED IN: stem, male gametophyte, flower, root, pollen tube; EXPRESSED DURING: L mature pollen stage, M germinated pollen stage, 4 anthesis; CONTAINS InterPro …	protein_coding		0.600369	0.00783392	0.00585827	1.34702	1.34702	0.816028	1.02243	1.02243	0.476456	0.933908	-1.07077	0.0522678	1.21729	1.21729	0.411435	1.0823	1.0823	0.411435	0.923954	-1.0823	0.877656	0.985438	-1.01478	0.000905606	1.46367	1.46367	0.0540628	1.21527	1.21527	0.736238	0.968368	-1.03267	0.493241	1.06797	1.06797	0.316052	1.10193	1.10193	0.0248728	1.2613	1.2613	0.316052	0.9075	-1.10193	0.0248728
28526	AT5G51470	auxin-responsive GH3 family protein; FUNCTIONS IN: molecular_function unknown; INVOLVED IN: response to auxin stimulus; LOCATED IN: cellular_component unknown; CONTAINS InterPro DOMAIN/s: GH3 auxin-responsive promoter (InterPro:IPR004993); BEST Arabidopsis thaliana protein match is: auxin-responsive GH3 family protein (TAIR:AT1G23160.1); Has 645 Blast hits to 613 proteins in 103 species: Archae -…	protein_coding		0.075163	4.16927e-06	0.00528313	1.61561	1.61561	0.215265	0.825399	-1.21154	0.00246815	0.586629	-1.70466	0.323357	1.16362	1.16362	0.00298147	1.68213	1.68213	0.00298147	0.594484	-1.68213	0.375703	0.873272	-1.14512	8.72393e-07	3.15372	3.15372	0.0205789	1.46535	1.46535	0.732564	1.05307	1.05307	0.787162	1.04168	1.04168	0.0177353	1.48139	1.48139	0.00938623	1.55097	1.55097	0.0177353	0.675042	-1.48139	0.00938623
28568	AT5G51860	MADS-box protein (AGL72); FUNCTIONS IN: transcription factor activity; INVOLVED IN: regulation of transcription, DNA-dependent; LOCATED IN: nucleus; EXPRESSED IN: embryo; EXPRESSED DURING: D bilateral stage, E expanded cotyledon stage; CONTAINS InterPro DOMAIN/s: Transcription factor, MADS-box (InterPro:IPR002100), Transcription factor, K-box (InterPro:IPR002487); BEST Arabidopsis thaliana protei…	protein_coding		0.204932	0.251846	0.0142268	1.35995	1.35995	0.300157	1.12716	1.12716	0.0272609	1.31207	1.31207	0.865721	0.980974	-1.0194	0.0826724	1.22993	1.22993	0.0826724	0.813054	-1.22993	0.260623	0.877771	-1.13925	0.156501	1.18082	1.18082	0.0497564	1.26778	1.26778	0.567446	0.936813	-1.06745	0.0796085	1.23277	1.23277	0.743178	0.963418	-1.03797	0.392784	1.10317	1.10317	0.743178	1.03797	1.03797	0.392784
28806	AT5G54070	A member of Heat Stress Transcription Factor (Hsf) family. Not responding to heat stress. Is regulated by the seed-specific transcription factor ABI3. In turn, it regulates other heat stress proteins including Hsp17.4-CI, Hsp17.7-CII and Hsp101 during seed maturation.	protein_coding	HEAT SHOCK TRANSCRIPTION FACTOR A9 (HSFA9)	0.48638	0.190937	0.0107327	1.45285	1.45285	0.253101	1.1658	1.1658	0.680843	1.0557	1.0557	0.575707	1.07673	1.07673	0.275211	1.15742	1.15742	0.275211	0.863992	-1.15742	0.145248	1.21912	1.21912	0.362894	1.12884	1.12884	0.395132	1.11971	1.11971	0.654751	0.942743	-1.06073	0.372097	1.12617	1.12617	0.623791	0.937335	-1.06685	0.0665962	1.29008	1.29008	0.623791	1.06685	1.06685	0.0665962
29249	AT5G58170	SHV3-LIKE 5 (SVL5); FUNCTIONS IN: phosphoric diester hydrolase activity, glycerophosphodiester phosphodiesterase activity; INVOLVED IN: glycerol metabolic process, lipid metabolic process; LOCATED IN: anchored to membrane; EXPRESSED IN: 14 plant structures; EXPRESSED DURING: L mature pollen stage, M germinated pollen stage, 4 anthesis, C globular stage, petal differentiation and expansion stage; …	protein_coding	SHV3-LIKE 5 (SVL5)	0.835877	0.000117684	5.43012e-06	2.0166	2.0166	0.695583	1.04282	1.04282	0.756034	1.03382	1.03382	0.104316	1.19869	1.19869	0.000331532	1.61326	1.61326	0.000331532	0.619864	-1.61326	0.61233	1.0559	1.0559	2.54801e-05	1.84737	1.84737	0.856471	1.01953	1.01953	0.847081	1.02084	1.02084	0.650156	1.04984	1.04984	0.935351	0.991366	-1.00871	1.26562e-05	1.92086	1.92086	0.935351	1.00871	1.00871	1.26562e-05
29364	AT5G59260	lectin protein kinase, putative; FUNCTIONS IN: protein serine/threonine kinase activity, sugar binding, protein kinase activity, kinase activity, ATP binding; INVOLVED IN: protein amino acid phosphorylation; LOCATED IN: endomembrane system; EXPRESSED IN: hypocotyl, root, stamen; EXPRESSED DURING: 4 anthesis; CONTAINS InterPro DOMAIN/s: Legume lectin, beta domain (InterPro:IPR001220), Protein kina…	protein_coding		0.377605	0.100255	0.00243859	2.04092	2.04092	0.101874	1.41149	1.41149	0.142901	1.35798	1.35798	0.495811	1.14845	1.14845	0.263129	1.25902	1.25902	0.263129	0.794267	-1.25902	0.891596	0.972875	-1.02788	0.0436903	1.54481	1.54481	0.0729876	1.46392	1.46392	0.832205	1.0437	1.0437	0.490463	1.15046	1.15046	0.172329	1.32807	1.32807	0.0107377	1.774	1.774	0.172329	0.752975	-1.32807	0.0107377
29633	AT5G61890	encodes a member of the ERF (ethylene response factor) subfamily B-4 of ERF/AP2 transcription factor family. The protein contains one AP2 domain. There are 7 members in this subfamily.	protein_coding		0.380776	2.2125e-09	0.00353352	1.593	1.593	0.925858	1.01297	1.01297	8.75493e-08	0.285745	-3.49962	0.20425	1.19766	1.19766	0.0629384	1.31307	1.31307	0.0629384	0.761576	-1.31307	0.301648	1.15657	1.15657	3.61166e-09	4.82021	4.82021	0.0608606	1.31627	1.31627	0.805211	1.03476	1.03476	0.0935207	1.2751	1.2751	0.635009	1.06817	1.06817	0.121902	1.24932	1.24932	0.635009	0.936181	-1.06817	0.121902
29694	AT5G62510	F-box family protein; FUNCTIONS IN: molecular_function unknown; INVOLVED IN: biological_process unknown; CONTAINS InterPro DOMAIN/s: Cyclin-like F-box (InterPro:IPR001810), F-box associated type 3 (InterPro:IPR013187), F-box associated type 1 (InterPro:IPR017451); BEST Arabidopsis thaliana protein match is: F-box family protein (TAIR:AT5G62660.1); Has 1030 Blast hits to 1000 proteins in 43 specie…	protein_coding		0.297382	0.0216183	0.00193641	1.69513	1.69513	0.782271	0.960719	-1.04089	0.774933	0.959384	-1.04234	0.307482	1.16218	1.16218	0.00984338	1.51821	1.51821	0.00984338	0.65867	-1.51821	0.0416206	1.37137	1.37137	0.0945284	1.28841	1.28841	0.143478	1.24527	1.24527	0.422872	0.88934	-1.12443	0.493217	1.10516	1.10516	0.988467	1.0021	1.0021	0.00847601	1.53384	1.53384	0.988467	0.997909	-1.0021	0.00847601
29731	AT5G62860	F-box family protein-related; FUNCTIONS IN: molecular_function unknown; INVOLVED IN: biological_process unknown; LOCATED IN: cellular_component unknown; EXPRESSED IN: 12 plant structures; EXPRESSED DURING: 7 growth stages; CONTAINS InterPro DOMAIN/s: F-box associated type 3 (InterPro:IPR013187), F-box associated type 1 (InterPro:IPR017451); BEST Arabidopsis thaliana protein match is: unknown prot…	protein_coding		0.991602	0.0320532	0.0130102	1.55093	1.55093	0.864652	1.02758	1.02758	0.768048	1.04825	1.04825	0.0689557	1.35836	1.35836	0.511972	1.11111	1.11111	0.511972	0.9	-1.11111	0.0149453	1.53459	1.53459	0.819035	0.964123	-1.03721	0.561947	1.0975	1.0975	0.0935903	1.32322	1.32322	0.0586641	1.37688	1.37688	0.738869	1.05473	1.05473	0.459623	1.12641	1.12641	0.738869	0.94811	-1.05473	0.459623
29761	AT5G63160	BTB and TAZ domain protein. Short-lived nuclear-cytoplasmic protein targeted for degradation by the 26S proteosome pathway. Acts redundantly with BT2 and BT3 during female gametophyte development.	protein_coding	BTB and TAZ domain protein 1 (bt1)	0.445045	0.00960121	0.0059204	1.50347	1.50347	0.15691	1.21041	1.21041	0.103756	1.24833	1.24833	0.0617489	1.29468	1.29468	0.75133	0.959397	-1.04232	0.75133	1.04232	1.04232	0.589262	0.931611	-1.07341	0.0630765	1.2928	1.2928	0.581468	0.930213	-1.07502	0.00215712	1.59892	1.59892	0.0684423	1.28556	1.28556	0.273524	1.15696	1.15696	0.240932	1.16951	1.16951	0.273524	0.864337	-1.15696	0.240932
29962	AT5G65140	trehalose-6-phosphate phosphatase, putative; FUNCTIONS IN: catalytic activity, trehalose-phosphatase activity; INVOLVED IN: response to cadmium ion, trehalose biosynthetic process; EXPRESSED IN: 21 plant structures; EXPRESSED DURING: 14 growth stages; CONTAINS InterPro DOMAIN/s: HAD-superfamily hydrolase, subfamily IIB (InterPro:IPR006379), Trehalose-phosphatase (InterPro:IPR003337); BEST Arabido…	protein_coding		0.768541	0.0057847	0.00380561	1.4102	1.4102	0.0531697	1.23642	1.23642	0.026869	1.28109	1.28109	0.0628515	1.22536	1.22536	0.490622	0.930794	-1.07435	0.490622	1.07435	1.07435	0.0213511	1.29606	1.29606	0.127706	0.849332	-1.1774	0.027774	1.27893	1.27893	0.541318	1.0655	1.0655	0.218898	1.13892	1.13892	0.0966829	1.19648	1.19648	0.0517587	1.23819	1.23819	0.0966829	0.835783	-1.19648	0.0517587
30282	ATCG00890	NADH dehydrogenase ND2	protein_coding	(NDHB.1)	0.016275	0.000180225	0.00242862	1.52333	1.52333	0.130012	1.20553	1.20553	5.85581e-05	1.88283	1.88283	0.0855794	1.23934	1.23934	0.870444	1.0196	1.0196	0.870444	0.980779	-1.0196	0.610259	1.06277	1.06277	0.0332795	0.76128	-1.31358	0.129791	1.20567	1.20567	0.498416	0.922082	-1.0845	0.160611	1.18803	1.18803	0.578686	0.935775	-1.06863	0.049708	1.28224	1.28224	0.578686	1.06863	1.06863	0.049708
[truncated: 8 more columns]

## Sheet: Flg down broken (C2)
Column #	Probeset ID	Gene Model Description	Gene Model Type	Gene Symbol	p-value(Batch)	p-value(Label)	p-value(B vs. A)	Ratio(B vs. A)	Fold-Change(B vs. A)	p-value(C vs. A)	Ratio(C vs. A)	Fold-Change(C vs. A)	p-value(D vs. A)	Ratio(D vs. A)	Fold-Change(D vs. A)	p-value(E vs. C)	Ratio(E vs. C)	Fold-Change(E vs. C)	p-value(B vs. E)	Ratio(B vs. E)	Fold-Change(B vs. E)	p-value(E vs. B)	Ratio(E vs. B)	Fold-Change(E vs. B)	p-value(F vs. D)	Ratio(F vs. D)	Fold-Change(F vs. D)	p-value(B vs. F)	Ratio(B vs. F)	Fold-Change(B vs. F)	p-value(J vs. A)	Ratio(J vs. A)	Fold-Change(J vs. A)	p-value(K vs. J)	Ratio(K vs. J)	Fold-Change(K vs. J)	p-value(G vs. A)	Ratio(G vs. A)	Fold-Change(G vs. A)	p-value(K vs. G)	Ratio(K vs. G)	Fold-Change(K vs. G)	p-value(B vs. G)	Ratio(B vs. G)	Fold-Change(B vs. G)	p-value(G vs. K)	Ratio(G vs. K)	Fold-Change(G vs. K)	p-value(G vs. B)
27157	AT5G39050	transferase/ transferase, transferring acyl groups other than amino-acyl groups; FUNCTIONS IN: transferase activity, transferring acyl groups other than amino-acyl groups, transferase activity; INVOLVED IN: biological_process unknown; LOCATED IN: cellular_component unknown; EXPRESSED IN: 21 plant structures; EXPRESSED DURING: 13 growth stages; CONTAINS InterPro DOMAIN/s: Transferase (InterPro:IPR…	protein_coding		0.0243783	3.02543e-09	0.00101325	0.669892	-1.49278	0.0263991	1.27689	1.27689	2.08698e-08	2.77124	2.77124	0.18374	0.870349	-1.14896	0.000114814	0.602778	-1.65898	0.000114814	1.65898	1.65898	0.967684	0.995896	-1.00412	1.79518e-10	0.242726	-4.11987	0.00605999	1.37145	1.37145	0.820807	0.97725	-1.02328	0.0169154	1.30529	1.30529	0.794793	1.02678	1.02678	5.3397e-06	0.513214	-1.9485	0.794793	0.973915	-1.02678	5.3397e-06
2194	AT1G22110	structural constituent of ribosome; FUNCTIONS IN: structural constituent of ribosome; INVOLVED IN: translation; LOCATED IN: ribosome, intracellular, chloroplast; EXPRESSED IN: 7 plant structures; EXPRESSED DURING: L mature pollen stage, M germinated pollen stage, 4 anthesis, petal differentiation and expansion stage; CONTAINS InterPro DOMAIN/s: Ribosomal protein L30e (InterPro:IPR000231); BEST Ar…	protein_coding		0.318104	4.08625e-13	0.00215913	0.677028	-1.47704	0.1263	1.18811	1.18811	4.04531e-10	4.1919	4.1919	0.308349	0.893651	-1.11901	0.0006635	0.637647	-1.56827	0.0006635	1.56827	1.56827	0.236031	1.14062	1.14062	3.77163e-12	0.141597	-7.06229	0.479185	0.925493	-1.08051	7.32233e-06	0.499265	-2.00295	2.33367e-07	0.401251	-2.49221	0.205227	1.15156	1.15156	0.000161753	1.68729	1.68729	0.205227	0.868385	-1.15156	0.000161753
3154	AT1G32320	member of MAP Kinase Kinase	protein_coding	ARABIDOPSIS THALIANA MAP KINASE KINASE 10 (ATMKK10)	0.407728	0.0575268	0.0161499	0.674897	-1.48171	0.703157	1.05838	1.05838	0.321621	0.861063	-1.16136	0.648767	1.07025	1.07025	0.00272008	0.595815	-1.67837	0.00272008	1.67837	1.67837	0.48393	0.900495	-1.1105	0.356733	0.870406	-1.14889	0.277121	0.848269	-1.17887	0.841109	1.03025	1.03025	0.995731	1.0008	1.0008	0.367788	0.873234	-1.14517	0.0159712	0.674361	-1.48288	0.367788	1.14517	1.14517	0.0159712
10950	AT2G32790	ubiquitin-conjugating enzyme, putative; FUNCTIONS IN: ubiquitin-protein ligase activity, small conjugating protein ligase activity; INVOLVED IN: regulation of protein metabolic process, protein modification process, post-translational protein modification; EXPRESSED IN: embryo, pedicel; EXPRESSED DURING: 4 anthesis, C globular stage; CONTAINS InterPro DOMAIN/s: Ubiquitin-conjugating enzyme/RWD-li…	protein_coding		0.966623	0.0296883	0.00273397	0.702151	-1.42419	0.326246	0.903738	-1.10652	0.0364739	0.796029	-1.25624	0.561112	1.06111	1.06111	0.00661188	0.732193	-1.36576	0.00661188	1.36576	1.36576	0.698558	0.961359	-1.04019	0.401792	0.917521	-1.08989	0.24927	0.887373	-1.12692	0.705158	1.03925	1.03925	0.876546	0.984348	-1.0159	0.523314	0.936865	-1.06739	0.00381535	0.713316	-1.4019	0.523314	1.06739	1.06739	0.00381535
9229	AT2G16660	nodulin family protein; LOCATED IN: endomembrane system; EXPRESSED IN: 23 plant structures; EXPRESSED DURING: 13 growth stages; CONTAINS InterPro DOMAIN/s: Nodulin-like (InterPro:IPR010658), Major facilitator superfamily MFS-1 (InterPro:IPR011701), Major facilitator superfamily, general substrate transporter (InterPro:IPR016196); BEST Arabidopsis thaliana protein match is: nodulin family protein …	protein_coding		0.340238	8.25772e-07	0.00043598	0.734839	-1.36084	0.782624	0.980598	-1.01979	3.2973e-05	0.671736	-1.48868	0.297015	0.927488	-1.07818	0.00758001	0.807966	-1.23768	0.00758001	1.23768	1.23768	0.0712212	0.873775	-1.14446	0.005369	1.25197	1.25197	0.0949481	1.13194	1.13194	3.84019e-05	0.67544	-1.48052	0.000206488	0.716448	-1.39578	0.365806	1.06715	1.06715	0.721371	1.02567	1.02567	0.365806	0.937073	-1.06715	0.721371
19436	AT4G06520	transposable element gene; pseudogene, hypothetical protein	transposable_element_gene		0.884059	0.023006	0.0111328	0.752662	-1.32862	0.404637	0.91872	-1.08847	0.0215602	0.777102	-1.28683	0.323363	1.10619	1.10619	0.00793044	0.740609	-1.35024	0.00793044	1.35024	1.35024	0.040026	1.24776	1.24776	0.0210725	0.776232	-1.28827	0.202547	0.876691	-1.14065	0.126632	1.17303	1.17303	0.505853	1.06973	1.06973	0.695902	0.961352	-1.0402	0.0026684	0.703601	-1.42126	0.695902	1.0402	1.0402	0.0026684
22203	AT4G29273	Encodes a member of a family of small,secreted, cysteine rich protein with sequence similarity to the PCP (pollen coat protein) gene family.	protein_coding	Low-molecular-weight cysteine-rich 23 (LCR23)	0.81776	0.0871868	0.0121381	0.722223	-1.38461	0.560372	0.933842	-1.07085	0.0413196	0.774629	-1.29094	0.464098	1.09017	1.09017	0.0087915	0.709421	-1.4096	0.0087915	1.4096	1.4096	0.949547	0.992629	-1.00743	0.593728	0.939271	-1.06466	0.120048	0.827769	-1.20807	0.493902	1.08392	1.08392	0.304844	0.885133	-1.12977	0.907542	1.01367	1.01367	0.0962615	0.815948	-1.22557	0.907542	0.986511	-1.01367	0.0962615
16389	AT3G42820	transposable element gene; similar to Ulp1 protease family protein [Arabidopsis thaliana] (TAIR:AT1G35770.1); similar to Ulp1 protease family protein [Arabidopsis thaliana] (TAIR:AT4G08340.1); similar to Ulp1 protease family protein [Brassica oleracea] (GB:ABD64941.1); contains InterPro domain Peptidase C48, SUMO/Sentrin/Ubl1; (InterPro:IPR003653)	transposable_element_gene		0.276532	0.0130667	0.011202	0.635768	-1.5729	0.963744	1.00732	1.00732	0.00770914	0.617983	-1.61817	0.95848	1.00839	1.00839	0.00911882	0.625894	-1.59772	0.00911882	1.59772	1.59772	0.0361176	1.43548	1.43548	0.0511511	0.71668	-1.39532	0.0281095	0.682821	-1.46451	0.700678	0.940024	-1.0638	0.273341	0.835883	-1.19634	0.114113	0.767893	-1.30227	0.102563	0.760595	-1.31476	0.114113	1.30227	1.30227	0.102563
15079	AT3G24500	One of three genes in A. thaliana encoding multiprotein bridging factor 1, a highly conserved transcriptional coactivator. May serve as a bridging factor between a bZIP factor and TBP. Its expression is specifically elevated in response to pathogen infection, salinity, drought, heat, hydrogen peroxide, and application of abscisic acid or salicylic acid. Constitutive expression enhances the tolera…	protein_coding	MULTIPROTEIN BRIDGING FACTOR 1C (MBF1C)	0.00498022	0.00102887	0.000208639	0.673741	-1.48425	0.766563	0.975311	-1.02531	0.956617	0.995436	-1.00459	0.134715	0.87772	-1.13932	0.010599	0.787035	-1.27059	0.010599	1.27059	1.27059	0.29552	1.09366	1.09366	2.72909e-05	0.618866	-1.61586	0.791969	0.978041	-1.02245	0.149936	0.882316	-1.13338	0.0228856	0.811915	-1.23166	0.472243	1.06285	1.06285	0.0386189	0.829818	-1.20508	0.472243	0.940869	-1.06285	0.0386189
24014	AT5G07500	Encodes an embryo-specific zinc finger transcription factor required for heart-stage embryo formation.	protein_coding	(PEI1)	0.910031	0.0836932	0.00212032	0.731201	-1.36761	0.342783	0.919741	-1.08726	0.0257552	0.810309	-1.2341	0.863826	1.01503	1.01503	0.0114594	0.783238	-1.27675	0.0114594	1.27675	1.27675	0.587207	1.04855	1.04855	0.0984709	0.860589	-1.16199	0.11177	0.865867	-1.15491	0.783741	0.976399	-1.02417	0.210258	0.894316	-1.11817	0.520588	0.945339	-1.05782	0.0317331	0.817609	-1.22308	0.520588	1.05782	1.05782	0.0317331
8715	AT2G12170	unknown protein; FUNCTIONS IN: molecular_function unknown; INVOLVED IN: biological_process unknown; LOCATED IN: cellular_component unknown; Has 18 Blast hits to 18 proteins in 1 species: Archae - 0; Bacteria - 0; Metazoa - 0; Fungi - 0; Plants - 18; Viruses - 0; Other Eukaryotes - 0 (source: NCBI BLink).	protein_coding		0.923318	0.0588121	0.00642766	0.408369	-2.44876	0.697184	1.11994	1.11994	0.750078	0.911508	-1.09708	0.509784	0.824672	-1.2126	0.0114757	0.442156	-2.26165	0.0114757	2.26165	2.26165	0.260171	0.716231	-1.3962	0.120303	0.625518	-1.59867	0.276092	0.724406	-1.38044	0.385181	0.774711	-1.2908	0.196407	0.68016	-1.47024	0.510925	0.825107	-1.21196	0.0933394	0.600402	-1.66555	0.510925	1.21196	1.21196	0.0933394
10184	AT2G25540	cellulose synthase	protein_coding	CELLULOSE SYNTHASE 10 (CESA10)	0.6945	0.133338	0.00797559	0.729545	-1.37072	0.725003	1.03797	1.03797	0.296964	0.893843	-1.11876	0.497396	0.930269	-1.07496	0.0160002	0.755542	-1.32355	0.0160002	1.32355	1.32355	0.556005	1.0646	1.0646	0.0212904	0.766662	-1.30436	0.388082	0.911779	-1.09676	0.969652	1.00403	1.00403	0.746673	0.966367	-1.0348	0.610216	0.947315	-1.05561	0.0157498	0.754936	-1.32462	0.610216	1.05561	1.05561	0.0157498
14313	AT3G17580	unknown protein; FUNCTIONS IN: molecular_function unknown; INVOLVED IN: biological_process unknown; LOCATED IN: cellular_component unknown; BEST Arabidopsis thaliana protein match is: unknown protein (TAIR:AT1G48330.1); Has 25 Blast hits to 25 proteins in 7 species: Archae - 0; Bacteria - 0; Metazoa - 0; Fungi - 0; Plants - 25; Viruses - 0; Other Eukaryotes - 0 (source: NCBI BLink).	protein_coding		0.827811	0.00173812	0.00130583	0.566217	-1.76611	0.826233	1.03318	1.03318	0.0747024	0.75662	-1.32167	0.145594	0.799487	-1.2508	0.0200784	0.685479	-1.45883	0.0200784	1.45883	1.45883	0.016267	0.675194	-1.48106	0.492012	1.10835	1.10835	0.808413	0.96458	-1.03672	0.107641	0.779325	-1.28316	0.246161	0.838533	-1.19256	0.465839	0.896472	-1.11548	0.0162849	0.675247	-1.48094	0.465839	1.11548	1.11548	0.0162849
27247	AT5G39865	glutaredoxin family protein; FUNCTIONS IN: electron carrier activity, protein disulfide oxidoreductase activity; INVOLVED IN: N-terminal protein myristoylation, cell redox homeostasis; LOCATED IN: plasma membrane; CONTAINS InterPro DOMAIN/s: Thioredoxin fold (InterPro:IPR012335), Glutaredoxin (InterPro:IPR002109), Thioredoxin-like fold (InterPro:IPR012336); BEST Arabidopsis thaliana protein match…	protein_coding		0.591509	0.00428491	0.00249642	0.482997	-2.07041	0.516819	1.14421	1.14421	0.229003	1.28939	1.28939	0.1073	0.707	-1.41443	0.0219328	0.597062	-1.67487	0.0219328	1.67487	1.67487	0.00121167	0.450521	-2.21965	0.377232	0.831466	-1.20269	0.603973	0.898052	-1.11352	0.373192	0.83013	-1.20463	0.322691	0.812718	-1.23044	0.676624	0.917292	-1.09017	0.0209434	0.594299	-1.68266	0.676624	1.09017	1.09017	0.0209434
7631	AT2G01610	invertase/pectin methylesterase inhibitor family protein; FUNCTIONS IN: enzyme inhibitor activity, pectinesterase inhibitor activity, pectinesterase activity; INVOLVED IN: biological_process unknown; LOCATED IN: endomembrane system; EXPRESSED IN: 22 plant structures; EXPRESSED DURING: 13 growth stages; CONTAINS InterPro DOMAIN/s: Pectinesterase inhibitor (InterPro:IPR006501); BEST Arabidopsis tha…	protein_coding		0.332999	0.015412	0.00167526	0.691619	-1.44588	0.744959	1.0329	1.0329	0.993096	0.999141	-1.00086	0.119942	0.85158	-1.17429	0.0257408	0.786292	-1.27179	0.0257408	1.27179	1.27179	0.450149	0.927085	-1.07865	0.00870952	0.746656	-1.3393	0.562911	0.943857	-1.05948	0.185801	0.873528	-1.14478	0.037754	0.801303	-1.24797	0.774328	1.02893	1.02893	0.151777	0.863118	-1.15859	0.774328	0.971882	-1.02893	0.151777
24741	AT5G15360	unknown protein; FUNCTIONS IN: molecular_function unknown; INVOLVED IN: biological_process unknown; LOCATED IN: cellular_component unknown; EXPRESSED IN: flower, seed; EXPRESSED DURING: petal differentiation and expansion stage, E expanded cotyledon stage; Has 1 Blast hits to 1 proteins in 1 species: Archae - 0; Bacteria - 0; Metazoa - 0; Fungi - 0; Plants - 1; Viruses - 0; Other Eukaryotes - 0 (…	protein_coding		0.421235	3.29936e-07	0.016211	0.604914	-1.65313	0.481862	1.14423	1.14423	0.0891279	1.40304	1.40304	0.337642	0.831151	-1.20315	0.0278888	0.636065	-1.57217	0.0278888	1.57217	1.57217	0.00322759	0.523458	-1.91037	0.315182	0.823646	-1.21411	2.67091e-06	3.75093	3.75093	0.228636	0.791192	-1.26392	0.439483	0.86214	-1.15991	6.03425e-06	3.44225	3.44225	0.0764815	0.701643	-1.42523	6.03425e-06	0.290507	-3.44225	0.0764815
2950	AT1G30480	recombination and DNA-damage resistance protein (DRT111)	protein_coding	DNA-DAMAGE-REPAIR/TOLERATION PROTEIN 111 (DRT111)	0.857197	8.25551e-05	8.09123e-05	0.753023	-1.32798	0.338223	0.947961	-1.0549	0.0896466	0.906827	-1.10275	0.0799099	0.903732	-1.10652	0.0299175	0.878979	-1.13768	0.0299175	1.13768	1.13768	0.00068534	0.796843	-1.25495	0.457222	1.0421	1.0421	0.641468	1.02603	1.02603	0.00419648	0.834818	-1.19787	0.00978185	0.853266	-1.17197	0.944395	1.00384	1.00384	0.0346498	0.882519	-1.13312	0.944395	0.996172	-1.00384	0.0346498
3203	AT1G32763	Encodes a defensin-like (DEFL) family protein.	protein_coding		0.0680242	0.0797988	0.00396268	0.744321	-1.34351	0.0611258	0.837879	-1.19349	0.577349	0.95127	-1.05123	0.334055	1.09141	1.09141	0.0323	0.813936	-1.2286	0.0323	1.2286	1.2286	0.748883	1.02901	1.02901	0.00660886	0.760387	-1.31512	0.328401	0.915273	-1.09257	0.426126	0.930794	-1.07435	0.603461	0.954531	-1.04764	0.213741	0.892512	-1.12043	0.0120088	0.779777	-1.28242	0.213741	1.12043	1.12043	0.0120088
26692	AT5G35150	transposable element gene; CACTA-like transposase family (Ptta/En/Spm), has a 1.6e-26 P-value blast match to At5g29026.1/8-244 CACTA-like transposase family (Ptta/En/Spm) (CACTA-element) (Arabidopsis thaliana)	transposable_element_gene		0.361243	0.261602	0.0108542	0.752402	-1.32908	0.501486	0.934353	-1.07026	0.525397	0.937909	-1.0662	0.892039	1.01371	1.01371	0.0331259	0.794376	-1.25885	0.0331259	1.25885	1.25885	0.613093	0.950354	-1.05224	0.105398	0.84412	-1.18467	0.218854	0.881295	-1.13469	0.605067	0.949248	-1.05347	0.429327	0.923058	-1.08336	0.333859	0.9063	-1.10339	0.0549539	0.815119	-1.22681	0.333859	1.10339	1.10339	0.0549539
25256	AT5G20270	heptahelical transmembrane protein homologous to human adiponectin receptors and progestin receptors	protein_coding	HEPTAHELICAL TRANSMEMBRANE PROTEIN1 (HHP1)	0.190606	2.13716e-06	0.000668181	0.769202	-1.30005	0.631985	0.970007	-1.03092	4.60718e-05	1.41147	1.41147	0.16145	0.912502	-1.09589	0.0388038	0.869023	-1.15072	0.0388038	1.15072	1.15072	0.00177743	0.791851	-1.26286	1.88363e-05	0.688216	-1.45303	0.438036	0.951604	-1.05086	0.0164709	0.846139	-1.18184	0.50544	0.9584	-1.04341	0.0130304	0.840139	-1.19028	0.00280488	0.802589	-1.24597	0.0130304	1.19028	1.19028	0.00280488
2873	AT1G29740	kinase; FUNCTIONS IN: kinase activity; INVOLVED IN: protein amino acid phosphorylation; LOCATED IN: endomembrane system; CONTAINS InterPro DOMAIN/s: Protein kinase, ATP binding site (InterPro:IPR017441), Serine/threonine protein kinase (InterPro:IPR002290), Leucine-rich repeat (InterPro:IPR001611), Tyrosine protein kinase (InterPro:IPR001245), Serine/threonine protein kinase-related (InterPro:IPR…	protein_coding		0.34532	0.0130614	0.00108651	0.661979	-1.51062	0.960507	0.994794	-1.00523	0.101888	0.835209	-1.1973	0.113471	0.840506	-1.18976	0.0388152	0.791717	-1.26308	0.0388152	1.26308	1.26308	0.0751072	0.820757	-1.21839	0.74084	0.965682	-1.03554	0.148218	0.854155	-1.17075	0.702359	0.960433	-1.0412	0.043711	0.796751	-1.2551	0.782007	1.02963	1.02963	0.0930887	0.830848	-1.20359	0.782007	0.971222	-1.02963	0.0930887
27921	AT5G45890	Senescence-associated gene 12 (SAG12) encoding a cysteine protease influenced by cytokinin, auxin, and sugars.Localized to special vacuole found during senescence called senescence associated vacuoles which are different from central vacuole in the tonoplast composition and pH.	protein_coding	SENESCENCE-ASSOCIATED GENE 12 (SAG12)	0.371167	0.350429	0.0122141	0.753178	-1.32771	0.223805	0.880723	-1.13543	0.21987	0.87972	-1.13672	0.511065	1.06979	1.06979	0.0403481	0.799393	-1.25095	0.0403481	1.25095	1.25095	0.61518	0.949847	-1.0528	0.316191	0.901363	-1.10943	0.343047	0.906587	-1.10304	0.706809	0.962296	-1.03918	0.271883	0.892069	-1.12099	0.827058	0.977957	-1.02254	0.11114	0.844305	-1.18441	0.827058	1.02254	1.02254	0.11114
1959	AT1G19830	auxin-responsive protein, putative; FUNCTIONS IN: molecular_function unknown; INVOLVED IN: response to auxin stimulus; LOCATED IN: cellular_component unknown; EXPRESSED IN: 9 plant structures; EXPRESSED DURING: 6 growth stages; CONTAINS InterPro DOMAIN/s: Auxin responsive SAUR protein (InterPro:IPR003676); BEST Arabidopsis thaliana protein match is: auxin-responsive protein, putative (TAIR:AT1G75…	protein_coding		0.773785	0.0182318	0.00350011	0.673595	-1.48457	0.768578	1.03517	1.03517	0.392131	0.903408	-1.10692	0.153643	0.841145	-1.18886	0.0410038	0.7736	-1.29266	0.0410038	1.29266	1.29266	0.324208	0.889161	-1.12466	0.146909	0.83856	-1.19252	0.788683	1.03198	1.03198	0.010853	0.71693	-1.39484	0.128064	0.830806	-1.20365	0.330384	0.890528	-1.12293	0.0881129	0.810773	-1.23339	0.330384	1.12293	1.12293	0.0881129
5562	AT1G61700	Protein of unknown function that is homologous to the At1g11475 locus that encodes a non-catalytic subunit common to nuclear DNA-dependent RNA polymerases II, IV and V. Homologous to budding yeast RPB10.	protein_coding		0.416912	0.0876419	0.00185395	0.644103	-1.55255	0.06111	0.788156	-1.26878	0.0163761	0.72838	-1.37291	0.63002	1.05976	1.05976	0.042938	0.771145	-1.29677	0.042938	1.29677	1.29677	0.922414	0.988375	-1.01176	0.360454	0.894696	-1.1177	0.0208945	0.738761	-1.35362	0.798913	0.96985	-1.03109	0.0521061	0.780365	-1.28145	0.48036	0.918145	-1.08915	0.123968	0.825387	-1.21155	0.48036	1.08915	1.08915	0.123968
21520	AT4G22770	DNA-binding family protein; FUNCTIONS IN: DNA binding; EXPRESSED IN: 14 plant structures; EXPRESSED DURING: 4 anthesis, F mature embryo stage, petal differentiation and expansion stage, D bilateral stage, E expanded cotyledon stage; CONTAINS InterPro DOMAIN/s: Protein of unknown function DUF296 (InterPro:IPR005175), AT hook, DNA-binding, conserved site (InterPro:IPR017956); BEST Arabidopsis thali…	protein_coding		0.179566	9.29316e-05	0.000153548	0.70594	-1.41655	0.386539	0.938948	-1.06502	0.0001012	0.695674	-1.43745	0.0806345	0.876365	-1.14108	0.0457814	0.857909	-1.16562	0.0457814	1.16562	1.16562	0.715065	1.02664	1.02664	0.871324	0.98842	-1.01172	0.871881	1.01166	1.01166	0.0929608	0.881238	-1.13477	0.000627794	0.740937	-1.34964	0.0187817	1.20323	1.20323	0.503906	0.952766	-1.04958	0.0187817	0.831098	-1.20323	0.503906
12819	AT3G03530	PHOSPHOESTERASE FAMILY PROTEIN, NPC4 is significantly induced upon phosphate starvation and plays an important role in the supply of inorganic phosphate and diacylglycerol from membrane-phospholipids during phosphate deprivation.	protein_coding	NONSPECIFIC PHOSPHOLIPASE C4 (NPC4)	0.28413	0.000780003	0.0039358	0.654592	-1.52767	0.871157	1.02097	1.02097	0.393011	1.11687	1.11687	0.185797	0.840238	-1.19014	0.0473884	0.763056	-1.31052	0.0473884	1.31052	1.31052	0.289068	1.14805	1.14805	6.63701e-05	0.510517	-1.9588	0.0836606	0.792733	-1.26146	0.222109	0.852188	-1.17345	0.115245	0.81082	-1.23332	0.166497	0.833178	-1.20022	0.10849	0.80732	-1.23867	0.166497	1.20022	1.20022	0.10849
11113	AT2G34340	unknown protein; FUNCTIONS IN: molecular_function unknown; INVOLVED IN: response to gibberellin stimulus; LOCATED IN: cellular_component unknown; EXPRESSED IN: 17 plant structures; EXPRESSED DURING: 13 growth stages; CONTAINS InterPro DOMAIN/s: Protein of unknown function DUF584 (InterPro:IPR007608); BEST Arabidopsis thaliana protein match is: unknown protein (TAIR:AT1G29640.1); Has 204 Blast hit…	protein_coding		0.0442355	0.00201039	0.0136217	0.659067	-1.5173	0.71009	0.94466	-1.05858	0.430261	1.12946	1.12946	0.783546	0.958843	-1.04292	0.0506083	0.727623	-1.37434	0.0506083	1.37434	1.37434	0.00223702	0.57893	-1.72733	0.958749	1.00794	1.00794	0.0387838	1.40308	1.40308	0.153161	0.798022	-1.2531	0.424368	0.883968	-1.13126	0.135681	1.26666	1.26666	0.0687219	0.745577	-1.34124	0.135681	0.789476	-1.26666	0.0687219
11914	AT2G41930	ATP binding / kinase/ protein kinase/ protein serine/threonine kinase; FUNCTIONS IN: protein serine/threonine kinase activity, protein kinase activity, kinase activity, ATP binding; INVOLVED IN: protein amino acid phosphorylation; LOCATED IN: cellular_component unknown; CONTAINS InterPro DOMAIN/s: Protein kinase, core (InterPro:IPR000719), Serine/threonine protein kinase-related (InterPro:IPR0174…	protein_coding		0.824545	0.223419	0.00927784	0.666431	-1.50053	0.493168	0.90823	-1.10104	0.0651628	0.762037	-1.31227	0.867746	0.977043	-1.0235	0.0533193	0.75101	-1.33154	0.0533193	1.33154	1.33154	0.558973	1.08536	1.08536	0.135145	0.805757	-1.24107	0.145868	0.810737	-1.23344	0.937259	0.989085	-1.01104	0.571083	0.923692	-1.08261	0.318187	0.868134	-1.1519	0.0301833	0.721486	-1.38603	0.318187	1.1519	1.1519	0.0301833
2760	AT1G28430	member of CYP705A	protein_coding	CYTOCHROME P450, FAMILY 705, SUBFAMILY A, POLYPEPTIDE 24 (CYP705A24)	0.876012	0.185011	0.0125583	0.748515	-1.33598	0.550002	0.939008	-1.06495	0.0441397	0.798407	-1.25249	0.903588	0.987398	-1.01276	0.0542609	0.807307	-1.23869	0.0542609	1.23869	1.23869	0.286982	1.12021	1.12021	0.103303	0.836909	-1.19487	0.690212	0.959036	-1.04271	0.178692	0.865067	-1.15598	0.344121	0.904415	-1.10569	0.414643	0.917311	-1.09014	0.0850264	0.827624	-1.20828	0.414643	1.09014	1.09014	0.0850264
13728	AT3G12410	3'-5' exonuclease/ nucleic acid binding; FUNCTIONS IN: 3'-5' exonuclease activity, nucleic acid binding; INVOLVED IN: nucleobase, nucleoside, nucleotide and nucleic acid metabolic process; LOCATED IN: intracellular; CONTAINS InterPro DOMAIN/s: Polynucleotidyl transferase, Ribonuclease H fold (InterPro:IPR012337), 3&apos;-5&apos; exonuclease (InterPro:IPR002562); BEST Arabidopsis thaliana protein …	protein_coding		0.664858	0.000410193	0.0043628	0.734997	-1.36055	0.658621	0.959071	-1.04268	0.000155085	0.633592	-1.5783	0.374666	0.918718	-1.08847	0.0685008	0.834166	-1.1988	0.0685008	1.1988	1.1988	0.0690457	1.19833	1.19833	0.731087	0.968054	-1.033	0.170968	1.14233	1.14233	0.00507681	0.739924	-1.35149	0.0576242	0.827065	-1.20909	0.817849	1.02197	1.02197	0.221779	0.88868	-1.12526	0.817849	0.9785	-1.02197	0.221779
17305	AT3G50390	transducin family protein / WD-40 repeat family protein; FUNCTIONS IN: nucleotide binding; INVOLVED IN: biological_process unknown; LOCATED IN: heterotrimeric G-protein complex; CONTAINS InterPro DOMAIN/s: WD40 repeat-like (InterPro:IPR011046), WD40 repeat, region (InterPro:IPR017986), WD40/YVTN repeat-like (InterPro:IPR015943), WD40 repeat (InterPro:IPR001680); BEST Arabidopsis thaliana protein …	protein_coding		0.787801	0.00463102	0.00693765	0.572143	-1.74782	0.663083	0.923069	-1.08334	0.260032	0.810101	-1.23441	0.486068	0.879322	-1.13724	0.0703378	0.704892	-1.41866	0.0703378	1.41866	1.41866	0.270389	0.813913	-1.22863	0.442996	0.867735	-1.15243	0.0580311	1.44515	1.44515	0.00395449	0.545212	-1.83415	0.0375535	0.664331	-1.50527	0.358219	1.18603	1.18603	0.419663	0.861232	-1.16113	0.358219	0.843149	-1.18603	0.419663
23632	AT5G03790	Encodes a homeodomain leucine zipper class I (HD-Zip I) meristem identity regulator that acts together with LFY to induce CAL expression. It binds to the CAL promoter proximal CAATNATTG element. LMI1 acts primarily downstream of LFY in meristem identity regulation. The interaction between LFY, LMI1 and CAL resembles a feed-forward loop transcriptional network motif. The gene also had additional L…	protein_coding	(HB51)	0.122515	0.00659441	0.0102628	0.715108	-1.39839	0.641646	0.946775	-1.05622	0.0727383	1.24793	1.24793	0.596433	0.939605	-1.06428	0.076502	0.803858	-1.244	0.076502	1.244	1.244	0.0370274	0.769289	-1.2999	0.0212145	0.744892	-1.34248	0.545292	1.07385	1.07385	0.864219	1.02024	1.02024	0.0699861	0.79941	-1.25092	0.0147246	1.37049	1.37049	0.348161	0.894545	-1.11789	0.0147246	0.729665	-1.37049	0.348161
19108	AT4G03823	pseudogene of unknown protein	pseudogene		0.470591	0.0350047	0.00428804	0.688528	-1.45237	0.296066	0.885817	-1.1289	0.0027792	0.67283	-1.48626	0.726421	0.960819	-1.04078	0.0772087	0.808977	-1.23613	0.0772087	1.23613	1.23613	0.471222	1.08636	1.08636	0.601706	0.941983	-1.06159	0.35015	0.897603	-1.11408	0.906628	0.986714	-1.01347	0.135635	0.838293	-1.1929	0.63087	1.05652	1.05652	0.0986582	0.821345	-1.21752	0.63087	0.946499	-1.05652	0.0986582
25381	AT5G22150	unknown protein; FUNCTIONS IN: molecular_function unknown; INVOLVED IN: biological_process unknown; LOCATED IN: cellular_component unknown; BEST Arabidopsis thaliana protein match is: unknown protein (TAIR:AT5G22160.1); Has 13 Blast hits to 13 proteins in 1 species: Archae - 0; Bacteria - 0; Metazoa - 0; Fungi - 0; Plants - 13; Viruses - 0; Other Eukaryotes - 0 (source: NCBI BLink).	protein_coding		0.168577	0.118123	0.0132179	0.762199	-1.31199	0.429456	0.924027	-1.08222	0.0126014	0.760481	-1.31496	0.904855	0.988233	-1.01191	0.0822844	0.834689	-1.19805	0.0822844	1.19805	1.19805	0.767412	1.02976	1.02976	0.784815	0.973298	-1.02743	0.172956	0.870197	-1.14917	0.560742	1.05962	1.05962	0.143008	0.860587	-1.162	0.489106	1.07145	1.07145	0.230846	0.885673	-1.12908	0.489106	0.933315	-1.07145	0.230846
11347	AT2G36540	NLI interacting factor (NIF) family protein; FUNCTIONS IN: molecular_function unknown; INVOLVED IN: biological_process unknown; LOCATED IN: cellular_component unknown; CONTAINS InterPro DOMAIN/s: NLI interacting factor (InterPro:IPR004274); BEST Arabidopsis thaliana protein match is: unknown protein (TAIR:AT2G36550.1); Has 129 Blast hits to 129 proteins in 37 species: Archae - 0; Bacteria - 10; M…	protein_coding		0.266948	0.0081696	0.00601655	0.732505	-1.36518	0.695477	1.03999	1.03999	0.935145	1.00817	1.00817	0.104503	0.844227	-1.18452	0.0841814	0.834297	-1.19861	0.0841814	1.19861	1.19861	0.00740173	0.739665	-1.35196	0.85823	0.982298	-1.01802	0.538063	1.06387	1.06387	0.106169	0.844969	-1.18348	0.0779778	0.830869	-1.20356	0.435265	1.08192	1.08192	0.218551	0.881612	-1.13429	0.435265	0.924283	-1.08192	0.218551
24913	AT5G17030	UDP-GLUCOSYL TRANSFERASE 78D3 (UGT78D3); FUNCTIONS IN: quercetin 3-O-glucosyltransferase activity, flavonol 3-O-arabinosyltransferase activity, UDP-glycosyltransferase activity, transferase activity, transferring glycosyl groups; INVOLVED IN: metabolic process; EXPRESSED IN: 8 plant structures; EXPRESSED DURING: 4 anthesis, F mature embryo stage, petal differentiation and expansion stage, D bilat…	protein_coding	UDP-GLUCOSYL TRANSFERASE 78D3 (UGT78D3)	0.498782	0.00105633	0.000155561	0.382324	-2.61558	0.204226	0.771854	-1.29558	0.0021088	0.488574	-2.04677	0.0971316	0.708394	-1.41164	0.0861468	0.699232	-1.43014	0.0861468	1.43014	1.43014	0.0766511	0.690549	-1.44812	0.531774	1.1332	1.1332	0.0161158	0.590861	-1.69245	0.779199	0.945743	-1.05737	0.146465	0.741852	-1.34798	0.16684	0.753253	-1.32758	0.00375225	0.515364	-1.94038	0.16684	1.32758	1.32758	0.00375225
17259	AT3G49950	scarecrow transcription factor family protein; FUNCTIONS IN: transcription factor activity; INVOLVED IN: regulation of transcription; EXPRESSED IN: shoot apex; CONTAINS InterPro DOMAIN/s: GRAS transcription factor (InterPro:IPR005202); BEST Arabidopsis thaliana protein match is: unknown protein (TAIR:AT5G67411.1); Has 1165 Blast hits to 1150 proteins in 165 species: Archae - 0; Bacteria - 2; Meta…	protein_coding		0.0992502	0.0325101	0.00123313	0.485003	-2.06184	0.678841	0.925022	-1.08106	0.228455	0.793392	-1.26041	0.112176	0.73296	-1.36433	0.0886875	0.715339	-1.39794	0.0886875	1.39794	1.39794	0.107601	0.729766	-1.3703	0.352092	0.83767	-1.19379	0.240974	0.798475	-1.25239	0.746244	0.940967	-1.06274	0.0744482	0.702797	-1.42289	0.722531	1.06907	1.06907	0.061951	0.690104	-1.44906	0.722531	0.935392	-1.06907	0.061951
15681	AT3G29635	transferase family protein; FUNCTIONS IN: transferase activity, transferring acyl groups other than amino-acyl groups, transferase activity; INVOLVED IN: biological_process unknown; EXPRESSED IN: root; CONTAINS InterPro DOMAIN/s: Transferase (InterPro:IPR003480); BEST Arabidopsis thaliana protein match is: transferase family protein (TAIR:AT3G29680.1); Has 1121 Blast hits to 1112 proteins in 104 …	protein_coding		0.424196	0.000774179	0.00135979	0.518823	-1.92744	0.670627	0.929156	-1.07625	0.0400873	0.684591	-1.46073	0.123927	0.759252	-1.31709	0.0888224	0.735435	-1.35974	0.0888224	1.35974	1.35974	0.180693	0.788681	-1.26794	0.817152	0.960919	-1.04067	0.641317	1.08387	1.08387	0.666785	1.07723	1.07723	0.884329	1.02539	1.02539	0.455025	1.13867	1.13867	0.000996189	0.505977	-1.97638	0.455025	0.87822	-1.13867	0.000996189
4496	AT1G50000	methyltransferase; FUNCTIONS IN: methyltransferase activity; INVOLVED IN: rRNA processing; LOCATED IN: chloroplast; EXPRESSED IN: 18 plant structures; EXPRESSED DURING: 9 growth stages; CONTAINS InterPro DOMAIN/s: PUA-like (InterPro:IPR015947), Ribosomal RNA small subunit methyltransferase E (InterPro:IPR006700); Has 2752 Blast hits to 2752 proteins in 837 species: Archae - 0; Bacteria - 1580; Me…	protein_coding		0.711483	0.000627107	0.00303829	0.68732	-1.45493	0.798134	1.02835	1.02835	0.179703	1.16279	1.16279	0.0706026	0.812031	-1.23148	0.0889197	0.823087	-1.21494	0.0889197	1.21494	1.21494	0.000140827	0.586515	-1.70499	0.943186	1.00781	1.00781	0.349618	1.10913	1.10913	0.00903486	0.726726	-1.37603	0.0923134	0.824924	-1.21223	0.832065	0.977097	-1.02344	0.108922	0.833192	-1.2002	0.832065	1.02344	1.02344	0.108922
15293	AT3G26480	transducin family protein / WD-40 repeat family protein; FUNCTIONS IN: nucleotide binding; INVOLVED IN: biological_process unknown; EXPRESSED IN: stem, hypocotyl, leaf; EXPRESSED DURING: LP.04 four leaves visible, LP.08 eight leaves visible; CONTAINS InterPro DOMAIN/s: WD40 repeat-like (InterPro:IPR011046), WD40 repeat, region (InterPro:IPR017986), WD40/YVTN repeat-like (InterPro:IPR015943), WD40…	protein_coding		0.261917	0.0048899	0.0117882	0.748328	-1.33631	0.316312	0.899834	-1.11132	0.574394	0.943181	-1.06024	0.9836	0.997872	-1.00213	0.0930455	0.833403	-1.1999	0.0930455	1.1999	1.1999	0.0744241	0.823055	-1.21499	0.723896	0.963981	-1.03736	0.732803	0.965173	-1.03608	0.0149172	0.757102	-1.32083	0.000405048	0.635203	-1.5743	0.188638	1.1504	1.1504	0.127751	1.17809	1.17809	0.188638	0.869266	-1.1504	0.127751
5003	AT1G54760	AGAMOUS-LIKE 85 (AGL85); FUNCTIONS IN: transcription factor activity, DNA binding; INVOLVED IN: regulation of transcription; LOCATED IN: nucleus; CONTAINS InterPro DOMAIN/s: Transcription factor, MADS-box (InterPro:IPR002100); BEST Arabidopsis thaliana protein match is: AGL64 (AGAMOUS-LIKE 64); transcription factor (TAIR:AT1G29962.1); Has 171 Blast hits to 171 proteins in 48 species: Archae - 0; …	protein_coding	AGAMOUS-LIKE 85 (AGL85)	0.349504	2.32326e-06	0.000100235	0.657005	-1.52206	0.0757756	0.856074	-1.16812	0.000681143	1.40998	1.40998	0.166158	0.888044	-1.12607	0.0935474	0.864218	-1.15712	0.0935474	1.15712	1.15712	1.49199e-06	0.545565	-1.83296	0.0719276	0.8541	-1.17082	0.592275	0.956261	-1.04574	0.129797	0.877473	-1.13964	0.000168387	0.670985	-1.49035	0.0147751	1.25054	1.25054	0.800246	0.979165	-1.02128	0.0147751	0.799655	-1.25054	0.800246
21860	AT4G26050	Encodes PIRL8, a member of the Plant Intracellular Ras-group-related LRRs (Leucine rich repeat proteins). PIRLs are a distinct, plant-specific class of intracellular LRRs that likely mediate protein interactions, possibly in the context of signal transduction.	protein_coding	PLANT INTRACELLULAR RAS GROUP-RELATED LRR 8 (PIRL8)	0.309944	0.00246318	0.00456917	0.624926	-1.60019	0.663914	1.0652	1.0652	0.00649256	0.640009	-1.56248	0.0653596	0.754049	-1.32617	0.0976772	0.778029	-1.2853	0.0976772	1.2853	1.2853	0.886429	0.979506	-1.02092	0.982703	0.996863	-1.00315	0.803186	0.964489	-1.03682	0.483225	1.10785	1.10785	0.658681	0.937796	-1.06633	0.37403	1.13938	1.13938	0.0117088	0.666377	-1.50065	0.37403	0.877668	-1.13938	0.0117088
8107	AT2G05780	transposable element gene; non-LTR retrotransposon family (LINE), has a 2.5e-37 P-value blast match to GB:NP_038603 L1 repeat, Tf subfamily, member 23 (LINE-element) (Mus musculus)	transposable_element_gene		0.0532588	0.281434	0.0114262	0.749443	-1.33433	0.154272	0.859854	-1.16299	0.0370823	0.794835	-1.25812	0.70008	1.0404	1.0404	0.0986828	0.837751	-1.19367	0.0986828	1.19367	1.19367	0.483256	1.07516	1.07516	0.21197	0.876974	-1.14028	0.0356522	0.793227	-1.26067	0.311564	1.11128	1.11128	0.163889	0.86301	-1.15873	0.836377	1.02142	1.02142	0.181373	0.868405	-1.15154	0.836377	0.979027	-1.02142	0.181373
1946	AT1G19690	binding / catalytic/ coenzyme binding; FUNCTIONS IN: coenzyme binding, binding, catalytic activity; INVOLVED IN: cellular metabolic process, metabolic process; LOCATED IN: chloroplast; EXPRESSED IN: 21 plant structures; EXPRESSED DURING: 13 growth stages; CONTAINS InterPro DOMAIN/s: NAD-dependent epimerase/dehydratase (InterPro:IPR001509), NAD(P)-binding (InterPro:IPR016040); Has 2514 Blast hits …	protein_coding		0.728886	0.00419336	0.00317714	0.749086	-1.33496	0.672989	0.96481	-1.03647	0.446869	0.937084	-1.06714	0.217136	0.898469	-1.113	0.0988644	0.864146	-1.15721	0.0988644	1.15721	1.15721	0.014046	0.794779	-1.25821	0.945639	1.00579	1.00579	0.384949	0.928268	-1.07728	0.0111103	0.787293	-1.27017	0.00390892	0.755242	-1.32408	0.698433	0.967663	-1.03342	0.922983	0.99185	-1.00822	0.698433	1.03342	1.03342	0.922983
2099	AT1G21220	transposable element gene; copia-like retrotransposon family, has a 3.9e-26 P-value blast match to GB:CAA72989 open reading frame 1 (Ty1_Copia-element) (Brassica oleracea)	transposable_element_gene		0.835217	0.00893714	0.00723718	0.643816	-1.55324	0.782741	1.04096	1.04096	0.0520004	0.740407	-1.35061	0.112745	0.786435	-1.27156	0.112745	0.786435	-1.27156	0.112745	1.27156	1.27156	0.635601	0.933182	-1.0716	0.628457	0.931805	-1.07319	0.279048	1.17399	1.17399	0.00647009	0.638905	-1.56518	0.204296	0.827402	-1.2086	0.502899	0.906536	-1.1031	0.098844	0.778117	-1.28515	0.502899	1.1031	1.1031	0.098844
5009	AT1G54840	unknown protein; FUNCTIONS IN: molecular_function unknown; INVOLVED IN: biological_process unknown; LOCATED IN: cellular_component unknown; EXPRESSED IN: 10 plant structures; EXPRESSED DURING: 6 growth stages; BEST Arabidopsis thaliana protein match is: unknown protein (TAIR:AT1G20870.1); Has 22 Blast hits to 22 proteins in 4 species: Archae - 0; Bacteria - 0; Metazoa - 0; Fungi - 0; Plants - 22;…	protein_coding		0.0673917	0.000627793	0.00635675	0.723723	-1.38174	0.628144	1.05221	1.05221	0.00340334	0.701927	-1.42465	0.0679297	0.817297	-1.22354	0.113612	0.841573	-1.18825	0.113612	1.18825	1.18825	0.533164	0.936469	-1.06784	0.36434	1.101	1.101	0.322362	1.11097	1.11097	0.172741	0.863228	-1.15844	0.425459	0.919174	-1.08793	0.685949	1.04335	1.04335	0.0338925	0.787362	-1.27006	0.685949	0.958451	-1.04335	0.0338925
6729	AT1G72790	hydroxyproline-rich glycoprotein family protein; FUNCTIONS IN: molecular_function unknown; INVOLVED IN: biological_process unknown; LOCATED IN: cytosol, nucleus, plasma membrane; EXPRESSED IN: 14 plant structures; EXPRESSED DURING: 9 growth stages; BEST Arabidopsis thaliana protein match is: hydroxyproline-rich glycoprotein family protein (TAIR:AT5G57070.1); Has 15974 Blast hits to 9634 proteins …	protein_coding		0.260312	0.000131412	0.00324915	0.744271	-1.3436	0.438579	0.93437	-1.07024	0.248219	1.10783	1.10783	0.319843	0.916009	-1.09169	0.121496	0.869586	-1.14997	0.121496	1.14997	1.14997	0.935719	1.00703	1.00703	0.000223398	0.667142	-1.49893	0.304315	1.09493	1.09493	0.00155634	0.722432	-1.38421	0.000680015	0.698517	-1.4316	0.164938	1.13241	1.13241	0.468547	1.0655	1.0655	0.164938	0.88307	-1.13241	0.468547
7383	AT1G79170	unknown protein; FUNCTIONS IN: molecular_function unknown; INVOLVED IN: biological_process unknown; LOCATED IN: cellular_component unknown; Has 14 Blast hits to 14 proteins in 9 species: Archae - 0; Bacteria - 0; Metazoa - 1; Fungi - 0; Plants - 3; Viruses - 0; Other Eukaryotes - 10 (source: NCBI BLink).	protein_coding		0.956528	0.0161593	0.00600114	0.610303	-1.63853	0.709846	1.06087	1.06087	0.545741	1.10109	1.10109	0.0712819	0.739786	-1.35174	0.1265	0.777636	-1.28595	0.1265	1.28595	1.28595	0.015261	0.654596	-1.52766	0.302087	0.846738	-1.181	0.537216	1.10338	1.10338	0.220307	0.819544	-1.22019	0.508853	0.899943	-1.11118	0.975865	1.00481	1.00481	0.0241833	0.678157	-1.47459	0.975865	0.995217	-1.00481	0.0241833
25355	AT5G21482	This gene used to be called AtCKX5. It encodes a protein whose sequence is similar to cytokinin oxidase/dehydrogenase, which catalyzes the degradation of cytokinins.	protein_coding	CYTOKININ OXIDASE 7 (CKX7)	0.183968	1.36426e-06	0.0115032	0.746389	-1.33978	0.116131	0.843407	-1.18567	0.157571	1.16417	1.16417	0.690355	1.04247	1.04247	0.129671	0.848919	-1.17797	0.129671	1.17797	1.17797	0.00021752	1.62732	1.62732	1.02483e-07	0.393981	-2.53819	0.0442238	0.799424	-1.2509	0.283604	0.892485	-1.12047	0.0273264	0.779615	-1.28268	0.399948	0.915163	-1.0927	0.676614	0.957382	-1.04452	0.399948	1.0927	1.0927	0.676614
28962	AT5G55520	INVOLVED IN: biological_process unknown; EXPRESSED IN: 15 plant structures; EXPRESSED DURING: 8 growth stages; CONTAINS InterPro DOMAIN/s: Kinesin-related (InterPro:IPR010544); BEST Arabidopsis thaliana protein match is: unknown protein (TAIR:AT4G26660.1); Has 26712 Blast hits to 16371 proteins in 1006 species: Archae - 217; Bacteria - 1993; Metazoa - 14955; Fungi - 1858; Plants - 946; Viruses - …	protein_coding		0.949101	0.00941201	0.00961861	0.747886	-1.3371	0.868545	0.983516	-1.01676	0.946675	1.00674	1.00674	0.251582	0.889087	-1.12475	0.133268	0.855283	-1.1692	0.133268	1.1692	1.1692	0.00191655	0.693301	-1.44238	0.494643	1.07151	1.07151	0.667107	1.04426	1.04426	0.201604	0.876679	-1.14067	0.222282	0.882055	-1.13372	0.711615	1.03789	1.03789	0.114444	0.847891	-1.1794	0.711615	0.963491	-1.03789	0.114444
12029	AT2G43050	ATPMEPCRD; FUNCTIONS IN: enzyme inhibitor activity, pectinesterase activity; INVOLVED IN: cell wall modification; LOCATED IN: cell wall, plant-type cell wall; EXPRESSED IN: 9 plant structures; EXPRESSED DURING: 4 anthesis, petal differentiation and expansion stage; CONTAINS InterPro DOMAIN/s: Pectinesterase, active site (InterPro:IPR018040), Pectin lyase fold/virulence factor (InterPro:IPR011050)…	protein_coding	(ATPMEPCRD)	0.627182	0.0450696	0.0149077	0.680437	-1.46964	0.424891	1.12254	1.12254	0.392875	1.13197	1.13197	0.0629322	0.754172	-1.32596	0.141241	0.80374	-1.24418	0.141241	1.24418	1.24418	0.0962306	0.779201	-1.28337	0.0846652	0.771444	-1.29627	0.477994	0.902522	-1.10801	0.344143	0.871436	-1.14753	0.561579	0.91972	-1.08729	0.284001	0.855141	-1.1694	0.0486052	0.73983	-1.35166	0.284001	1.1694	1.1694	0.0486052
28523	AT5G51440	23.5 kDa mitochondrial small heat shock protein (HSP23.5-M); FUNCTIONS IN: molecular_function unknown; INVOLVED IN: response to heat; EXPRESSED IN: 7 plant structures; EXPRESSED DURING: M germinated pollen stage, 4 anthesis, petal differentiation and expansion stage; CONTAINS InterPro DOMAIN/s: Heat shock protein Hsp20 (InterPro:IPR002068), HSP20-like chaperone (InterPro:IPR008978); BEST Arabidop…	protein_coding		0.110695	0.0144057	0.00808544	0.635633	-1.57323	0.894402	1.02042	1.02042	0.0260653	0.692411	-1.44423	0.125593	0.784838	-1.27415	0.14275	0.793682	-1.25995	0.14275	1.25995	1.25995	0.482039	1.11394	1.11394	0.215205	0.824105	-1.21344	0.306814	1.17145	1.17145	0.173655	0.807779	-1.23796	0.113286	0.777905	-1.2855	0.209678	1.21644	1.21644	0.196622	0.817109	-1.22383	0.209678	0.82207	-1.21644	0.196622
27298	AT5G40340	PWWP domain-containing protein; FUNCTIONS IN: molecular_function unknown; LOCATED IN: nucleolus; EXPRESSED IN: 24 plant structures; EXPRESSED DURING: 14 growth stages; CONTAINS InterPro DOMAIN/s: PWWP (InterPro:IPR000313); BEST Arabidopsis thaliana protein match is: PWWP domain-containing protein (TAIR:AT3G27860.1); Has 195908 Blast hits to 79487 proteins in 2240 species: Archae - 636; Bacteria -…	protein_coding		0.0818767	0.00571884	0.00190022	0.709922	-1.4086	0.922882	0.990961	-1.00912	0.494809	0.937528	-1.06664	0.05143	0.823344	-1.21456	0.151331	0.870108	-1.14928	0.151331	1.14928	1.14928	0.0284226	0.800589	-1.24908	0.554927	0.945839	-1.05726	0.4751	1.06987	1.06987	0.0706048	0.836227	-1.19585	0.143978	0.867739	-1.15242	0.745088	1.03102	1.03102	0.0450591	0.818129	-1.2223	0.745088	0.969917	-1.03102	0.0450591
15581	AT3G28958	plastocyanin-like domain-containing protein; FUNCTIONS IN: electron carrier activity, copper ion binding; CONTAINS InterPro DOMAIN/s: Plastocyanin-like (InterPro:IPR003245), Cupredoxin (InterPro:IPR008972); BEST Arabidopsis thaliana protein match is: copper ion binding / electron carrier (TAIR:AT1G45063.2); Has 18 Blast hits to 15 proteins in 1 species: Archae - 0; Bacteria - 0; Metazoa - 0; Fung…	protein_coding		0.153494	0.146229	0.00698983	0.726108	-1.37721	0.834534	0.978265	-1.02222	0.340396	0.903298	-1.10705	0.186607	0.866917	-1.15351	0.153027	0.856184	-1.16797	0.153027	1.16797	1.16797	0.504934	0.93184	-1.07315	0.172616	0.86264	-1.15923	0.41808	0.917568	-1.08984	0.457926	0.924294	-1.08191	0.0552532	0.807362	-1.2386	0.640743	1.05046	1.05046	0.320663	0.89936	-1.1119	0.640743	0.951963	-1.05046	0.320663
24428	AT5G11930	glutaredoxin family protein; FUNCTIONS IN: electron carrier activity, protein disulfide oxidoreductase activity; INVOLVED IN: cell redox homeostasis; EXPRESSED IN: 11 plant structures; EXPRESSED DURING: 6 growth stages; CONTAINS InterPro DOMAIN/s: Glutaredoxin-like, plant II (InterPro:IPR011905), Thioredoxin fold (InterPro:IPR012335), Glutaredoxin (InterPro:IPR002109), Glutaredoxin active site (I…	protein_coding		0.171556	0.0011821	0.00939401	0.437929	-2.28347	0.655698	1.13556	1.13556	0.00128108	0.336039	-2.97585	0.0709048	0.581948	-1.71837	0.160837	0.662687	-1.50901	0.160837	1.50901	1.50901	0.410984	0.789598	-1.26647	0.0922825	1.65047	1.65047	0.509699	0.828033	-1.20768	0.223182	0.701444	-1.42563	0.0555292	0.561131	-1.78211	0.903454	1.03509	1.03509	0.38878	0.78044	-1.28133	0.903454	0.966104	-1.03509	0.38878
13013	AT3G05330	Encodes a protein with moderate sequence similarity to the maize microtubule-binding protein TANGLED1. A single base-pair deletion (-A) at position Chr3:1519176 in Columbia relative to the Landsberg erecta and Achkarren-2 ecotype (see ESTs DR378436 and CB26450) introduces a frame-shift and premature termination codon. The protein encoded from the Columbia gene is truncated by 29 amino acids relat…	protein_coding	TANGLED (ATN)	0.808473	0.0121542	0.00283427	0.718975	-1.39087	0.643155	0.956719	-1.04524	0.580615	0.948531	-1.05426	0.130205	0.861156	-1.16123	0.165388	0.872665	-1.14591	0.165388	1.14591	1.14591	0.0132067	0.770215	-1.29834	0.866535	0.984125	-1.01613	0.670443	0.960195	-1.04145	0.107835	0.852477	-1.17305	0.0126737	0.768775	-1.30077	0.512738	1.06474	1.06474	0.485064	0.935222	-1.06927	0.512738	0.939197	-1.06474	0.485064
270	AT1G03600	photosystem II family protein; FUNCTIONS IN: molecular_function unknown; INVOLVED IN: biological_process unknown; LOCATED IN: thylakoid, chloroplast thylakoid membrane, chloroplast photosystem II, chloroplast thylakoid lumen, chloroplast; EXPRESSED IN: 23 plant structures; EXPRESSED DURING: 13 growth stages; Has 218 Blast hits to 218 proteins in 63 species: Archae - 0; Bacteria - 96; Metazoa - 0;…	protein_coding		0.553594	0.0128654	0.00255939	0.764807	-1.30752	0.912728	0.991671	-1.0084	0.998551	0.999861	-1.00014	0.0591188	0.858446	-1.16489	0.173024	0.898402	-1.11309	0.173024	1.11309	1.11309	0.234022	0.91128	-1.09736	0.0331705	0.839382	-1.19135	0.627407	1.03788	1.03788	0.0264894	0.832276	-1.20152	0.0589471	0.858347	-1.16503	0.93388	1.00635	1.00635	0.144069	0.891022	-1.12231	0.93388	0.993689	-1.00635	0.144069
28022	AT5G46830	basic helix-loop-helix (bHLH) family protein; FUNCTIONS IN: transcription factor activity, DNA binding; INVOLVED IN: regulation of transcription; LOCATED IN: nucleus; EXPRESSED IN: leaf lamina base, shoot, shoot apex; CONTAINS InterPro DOMAIN/s: Basic helix-loop-helix dimerisation region bHLH (InterPro:IPR001092), Helix-loop-helix DNA-binding (InterPro:IPR011598); BEST Arabidopsis thaliana protei…	protein_coding		0.109263	0.00287546	0.000606307	0.397463	-2.51596	0.372866	0.819673	-1.22	0.0103123	0.532431	-1.87818	0.0703637	0.656694	-1.52278	0.181138	0.738403	-1.35427	0.181138	1.35427	1.35427	0.230964	0.763306	-1.31009	0.919552	0.977991	-1.0225	0.622883	0.896942	-1.1149	0.0162191	0.558409	-1.7908	0.00317985	0.471465	-2.12105	0.783934	1.06235	1.06235	0.442669	0.843038	-1.18619	0.783934	0.941311	-1.06235	0.442669
4410	AT1G49170	unknown protein; FUNCTIONS IN: molecular_function unknown; INVOLVED IN: biological_process unknown; EXPRESSED IN: 20 plant structures; EXPRESSED DURING: 12 growth stages; CONTAINS InterPro DOMAIN/s: Protein of unknown function DUF167 (InterPro:IPR003746); BEST Arabidopsis thaliana protein match is: unknown protein (TAIR:AT5G63440.3); Has 386 Blast hits to 386 proteins in 178 species: Archae - 12;…	protein_coding		0.658818	0.0752528	0.00580546	0.698883	-1.43085	0.24708	0.873442	-1.1449	0.0995808	0.821269	-1.21763	0.556034	0.934513	-1.07008	0.187108	0.85622	-1.16792	0.187108	1.16792	1.16792	0.198481	0.859764	-1.16311	0.928477	0.989782	-1.01032	0.717173	0.959322	-1.0424	0.113303	0.828043	-1.20767	0.120462	0.831319	-1.20291	0.691723	0.955541	-1.04653	0.142933	0.840692	-1.1895	0.691723	1.04653	1.04653	0.142933
30103	AT5G66450	phosphatidic acid phosphatase-related / PAP2-related; FUNCTIONS IN: catalytic activity; INVOLVED IN: biological_process unknown; LOCATED IN: membrane; CONTAINS InterPro DOMAIN/s: Phosphatidic acid phosphatase type 2/haloperoxidase (InterPro:IPR000326); BEST Arabidopsis thaliana protein match is: phosphatidic acid phosphatase-related / PAP2-related (TAIR:AT3G50920.2); Has 208 Blast hits to 208 pro…	protein_coding		0.218805	6.9381e-06	6.12252e-05	0.768455	-1.30131	0.0506308	0.901729	-1.10898	0.0198083	1.13506	1.13506	0.0767357	0.911554	-1.09703	0.187915	0.934889	-1.06965	0.187915	1.06965	1.06965	0.0011786	0.824734	-1.21251	0.000964425	0.820893	-1.21819	0.0148788	0.874987	-1.14287	0.00588443	0.856089	-1.1681	0.00940472	0.865537	-1.15535	0.00935866	0.865437	-1.15549	0.027209	0.887837	-1.12633	0.00935866	1.15549	1.15549	0.027209
5443	AT1G60620	ATRPAC43; FUNCTIONS IN: DNA-directed RNA polymerase activity, protein dimerization activity, DNA binding; INVOLVED IN: transcription; LOCATED IN: nucleus; EXPRESSED IN: 11 plant structures; EXPRESSED DURING: 4 anthesis, C globular stage, petal differentiation and expansion stage, D bilateral stage, E expanded cotyledon stage; CONTAINS InterPro DOMAIN/s: DNA-directed RNA polymerase, insert (InterP…	protein_coding	ARABIDOPSIS THALIANA RNA POLYMERASE I SUBUNIT 43 (ATRPAC43)	0.332248	3.10018e-05	0.00840653	0.765349	-1.30659	0.678616	0.963128	-1.03828	0.00954773	0.769523	-1.29951	0.241852	0.897456	-1.11426	0.190609	0.885446	-1.12937	0.190609	1.12937	1.12937	0.000388747	0.671865	-1.48839	0.000441245	1.48032	1.48032	0.557358	1.0548	1.0548	0.00952043	0.769429	-1.29967	0.0545595	0.831403	-1.20279	0.789916	0.976172	-1.02441	0.366215	0.920551	-1.08631	0.789916	1.02441	1.02441	0.366215
29110	AT5G56880	unknown protein; FUNCTIONS IN: molecular_function unknown; INVOLVED IN: biological_process unknown; LOCATED IN: cellular_component unknown; EXPRESSED IN: leaf whorl, flower, pedicel; EXPRESSED DURING: 4 anthesis, petal differentiation and expansion stage; Has 5 Blast hits to 5 proteins in 3 species: Archae - 0; Bacteria - 0; Metazoa - 0; Fungi - 0; Plants - 5; Viruses - 0; Other Eukaryotes - 0 (s…	protein_coding		0.784739	9.24765e-06	0.00797371	0.66039	-1.51426	0.156913	0.815931	-1.22559	0.000301517	0.533258	-1.87526	0.844063	0.97299	-1.02776	0.197605	0.831837	-1.20216	0.197605	1.20216	1.20216	0.841611	0.972565	-1.02821	0.0967629	1.27334	1.27334	0.104956	1.26541	1.26541	0.952498	1.00832	1.00832	0.184537	1.20917	1.20917	0.699904	1.05522	1.05522	0.000432441	0.546152	-1.83099	0.699904	0.947668	-1.05522	0.000432441
5296	AT1G58330	ZW2; BEST Arabidopsis thaliana protein match is: transcription factor-related (TAIR:AT1G09950.1); Has 353 Blast hits to 352 proteins in 27 species: Archae - 0; Bacteria - 0; Metazoa - 0; Fungi - 0; Plants - 353; Viruses - 0; Other Eukaryotes - 0 (source: NCBI BLink).	protein_coding	(ZW2)	0.0678955	0.000112022	0.0166562	0.722901	-1.38332	0.549227	1.07709	1.07709	0.00413879	1.50022	1.50022	0.0695193	0.789684	-1.26633	0.199018	0.849909	-1.1766	0.199018	1.1766	1.1766	0.449491	0.910192	-1.09867	8.09524e-05	0.529409	-1.8889	0.234953	0.860878	-1.16161	0.137396	0.827104	-1.20904	0.601773	0.937424	-1.06675	0.0376963	0.759566	-1.31654	0.0480207	0.771157	-1.29675	0.0376963	1.31654	1.31654	0.0480207
1352	AT1G13920	remorin family protein; FUNCTIONS IN: DNA binding; INVOLVED IN: biological_process unknown; LOCATED IN: cellular_component unknown; EXPRESSED IN: 20 plant structures; EXPRESSED DURING: 9 growth stages; CONTAINS InterPro DOMAIN/s: Remorin, C-terminal region (InterPro:IPR005516); BEST Arabidopsis thaliana protein match is: remorin family protein (TAIR:AT1G69325.1); Has 1911 Blast hits to 1777 prote…	protein_coding		0.103341	0.0162361	0.00353792	0.615522	-1.62464	0.455654	0.897077	-1.11473	0.896046	0.981318	-1.01904	0.207481	0.82976	-1.20517	0.199653	0.826916	-1.20931	0.199653	1.20931	1.20931	0.148784	0.806141	-1.24048	0.0964008	0.778078	-1.28522	0.541694	0.915226	-1.09263	0.182829	0.820524	-1.21873	0.00261317	0.603104	-1.65809	0.142253	1.24516	1.24516	0.887711	1.02059	1.02059	0.142253	0.803106	-1.24516	0.887711
15499	AT3G28290	Encodes a protein with sequence similarity to integrins. Localized to the cytoplasm and plasma membrane. Expressed in all tissues assayed.	protein_coding	(AT14A)	0.0302955	0.00183249	0.00649387	0.738635	-1.35385	0.963665	1.00449	1.00449	0.513735	1.06683	1.06683	0.0810475	0.834953	-1.19767	0.208147	0.880686	-1.13548	0.208147	1.13548	1.13548	0.000870684	0.673477	-1.48483	0.778913	1.02804	1.02804	0.265168	1.11835	1.11835	0.440675	0.926267	-1.0796	0.253688	0.89164	-1.12153	0.141165	1.16178	1.16178	0.0697592	0.8284	-1.20715	0.141165	0.86075	-1.16178	0.0697592
11973	AT2G42510	FUNCTIONS IN: molecular_function unknown; INVOLVED IN: spliceosome assembly, nuclear mRNA splicing, via spliceosome; LOCATED IN: cellular_component unknown; CONTAINS InterPro DOMAIN/s: Survival motor neuron interacting protein 1 (InterPro:IPR007022); BEST Arabidopsis thaliana protein match is: spliceosome protein-related (TAIR:AT1G54380.1).	protein_coding		0.948027	0.00366225	0.0143106	0.63253	-1.58095	0.892009	1.02326	1.02326	0.178632	0.790949	-1.2643	0.131721	0.767332	-1.30322	0.213103	0.805584	-1.24134	0.213103	1.24134	1.24134	0.0124031	0.625251	-1.59936	0.159307	1.27902	1.27902	0.59016	0.912441	-1.09596	0.0172833	0.642323	-1.55685	0.0067388	0.595437	-1.67944	0.925502	0.984289	-1.01596	0.721724	1.0623	1.0623	0.925502	1.01596	1.01596	0.721724
29441	AT5G59990	FUNCTIONS IN: molecular_function unknown; INVOLVED IN: biological_process unknown; LOCATED IN: cellular_component unknown; EXPRESSED IN: shoot apex, stem, leaf whorl, flower; EXPRESSED DURING: petal differentiation and expansion stage; CONTAINS InterPro DOMAIN/s: CCT domain (InterPro:IPR010402); BEST Arabidopsis thaliana protein match is: unknown protein (TAIR:AT5G41380.1); Has 918 Blast hits to …	protein_coding		0.512064	0.00705639	0.0069592	0.592598	-1.68748	0.468877	0.882099	-1.13366	0.0610272	0.711269	-1.40594	0.30563	0.836152	-1.19596	0.21394	0.803448	-1.24464	0.21394	1.24464	1.24464	0.280566	0.827922	-1.20784	0.970725	1.00632	1.00632	0.732308	1.06062	1.06062	0.00533753	0.580066	-1.72394	0.0024009	0.544085	-1.83795	0.477834	1.13077	1.13077	0.620346	1.08917	1.08917	0.477834	0.884357	-1.13077	0.620346
25219	AT5G19910	SOH1 family protein; FUNCTIONS IN: RNA polymerase II transcription mediator activity; INVOLVED IN: regulation of transcription; LOCATED IN: mediator complex; EXPRESSED IN: 22 plant structures; EXPRESSED DURING: 12 growth stages; CONTAINS InterPro DOMAIN/s: SOH1 (InterPro:IPR008831); Has 313 Blast hits to 313 proteins in 139 species: Archae - 0; Bacteria - 0; Metazoa - 114; Fungi - 103; Plants - 2…	protein_coding		0.0705175	0.0106324	0.000403885	0.745631	-1.34115	0.289673	0.930299	-1.07492	0.380896	0.942284	-1.06125	0.0545077	0.87208	-1.14668	0.219018	0.919061	-1.08807	0.219018	1.08807	1.08807	0.981293	1.00157	1.00157	0.00254612	0.790059	-1.26573	0.077744	0.88307	-1.13241	0.712528	0.975559	-1.02505	0.0127677	0.83118	-1.20311	0.594722	1.03646	1.03646	0.119185	0.897075	-1.11473	0.594722	0.964821	-1.03646	0.119185
9966	AT2G23530	FUNCTIONS IN: molecular_function unknown; INVOLVED IN: biological_process unknown; LOCATED IN: cellular_component unknown; EXPRESSED IN: 10 plant structures; EXPRESSED DURING: 6 growth stages; CONTAINS InterPro DOMAIN/s: Cell division cycle-associated protein (InterPro:IPR018866); BEST Arabidopsis thaliana protein match is: protein binding / zinc ion binding (TAIR:AT4G37110.1); Has 305 Blast hits…	protein_coding		0.0522177	0.0193127	0.00179473	0.672037	-1.48801	0.469195	0.924187	-1.08203	0.064931	0.809966	-1.23462	0.102748	0.831903	-1.20206	0.223855	0.8741	-1.14403	0.223855	1.14403	1.14403	0.233912	0.876735	-1.1406	0.611266	0.946364	-1.05668	0.152018	0.852182	-1.17346	0.0495891	0.797806	-1.25344	0.0137053	0.744983	-1.34231	0.402498	0.912605	-1.09576	0.346948	0.902084	-1.10854	0.402498	1.09576	1.09576	0.346948
6998	AT1G75430	BEL1-LIKE HOMEODOMAIN 11 (BLH11); FUNCTIONS IN: transcription factor activity; INVOLVED IN: regulation of transcription, DNA-dependent, regulation of transcription; LOCATED IN: nucleus; EXPRESSED IN: pedicel; EXPRESSED DURING: 4 anthesis; CONTAINS InterPro DOMAIN/s: Homeobox, conserved site (InterPro:IPR017970), Homeobox (InterPro:IPR001356), Homeodomain-like (InterPro:IPR009057), POX (InterPro:I…	protein_coding	BEL1-LIKE HOMEODOMAIN 11 (BLH11)	0.11877	0.0347954	0.00632424	0.74251	-1.34678	0.886464	0.98634	-1.01385	0.0276442	0.794781	-1.25821	0.102213	0.848435	-1.17864	0.22521	0.887273	-1.12705	0.22521	1.12705	1.12705	0.588869	1.05368	1.05368	0.222554	0.886634	-1.12786	0.816744	0.977912	-1.02259	0.88919	1.01351	1.01351	0.0582762	0.824187	-1.21332	0.0695119	1.20255	1.20255	0.287296	0.900901	-1.11	0.0695119	0.831566	-1.20255	0.287296
24650	AT5G14440	FUNCTIONS IN: molecular_function unknown; INVOLVED IN: biological_process unknown; LOCATED IN: cellular_component unknown; EXPRESSED IN: 21 plant structures; EXPRESSED DURING: 13 growth stages; CONTAINS InterPro DOMAIN/s: Surfeit locus 2 (InterPro:IPR008833); BEST Arabidopsis thaliana protein match is: surfeit locus protein 2 family protein / SURF2 family protein (TAIR:AT5G40570.1); Has 6533 Blas…	protein_coding		0.138571	0.00390909	0.00658057	0.7486	-1.33583	0.649772	0.95798	-1.04386	0.0234583	0.792674	-1.26155	0.180687	0.878227	-1.13866	0.226177	0.889788	-1.12386	0.226177	1.12386	1.12386	0.0304199	0.802292	-1.24643	0.0978813	1.17712	1.17712	0.68531	0.962439	-1.03903	0.0956785	0.848527	-1.17851	0.206543	0.885031	-1.1299	0.398901	0.922742	-1.08373	0.0899772	0.845846	-1.18225	0.398901	1.08373	1.08373	0.0899772
10495	AT2G28470	putative beta-galactosidase (BGAL8 gene)	protein_coding	beta-galactosidase 8 (BGAL8)	0.911589	0.0168145	0.00564191	0.761879	-1.31254	0.770157	0.975017	-1.02562	0.808487	0.979239	-1.0212	0.117248	0.868521	-1.15138	0.232272	0.89969	-1.11149	0.232272	1.11149	1.11149	0.0417845	0.828286	-1.20731	0.472857	0.939327	-1.06459	0.593665	1.04744	1.04744	0.00933584	0.777654	-1.28592	0.263953	0.906136	-1.10359	0.228685	0.898921	-1.11244	0.0585682	0.8408	-1.18934	0.228685	1.11244	1.11244	0.0585682
21421	AT4G21930	unknown protein; FUNCTIONS IN: molecular_function unknown; INVOLVED IN: biological_process unknown; LOCATED IN: cellular_component unknown; CONTAINS InterPro DOMAIN/s: Protein of unknown function DUF584 (InterPro:IPR007608); BEST Arabidopsis thaliana protein match is: unknown protein (TAIR:AT1G61930.1); Has 196 Blast hits to 196 proteins in 13 species: Archae - 0; Bacteria - 0; Metazoa - 0; Fungi…	protein_coding		0.125487	0.0242117	0.0083882	0.608066	-1.64456	0.979072	0.995599	-1.00442	0.0345641	0.682236	-1.46577	0.0982645	0.747791	-1.33727	0.23909	0.816744	-1.22437	0.23909	1.22437	1.22437	0.564017	0.907085	-1.10243	0.916774	0.98258	-1.01773	0.754415	1.05409	1.05409	0.0926168	0.743719	-1.34459	0.186346	0.795676	-1.25679	0.929645	0.985262	-1.01496	0.123812	0.764213	-1.30854	0.929645	1.01496	1.01496	0.123812
19346	AT4G05497	F-box family protein; FUNCTIONS IN: molecular_function unknown; INVOLVED IN: biological_process unknown; CONTAINS InterPro DOMAIN/s: Cyclin-like F-box (InterPro:IPR001810); BEST Arabidopsis thaliana protein match is: F-box family protein (FBL20) (TAIR:AT4G05460.1); Has 1278 Blast hits to 1055 proteins in 102 species: Archae - 0; Bacteria - 0; Metazoa - 707; Fungi - 114; Plants - 402; Viruses - 0;…	protein_coding		0.837444	0.0266914	0.000316237	0.617765	-1.61874	0.139253	0.848669	-1.17832	0.0181709	0.757746	-1.3197	0.0922475	0.827911	-1.20786	0.23993	0.879228	-1.13736	0.23993	1.13736	1.13736	0.924668	1.01018	1.01018	0.0590016	0.80705	-1.23908	0.0176685	0.756648	-1.32162	0.849159	1.02059	1.02059	0.0117475	0.740961	-1.3496	0.70026	1.0422	1.0422	0.103896	0.833734	-1.19942	0.70026	0.95951	-1.0422	0.103896
12395	AT2G46630	unknown protein; LOCATED IN: chloroplast; EXPRESSED IN: 22 plant structures; EXPRESSED DURING: 13 growth stages.	protein_coding		0.0103006	0.0435218	0.00219947	0.728449	-1.37278	0.232375	0.897614	-1.11407	0.141169	0.873976	-1.1442	0.248646	0.901063	-1.1098	0.246641	0.900647	-1.11031	0.246641	1.11031	1.11031	0.270356	0.905425	-1.10445	0.355565	0.920549	-1.08631	0.713416	0.967992	-1.03307	0.148257	0.87618	-1.14132	0.0221818	0.802237	-1.24651	0.531623	1.05721	1.05721	0.283891	0.908022	-1.10129	0.531623	0.945883	-1.05721	0.283891
3271	AT1G33430	galactosyltransferase family protein; FUNCTIONS IN: transferase activity, transferring hexosyl groups, transferase activity, transferring glycosyl groups; INVOLVED IN: pollen exine formation; LOCATED IN: endomembrane system, membrane; EXPRESSED IN: 12 plant structures; EXPRESSED DURING: 4 anthesis, 4 leaf senescence stage, petal differentiation and expansion stage, D bilateral stage, E expanded c…	protein_coding		0.265894	0.000242362	0.00576615	0.726462	-1.37653	0.931319	1.00883	1.00883	0.00916297	1.34629	1.34629	0.0549908	0.812408	-1.23091	0.24697	0.886386	-1.12818	0.24697	1.12818	1.12818	0.000170907	0.613502	-1.62999	0.219185	0.879547	-1.13695	0.290929	0.896182	-1.11585	0.0223271	0.77583	-1.28894	0.0753293	0.826225	-1.21032	0.104853	0.84152	-1.18833	0.218049	0.879255	-1.13733	0.104853	1.18833	1.18833	0.218049
29160	AT5G57345	unknown protein; FUNCTIONS IN: molecular_function unknown; INVOLVED IN: biological_process unknown; EXPRESSED IN: 21 plant structures; EXPRESSED DURING: 13 growth stages; Has 64 Blast hits to 64 proteins in 25 species: Archae - 0; Bacteria - 27; Metazoa - 0; Fungi - 0; Plants - 34; Viruses - 0; Other Eukaryotes - 3 (source: NCBI BLink).	protein_coding		0.0439509	0.0118424	0.0090379	0.768846	-1.30065	0.775758	0.97468	-1.02598	0.847673	1.01743	1.01743	0.157914	0.877092	-1.14013	0.248268	0.899358	-1.1119	0.248268	1.1119	1.1119	0.0882316	0.851533	-1.17435	0.196085	0.887427	-1.12685	0.108904	1.16218	1.16218	0.081115	0.848057	-1.17917	0.220337	0.893228	-1.11954	0.282733	1.10341	1.10341	0.10966	0.86075	-1.16178	0.282733	0.906283	-1.10341	0.10966
7666	AT2G01918	calcium ion binding; FUNCTIONS IN: calcium ion binding; INVOLVED IN: photosynthesis; LOCATED IN: oxygen evolving complex, extrinsic to membrane; CONTAINS InterPro DOMAIN/s: Photosystem II oxygen evolving complex protein PsbQ (InterPro:IPR008797); Has 73 Blast hits to 73 proteins in 19 species: Archae - 0; Bacteria - 0; Metazoa - 0; Fungi - 0; Plants - 73; Viruses - 0; Other Eukaryotes - 0 (source…	protein_coding		0.959251	0.0139618	0.00965351	0.548239	-1.82402	0.905591	1.02496	1.02496	0.603501	1.11449	1.11449	0.080369	0.682544	-1.46511	0.250842	0.783669	-1.27605	0.250842	1.27605	1.27605	0.0223799	0.596191	-1.67731	0.361356	0.825099	-1.21198	0.383346	0.832443	-1.20128	0.037948	0.629482	-1.58861	0.0736335	0.675932	-1.47944	0.231292	0.775238	-1.28993	0.321344	0.811086	-1.23291	0.231292	1.28993	1.28993	0.321344
21625	AT4G23800	high mobility group (HMG1/2) family protein; FUNCTIONS IN: transcription factor activity; LOCATED IN: nucleus, chloroplast; EXPRESSED IN: 20 plant structures; EXPRESSED DURING: 11 growth stages; CONTAINS InterPro DOMAIN/s: High mobility group, superfamily (InterPro:IPR009071), High mobility group, HMG1/HMG2 (InterPro:IPR000910); BEST Arabidopsis thaliana protein match is: high mobility group (HMG…	protein_coding		0.804073	0.0949328	0.00731568	0.757158	-1.32073	0.472511	0.935515	-1.06893	0.287292	0.90509	-1.10486	0.254337	0.898423	-1.11306	0.266038	0.900855	-1.11006	0.266038	1.11006	1.11006	0.132748	0.866317	-1.15431	0.704674	0.965646	-1.03558	0.061549	0.833488	-1.19978	0.527268	0.943133	-1.0603	0.306152	0.908673	-1.10051	0.129245	0.865097	-1.15594	0.0611954	0.833257	-1.20011	0.129245	1.15594	1.15594	0.0611954
12522	AT2G47890	zinc finger (B-box type) family protein; FUNCTIONS IN: transcription factor activity, zinc ion binding; INVOLVED IN: regulation of transcription; LOCATED IN: intracellular; EXPRESSED IN: stem, inflorescence meristem, flower, root, stamen; EXPRESSED DURING: 4 anthesis, petal differentiation and expansion stage; CONTAINS InterPro DOMAIN/s: CCT domain (InterPro:IPR010402), Zinc finger, B-box (InterP…	protein_coding		0.0514094	2.68752e-06	0.00372933	0.739284	-1.35266	0.61599	0.95546	-1.04662	0.000683473	1.45327	1.45327	0.0999071	0.855931	-1.16832	0.273815	0.903983	-1.10622	0.273815	1.10622	1.10622	0.983699	0.998153	-1.00185	1.13297e-06	0.509646	-1.96215	0.172332	0.880503	-1.13571	0.226355	0.893971	-1.1186	0.0368853	0.816429	-1.22485	0.687188	0.96413	-1.0372	0.281612	0.905509	-1.10435	0.687188	1.0372	1.0372	0.281612
27502	AT5G42242	Encodes a member of a family of small,secreted, cysteine rich protein with sequence similarity to the PCP (pollen coat protein) gene family.	protein_coding	Low-molecular-weight cysteine-rich 57 (LCR57)	0.532847	7.25681e-05	0.00225985	0.578276	-1.72928	0.361212	0.867717	-1.15245	0.00279329	1.70329	1.70329	0.135791	0.788899	-1.26759	0.280256	0.844764	-1.18376	0.280256	1.18376	1.18376	0.000550478	0.522506	-1.91385	0.0114338	0.649764	-1.53902	0.222369	0.825592	-1.21125	0.0421277	0.716476	-1.39572	0.0173017	0.669827	-1.49292	0.422254	0.883089	-1.13239	0.344743	0.863322	-1.15832	0.422254	1.13239	1.13239	0.344743
12240	AT2G45120	zinc finger (C2H2 type) family protein; FUNCTIONS IN: transcription factor activity, zinc ion binding, nucleic acid binding; INVOLVED IN: regulation of transcription; LOCATED IN: intracellular; CONTAINS InterPro DOMAIN/s: Zinc finger, C2H2-like (InterPro:IPR015880), Zinc finger, C2H2-type (InterPro:IPR007087); BEST Arabidopsis thaliana protein match is: zinc finger (C2H2 type) family protein (TAI…	protein_coding		0.0784289	0.316613	0.0102896	0.592972	-1.68642	0.254769	0.808678	-1.23659	0.186013	0.780035	-1.28199	0.548822	0.895737	-1.1164	0.28202	0.818613	-1.22158	0.28202	1.22158	1.22158	0.438414	0.866869	-1.15358	0.475648	0.876934	-1.14034	0.192129	0.782849	-1.27738	0.798491	0.954405	-1.04777	0.320462	0.831664	-1.20241	0.559473	0.898386	-1.11311	0.0781964	0.712995	-1.40253	0.559473	1.11311	1.11311	0.0781964
11006	AT2G33320	C2 domain-containing protein; EXPRESSED IN: male gametophyte, flower, pollen tube; EXPRESSED DURING: L mature pollen stage, M germinated pollen stage, 4 anthesis; CONTAINS InterPro DOMAIN/s: C2 calcium/lipid-binding region, CaLB (InterPro:IPR008973), C2 calcium-dependent membrane targeting (InterPro:IPR000008); BEST Arabidopsis thaliana protein match is: C2 domain-containing protein (TAIR:AT1G045…	protein_coding		0.480528	0.00417549	0.000769425	0.687577	-1.45438	0.257223	0.89915	-1.11216	0.733657	1.03183	1.03183	0.0798219	0.844303	-1.18441	0.289935	0.905714	-1.1041	0.289935	1.1041	1.1041	0.007914	0.760003	-1.31578	0.165525	0.876798	-1.14051	0.710819	0.966427	-1.03474	0.0392862	0.816203	-1.22519	0.0604967	0.832987	-1.2005	0.555359	0.946954	-1.05602	0.0499639	0.825435	-1.21148	0.555359	1.05602	1.05602	0.0499639
1629	AT1G16610	SR spliceosome protein, interacts with SR33 and the U1-70K protein of the U1 snRNP.	protein_coding	ARGININE/SERINE-RICH 45 (SR45)	0.192376	0.0180729	0.00209301	0.763323	-1.31006	0.532103	0.954025	-1.04819	0.81924	0.983025	-1.01727	0.0699288	0.866637	-1.15389	0.294513	0.923233	-1.08315	0.294513	1.08315	1.08315	0.672609	0.968775	-1.03223	0.00844653	0.801533	-1.24761	0.211031	0.908442	-1.10079	0.147814	0.893971	-1.1186	0.0343283	0.84325	-1.18589	0.616741	0.963084	-1.03833	0.195419	0.905216	-1.10471	0.616741	1.03833	1.03833	0.195419
10338	AT2G27010	member of CYP705A	protein_coding	CYTOCHROME P450, FAMILY 705, SUBFAMILY A, POLYPEPTIDE 9 (CYP705A9)	0.0149953	0.0130184	0.00694914	0.729267	-1.37124	0.738111	0.965892	-1.03531	0.63871	1.05003	1.05003	0.111654	0.842203	-1.18736	0.299914	0.896482	-1.11547	0.299914	1.11547	1.11547	0.092131	0.832982	-1.20051	0.093699	0.833779	-1.19936	0.761332	0.968976	-1.03202	0.101609	1.19383	1.19383	0.777218	0.971074	-1.02979	0.105508	1.19125	1.19125	0.0126455	0.750991	-1.33157	0.105508	0.839452	-1.19125	0.0126455
15290	AT3G26450	major latex protein-related / MLP-related; FUNCTIONS IN: molecular_function unknown; INVOLVED IN: response to biotic stimulus, defense response; LOCATED IN: cellular_component unknown; EXPRESSED IN: 22 plant structures; EXPRESSED DURING: 14 growth stages; CONTAINS InterPro DOMAIN/s: Bet v I allergen (InterPro:IPR000916); BEST Arabidopsis thaliana protein match is: major latex protein-related / ML…	protein_coding		0.992313	0.253091	0.00792767	0.756441	-1.32198	0.266723	0.899482	-1.11175	0.246285	0.895128	-1.11716	0.41722	0.926203	-1.07968	0.309926	0.907981	-1.10134	0.309926	1.10134	1.10134	0.346441	0.914571	-1.09341	0.403219	0.924001	-1.08225	0.319096	0.909681	-1.09929	0.774867	0.973577	-1.02714	0.201842	0.884683	-1.13035	0.990734	1.00109	1.00109	0.10825	0.855042	-1.16953	0.990734	0.998915	-1.00109	0.10825
28263	AT5G48950	thioesterase family protein; FUNCTIONS IN: hydrolase activity, acting on ester bonds, acyl-CoA thioesterase activity; INVOLVED IN: biological_process unknown; LOCATED IN: cellular_component unknown; EXPRESSED IN: 7 plant structures; EXPRESSED DURING: 4 anthesis, C globular stage, petal differentiation and expansion stage; CONTAINS InterPro DOMAIN/s: Thioesterase superfamily (InterPro:IPR006683), …	protein_coding		0.531266	0.0434432	0.0139039	0.652128	-1.53344	0.239405	0.827631	-1.20827	0.00270961	0.577858	-1.73053	0.62933	0.926644	-1.07916	0.310524	0.850321	-1.17603	0.310524	1.17603	1.17603	0.515088	1.10856	1.10856	0.90964	1.01801	1.01801	0.578193	0.915878	-1.09185	0.666339	0.934254	-1.07037	0.109356	0.769136	-1.30016	0.500935	1.1125	1.1125	0.302271	0.847871	-1.17942	0.500935	0.898878	-1.1125	0.302271
488	AT1G05730	unknown protein; FUNCTIONS IN: molecular_function unknown; INVOLVED IN: biological_process unknown; LOCATED IN: cellular_component unknown; CONTAINS InterPro DOMAIN/s: Protein of unknown function DUF842, eukaryotic (InterPro:IPR008560); BEST Arabidopsis thaliana protein match is: unknown protein (TAIR:AT2G31725.1); Has 186 Blast hits to 186 proteins in 58 species: Archae - 0; Bacteria - 0; Metazo…	protein_coding		0.109218	0.00234459	0.000215788	0.651641	-1.53459	0.0988214	0.853948	-1.17103	0.0216443	0.795145	-1.25763	0.0662845	0.83731	-1.1943	0.31822	0.911362	-1.09726	0.31822	1.09726	1.09726	0.0255667	0.801096	-1.24829	0.803897	1.02301	1.02301	0.225437	0.892623	-1.12029	0.101437	0.855075	-1.16949	0.00606162	0.752225	-1.32939	0.873604	1.01467	1.01467	0.130652	0.866285	-1.15435	0.873604	0.985542	-1.01467	0.130652
14345	AT3G17890	unknown protein; FUNCTIONS IN: molecular_function unknown; INVOLVED IN: biological_process unknown; LOCATED IN: cellular_component unknown; EXPRESSED IN: 21 plant structures; EXPRESSED DURING: 13 growth stages; Has 13 Blast hits to 13 proteins in 6 species: Archae - 0; Bacteria - 4; Metazoa - 5; Fungi - 0; Plants - 4; Viruses - 0; Other Eukaryotes - 0 (source: NCBI BLink).	protein_coding		0.771529	0.0626596	0.0167548	0.683723	-1.46258	0.197006	0.825586	-1.21126	0.0173463	0.685379	-1.45905	0.76304	0.957276	-1.04463	0.324019	0.865129	-1.1559	0.324019	1.1559	1.1559	0.929542	1.01287	1.01287	0.916264	0.984907	-1.01532	0.866807	1.02456	1.02456	0.158489	0.810091	-1.23443	0.0279782	0.708885	-1.41067	0.284334	1.17084	1.17084	0.802849	0.964505	-1.0368	0.284334	0.85409	-1.17084	0.802849
21415	AT4G21870	26.5 kDa class P-related heat shock protein (HSP26.5-P); INVOLVED IN: response to heat; LOCATED IN: cellular_component unknown; EXPRESSED IN: 22 plant structures; EXPRESSED DURING: 13 growth stages; CONTAINS InterPro DOMAIN/s: Heat shock protein Hsp20 (InterPro:IPR002068), HSP20-like chaperone (InterPro:IPR008978); BEST Arabidopsis thaliana protein match is: HSP18.2 (heat shock protein 18.2) (TAI…	protein_coding		0.0103182	0.000212548	0.0163241	0.693355	-1.44226	0.998271	1.0003	1.0003	0.000377842	0.542464	-1.84344	0.112877	0.795371	-1.25727	0.328488	0.871476	-1.14748	0.328488	1.14748	1.14748	0.552766	0.92057	-1.08628	0.028659	1.38844	1.38844	0.573692	0.924599	-1.08155	0.735583	0.95418	-1.04802	0.642493	1.06671	1.06671	0.18321	0.827062	-1.2091	0.00611325	0.649995	-1.53847	0.18321	1.2091	1.2091	0.00611325
15993	AT3G31980	transposable element gene; similar to unknown protein [Arabidopsis thaliana] (TAIR:AT3G13250.1); similar to ATP binding / helicase [Arabidopsis thaliana] (TAIR:AT5G37110.1); similar to AT hook motif-containing protein-related [Arabidopsis thaliana] (TAIR:AT3G42100.1); similar to helicase-like protein [Oryza sativa (japonica cultivar-group)] (GB:BAD01692.1); similar to hypothetical protein 27.t000…	transposable_element_gene		0.600758	0.00175719	0.00082	0.521655	-1.91698	0.302983	0.8449	-1.18357	0.655158	0.930471	-1.07472	0.0552634	0.720808	-1.38733	0.342744	0.85656	-1.16746	0.342744	1.16746	1.16746	0.00627378	0.607833	-1.64519	0.616707	0.92235	-1.08419	0.00594221	0.605348	-1.65194	0.146485	0.785311	-1.27338	0.00631423	0.608128	-1.64439	0.139471	0.781722	-1.27923	0.347158	0.857804	-1.16577	0.139471	1.27923	1.27923	0.347158
21181	AT4G19560	CYCT1;2; FUNCTIONS IN: cyclin-dependent protein kinase activity; INVOLVED IN: regulation of cell cycle; LOCATED IN: cellular_component unknown; CONTAINS InterPro DOMAIN/s: Cyclin-like (InterPro:IPR011028), Transcription regulator cyclin (InterPro:IPR015429), Cyclin-related (InterPro:IPR013763), Cyclin, N-terminal (InterPro:IPR006671), Cyclin (InterPro:IPR006670); BEST Arabidopsis thaliana protein…	protein_coding	(CYCT1;2)	0.650051	0.00185603	0.000798229	0.699533	-1.42953	0.304703	0.912178	-1.09628	0.0271485	0.809945	-1.23465	0.0534916	0.834687	-1.19805	0.342927	0.918766	-1.08842	0.342927	1.08842	1.08842	0.164833	0.881456	-1.13449	0.817162	0.979832	-1.02058	0.887454	1.01254	1.01254	0.00105164	0.707541	-1.41334	0.104559	0.861425	-1.16087	0.0493794	0.831664	-1.20241	0.0288304	0.812065	-1.23143	0.0493794	1.20241	1.20241	0.0288304
9341	AT2G17670	pentatricopeptide (PPR) repeat-containing protein; INVOLVED IN: biological_process unknown; EXPRESSED IN: 23 plant structures; EXPRESSED DURING: 13 growth stages; CONTAINS InterPro DOMAIN/s: Pentatricopeptide repeat (InterPro:IPR002885); BEST Arabidopsis thaliana protein match is: MEE40 (maternal effect embryo arrest 40) (TAIR:AT3G53700.1); Has 19381 Blast hits to 5780 proteins in 170 species: Ar…	protein_coding		0.0966585	0.000725337	0.00453946	0.716729	-1.39523	0.360821	0.909366	-1.09967	0.216983	0.878268	-1.1386	0.182862	0.868822	-1.15098	0.349016	0.907163	-1.10234	0.349016	1.10234	1.10234	0.000653999	0.653156	-1.53103	0.0424329	1.24943	1.24943	0.906247	1.01216	1.01216	0.00427605	0.714679	-1.39923	0.0101661	0.745148	-1.34201	0.772723	0.970769	-1.03011	0.705281	0.961861	-1.03965	0.772723	1.03011	1.03011	0.705281
23270	AT4G39500	member of CYP96A	protein_coding	CYTOCHROME P450, FAMILY 96, SUBFAMILY A, POLYPEPTIDE 11 (CYP96A11)	0.574207	0.00399487	0.0130521	0.733587	-1.36316	0.831768	1.02425	1.02425	0.125397	0.835744	-1.19654	0.0573328	0.796721	-1.25514	0.351349	0.898959	-1.1124	0.351349	1.1124	1.1124	0.0814646	0.813578	-1.22914	0.503536	1.07889	1.07889	0.450175	1.08969	1.08969	0.0280584	0.76492	-1.30733	0.00569025	0.701866	-1.42477	0.140839	1.18758	1.18758	0.695612	1.0452	1.0452	0.140839	0.842047	-1.18758	0.695612
5687	AT1G62900	O-methyltransferase, putative; FUNCTIONS IN: O-methyltransferase activity; LOCATED IN: cytosol; CONTAINS InterPro DOMAIN/s: O-methyltransferase, family 2 (InterPro:IPR001077); BEST Arabidopsis thaliana protein match is: O-methyltransferase, putative (TAIR:AT1G63140.2); Has 2148 Blast hits to 2146 proteins in 422 species: Archae - 0; Bacteria - 642; Metazoa - 82; Fungi - 443; Plants - 879; Viruses…	protein_coding		0.176912	0.00142772	0.00659683	0.73579	-1.35908	0.785667	0.973172	-1.02757	0.268845	1.11923	1.11923	0.0748707	0.829145	-1.20606	0.362101	0.911872	-1.09665	0.362101	1.09665	1.09665	0.000845047	0.668513	-1.49586	0.866855	0.983386	-1.01689	0.195131	1.14221	1.14221	0.0076838	0.741081	-1.34938	0.0425593	0.805189	-1.24194	0.618088	1.05127	1.05127	0.37297	0.91381	-1.09432	0.618088	0.951233	-1.05127	0.37297
17648	AT3G53730	histone H4; FUNCTIONS IN: DNA binding; INVOLVED IN: nucleosome assembly; LOCATED IN: nucleus, nucleosome; EXPRESSED IN: 24 plant structures; EXPRESSED DURING: 15 growth stages; CONTAINS InterPro DOMAIN/s: Histone-fold (InterPro:IPR009072), Histone core (InterPro:IPR007125), Histone H4 (InterPro:IPR001951); BEST Arabidopsis thaliana protein match is: histone H4 (TAIR:AT5G59970.1); Has 2716 Blast h…	protein_coding		0.704276	0.041942	0.00476439	0.674801	-1.48192	0.694351	0.953078	-1.04923	0.760343	1.03797	1.03797	0.070358	0.792253	-1.26222	0.363245	0.893682	-1.11897	0.363245	1.11897	1.11897	0.262916	0.869907	-1.14955	0.0275227	0.747338	-1.33808	0.247821	0.865837	-1.15495	0.436471	0.908589	-1.10061	0.116233	0.819169	-1.22075	0.740614	0.960351	-1.04129	0.126033	0.823762	-1.21394	0.740614	1.04129	1.04129	0.126033
25955	AT5G27640	encodes a member of eukaryotic translation initiation factor 3B family.	protein_coding	TRANSLATION INITIATION FACTOR 3B1 (TIF3B1)	0.0632363	0.013457	0.000494285	0.764135	-1.30867	0.0846098	0.892568	-1.12036	0.00611556	0.822754	-1.21543	0.133339	0.906869	-1.10269	0.365276	0.944027	-1.05929	0.365276	1.05929	1.05929	0.655041	0.972251	-1.02854	0.469754	0.955261	-1.04683	0.0170583	0.848292	-1.17884	0.215545	0.923382	-1.08297	0.00134179	0.786981	-1.27068	0.940458	0.995321	-1.0047	0.640116	0.970971	-1.0299	0.940458	1.0047	1.0047	0.640116
24022	AT5G07570	glycine/proline-rich protein; LOCATED IN: endomembrane system; BEST Arabidopsis thaliana protein match is: structural constituent of cell wall (TAIR:AT3G22142.1); Has 36657 Blast hits to 14158 proteins in 805 species: Archae - 137; Bacteria - 6438; Metazoa - 19592; Fungi - 2486; Plants - 1988; Viruses - 966; Other Eukaryotes - 5050 (source: NCBI BLink).	protein_coding		0.425363	0.0237282	0.00261029	0.70832	-1.41179	0.212665	0.881843	-1.13399	0.000801903	0.670914	-1.4905	0.198603	0.878171	-1.13873	0.370793	0.914659	-1.0933	0.370793	1.0933	1.0933	0.0884504	1.19212	1.19212	0.227833	0.88561	-1.12917	0.0860124	0.83759	-1.1939	0.20801	0.880647	-1.13553	0.119511	0.852716	-1.17272	0.153904	0.865027	-1.15603	0.073506	0.830664	-1.20386	0.153904	1.15603	1.15603	0.073506
22	AT1G01150	DNA binding / protein binding / zinc ion binding; FUNCTIONS IN: protein binding, DNA binding, zinc ion binding; INVOLVED IN: regulation of transcription; EXPRESSED IN: 8 plant structures; EXPRESSED DURING: 4 anthesis, petal differentiation and expansion stage, D bilateral stage, E expanded cotyledon stage; CONTAINS InterPro DOMAIN/s: Homeodomain-like (InterPro:IPR009057), Zinc finger, PHD-type (I…	protein_coding		0.571054	0.0508396	0.00554181	0.659708	-1.51582	0.418726	0.897815	-1.11382	0.0856356	0.788278	-1.26859	0.164774	0.827736	-1.20811	0.372671	0.887714	-1.12649	0.372671	1.12649	1.12649	0.172592	0.830764	-1.20371	0.955526	1.00738	1.00738	0.433791	0.900984	-1.1099	0.49427	0.913162	-1.0951	0.0175718	0.709098	-1.41024	0.269171	1.16027	1.16027	0.585941	0.930349	-1.07487	0.269171	0.861869	-1.16027	0.585941
2016	AT1G20430	unknown protein; FUNCTIONS IN: molecular_function unknown; INVOLVED IN: biological_process unknown; LOCATED IN: mitochondrion; EXPRESSED IN: 22 plant structures; EXPRESSED DURING: 13 growth stages; Has 14 Blast hits to 14 proteins in 5 species: Archae - 0; Bacteria - 0; Metazoa - 0; Fungi - 0; Plants - 14; Viruses - 0; Other Eukaryotes - 0 (source: NCBI BLink).	protein_coding		0.239391	0.00925153	0.00131486	0.608974	-1.64211	0.278051	0.866445	-1.15414	0.990503	1.00154	1.00154	0.0814435	0.788677	-1.26795	0.38016	0.891166	-1.12213	0.38016	1.12213	1.12213	0.750925	0.95961	-1.04209	0.00253422	0.633627	-1.57821	0.274132	0.865389	-1.15555	0.550555	0.925101	-1.08096	0.012905	0.699659	-1.42927	0.306941	1.14423	1.14423	0.293	0.870388	-1.14891	0.306941	0.873948	-1.14423	0.293
12037	AT2G43130	encodes a protein belonging to the Rab/Ypt family of small GTPases, which are implicated in intracellular vesicular traffic.	protein_coding	(ARA4)	0.126672	0.0462959	0.0120478	0.758034	-1.3192	0.072044	0.828209	-1.20742	0.0769787	0.831123	-1.20319	0.0923311	0.839285	-1.19149	0.388933	1.09053	1.09053	0.388933	0.916983	-1.09053	0.433745	0.924428	-1.08175	0.892237	0.98662	-1.01356	0.488372	0.932947	-1.07187	0.496825	0.934219	-1.07041	0.276102	0.895522	-1.11667	0.785362	0.973262	-1.02747	0.107862	0.846471	-1.18137	0.785362	1.02747	1.02747	0.107862
29802	AT5G63595	FLAVONOL SYNTHASE 4 (FLS4); FUNCTIONS IN: flavonol synthase activity, oxidoreductase activity; INVOLVED IN: flavonoid biosynthetic process; LOCATED IN: cellular_component unknown; CONTAINS InterPro DOMAIN/s: 2OG-Fe(II) oxygenase (InterPro:IPR005123); BEST Arabidopsis thaliana protein match is: FLS (FLAVONOL SYNTHASE); flavonol synthase (TAIR:AT5G08640.1); Has 5083 Blast hits to 5065 proteins in 6…	protein_coding	FLAVONOL SYNTHASE 4 (FLS4)	0.314072	0.000246161	0.0164276	0.753274	-1.32754	0.940161	0.991971	-1.00809	0.0508664	1.25002	1.25002	0.103241	0.833042	-1.20042	0.394057	0.911564	-1.09702	0.394057	1.09702	1.09702	0.182834	1.15859	1.15859	1.31242e-05	0.520125	-1.92261	0.437196	0.91921	-1.08789	0.84363	1.02142	1.02142	0.0564974	0.804665	-1.24275	0.163802	1.16682	1.16682	0.541238	0.936134	-1.06822	0.163802	0.857029	-1.16682	0.541238
30014	AT5G65630	This gene is predicted to encode a bromodomain-containing protein. Plant lines expressing RNAi constructs targeted against GTE7 show some resistance to agrobacterium-mediated root transformation.	protein_coding	Global transcription factor group E 7 (GTE7)	0.972542	0.0306317	0.00610139	0.744873	-1.34251	0.509991	0.939067	-1.06489	0.0548913	0.824314	-1.21313	0.12547	0.859995	-1.1628	0.398976	0.922337	-1.0842	0.398976	1.0842	1.0842	0.357072	0.915332	-1.0925	0.892	0.987213	-1.01295	0.84182	1.0191	1.0191	0.148103	0.86782	-1.15231	0.149343	0.868221	-1.15178	0.845626	1.01863	1.01863	0.119984	0.857931	-1.1656	0.845626	0.981709	-1.01863	0.119984
29500	AT5G60580	zinc finger (C3HC4-type RING finger) family protein; FUNCTIONS IN: protein binding, zinc ion binding; INVOLVED IN: biological_process unknown; LOCATED IN: cellular_component unknown; CONTAINS InterPro DOMAIN/s: Zinc finger, RING/FYVE/PHD-type (InterPro:IPR013083), Zinc finger, RING-CH-type (InterPro:IPR011016); BEST Arabidopsis thaliana protein match is: zinc finger (C3HC4-type RING finger) famil…	protein_coding		0.813751	0.00979725	0.00588475	0.729695	-1.37043	0.77239	0.971218	-1.02964	0.258392	1.12337	1.12337	0.060688	0.818469	-1.22179	0.401239	0.917958	-1.08937	0.401239	1.08937	1.08937	0.493344	0.932774	-1.07207	0.00218005	0.696374	-1.43601	0.781664	1.02838	1.02838	0.121453	0.850137	-1.17628	0.577668	0.94514	-1.05804	0.443752	0.925005	-1.08107	0.0191021	0.77205	-1.29525	0.443752	1.08107	1.08107	0.0191021
4986	AT1G54580	encodes an acyl carrier protein expressed in leaves, roots, and dry seeds. Gene expression is not regulated by light but downregulated by starvation and upregulated by increased level of exogenous sucrose.	protein_coding	ACYL CARRIER PROTEIN 2 (ACP2)	0.0881261	0.08103	0.00612168	0.736981	-1.35689	0.39522	0.918976	-1.08817	0.234956	0.887488	-1.12678	0.17119	0.870611	-1.14862	0.40824	0.921145	-1.08561	0.40824	1.08561	1.08561	0.272787	1.1161	1.1161	0.00752369	0.74403	-1.34403	0.68813	0.961239	-1.04032	0.327042	0.906848	-1.10272	0.0737643	0.831065	-1.20328	0.628313	1.04889	1.04889	0.232025	0.886791	-1.12766	0.628313	0.953387	-1.04889	0.232025
20266	AT4G11780	unknown protein; FUNCTIONS IN: molecular_function unknown; INVOLVED IN: biological_process unknown; EXPRESSED IN: root; BEST Arabidopsis thaliana protein match is: unknown protein (TAIR:AT4G23020.1); Has 583 Blast hits to 347 proteins in 77 species: Archae - 0; Bacteria - 26; Metazoa - 218; Fungi - 107; Plants - 44; Viruses - 0; Other Eukaryotes - 188 (source: NCBI BLink).	protein_coding		0.58426	1.19824e-06	0.0162529	0.715736	-1.39716	0.306626	0.876756	-1.14057	3.88018e-06	2.34796	2.34796	0.432107	0.9045	-1.10558	0.422411	0.902538	-1.10799	0.422411	1.10799	1.10799	2.5592e-08	0.285991	-3.49661	0.61544	1.06588	1.06588	0.553976	0.927475	-1.0782	0.324632	0.881114	-1.13493	0.0396341	0.756548	-1.32179	0.544434	1.08018	1.08018	0.662101	0.946055	-1.05702	0.544434	0.925768	-1.08018	0.662101
7280	AT1G78190	unknown protein; FUNCTIONS IN: molecular_function unknown; INVOLVED IN: biological_process unknown; LOCATED IN: cellular_component unknown; CONTAINS InterPro DOMAIN/s: Protein of unknown function DUF343 (InterPro:IPR005651); BEST Arabidopsis thaliana protein match is: unknown protein (TAIR:AT1G22270.1); Has 285 Blast hits to 285 proteins in 131 species: Archae - 0; Bacteria - 0; Metazoa - 117; Fu…	protein_coding		0.918045	0.0289376	0.0070106	0.714169	-1.40023	0.411239	0.912203	-1.09625	0.71353	1.04154	1.04154	0.173344	0.85624	-1.1679	0.423076	0.914353	-1.09367	0.423076	1.09367	1.09367	0.526032	0.931837	-1.07315	0.0124117	0.735843	-1.35899	0.807528	1.02734	1.02734	0.0915439	0.82242	-1.21592	0.078863	0.815112	-1.22683	0.745948	1.03655	1.03655	0.242391	0.87616	-1.14134	0.745948	0.964736	-1.03655	0.242391
20451	AT4G13370	unknown protein; FUNCTIONS IN: molecular_function unknown; INVOLVED IN: biological_process unknown; LOCATED IN: cellular_component unknown; CONTAINS InterPro DOMAIN/s: Protein of unknown function DUF936, plant (InterPro:IPR010341); BEST Arabidopsis thaliana protein match is: unknown protein (TAIR:AT3G14170.1); Has 363 Blast hits to 245 proteins in 71 species: Archae - 0; Bacteria - 28; Metazoa - …	protein_coding		0.703833	0.00534209	0.00109366	0.745286	-1.34177	0.235317	0.912776	-1.09556	0.268989	0.918743	-1.08844	0.0714463	0.866858	-1.15359	0.430609	0.941914	-1.06167	0.430609	1.06167	1.06167	0.010333	0.806549	-1.23985	0.939	1.00577	1.00577	0.683714	0.96976	-1.03118	0.0333504	0.841733	-1.18803	0.0881952	0.874259	-1.14383	0.367584	0.93368	-1.07103	0.0465899	0.852477	-1.17305	0.367584	1.07103	1.07103	0.0465899
2441	AT1G24540	member of CYP86C	protein_coding	CYTOCHROME P450, FAMILY 86, SUBFAMILY C, POLYPEPTIDE 1 (CYP86C1)	0.195363	7.15526e-06	0.000856064	0.538087	-1.85844	0.110744	0.774233	-1.2916	0.00149953	0.560258	-1.78489	0.130783	0.785531	-1.27302	0.430953	0.884743	-1.13027	0.430953	1.13027	1.13027	0.670952	0.936512	-1.06779	0.869954	1.02553	1.02553	0.00101764	1.83539	1.83539	2.00363e-05	0.405321	-2.46718	0.00751823	0.629131	-1.58949	0.285165	1.18246	1.18246	0.317692	0.855285	-1.1692	0.285165	0.845695	-1.18246	0.317692
14882	AT3G22790	kinase interacting family protein; FUNCTIONS IN: molecular_function unknown; INVOLVED IN: biological_process unknown; LOCATED IN: plasma membrane; EXPRESSED IN: 20 plant structures; EXPRESSED DURING: 13 growth stages; CONTAINS InterPro DOMAIN/s: Prefoldin (InterPro:IPR009053), KIP1-like (InterPro:IPR011684); BEST Arabidopsis thaliana protein match is: unknown protein (TAIR:AT4G14760.1); Has 16799…	protein_coding		0.829818	0.00439596	0.0108838	0.738567	-1.35397	0.684913	0.957448	-1.04444	0.760696	0.967925	-1.03314	0.115669	0.839421	-1.1913	0.433623	0.918956	-1.08819	0.433623	1.08819	1.08819	0.00137891	0.666033	-1.50143	0.214636	1.14565	1.14565	0.915998	1.01134	1.01134	0.0228365	0.767249	-1.30336	0.0215197	0.764877	-1.3074	0.893068	1.01448	1.01448	0.74371	0.965602	-1.03562	0.893068	0.985731	-1.01448	0.74371
3085	AT1G31690	amine oxidase/ copper ion binding / quinone binding; FUNCTIONS IN: quinone binding, amine oxidase activity, copper ion binding; INVOLVED IN: cellular amine metabolic process; LOCATED IN: endomembrane system; EXPRESSED IN: 9 plant structures; EXPRESSED DURING: 7 growth stages; CONTAINS InterPro DOMAIN/s: Copper amine oxidase, N-terminal region (InterPro:IPR016182), Copper amine oxidase, N2-termina…	protein_coding		0.0255095	0.0747461	0.00841738	0.71053	-1.4074	0.380534	0.90248	-1.10806	0.0354071	0.769948	-1.29879	0.211944	0.862482	-1.15944	0.434587	0.91284	-1.09548	0.434587	1.09548	1.09548	0.894581	0.984798	-1.01544	0.575788	0.937073	-1.06715	0.374393	0.90125	-1.10957	0.0498363	0.785527	-1.27303	0.315776	0.888843	-1.12506	0.062798	0.796493	-1.2555	0.0666609	0.799387	-1.25096	0.062798	1.2555	1.2555	0.0666609
13461	AT3G09922	AF236376 Arabidopsis thaliana IPS1 mRNA, complete sequence	protein_coding	INDUCED BY PHOSPHATE STARVATION1 (IPS1)	0.0970607	0.0876305	0.00803678	0.541976	-1.8451	0.424252	0.847039	-1.18058	0.00970504	0.551997	-1.8116	0.17806	0.751876	-1.33001	0.437137	0.851001	-1.17509	0.437137	1.17509	1.17509	0.182383	1.32605	1.32605	0.157114	0.740429	-1.35057	0.0733766	0.678459	-1.47393	0.26401	0.791083	-1.26409	0.0864333	0.690845	-1.4475	0.230351	0.7769	-1.28717	0.248053	0.784511	-1.27468	0.230351	1.28717	1.28717	0.248053
19608	AT4G06748	pseudogene, hypothetical protein	pseudogene		0.228364	0.018222	0.00293387	0.62544	-1.59887	0.559838	0.923357	-1.08301	0.920205	1.01372	1.01372	0.0504183	0.753309	-1.32748	0.438978	0.899173	-1.11213	0.438978	1.11213	1.11213	0.193646	0.833856	-1.19925	0.038902	0.739906	-1.35152	0.0437277	0.745887	-1.34068	0.496229	0.910977	-1.09772	0.0710267	0.771866	-1.29556	0.355264	0.880316	-1.13596	0.135756	0.810296	-1.23412	0.355264	1.13596	1.13596	0.135756
12567	AT3G01160	unknown protein; FUNCTIONS IN: molecular_function unknown; INVOLVED IN: biological_process unknown; LOCATED IN: cytosol, nucleus; EXPRESSED IN: 22 plant structures; EXPRESSED DURING: 13 growth stages; Has 35234 Blast hits to 19107 proteins in 767 species: Archae - 54; Bacteria - 1674; Metazoa - 14725; Fungi - 4288; Plants - 1318; Viruses - 508; Other Eukaryotes - 12667 (source: NCBI BLink).	protein_coding		0.126487	6.47037e-05	0.00186108	0.756721	-1.32149	0.260631	0.916326	-1.09131	0.0222436	0.827253	-1.20882	0.0957375	0.875776	-1.14184	0.444589	0.942958	-1.06049	0.444589	1.06049	1.06049	0.000444531	0.718985	-1.39085	0.0054203	1.27227	1.27227	0.490081	1.05436	1.05436	0.0100469	0.803572	-1.24444	0.0197938	0.823686	-1.21405	0.711495	1.02861	1.02861	0.274459	0.9187	-1.08849	0.711495	0.972183	-1.02861	0.274459
20347	AT4G12530	protease inhibitor/seed storage/lipid transfer protein (LTP) family protein; FUNCTIONS IN: lipid binding; INVOLVED IN: lipid transport; LOCATED IN: endomembrane system; EXPRESSED IN: male gametophyte, sepal; EXPRESSED DURING: 4 anthesis; CONTAINS InterPro DOMAIN/s: Bifunctional inhibitor/plant lipid transfer protein/seed storage (InterPro:IPR016140), Plant lipid transfer protein/seed storage/tryp…	protein_coding		0.111198	0.0213919	0.00044808	0.650468	-1.53735	0.120811	0.851981	-1.17373	0.0730725	0.828984	-1.2063	0.0654903	0.824225	-1.21326	0.444987	0.926297	-1.07957	0.444987	1.07957	1.07957	0.630736	1.04908	1.04908	0.0090138	0.74795	-1.33699	0.0637036	0.823036	-1.21501	0.708781	1.03787	1.03787	0.0324085	0.795318	-1.25736	0.475562	1.07404	1.07404	0.0564204	0.817872	-1.22269	0.475562	0.931063	-1.07404	0.0564204
2435	AT1G24470	Encodes one of the two Arabidopsis homologues to YBR159w encoding a S. cerevisiae beta-ketoacyl reductase (KCR), which catalyzes the first reduction during VLCFA (very long chain fatty acids, >18 carbon) elongation: KCR1 (At1g67730), KCR2 (At1g24470). Complementation of the yeast ybr159Delta mutant demonstrated that the two KCR proteins are divergent and that only AtKCR1 can restore heterologous …	protein_coding	BETA-KETOACYL REDUCTASE 2 (KCR2)	0.679929	0.00076716	0.00554095	0.761414	-1.31335	0.120112	0.8696	-1.14995	0.000689635	0.699951	-1.42867	0.436324	0.934314	-1.0703	0.456673	0.937149	-1.06707	0.456673	1.06707	1.06707	0.861331	0.985008	-1.01522	0.260473	1.10437	1.10437	0.888345	1.01221	1.01221	0.948511	1.0056	1.0056	0.218656	0.896768	-1.11512	0.156024	1.13505	1.13505	0.0724982	0.849065	-1.17777	0.156024	0.881016	-1.13505	0.0724982
13715	AT3G12270	PROTEIN ARGININE METHYLTRANSFERASE 3 (PRMT3); FUNCTIONS IN: methyltransferase activity, zinc ion binding; INVOLVED IN: metabolic process; LOCATED IN: intracellular; EXPRESSED IN: 21 plant structures; EXPRESSED DURING: 13 growth stages; CONTAINS InterPro DOMAIN/s: Zinc finger, C2H2-like (InterPro:IPR015880), Zinc finger, C2H2-type (InterPro:IPR007087), Methyltransferase type 11 (InterPro:IPR013216…	protein_coding	PROTEIN ARGININE METHYLTRANSFERASE 3 (PRMT3)	0.206304	0.02422	0.00542331	0.74227	-1.34722	0.197561	0.882764	-1.13281	0.268589	0.89915	-1.11216	0.281732	0.901834	-1.10885	0.461266	0.932376	-1.07253	0.461266	1.07253	1.07253	0.416703	0.925584	-1.0804	0.235212	0.891896	-1.12121	0.288111	0.903106	-1.10729	0.0230942	0.792138	-1.26241	0.00273055	0.720202	-1.3885	0.943208	0.993311	-1.00673	0.749088	1.03064	1.03064	0.943208	1.00673	1.00673	0.749088
10684	AT2G30330	GCN5L1 family protein; FUNCTIONS IN: molecular_function unknown; INVOLVED IN: biological_process unknown; LOCATED IN: cellular_component unknown; EXPRESSED IN: 22 plant structures; EXPRESSED DURING: 13 growth stages; CONTAINS InterPro DOMAIN/s: GCN5-like 1 (InterPro:IPR009395); Has 143 Blast hits to 143 proteins in 64 species: Archae - 0; Bacteria - 0; Metazoa - 100; Fungi - 4; Plants - 26; Virus…	protein_coding		0.0560676	0.0423658	0.00450551	0.692982	-1.44304	0.318113	0.891836	-1.12128	0.880106	1.01717	1.01717	0.141795	0.842252	-1.18729	0.478584	0.922561	-1.08394	0.478584	1.08394	1.08394	0.0252341	0.760187	-1.31547	0.338579	0.896205	-1.11582	0.344629	0.897464	-1.11425	0.299249	0.887646	-1.12657	0.188649	0.858526	-1.16479	0.5102	0.927906	-1.0777	0.0717541	0.807177	-1.23889	0.5102	1.0777	1.0777	0.0717541
21903	AT4G26480	KH domain-containing protein; FUNCTIONS IN: nicotianamine synthase activity, RNA binding, nucleic acid binding; INVOLVED IN: nicotianamine biosynthetic process; LOCATED IN: cellular_component unknown; EXPRESSED IN: 22 plant structures; EXPRESSED DURING: 13 growth stages; CONTAINS InterPro DOMAIN/s: Nicotianamine synthase (InterPro:IPR004298), K Homology (InterPro:IPR004087); BEST Arabidopsis thal…	protein_coding		0.986008	0.0359772	0.00449101	0.679446	-1.47179	0.64376	0.946342	-1.0567	0.681242	0.952226	-1.05017	0.0512049	0.781459	-1.27966	0.479414	0.918756	-1.08843	0.479414	1.08843	1.08843	0.111249	0.82099	-1.21804	0.248023	0.869113	-1.1506	0.0806559	0.803964	-1.24384	0.737309	0.96085	-1.04074	0.00935046	0.707841	-1.41275	0.465934	1.09133	1.09133	0.730974	0.959885	-1.04179	0.465934	0.916311	-1.09133	0.730974
24934	AT5G17230	Encodes phytoene synthase.	protein_coding		0.00846699	0.000678724	0.00123917	0.767249	-1.30336	0.286236	0.928024	-1.07756	0.188428	0.911175	-1.09748	0.0506983	0.866717	-1.15378	0.495706	0.953894	-1.04833	0.495706	1.04833	1.04833	0.0380901	0.85809	-1.16538	0.783972	0.9813	-1.01906	0.191988	1.09662	1.09662	0.00274854	0.787108	-1.27047	0.00291586	0.7886	-1.26807	0.200793	1.09455	1.09455	0.690556	0.972925	-1.02783	0.200793	0.91362	-1.09455	0.690556
10139	AT2G25140	Encodes ClpB4, which belongs to the Casein lytic proteinase/heat shock protein 100 (Clp/Hsp100) family. Targeted to the mitochondrion, also referred to as ClpB-m. Transcripts of ClpB4 accumulate dramatically at high temperatures, suggesting that it may be involved in response to heat stress.	protein_coding	CASEIN LYTIC PROTEINASE B4 (CLPB4)	0.746026	0.000663064	0.0015006	0.713359	-1.40182	0.169773	0.880686	-1.13548	0.0710012	0.8429	-1.18638	0.108484	0.860512	-1.1621	0.503457	0.941305	-1.06236	0.503457	1.06236	1.06236	0.00133215	0.709808	-1.40883	0.063903	1.19232	1.19232	0.891721	0.987852	-1.0123	0.00939452	0.770464	-1.29792	0.0284606	0.808321	-1.23713	0.505548	0.941587	-1.06204	0.176459	0.882519	-1.13312	0.505548	1.06204	1.06204	0.176459
17420	AT3G51500	unknown protein; FUNCTIONS IN: molecular_function unknown; INVOLVED IN: biological_process unknown; LOCATED IN: chloroplast; EXPRESSED IN: 22 plant structures; EXPRESSED DURING: 13 growth stages; Has 13 Blast hits to 13 proteins in 5 species: Archae - 0; Bacteria - 0; Metazoa - 0; Fungi - 0; Plants - 13; Viruses - 0; Other Eukaryotes - 0 (source: NCBI BLink).	protein_coding		0.658528	0.0434096	0.00622485	0.658738	-1.51805	0.527161	0.917846	-1.08951	0.688451	1.05564	1.05564	0.0823728	0.782101	-1.27861	0.526182	0.917657	-1.08973	0.526182	1.08973	1.08973	0.415924	0.895159	-1.11712	0.0151111	0.697101	-1.43451	0.325871	0.874229	-1.14386	0.511757	0.914854	-1.09307	0.144243	0.815786	-1.22581	0.883173	0.980394	-1.02	0.12642	0.807488	-1.23841	0.883173	1.02	1.02	0.12642
17596	AT3G53230	cell division cycle protein 48, putative / CDC48, putative; FUNCTIONS IN: hydrolase activity, nucleoside-triphosphatase activity, binding, nucleotide binding, ATP binding; INVOLVED IN: response to cadmium ion; LOCATED IN: cytosol, nucleolus, plasma membrane; EXPRESSED IN: 24 plant structures; EXPRESSED DURING: 13 growth stages; CONTAINS InterPro DOMAIN/s: ATPase, AAA+ type, core (InterPro:IPR0035…	protein_coding		0.492208	0.0128718	0.000592636	0.633961	-1.57738	0.0998957	0.829741	-1.2052	0.00494695	0.706046	-1.41634	0.0753727	0.81609	-1.22536	0.54617	0.936229	-1.06811	0.54617	1.06811	1.06811	0.916441	1.01146	1.01146	0.281611	0.887734	-1.12646	0.301547	0.892176	-1.12086	0.167974	0.85698	-1.16689	0.00647618	0.715786	-1.39707	0.545893	1.06816	1.06816	0.27272	0.885686	-1.12907	0.545893	0.936186	-1.06816	0.27272
18940	AT4G02420	lectin protein kinase, putative; FUNCTIONS IN: kinase activity; INVOLVED IN: protein amino acid phosphorylation; LOCATED IN: endomembrane system; EXPRESSED IN: 21 plant structures; EXPRESSED DURING: 13 growth stages; CONTAINS InterPro DOMAIN/s: Legume lectin, beta domain (InterPro:IPR001220), Protein kinase, ATP binding site (InterPro:IPR017441), Serine/threonine protein kinase-related (InterPro:…	protein_coding		0.00704066	0.000492209	0.000608945	0.639123	-1.56464	0.114587	0.838859	-1.1921	0.0010405	0.656561	-1.52309	0.0649753	0.811689	-1.232	0.556077	0.938655	-1.06535	0.556077	1.06535	1.06535	0.520369	1.07165	1.07165	0.374848	0.908358	-1.10089	0.83059	0.977363	-1.02316	0.0861213	0.824848	-1.21234	0.490366	1.07716	1.07716	0.0141671	0.748427	-1.33614	0.00014253	0.593341	-1.68537	0.0141671	1.33614	1.33614	0.00014253
17623	AT3G53470	unknown protein; FUNCTIONS IN: molecular_function unknown; INVOLVED IN: biological_process unknown; LOCATED IN: chloroplast thylakoid membrane, chloroplast; EXPRESSED IN: 22 plant structures; EXPRESSED DURING: 13 growth stages; Has 16 Blast hits to 16 proteins in 7 species: Archae - 0; Bacteria - 0; Metazoa - 0; Fungi - 0; Plants - 16; Viruses - 0; Other Eukaryotes - 0 (source: NCBI BLink).	protein_coding		0.659229	0.0257949	0.0133218	0.647462	-1.54449	0.697536	0.940044	-1.06378	0.44649	1.12969	1.12969	0.0878331	0.752728	-1.3285	0.577625	0.915015	-1.09288	0.577625	1.09288	1.09288	0.186254	0.805915	-1.24082	0.0443963	0.711154	-1.40617	0.603091	0.920464	-1.08641	0.11398	0.770108	-1.29852	0.0393727	0.704319	-1.41981	0.967718	1.00644	1.00644	0.597496	0.919274	-1.08782	0.967718	0.993598	-1.00644	0.597496
28923	AT5G55140	ribosomal protein L30 family protein; FUNCTIONS IN: structural constituent of ribosome; INVOLVED IN: translation, ribosome biogenesis; LOCATED IN: ribosome, intracellular, large ribosomal subunit; EXPRESSED IN: 22 plant structures; EXPRESSED DURING: 13 growth stages; CONTAINS InterPro DOMAIN/s: Ribosomal protein L30p/L7e, N-terminal (InterPro:IPR000517), Ribosomal protein L30, bacterial-type (Int…	protein_coding		0.192009	0.0372661	0.0143112	0.727642	-1.3743	0.50647	0.924365	-1.08182	0.682886	1.04933	1.04933	0.151515	0.840042	-1.19042	0.58216	0.937073	-1.06715	0.58216	1.06715	1.06715	0.388301	0.902459	-1.10808	0.0369022	0.768384	-1.30143	0.729154	0.960041	-1.04162	0.152943	0.840586	-1.18965	0.0201884	0.741971	-1.34776	0.478371	1.08764	1.08764	0.868297	0.980688	-1.01969	0.478371	0.919423	-1.08764	0.868297
24549	AT5G13470	unknown protein; FUNCTIONS IN: molecular_function unknown; INVOLVED IN: biological_process unknown; LOCATED IN: cellular_component unknown; EXPRESSED IN: 22 plant structures; EXPRESSED DURING: 13 growth stages; Has 17 Blast hits to 17 proteins in 7 species: Archae - 0; Bacteria - 0; Metazoa - 0; Fungi - 0; Plants - 17; Viruses - 0; Other Eukaryotes - 0 (source: NCBI BLink).	protein_coding		0.175902	0.0105587	0.00178625	0.524896	-1.90514	0.233783	0.807932	-1.23773	0.591725	0.909982	-1.09892	0.0679707	0.713638	-1.40127	0.593408	0.910375	-1.09845	0.593408	1.09845	1.09845	0.0138698	0.62117	-1.60987	0.673091	0.928603	-1.07689	0.428818	0.869429	-1.15018	0.0831795	0.727235	-1.37507	0.0123488	0.615167	-1.62558	0.875512	1.02782	1.02782	0.370864	0.853258	-1.17198	0.875512	0.972936	-1.02782	0.370864
18168	AT3G58870	expressed protein, predicted protein, Arabidopsis thaliana	protein_coding		0.509711	0.0266537	0.0134211	0.74473	-1.34277	0.100834	0.831355	-1.20286	0.121172	0.840609	-1.18961	0.133187	0.845506	-1.18272	0.593426	1.05949	1.05949	0.593426	0.943852	-1.05949	0.0480408	0.796861	-1.25492	0.33265	1.11179	1.11179	0.395506	0.911543	-1.09704	0.805363	0.973775	-1.02693	0.297315	0.892013	-1.12106	0.963604	0.995095	-1.00493	0.108243	0.834887	-1.19777	0.963604	1.00493	1.00493	0.108243
25199	AT5G19730	pectinesterase family protein; FUNCTIONS IN: pectinesterase activity; INVOLVED IN: cell wall modification; LOCATED IN: cell wall, cytoplasm, plant-type cell wall; EXPRESSED IN: 17 plant structures; EXPRESSED DURING: 8 growth stages; CONTAINS InterPro DOMAIN/s: Pectinesterase, active site (InterPro:IPR018040), Pectin lyase fold/virulence factor (InterPro:IPR011050), Pectinesterase, catalytic (Inte…	protein_coding		0.465853	0.0449551	0.00253882	0.65043	-1.53744	0.104711	0.812985	-1.23004	0.121978	0.821538	-1.21723	0.207422	0.853719	-1.17135	0.597062	0.937138	-1.06708	0.597062	1.06708	1.06708	0.748708	0.961528	-1.04001	0.126019	0.823401	-1.21448	0.331552	0.886443	-1.1281	0.0561586	0.78048	-1.28126	0.00944847	0.701266	-1.42599	0.911993	0.986575	-1.01361	0.540679	0.927509	-1.07816	0.911993	1.01361	1.01361	0.540679
29575	AT5G61310	cytochrome c oxidase subunit Vc, putative / COX5C, putative; FUNCTIONS IN: cytochrome-c oxidase activity; LOCATED IN: mitochondrial respiratory chain, endomembrane system; EXPRESSED IN: 23 plant structures; EXPRESSED DURING: 13 growth stages; CONTAINS InterPro DOMAIN/s: Cytochrome c oxidase subunit Vc (InterPro:IPR008432); BEST Arabidopsis thaliana protein match is: cytochrome c oxidase subunit V…	protein_coding		0.20942	0.102707	0.00886659	0.676706	-1.47775	0.224925	0.84747	-1.17998	0.459807	0.905467	-1.1044	0.255514	0.856742	-1.16721	0.598681	0.93202	-1.07294	0.598681	1.07294	1.07294	0.31265	0.872242	-1.14647	0.255786	0.856821	-1.1671	0.468786	0.907289	-1.10219	0.19432	0.837261	-1.19437	0.0147983	0.699025	-1.43056	0.534888	1.08671	1.08671	0.80766	0.96807	-1.03298	0.534888	0.920209	-1.08671	0.80766
644	AT1G07260	UDP-GLUCOSYL TRANSFERASE 71C3 (UGT71C3); FUNCTIONS IN: quercetin 3-O-glucosyltransferase activity, UDP-glycosyltransferase activity, transferase activity, transferring glycosyl groups; INVOLVED IN: metabolic process; LOCATED IN: cellular_component unknown; EXPRESSED IN: 7 plant structures; EXPRESSED DURING: F mature embryo stage, petal differentiation and expansion stage, D bilateral stage, E exp…	protein_coding	UDP-GLUCOSYL TRANSFERASE 71C3 (UGT71C3)	0.578623	0.000813209	0.00631508	0.685978	-1.45777	0.337628	0.888145	-1.12594	0.000372785	0.583593	-1.71352	0.12552	0.823667	-1.21408	0.599445	0.937723	-1.06641	0.599445	1.06641	1.06641	0.972934	1.00414	1.00414	0.207858	1.17059	1.17059	0.654297	1.05629	1.05629	0.110096	0.816278	-1.22507	0.0200947	0.733634	-1.36308	0.197117	1.17528	1.17528	0.583431	0.93504	-1.06947	0.197117	0.850864	-1.17528	0.583431
11426	AT2G37260	Encodes a protein similar to WRKY transcription factors that is expressed in the seed integument and endosperm. Mutants are defective in proanthocyanidin synthesis and seed mucilate deposition. Seeds are yellow colored. Seed size is also affected; seeds are reduced in size but only when the mutant allele is transmitted through the female parent.	protein_coding	TRANSPARENT TESTA GLABRA 2 (TTG2)	0.0558796	0.0281591	0.0118836	0.746455	-1.33967	0.162901	0.860068	-1.1627	0.119268	0.843981	-1.18486	0.0747496	0.821649	-1.21707	0.602426	1.05629	1.05629	0.602426	0.946707	-1.05629	0.131943	0.849075	-1.17775	0.697316	1.04166	1.04166	0.39089	0.913124	-1.09514	0.021102	0.768349	-1.30149	0.166342	0.861188	-1.16119	0.0641084	0.814687	-1.22747	0.184343	0.866773	-1.1537	0.0641084	1.22747	1.22747	0.184343
22018	AT4G27590	copper-binding protein-related; FUNCTIONS IN: copper ion binding, metal ion binding; INVOLVED IN: copper ion transport, metal ion transport; LOCATED IN: cellular_component unknown; EXPRESSED IN: 8 plant structures; EXPRESSED DURING: 6 growth stages; CONTAINS InterPro DOMAIN/s: Heavy metal transport/detoxification protein (InterPro:IPR006121); BEST Arabidopsis thaliana protein match is: metal ion …	protein_coding		0.709956	0.00614639	0.00605198	0.668017	-1.49697	0.571658	0.92895	-1.07648	0.316278	1.14114	1.14114	0.0552522	0.768072	-1.30196	0.61283	0.936253	-1.06809	0.61283	1.06809	1.06809	0.00156134	0.615441	-1.62485	0.700073	0.951175	-1.05133	0.891297	1.01788	1.01788	0.513559	0.918261	-1.08901	0.314012	0.875754	-1.14187	0.616853	1.06729	1.06729	0.0498368	0.762791	-1.31097	0.616853	0.936956	-1.06729	0.0498368
26535	AT5G33395	transposable element gene; CACTA-like transposase family (Ptta/En/Spm), has a 7.1e-27 P-value blast match to At5g59620.1/14-257 CACTA-like transposase family (Ptta/En/Spm) (CACTA-element) (Arabidopsis thaliana)	transposable_element_gene		0.927478	0.00244318	0.00300074	0.564051	-1.77289	0.0839718	0.739345	-1.35255	0.022019	0.659949	-1.51527	0.271908	0.829874	-1.205	0.614675	0.919304	-1.08778	0.614675	1.08778	1.08778	0.21623	0.809777	-1.23491	0.746146	1.05546	1.05546	0.299362	1.19217	1.19217	0.00402525	0.577063	-1.73291	0.0134353	0.634278	-1.5766	0.626819	1.08463	1.08463	0.484292	0.88928	-1.12451	0.626819	0.921971	-1.08463	0.484292
24469	AT5G12320	ankyrin repeat family protein; FUNCTIONS IN: protein binding; INVOLVED IN: biological_process unknown; LOCATED IN: cellular_component unknown; CONTAINS InterPro DOMAIN/s: Ankyrin (InterPro:IPR002110); BEST Arabidopsis thaliana protein match is: AKR2 (ANKYRIN REPEAT-CONTAINING PROTEIN 2); protein binding (TAIR:AT4G35450.4); Has 73199 Blast hits to 22901 proteins in 870 species: Archae - 83; Bacter…	protein_coding		0.891484	0.0294024	0.0166417	0.742974	-1.34594	0.202379	0.862681	-1.15918	0.73153	0.961947	-1.03956	0.0823278	0.813864	-1.22871	0.617578	1.05821	1.05821	0.617578	0.944994	-1.05821	0.486832	0.923954	-1.0823	0.126334	0.835933	-1.19627	0.423389	0.912753	-1.09559	0.0628647	0.800802	-1.24875	0.0094864	0.720825	-1.3873	0.901812	1.01403	1.01403	0.788817	1.03073	1.03073	0.901812	0.986169	-1.01403	0.788817
7238	AT1G77790	glycosyl hydrolase family 17 protein; FUNCTIONS IN: cation binding, hydrolase activity, hydrolyzing O-glycosyl compounds, catalytic activity; INVOLVED IN: carbohydrate metabolic process; LOCATED IN: endomembrane system; EXPRESSED IN: sperm cell, root; CONTAINS InterPro DOMAIN/s: Glycoside hydrolase, catalytic core (InterPro:IPR017853), Glycoside hydrolase, family 17 (InterPro:IPR000490), Glycosid…	protein_coding		0.0115717	0.00445969	0.0169355	0.765657	-1.30607	0.225547	0.881358	-1.13461	0.0745844	0.826051	-1.21058	0.0740496	0.825729	-1.21105	0.619318	1.05207	1.05207	0.619318	0.950507	-1.05207	0.00822061	0.739299	-1.35263	0.0383412	1.25374	1.25374	0.808005	0.975552	-1.02506	0.307631	0.899805	-1.11135	0.121909	0.849043	-1.1778	0.743809	1.03388	1.03388	0.317502	0.901788	-1.10891	0.743809	0.967234	-1.03388	0.317502
24232	AT5G09995	unknown protein; FUNCTIONS IN: molecular_function unknown; INVOLVED IN: biological_process unknown; LOCATED IN: cellular_component unknown; EXPRESSED IN: 22 plant structures; EXPRESSED DURING: 13 growth stages; BEST Arabidopsis thaliana protein match is: unknown protein (TAIR:AT1G08530.1); Has 86 Blast hits to 86 proteins in 35 species: Archae - 0; Bacteria - 48; Metazoa - 0; Fungi - 0; Plants - …	protein_coding		0.671843	0.0125484	0.0135795	0.728012	-1.3736	0.198095	0.857515	-1.16616	0.874534	0.981799	-1.01854	0.0709626	0.801366	-1.24787	0.621021	1.05941	1.05941	0.621021	0.943918	-1.05941	0.33655	0.892774	-1.1201	0.124411	0.830566	-1.204	0.0619807	0.794747	-1.25826	0.0889276	0.812741	-1.2304	0.0112806	0.720565	-1.3878	0.353668	0.896412	-1.11556	0.929552	1.01033	1.01033	0.353668	1.11556	1.11556	0.929552
109	AT1G02050	chalcone and stilbene synthase family protein; FUNCTIONS IN: transferase activity, transferring acyl groups other than amino-acyl groups, catalytic activity, acyltransferase activity; INVOLVED IN: phenylpropanoid biosynthetic process, pollen exine formation; EXPRESSED IN: 11 plant structures; EXPRESSED DURING: 6 growth stages; CONTAINS InterPro DOMAIN/s: Chalcone/stilbene synthase, N-terminal (In…	protein_coding		0.62106	0.0489571	0.00781623	0.718249	-1.39227	0.0656379	0.806381	-1.24011	0.0289138	0.770001	-1.2987	0.136717	0.84314	-1.18604	0.621135	1.05642	1.05642	0.621135	0.946596	-1.05642	0.773647	0.968647	-1.03237	0.73356	0.962981	-1.03844	0.181574	0.858905	-1.16427	0.115562	0.834261	-1.19867	0.00286858	0.681937	-1.46641	0.655459	1.05076	1.05076	0.640224	1.05325	1.05325	0.655459	0.951694	-1.05076	0.640224
9476	AT2G18910	hydroxyproline-rich glycoprotein family protein; FUNCTIONS IN: molecular_function unknown; INVOLVED IN: biological_process unknown; EXPRESSED IN: 23 plant structures; EXPRESSED DURING: 13 growth stages; Has 70 Blast hits to 52 proteins in 13 species: Archae - 0; Bacteria - 4; Metazoa - 0; Fungi - 0; Plants - 60; Viruses - 2; Other Eukaryotes - 4 (source: NCBI BLink).	protein_coding		0.580716	0.0743089	0.00590574	0.722883	-1.38335	0.123327	0.846726	-1.18102	0.109893	0.841032	-1.18901	0.0589511	0.812234	-1.23117	0.632675	1.0511	1.0511	0.632675	0.951384	-1.0511	0.333967	0.903126	-1.10726	0.635027	0.951714	-1.05074	0.126551	0.848018	-1.17922	0.389455	0.913494	-1.0947	0.0281626	0.781274	-1.27996	0.934777	0.991533	-1.00854	0.458609	0.925262	-1.08078	0.934777	1.00854	1.00854	0.458609
1770	AT1G17970	zinc finger (C3HC4-type RING finger) family protein; FUNCTIONS IN: protein binding, zinc ion binding; EXPRESSED IN: 20 plant structures; EXPRESSED DURING: 13 growth stages; CONTAINS InterPro DOMAIN/s: Zinc finger, RING-type (InterPro:IPR001841), Zinc finger, RING/FYVE/PHD-type (InterPro:IPR013083); BEST Arabidopsis thaliana protein match is: zinc finger (C3HC4-type RING finger) family protein (TA…	protein_coding		0.482387	0.000856289	0.00118546	0.678711	-1.47338	0.193751	0.874906	-1.14298	0.151263	0.862024	-1.16006	0.0525198	0.813586	-1.22913	0.63539	0.953499	-1.04877	0.63539	1.04877	1.04877	0.16024	0.864957	-1.15613	0.354124	0.910273	-1.09857	0.954152	0.994263	-1.00577	0.00601682	0.732212	-1.36572	8.58512e-05	0.59853	-1.67076	0.0642045	1.21633	1.21633	0.220109	1.13396	1.13396	0.0642045	0.822144	-1.21633	0.220109
17941	AT3G56620	integral membrane family protein / nodulin MtN21-related; LOCATED IN: membrane; EXPRESSED IN: 23 plant structures; EXPRESSED DURING: 13 growth stages; CONTAINS InterPro DOMAIN/s: Protein of unknown function DUF6, transmembrane (InterPro:IPR000620); BEST Arabidopsis thaliana protein match is: nodulin MtN21 family protein (TAIR:AT2G40900.1); Has 2295 Blast hits to 2284 proteins in 442 species: Arch…	protein_coding		0.325594	0.013264	0.00619919	0.695528	-1.43776	0.19519	0.855688	-1.16865	0.00116188	0.634696	-1.57556	0.199955	0.857176	-1.16662	0.651123	0.948264	-1.05456	0.651123	1.05456	1.05456	0.0286517	1.31943	1.31943	0.126794	0.830543	-1.20403	0.84811	0.97781	-1.02269	0.091176	0.812863	-1.23022	0.52025	0.927014	-1.07873	0.200692	0.857404	-1.16631	0.0240455	0.750288	-1.33282	0.200692	1.16631	1.16631	0.0240455
22195	AT4G29200	beta-galactosidase; FUNCTIONS IN: beta-galactosidase activity; INVOLVED IN: carbohydrate metabolic process; LOCATED IN: beta-galactosidase complex; EXPRESSED IN: leaf; CONTAINS InterPro DOMAIN/s: Glycoside hydrolase, family 35 (InterPro:IPR001944); BEST Arabidopsis thaliana protein match is: beta-galactosidase (TAIR:AT5G49250.1); Has 17 Blast hits to 17 proteins in 1 species: Archae - 0; Bacteria…	protein_coding		0.289639	0.0453104	0.00401946	0.525727	-1.90213	0.155244	0.7514	-1.33085	0.529329	0.884081	-1.13112	0.179231	0.764026	-1.30886	0.652215	0.915759	-1.09199	0.652215	1.09199	1.09199	0.0714119	0.690747	-1.44771	0.445799	0.860893	-1.16158	0.0634159	0.682372	-1.46548	0.30507	0.816256	-1.22511	0.0146968	0.592178	-1.68868	0.753323	0.940578	-1.06318	0.54323	0.887786	-1.1264	0.753323	1.06318	1.06318	0.54323
22809	AT4G34940	Armadillo repeat protein. One of a family of four in Arabidopsis. Located in the nucleus and cytoplasm of pollen vegetative cells, and in the cytoplasm of egg cells. Involved in the signaling network controlling tip growth and actin organization in the pollen tube.	protein_coding	ARMADILLO REPEAT ONLY 1 (ARO1)	0.939202	5.84117e-05	0.0134801	0.65119	-1.53565	0.117	0.774144	-1.29175	0.0139336	0.652809	-1.53184	0.13421	0.783689	-1.27602	0.652989	1.07335	1.07335	0.652989	0.931661	-1.07335	0.58462	0.917413	-1.09002	0.59539	1.08732	1.08732	0.00173906	1.78556	1.78556	3.45084e-05	0.416154	-2.40296	0.0308592	0.693681	-1.44159	0.662177	1.07119	1.07119	0.687865	0.938746	-1.06525	0.662177	0.933538	-1.07119	0.687865
14671	AT3G20900	unknown protein; FUNCTIONS IN: molecular_function unknown; INVOLVED IN: biological_process unknown; LOCATED IN: cellular_component unknown; Has 0 Blast hits to 0 proteins in 0 species (source: NCBI BLink).	protein_coding		0.0223153	0.000214237	0.00816578	0.7226	-1.38389	0.482961	0.925593	-1.08039	0.0013063	0.657999	-1.51976	0.0818309	0.818813	-1.22128	0.663765	0.95344	-1.04883	0.663765	1.04883	1.04883	0.14481	0.847869	-1.17943	0.0287491	1.29522	1.29522	0.297573	1.1229	1.1229	0.0333139	0.778272	-1.2849	0.156669	0.852152	-1.1735	0.817733	1.02554	1.02554	0.145084	0.847971	-1.17929	0.817733	0.975094	-1.02554	0.145084
18864	AT4G01810	protein transport protein-related; FUNCTIONS IN: protein binding, zinc ion binding; INVOLVED IN: intracellular protein transport, ER to Golgi vesicle-mediated transport; LOCATED IN: COPII vesicle coat; EXPRESSED IN: 24 plant structures; EXPRESSED DURING: 13 growth stages; CONTAINS InterPro DOMAIN/s: Sec23/Sec24 helical region (InterPro:IPR006900), Sec23/Sec24 beta-sandwich (InterPro:IPR012990), S…	protein_coding		0.185761	0.00307358	0.00220185	0.757893	-1.31945	0.288911	0.919869	-1.08711	0.161888	0.894343	-1.11814	0.0515419	0.851965	-1.17376	0.666049	0.967075	-1.03405	0.666049	1.03405	1.03405	0.07334	0.864218	-1.15712	0.799984	0.980575	-1.01981	0.447217	1.06113	1.06113	0.00382047	0.773103	-1.29349	0.0108851	0.80309	-1.24519	0.783468	1.02151	1.02151	0.457892	0.943722	-1.05963	0.783468	0.978945	-1.02151	0.457892
23609	AT5G03560	nucleobase:cation symporter; FUNCTIONS IN: nucleobase:cation symporter activity; INVOLVED IN: biological_process unknown; LOCATED IN: cellular_component unknown; EXPRESSED IN: 25 plant structures; EXPRESSED DURING: 15 growth stages; CONTAINS InterPro DOMAIN/s: Pentatricopeptide repeat (InterPro:IPR002885); BEST Arabidopsis thaliana protein match is: pentatricopeptide (PPR) repeat-containing prote…	protein_coding		0.100455	0.000597909	0.00615678	0.767444	-1.30303	0.491721	0.942634	-1.06086	0.0846814	1.16685	1.16685	0.0607269	0.84419	-1.18457	0.671768	0.964413	-1.0369	0.671768	1.0369	1.0369	0.0663899	0.847565	-1.17985	0.00811552	0.775992	-1.28867	0.0224148	0.808842	-1.23634	0.488777	0.942249	-1.06129	0.0051264	0.761849	-1.3126	0.99654	1.00037	1.00037	0.931624	1.00734	1.00734	0.99654	0.99963	-1.00037	0.931624
14489	AT3G19230	leucine-rich repeat family protein; FUNCTIONS IN: protein binding; INVOLVED IN: biological_process unknown; LOCATED IN: endomembrane system; EXPRESSED IN: 18 plant structures; EXPRESSED DURING: 8 growth stages; CONTAINS InterPro DOMAIN/s: Leucine-rich repeat (InterPro:IPR001611); BEST Arabidopsis thaliana protein match is: leucine-rich repeat family protein (TAIR:AT3G05990.1); Has 35251 Blast hit…	protein_coding		0.0921953	0.0019478	0.0170782	0.726968	-1.37558	0.858967	0.978594	-1.02187	0.956568	0.993393	-1.00665	0.0571739	0.782242	-1.27838	0.672228	0.949667	-1.053	0.672228	1.053	1.053	0.239173	0.863721	-1.15778	0.185621	0.847268	-1.18026	0.104911	0.813853	-1.22872	0.0053078	0.679582	-1.47149	0.00599714	0.684331	-1.46128	0.094574	0.808205	-1.23731	0.620863	1.0623	1.0623	0.094574	1.23731	1.23731	0.620863
1215	AT1G12630	encodes a member of the DREB subfamily A-4 of ERF/AP2 transcription factor family. The protein contains one AP2 domain. There are 17 members in this subfamily including TINY.	protein_coding		0.753663	0.00210331	0.0134312	0.666217	-1.50101	0.110298	0.781028	-1.28036	0.0060877	0.630205	-1.58678	0.51978	0.908266	-1.101	0.673332	0.939152	-1.06479	0.673332	1.06479	1.06479	0.0402035	0.721516	-1.38597	0.0188411	1.46517	1.46517	0.859447	0.974036	-1.02666	0.0342211	0.712894	-1.40273	0.00534065	0.62449	-1.60131	0.478494	1.11192	1.11192	0.66409	1.06682	1.06682	0.478494	0.899343	-1.11192	0.66409
20195	AT4G11130	Encodes RNA-dependent RNA polymerase that is required for endogenous siRNA (but not miRNA) formation. Nomenclature according to Xie, et al. (2004).	protein_coding	RNA-DEPENDENT RNA POLYMERASE 2 (RDR2)	0.40728	0.000145476	0.0171007	0.744305	-1.34353	0.344591	0.897535	-1.11416	0.0082544	0.71575	-1.39714	0.0514794	0.791667	-1.26316	0.6814	1.04751	1.04751	0.6814	0.954647	-1.04751	0.0167675	0.74351	-1.34497	0.00809001	1.39863	1.39863	0.118978	1.20064	1.20064	0.00513685	0.697997	-1.43267	0.102147	0.824922	-1.21224	0.88872	1.01591	1.01591	0.36796	0.902273	-1.10831	0.88872	0.984343	-1.01591	0.36796
20778	AT4G16060	unknown protein; FUNCTIONS IN: molecular_function unknown; INVOLVED IN: biological_process unknown; LOCATED IN: chloroplast, chloroplast stroma; EXPRESSED IN: 22 plant structures; EXPRESSED DURING: 13 growth stages; Has 23 Blast hits to 22 proteins in 7 species: Archae - 0; Bacteria - 2; Metazoa - 0; Fungi - 0; Plants - 20; Viruses - 0; Other Eukaryotes - 1 (source: NCBI BLink).	protein_coding		0.56539	0.00385882	0.00796546	0.728471	-1.37274	0.489795	0.928753	-1.07671	0.645924	0.95222	-1.05018	0.0743075	0.819021	-1.22097	0.684626	0.957672	-1.0442	0.684626	1.0442	1.0442	0.888613	1.01499	1.01499	0.0156426	0.753725	-1.32674	0.00830774	0.730008	-1.36985	0.295278	0.89303	-1.11978	0.00550996	0.715199	-1.39821	0.388727	0.91152	-1.09707	0.862614	1.01856	1.01856	0.388727	1.09707	1.09707	0.862614
24443	AT5G12080	MECHANOSENSITIVE CHANNEL OF SMALL CONDUCTANCE-LIKE 10 (MSL10); FUNCTIONS IN: mechanically-gated ion channel activity; INVOLVED IN: detection of mechanical stimulus; LOCATED IN: plasma membrane, membrane; EXPRESSED IN: 26 plant structures; EXPRESSED DURING: 13 growth stages; CONTAINS InterPro DOMAIN/s: Membrane protein, At2g17000, predicted (InterPro:IPR016688), Mechanosensitive ion channel MscS (…	protein_coding	MECHANOSENSITIVE CHANNEL OF SMALL CONDUCTANCE-LIKE 10 (MSL10)	0.825828	0.000337123	0.00105016	0.663468	-1.50723	0.151405	0.856545	-1.16748	0.921559	0.989771	-1.01033	0.0548389	0.808227	-1.23728	0.684639	0.958378	-1.04343	0.684639	1.04343	1.04343	0.00017364	0.606803	-1.64798	0.347137	1.10468	1.10468	0.966462	1.0044	1.0044	0.00283639	0.696374	-1.43601	0.00516193	0.716994	-1.39471	0.812458	0.975513	-1.0251	0.461295	0.925347	-1.08068	0.812458	1.0251	1.0251	0.461295
28857	AT5G54530	unknown protein; INVOLVED IN: biological_process unknown; LOCATED IN: endomembrane system; EXPRESSED IN: 16 plant structures; EXPRESSED DURING: 6 growth stages; CONTAINS InterPro DOMAIN/s: Protein of unknown function DUF538 (InterPro:IPR007493); BEST Arabidopsis thaliana protein match is: unknown protein (TAIR:AT1G61667.1); Has 239 Blast hits to 239 proteins in 12 species: Archae - 0; Bacteria - …	protein_coding		0.628845	0.0956351	0.0141399	0.688048	-1.45339	0.254457	0.851696	-1.17413	0.21416	0.838888	-1.19205	0.0668788	0.765666	-1.30605	0.698081	1.0551	1.0551	0.698081	0.947775	-1.0551	0.533942	0.917288	-1.09017	0.42212	0.894147	-1.11838	0.283996	0.860235	-1.16247	0.0888333	0.781888	-1.27896	0.175468	0.824874	-1.21231	0.1524	0.815406	-1.22638	0.200383	0.834124	-1.19886	0.1524	1.22638	1.22638	0.200383
13808	AT3G13140	hydroxyproline-rich glycoprotein family protein; LOCATED IN: cellular_component unknown; Has 125 Blast hits to 104 proteins in 36 species: Archae - 0; Bacteria - 4; Metazoa - 10; Fungi - 30; Plants - 78; Viruses - 0; Other Eukaryotes - 3 (source: NCBI BLink).	protein_coding		0.0656078	0.000726446	0.00886465	0.72466	-1.37996	0.236651	0.875523	-1.14217	9.30371e-05	0.571796	-1.74887	0.194219	0.863719	-1.15778	0.698706	0.958285	-1.04353	0.698706	1.04353	1.04353	0.803864	0.973069	-1.02768	0.0264991	1.30242	1.30242	0.0371794	0.782134	-1.27855	0.416181	0.913707	-1.09444	0.332904	0.897668	-1.114	0.0510567	0.796108	-1.25611	0.065145	0.80727	-1.23874	0.0510567	1.25611	1.25611	0.065145
401	AT1G04910	unknown protein; FUNCTIONS IN: molecular_function unknown; INVOLVED IN: biological_process unknown; LOCATED IN: Golgi apparatus; EXPRESSED IN: 22 plant structures; EXPRESSED DURING: 13 growth stages; CONTAINS InterPro DOMAIN/s: Protein of unknown function DUF246, plant (InterPro:IPR004348); BEST Arabidopsis thaliana protein match is: unknown protein (TAIR:AT1G22460.1); Has 440 Blast hits to 425 p…	protein_coding		0.935315	0.0211091	0.00745334	0.753929	-1.32639	0.252983	0.89637	-1.11561	0.154586	0.871235	-1.1478	0.148091	0.869184	-1.1505	0.726391	0.967679	-1.0334	0.726391	1.0334	1.0334	0.0635326	0.832007	-1.20191	0.67577	1.04008	1.04008	0.824518	1.02101	1.02101	0.0466613	0.819643	-1.22004	0.0800613	0.841635	-1.18816	0.951638	0.994333	-1.0057	0.250303	0.895791	-1.11633	0.951638	1.0057	1.0057	0.250303
770	AT1G08410	GTP-binding family protein; FUNCTIONS IN: GTP binding; INVOLVED IN: biological_process unknown; LOCATED IN: intracellular; EXPRESSED IN: 18 plant structures; EXPRESSED DURING: 13 growth stages; CONTAINS InterPro DOMAIN/s: GTP-binding (InterPro:IPR005289), GTP1/OBG (InterPro:IPR006073), GTP-binding protein, HSR1-related (InterPro:IPR002917); BEST Arabidopsis thaliana protein match is: GTP-binding …	protein_coding		0.841849	0.00621287	0.00523293	0.735043	-1.36046	0.0979248	0.845787	-1.18233	0.00556016	0.737066	-1.35673	0.0864564	0.840236	-1.19014	0.727963	1.03431	1.03431	0.727963	0.966829	-1.03431	0.232781	0.888535	-1.12545	0.243348	1.12236	1.12236	0.372389	0.916263	-1.09139	0.039874	0.808022	-1.23759	0.00136393	0.691739	-1.44563	0.486211	1.07029	1.07029	0.533009	1.0626	1.0626	0.486211	0.934328	-1.07029	0.533009
13970	AT3G14440	Encodes 9-<i>cis</i>-epoxycarotenoid dioxygenase, a key enzyme in the biosynthesis of abscisic acid. Regulated in response to drought and salinity. Expressed in roots, flowers and seeds. Localized to the chloroplast stroma and thylakoid membrane.	protein_coding	NINE-CIS-EPOXYCAROTENOID DIOXYGENASE 3 (NCED3)	0.418199	6.69457e-08	0.00404692	0.595092	-1.68041	0.0577748	0.728719	-1.37227	1.62423e-06	3.12237	3.12237	0.117927	0.774262	-1.29155	0.735266	1.05472	1.05472	0.735266	0.948121	-1.05472	0.0020942	0.56703	-1.76358	2.78361e-06	0.336119	-2.97514	0.940276	1.01185	1.01185	0.00666573	0.617361	-1.6198	0.0778383	0.746973	-1.33874	0.265139	0.836281	-1.19577	0.161442	0.796672	-1.25522	0.265139	1.19577	1.19577	0.161442
6408	AT1G69560	Encodes LOF2 (LATERAL ORGAN FUSION2), a MYB-domain transcription factor expressed in organ boundaries. Functions in boundary specification, meristem initiation and maintenance, and organ patterning. Also see LOF1 (At1g26780).	protein_coding	myb domain protein 105 (MYB105)	0.0717872	0.00664725	0.00443167	0.714418	-1.39974	0.092554	0.833767	-1.19938	0.0111985	0.747319	-1.33812	0.254495	0.886824	-1.12762	0.739534	0.966206	-1.03498	0.739534	1.03498	1.03498	0.507424	1.07133	1.07133	0.278779	0.892322	-1.12067	0.469609	1.07817	1.07817	0.402117	0.916252	-1.0914	0.107992	0.841126	-1.18888	0.133083	1.17447	1.17447	0.127669	0.849359	-1.17736	0.133083	0.851446	-1.17447	0.127669
7386	AT1G79200	unknown protein; FUNCTIONS IN: molecular_function unknown; INVOLVED IN: biological_process unknown; LOCATED IN: cellular_component unknown; EXPRESSED IN: 15 plant structures; EXPRESSED DURING: 6 growth stages; Has 3292 Blast hits to 2186 proteins in 154 species: Archae - 0; Bacteria - 21; Metazoa - 1599; Fungi - 418; Plants - 200; Viruses - 0; Other Eukaryotes - 1054 (source: NCBI BLink).	protein_coding		0.329471	0.0195195	0.0031103	0.747718	-1.3374	0.280511	0.910838	-1.09789	0.0958391	0.862463	-1.15947	0.05759	0.842783	-1.18654	0.757227	0.974049	-1.02664	0.757227	1.02664	1.02664	0.0512456	0.838471	-1.19265	0.694752	1.03397	1.03397	0.279024	0.910565	-1.09822	0.773976	0.975874	-1.02472	0.174697	0.888022	-1.1261	0.993922	1.00065	1.00065	0.056396	0.842004	-1.18764	0.993922	0.999353	-1.00065	0.056396
7754	AT2G02790	IQ-domain 29 (IQD29); FUNCTIONS IN: calmodulin binding; INVOLVED IN: biological_process unknown; LOCATED IN: plasma membrane; CONTAINS InterPro DOMAIN/s: IQ calmodulin-binding region (InterPro:IPR000048); BEST Arabidopsis thaliana protein match is: IQD28 (IQ67 DOMAIN PROTEIN 28); calmodulin binding (TAIR:AT1G14380.2); Has 7393 Blast hits to 5438 proteins in 475 species: Archae - 15; Bacteria - 60…	protein_coding	IQ-domain 29 (IQD29)	0.807284	0.0123028	0.0166046	0.756005	-1.32274	0.671219	0.955791	-1.04625	0.0917078	0.828936	-1.20637	0.0713513	0.817128	-1.2238	0.75974	0.967992	-1.03307	0.75974	1.03307	1.03307	0.0293037	0.778589	-1.28437	0.14987	1.17137	1.17137	0.862253	0.981731	-1.01861	0.107345	0.836614	-1.19529	0.0312139	0.781183	-1.28011	0.638247	1.05139	1.05139	0.758091	0.967768	-1.03331	0.638247	0.95112	-1.05139	0.758091
16546	AT3G43670	copper amine oxidase, putative; FUNCTIONS IN: amine oxidase activity, quinone binding, copper ion binding; INVOLVED IN: cellular amine metabolic process; LOCATED IN: endomembrane system; EXPRESSED IN: 20 plant structures; EXPRESSED DURING: 13 growth stages; CONTAINS InterPro DOMAIN/s: Copper amine oxidase, N-terminal region (InterPro:IPR016182), Copper amine oxidase, N2-terminal (InterPro:IPR0158…	protein_coding		0.753648	0.0237843	0.00878931	0.73872	-1.35369	0.414543	0.918467	-1.08877	0.351501	0.907163	-1.10234	0.0827764	0.828706	-1.2067	0.772178	0.970545	-1.03035	0.772178	1.03035	1.03035	0.0101982	0.744099	-1.34391	0.387585	1.09437	1.09437	0.19532	0.871779	-1.14708	0.132883	0.851493	-1.17441	0.0575959	0.812459	-1.23083	0.386991	0.913663	-1.0945	0.362615	0.90924	-1.09982	0.386991	1.0945	1.0945	0.362615
15383	AT3G27270	FUNCTIONS IN: molecular_function unknown; INVOLVED IN: biological_process unknown; LOCATED IN: endomembrane system, integral to membrane; EXPRESSED IN: sperm cell, leaf whorl, embryo, flower, seed; EXPRESSED DURING: F mature embryo stage, petal differentiation and expansion stage, D bilateral stage, E expanded cotyledon stage; CONTAINS InterPro DOMAIN/s: TRAM, LAG1 and CLN8 homology (InterPro:IPR…	protein_coding		0.0399539	0.0126741	0.00629988	0.651036	-1.53601	0.139543	0.808653	-1.23662	0.963157	0.993611	-1.00643	0.213336	0.837747	-1.19368	0.774702	0.961015	-1.04057	0.774702	1.04057	1.04057	0.763219	0.959005	-1.04275	0.0131455	0.683232	-1.46363	0.409632	0.890777	-1.12261	0.032108	0.725691	-1.378	0.0164125	0.693395	-1.44218	0.614646	0.932266	-1.07266	0.650677	0.938911	-1.06506	0.614646	1.07266	1.07266	0.650677
9208	AT2G16480	similar to zinc finger (CCCH-type) family protein [Arabidopsis thaliana] (TAIR:AT3G51120.1); similar to unnamed protein product [Vitis vinifera] (GB:CAO47242.1); contains InterPro domain Plus-3 (InterPro:IPR004343); contains InterPro domain SWIB/MDM2; (InterPro:IPR003121)	protein_coding		0.345798	0.060434	0.0143804	0.684395	-1.46115	0.220079	0.838355	-1.19281	0.25547	0.849646	-1.17696	0.255664	0.849705	-1.17688	0.775661	0.96075	-1.04085	0.775661	1.04085	1.04085	0.0243439	0.709316	-1.40981	0.370969	1.13561	1.13561	0.428064	0.893744	-1.11889	0.197223	0.830374	-1.20428	0.0959834	0.783208	-1.2768	0.701785	0.947567	-1.05533	0.343485	0.873835	-1.14438	0.701785	1.05533	1.05533	0.343485
22627	AT4G33260	putative cdc20 protein (CDC20.2)	protein_coding	(CDC20.2)	0.461285	0.0711467	0.00798194	0.714497	-1.39959	0.271496	0.881256	-1.13474	0.00915971	0.719749	-1.38937	0.126985	0.836382	-1.19563	0.782909	0.969379	-1.03159	0.782909	1.03159	1.03159	0.0497059	1.2657	1.2657	0.0437715	0.784312	-1.275	0.392344	0.907037	-1.10249	0.242253	0.873916	-1.14428	0.0585673	0.797671	-1.25365	0.955546	0.993735	-1.0063	0.335885	0.895729	-1.11641	0.955546	1.0063	1.0063	0.335885
26180	AT5G28920	unknown protein; FUNCTIONS IN: molecular_function unknown; INVOLVED IN: biological_process unknown; LOCATED IN: cellular_component unknown; Has 0 Blast hits to 0 proteins in 0 species (source: NCBI BLink).	protein_coding		0.184408	0.0104461	0.00292591	0.733107	-1.36406	0.0807333	0.847822	-1.17949	0.667642	0.962005	-1.0395	0.191449	0.886226	-1.12838	0.784759	0.975705	-1.0249	0.784759	1.0249	1.0249	0.00433484	0.7453	-1.34174	0.804885	1.02249	1.02249	0.307656	0.910912	-1.0978	0.0550905	0.832585	-1.20108	0.0752262	0.84494	-1.18352	0.240114	0.897593	-1.11409	0.128424	0.867645	-1.15255	0.240114	1.11409	1.11409	0.128424
21863	AT4G26080	Involved in abscisic acid (ABA) signal transduction. Negative regulator of ABA promotion of stomatal closure.	protein_coding	ABA INSENSITIVE 1 (ABI1)	0.669686	0.00852526	0.00833911	0.761861	-1.31257	0.218737	0.890693	-1.12272	0.203823	0.887099	-1.12727	0.0638683	0.835262	-1.19723	0.795958	1.02406	1.02406	0.795958	0.976505	-1.02406	0.0163056	1.27465	1.27465	0.000479112	0.673773	-1.48418	0.150763	0.872443	-1.14621	0.596174	0.952286	-1.0501	0.152194	0.872887	-1.14562	0.592394	0.951802	-1.05064	0.151933	0.872806	-1.14573	0.592394	1.05064	1.05064	0.151933
23452	AT5G02050	mitochondrial glycoprotein family protein / MAM33 family protein; INVOLVED IN: biological_process unknown; LOCATED IN: chloroplast, mitochondrial matrix; EXPRESSED IN: 23 plant structures; EXPRESSED DURING: 13 growth stages; CONTAINS InterPro DOMAIN/s: Mitochondrial glycoprotein (InterPro:IPR003428); BEST Arabidopsis thaliana protein match is: mitochondrial glycoprotein family protein / MAM33 fam…	protein_coding		0.047504	0.138998	0.0148944	0.759611	-1.31646	0.0831211	0.830029	-1.20478	0.0551383	0.811802	-1.23183	0.271809	0.89162	-1.12155	0.799257	1.0264	1.0264	0.799257	0.974274	-1.0264	0.362627	0.909871	-1.09906	0.784697	1.0284	1.0284	0.203192	0.874825	-1.14309	0.239636	0.884173	-1.131	0.0239567	0.777726	-1.2858	0.957524	0.994562	-1.00547	0.818088	0.976708	-1.02385	0.957524	1.00547	1.00547	0.818088
8590	AT2G10975	unknown protein; FUNCTIONS IN: molecular_function unknown; INVOLVED IN: biological_process unknown; Has 5 Blast hits to 5 proteins in 3 species: Archae - 0; Bacteria - 0; Metazoa - 0; Fungi - 0; Plants - 4; Viruses - 0; Other Eukaryotes - 1 (source: NCBI BLink).	protein_coding		0.443562	4.55889e-07	0.00341414	0.597141	-1.67465	0.0760406	0.75209	-1.32963	0.19535	0.816297	-1.22504	0.217069	0.82448	-1.21289	0.804997	0.963001	-1.03842	0.804997	1.03842	1.03842	0.0389813	0.713397	-1.40174	0.869411	1.02541	1.02541	5.61794e-06	2.71343	2.71343	1.76661e-07	0.269686	-3.70802	0.00455672	0.609544	-1.64057	0.241308	1.20053	1.20053	0.89283	0.979651	-1.02077	0.241308	0.832968	-1.20053	0.89283
26951	AT5G37300	Encodes a bifunctional enzyme, wax ester synthase (WS) and diacylglycerol acyltransferase (DGAT). In vitro assay indicated a ratio of 10.9 between its WS and DGAT activities. Both mutant and in vivo expression/analysis in yeast studies indicated a role in wax biosynthesis.	protein_coding	(WSD1)	0.545436	0.0153905	0.00153544	0.56546	-1.76847	0.117692	0.780868	-1.28063	0.00911802	0.641762	-1.55821	0.0745298	0.751734	-1.33026	0.805783	0.963297	-1.0381	0.805783	1.0381	1.0381	0.355366	0.8673	-1.153	0.917232	1.01592	1.01592	0.306599	0.853869	-1.17114	0.198287	0.818108	-1.22233	0.029683	0.699746	-1.42909	0.991071	0.998301	-1.0017	0.17352	0.808093	-1.23748	0.991071	1.0017	1.0017	0.17352
12788	AT3G03230	esterase/lipase/thioesterase family protein; FUNCTIONS IN: catalytic activity; INVOLVED IN: biological_process unknown; LOCATED IN: membrane; EXPRESSED IN: leaf; BEST Arabidopsis thaliana protein match is: esterase/lipase/thioesterase family protein (TAIR:AT3G03240.1); Has 370 Blast hits to 368 proteins in 85 species: Archae - 0; Bacteria - 153; Metazoa - 0; Fungi - 14; Plants - 179; Viruses - 0;…	protein_coding		0.515345	0.0215135	0.00203592	0.627976	-1.59242	0.128077	0.816258	-1.2251	0.0111384	0.69564	-1.43752	0.0860824	0.793427	-1.26035	0.810523	0.969635	-1.03132	0.810523	1.03132	1.03132	0.467976	0.910234	-1.09862	0.948635	0.991756	-1.00831	0.356388	0.886793	-1.12766	0.358183	0.887201	-1.12714	0.0321873	0.743202	-1.34553	0.658565	1.05861	1.05861	0.201622	0.844959	-1.18349	0.658565	0.944631	-1.05861	0.201622
14844	AT3G22425	Encodes imidazoleglycerolphosphate dehydratase.	protein_coding	(IGPD)	0.465778	0.0444611	0.00742528	0.764859	-1.30743	0.446767	0.934025	-1.07064	0.166619	0.88091	-1.13519	0.0556705	0.834799	-1.19789	0.828687	0.980938	-1.01943	0.828687	1.01943	1.01943	0.190929	0.887365	-1.12693	0.806727	0.97847	-1.022	0.0259031	0.806679	-1.23965	0.425057	0.93088	-1.07425	0.00965642	0.773336	-1.2931	0.741132	0.971016	-1.02985	0.901338	0.989039	-1.01108	0.741132	1.02985	1.02985	0.901338
25432	AT5G22640	embryo defective 1211 (emb1211); FUNCTIONS IN: molecular_function unknown; INVOLVED IN: embryonic development ending in seed dormancy; LOCATED IN: chloroplast thylakoid membrane, chloroplast, chloroplast envelope; EXPRESSED IN: 23 plant structures; EXPRESSED DURING: 13 growth stages; CONTAINS InterPro DOMAIN/s: MORN motif (InterPro:IPR003409); Has 20090 Blast hits to 11448 proteins in 643 species…	protein_coding	embryo defective 1211 (emb1211)	0.814121	0.00634057	0.0111286	0.73399	-1.36242	0.190134	0.862881	-1.15891	0.0778325	0.816203	-1.22519	0.105382	0.831103	-1.20322	0.832149	1.02349	1.02349	0.832149	0.977047	-1.02349	0.0132214	0.740617	-1.35023	0.090602	1.21422	1.21422	0.0853075	0.820628	-1.21858	0.0207518	0.758436	-1.3185	0.0143141	0.743704	-1.34462	0.118002	0.836884	-1.19491	0.904441	0.98694	-1.01323	0.118002	1.19491	1.19491	0.904441
9265	AT2G16970	maternal effect embryo arrest 15 (MEE15); FUNCTIONS IN: tetracycline transporter activity; INVOLVED IN: embryonic development ending in seed dormancy; LOCATED IN: integral to membrane; EXPRESSED IN: 22 plant structures; EXPRESSED DURING: 13 growth stages; CONTAINS InterPro DOMAIN/s: Tetracycline resistance protein, TetA (InterPro:IPR001958), Major facilitator superfamily MFS-1 (InterPro:IPR011701…	protein_coding	maternal effect embryo arrest 15 (MEE15)	0.52893	2.40906e-07	0.0139384	0.766324	-1.30493	0.0974393	0.84388	-1.185	3.2857e-07	0.448023	-2.23203	0.444038	0.927119	-1.07861	0.832476	0.979481	-1.02095	0.832476	1.02095	1.02095	0.017321	1.29166	1.29166	0.0101734	1.32424	1.32424	0.227628	1.1286	1.1286	0.372507	1.0925	1.0925	0.900339	1.01234	1.01234	0.0576773	1.21796	1.21796	0.0107166	0.75698	-1.32104	0.0576773	0.821045	-1.21796	0.0107166
27996	AT5G46600	unknown protein; FUNCTIONS IN: molecular_function unknown; INVOLVED IN: biological_process unknown; LOCATED IN: cellular_component unknown; CONTAINS InterPro DOMAIN/s: Uncharacterised protein family UPF0005 (InterPro:IPR006214); BEST Arabidopsis thaliana protein match is: unknown protein (TAIR:AT5G46610.1); Has 350 Blast hits to 347 proteins in 92 species: Archae - 0; Bacteria - 113; Metazoa - 0;…	protein_coding		0.0318405	0.00225988	0.00626797	0.680638	-1.46921	0.06968	0.788309	-1.26854	0.052829	0.774258	-1.29156	0.338335	0.886247	-1.12835	0.833774	0.974238	-1.02644	0.833774	1.02644	1.02644	0.0231108	0.735399	-1.35981	0.164014	1.19538	1.19538	0.882817	0.981842	-1.01849	0.00139763	0.62389	-1.60285	0.00157006	0.628115	-1.59207	0.840211	0.975238	-1.02539	0.520913	1.08362	1.08362	0.840211	1.02539	1.02539	0.520913
11522	AT2G38220	protein binding / zinc ion binding; FUNCTIONS IN: protein binding, zinc ion binding; INVOLVED IN: biological_process unknown; LOCATED IN: cellular_component unknown; CONTAINS InterPro DOMAIN/s: Zinc finger, RING-type (InterPro:IPR001841); BEST Arabidopsis thaliana protein match is: protein binding / zinc ion binding (TAIR:AT2G38195.1); Has 1929 Blast hits to 1925 proteins in 192 species: Archae -…	protein_coding		0.22924	0.0142332	0.00419035	0.509291	-1.96351	0.155076	0.739455	-1.35235	0.195598	0.760945	-1.31416	0.116688	0.715009	-1.39858	0.855505	0.96326	-1.03814	0.855505	1.03814	1.03814	0.488348	0.866349	-1.15427	0.220203	0.772539	-1.29443	0.000935561	0.441086	-2.26713	0.862331	1.03629	1.03629	0.00992684	0.5535	-1.80668	0.358136	0.825821	-1.21092	0.686132	0.920128	-1.08681	0.358136	1.21092	1.21092	0.686132
177	AT1G02710	glycine-rich protein; FUNCTIONS IN: molecular_function unknown; INVOLVED IN: biological_process unknown; LOCATED IN: endomembrane system; Has 87773 Blast hits to 21059 proteins in 1292 species: Archae - 104; Bacteria - 30039; Metazoa - 26626; Fungi - 5362; Plants - 9346; Viruses - 1261; Other Eukaryotes - 15035 (source: NCBI BLink).	protein_coding		0.427584	1.84082e-05	0.0104287	0.673648	-1.48445	0.223796	0.841674	-1.18811	0.00600048	1.53894	1.53894	0.0925791	0.783769	-1.27589	0.879638	1.02118	1.02118	0.879638	0.979262	-1.02118	0.213789	0.838336	-1.19284	0.000208267	0.522149	-1.91516	0.729424	0.953189	-1.04911	0.00699468	0.656303	-1.52369	0.00184102	0.602069	-1.66094	0.78211	1.03905	1.03905	0.421608	1.11889	1.11889	0.78211	0.962417	-1.03905	0.421608
10122	AT2G24990	RIO1 family protein; FUNCTIONS IN: protein serine/threonine kinase activity, catalytic activity, ATP binding; LOCATED IN: cellular_component unknown; CONTAINS InterPro DOMAIN/s: RIO-like kinase (InterPro:IPR018934), Serine/threonine-protein kinase Rio1 (InterPro:IPR017407), RIO kinase (InterPro:IPR000687), RIO kinase, conserved site (InterPro:IPR018935), Protein kinase-like (InterPro:IPR011009); …	protein_coding		0.229032	0.000177549	0.0165088	0.766009	-1.30547	0.154996	0.861924	-1.16019	0.0064664	0.732314	-1.36554	0.315574	0.902	-1.10865	0.883409	0.985276	-1.01494	0.883409	1.01494	1.01494	0.00335311	0.709922	-1.4086	0.00129161	1.47342	1.47342	0.569073	1.05959	1.05959	0.0295615	0.788346	-1.26848	0.0562147	0.814715	-1.22742	0.805087	1.02529	1.02529	0.54448	0.940217	-1.06358	0.805087	0.975333	-1.02529	0.54448
27832	AT5G45095	unknown protein; FUNCTIONS IN: molecular_function unknown; INVOLVED IN: biological_process unknown; LOCATED IN: endomembrane system; BEST Arabidopsis thaliana protein match is: unknown protein (TAIR:AT4G08593.1); Has 9 Blast hits to 9 proteins in 1 species: Archae - 0; Bacteria - 0; Metazoa - 0; Fungi - 0; Plants - 9; Viruses - 0; Other Eukaryotes - 0 (source: NCBI BLink).	protein_coding		0.0686591	0.00216986	0.0033232	0.463913	-2.15558	0.0667016	0.644958	-1.55049	0.659485	0.904772	-1.10525	0.201207	0.742953	-1.34598	0.886365	0.968153	-1.03289	0.886365	1.03289	1.03289	0.376626	0.816516	-1.22472	0.0532058	0.627961	-1.59246	0.119815	1.44239	1.44239	0.0165242	0.550596	-1.81621	0.0281882	0.584017	-1.71228	0.186878	1.35985	1.35985	0.317011	0.794348	-1.25889	0.186878	0.735377	-1.35985	0.317011
10060	AT2G24440	selenium binding; FUNCTIONS IN: selenium binding; INVOLVED IN: cell redox homeostasis; LOCATED IN: cellular_component unknown; EXPRESSED IN: 23 plant structures; EXPRESSED DURING: 13 growth stages; CONTAINS InterPro DOMAIN/s: SelT/selW/selH selenoprotein (InterPro:IPR011893); BEST Arabidopsis thaliana protein match is: selenium binding (TAIR:AT4G31360.1); Has 1507 Blast hits to 989 proteins in 12…	protein_coding		0.152495	0.0545122	0.00829626	0.591825	-1.68969	0.103871	0.74046	-1.35051	0.617208	0.915017	-1.09288	0.270279	0.819572	-1.22015	0.887313	0.975225	-1.0254	0.887313	1.0254	1.0254	0.0424891	0.681077	-1.46826	0.77071	0.94966	-1.05301	0.461469	0.8768	-1.14051	0.102047	0.739174	-1.35286	0.0397422	0.677012	-1.47708	0.805458	0.957307	-1.0446	0.451486	0.874173	-1.14394	0.805458	1.0446	1.0446	0.451486
4803	AT1G52905	unknown protein; FUNCTIONS IN: molecular_function unknown; INVOLVED IN: biological_process unknown; LOCATED IN: cellular_component unknown; BEST Arabidopsis thaliana protein match is: unknown protein (TAIR:AT1G27565.1); Has 3 Blast hits to 3 proteins in 1 species: Archae - 0; Bacteria - 0; Metazoa - 0; Fungi - 0; Plants - 3; Viruses - 0; Other Eukaryotes - 0 (source: NCBI BLink).	protein_coding		0.319134	0.0295695	0.0157982	0.616938	-1.62091	0.533732	0.892423	-1.12054	0.308446	0.828419	-1.20712	0.0713672	0.707816	-1.4128	0.896709	0.976675	-1.02388	0.896709	1.02388	1.02388	0.313945	0.830242	-1.20447	0.552014	0.896988	-1.11484	0.379903	1.17537	1.17537	0.135223	0.75464	-1.32514	0.0679502	0.704481	-1.41948	0.216266	1.25906	1.25906	0.469098	0.875733	-1.1419	0.216266	0.794244	-1.25906	0.469098
24465	AT5G12280	RNA binding; FUNCTIONS IN: RNA binding; INVOLVED IN: RNA processing; LOCATED IN: cellular_component unknown; EXPRESSED IN: 7 plant structures; EXPRESSED DURING: 4 anthesis, petal differentiation and expansion stage; CONTAINS InterPro DOMAIN/s: SWAP/Surp (InterPro:IPR000061); BEST Arabidopsis thaliana protein match is: RNA binding (TAIR:AT3G49130.1).	protein_coding		0.0298711	0.0650265	0.0154451	0.720908	-1.38714	0.40012	0.900886	-1.11002	0.28069	0.87388	-1.14432	0.0685729	0.789954	-1.2659	0.91616	1.013	1.013	0.91616	0.98717	-1.013	0.108629	0.814506	-1.22774	0.917266	1.01282	1.01282	0.272597	0.871803	-1.14705	0.518512	1.08298	1.08298	0.544303	0.927927	-1.07767	0.887689	1.01748	1.01748	0.0528692	0.776901	-1.28716	0.887689	0.982823	-1.01748	0.0528692
13203	AT3G07030	nucleic acid binding; FUNCTIONS IN: nucleic acid binding; EXPRESSED IN: 24 plant structures; EXPRESSED DURING: 15 growth stages; CONTAINS InterPro DOMAIN/s: Alba, DNA/RNA-binding protein (InterPro:IPR002775); BEST Arabidopsis thaliana protein match is: nucleic acid binding (TAIR:AT1G76010.1).	protein_coding		0.0128807	0.00486615	0.00492135	0.668068	-1.49685	0.30922	0.878126	-1.13879	0.218197	0.853325	-1.17189	0.0512152	0.770446	-1.29795	0.920068	0.987464	-1.0127	0.920068	1.0127	1.0127	0.00556062	0.672886	-1.48614	0.23879	1.1635	1.1635	0.796985	0.968148	-1.0329	0.120979	0.816543	-1.22468	0.012727	0.70678	-1.41487	0.378908	1.1185	1.1185	0.655088	0.945227	-1.05795	0.378908	0.894054	-1.1185	0.655088
88	AT1G01810	unknown protein; FUNCTIONS IN: molecular_function unknown; INVOLVED IN: biological_process unknown; LOCATED IN: cellular_component unknown; Has 7 Blast hits to 7 proteins in 4 species: Archae - 0; Bacteria - 0; Metazoa - 4; Fungi - 0; Plants - 3; Viruses - 0; Other Eukaryotes - 0 (source: NCBI BLink).	protein_coding		0.647915	1.7293e-05	0.00507901	0.693791	-1.44136	0.190256	0.857162	-1.16664	0.00134359	0.646239	-1.54741	0.066057	0.800687	-1.24893	0.924628	1.01089	1.01089	0.924628	0.989229	-1.01089	0.00379142	0.683028	-1.46407	0.00100329	1.5718	1.5718	0.240743	1.14715	1.14715	0.0068275	0.704893	-1.41865	0.00223127	0.663978	-1.50607	0.0994317	1.21784	1.21784	0.701817	1.0449	1.0449	0.0994317	0.821125	-1.21784	0.701817
25279	AT5G20500	glutaredoxin, putative; FUNCTIONS IN: electron carrier activity, arsenate reductase (glutaredoxin) activity, protein disulfide oxidoreductase activity; INVOLVED IN: cell redox homeostasis; LOCATED IN: endomembrane system; EXPRESSED IN: 24 plant structures; EXPRESSED DURING: 15 growth stages; CONTAINS InterPro DOMAIN/s: Glutaredoxin (InterPro:IPR002109), Glutaredoxin active site (InterPro:IPR01176…	protein_coding		0.641598	0.033259	0.00492878	0.760735	-1.31452	0.203819	0.894777	-1.1176	0.364364	0.924642	-1.0815	0.0595704	0.843523	-1.1855	0.926363	1.00791	1.00791	0.926363	0.992152	-1.00791	0.39032	1.07691	1.07691	0.005483	0.763976	-1.30894	0.0699315	0.849606	-1.17702	0.801796	1.02165	1.02165	0.0602236	0.843933	-1.18493	0.741919	1.02852	1.02852	0.234015	0.901417	-1.10936	0.741919	0.972273	-1.02852	0.234015
20100	AT4G10280	FUNCTIONS IN: molecular_function unknown; LOCATED IN: endomembrane system; EXPRESSED IN: 22 plant structures; EXPRESSED DURING: 13 growth stages; CONTAINS InterPro DOMAIN/s: Cupin, RmlC-type (InterPro:IPR011051), Protein of unknown function DUF861, cupin-3 (InterPro:IPR008579), RmlC-like jelly roll fold (InterPro:IPR014710); BEST Arabidopsis thaliana protein match is: unknown protein (TAIR:AT4G10…	protein_coding		0.61137	0.0595339	0.0166749	0.645499	-1.54919	0.50434	0.894163	-1.11836	0.989882	0.997893	-1.00211	0.0538029	0.711131	-1.40621	0.927998	1.01515	1.01515	0.927998	0.985078	-1.01515	0.372065	0.860361	-1.1623	0.100777	0.75185	-1.33005	0.169887	0.790255	-1.26541	0.375276	0.86125	-1.1611	0.0325725	0.681655	-1.46702	0.992621	0.998463	-1.00154	0.743624	0.946959	-1.05601	0.992621	1.00154	1.00154	0.743624
5273	AT1G58130	pseudogene, putative heat shock transcription factor HSF30	pseudogene		0.272614	0.0123413	0.00302847	0.718135	-1.3925	0.160222	0.869594	-1.14996	0.098398	0.84662	-1.18117	0.0520154	0.819409	-1.22039	0.935477	1.00783	1.00783	0.935477	0.992228	-1.00783	0.166744	0.871581	-1.14734	0.778442	0.973217	-1.02752	0.8387	0.980561	-1.01982	0.283575	0.900077	-1.11102	0.0123133	0.765224	-1.30681	0.152101	1.15336	1.15336	0.512786	0.938464	-1.06557	0.152101	0.86703	-1.15336	0.512786
1514	AT1G15460	Encodes a efflux-type boron transporter. Over-expression improved plant growth under B toxic conditions.	protein_coding	REQUIRES HIGH BORON 4 (BOR4)	0.0100098	0.00083496	0.0122238	0.708481	-1.41147	0.21653	0.854684	-1.17002	0.0022709	0.64241	-1.55664	0.125831	0.821098	-1.21788	0.938899	1.00955	1.00955	0.938899	0.990542	-1.00955	0.231215	1.16403	1.16403	0.664108	0.947438	-1.05548	0.547494	1.07789	1.07789	0.34821	1.12518	1.12518	0.0507757	0.772798	-1.294	0.00197194	1.56939	1.56939	0.486713	0.916773	-1.09078	0.00197194	0.637192	-1.56939	0.486713
7410	AT1G79460	Encodes for a protein with ent-kaurene synthase B activity which catalyzes the second step in the cyclization of GGPP to ent-kaurene in the gibberellins biosynthetic pathway.	protein_coding	GA REQUIRING 2 (GA2)	0.886703	0.00260704	0.00431268	0.765489	-1.30635	0.183167	0.894116	-1.11842	0.275971	1.09498	1.09498	0.0813639	0.861033	-1.1614	0.944412	0.994319	-1.00571	0.944412	1.00571	1.00571	0.00265384	0.751454	-1.33075	0.382548	0.930319	-1.0749	0.11447	0.874334	-1.14373	0.057793	0.848396	-1.17869	0.0367582	0.832526	-1.20116	0.170628	0.891002	-1.12233	0.312176	0.919478	-1.08757	0.170628	1.12233	1.12233	0.312176
24841	AT5G16340	AMP-binding protein, putative; FUNCTIONS IN: catalytic activity; INVOLVED IN: metabolic process; CONTAINS InterPro DOMAIN/s: AMP-dependent synthetase and ligase (InterPro:IPR000873); BEST Arabidopsis thaliana protein match is: AAE5 (ACYL ACTIVATING ENZYME 5); catalytic (TAIR:AT5G16370.1); Has 50913 Blast hits to 47428 proteins in 2194 species: Archae - 554; Bacteria - 27741; Metazoa - 2839; Fungi…	protein_coding		0.416911	0.0248549	0.00647188	0.662324	-1.50983	0.278169	0.862598	-1.15929	0.937186	0.989515	-1.0106	0.0557132	0.762124	-1.31212	0.955556	1.00748	1.00748	0.955556	0.992574	-1.00748	0.0322796	0.734403	-1.36165	0.491231	0.911411	-1.0972	0.771125	0.961792	-1.03973	0.227388	0.847656	-1.17972	0.0554853	0.761907	-1.3125	0.614187	1.07004	1.07004	0.303196	0.869298	-1.15035	0.614187	0.934548	-1.07004	0.303196
7578	AT2G01080	FUNCTIONS IN: molecular_function unknown; INVOLVED IN: biological_process unknown; LOCATED IN: plasma membrane; EXPRESSED IN: 14 plant structures; EXPRESSED DURING: 6 growth stages; CONTAINS InterPro DOMAIN/s: Harpin-induced 1 (InterPro:IPR010847); BEST Arabidopsis thaliana protein match is: unknown protein (TAIR:AT3G54200.1); Has 388 Blast hits to 387 proteins in 21 species: Archae - 0; Bacteria…	protein_coding		0.488436	0.169005	0.0126688	0.726399	-1.37665	0.156466	0.844206	-1.18455	0.0747683	0.804855	-1.24246	0.222562	0.865417	-1.15551	0.96034	0.994264	-1.00577	0.96034	1.00577	1.00577	0.210016	1.16038	1.16038	0.0423096	0.77778	-1.28571	0.305269	0.886361	-1.12821	1	1	1	0.160757	0.845768	-1.18236	0.686093	1.048	1.048	0.200297	0.858863	-1.16433	0.686093	0.954202	-1.048	0.200297
20193	AT4G11110	Encodes a member of the SPA (suppressor of phyA-105) protein family (SPA1-SPA4). SPA proteins contain an N-terminal serine/threonine kinase-like motif followed by a coiled-coil structure and a C-terminal WD-repeat domain. SPA proteins function redundantly in suppressing photomorphogenesis in dark- and light-grown seedlings. SPA2 primarily regulates seedling development in darkness and has little …	protein_coding	SPA1-RELATED 2 (SPA2)	0.81953	0.00432046	0.00959838	0.768633	-1.30101	0.373898	0.9214	-1.0853	0.959253	0.995367	-1.00466	0.0652598	0.837678	-1.19378	0.963507	0.99585	-1.00417	0.963507	1.00417	1.00417	0.0061732	0.754242	-1.32583	0.795836	1.02382	1.02382	0.948121	1.00593	1.00593	0.00295714	0.731029	-1.36794	0.0137012	0.780552	-1.28114	0.51466	0.942109	-1.06145	0.865631	0.98473	-1.01551	0.51466	1.06145	1.06145	0.865631
29606	AT5G61610	INVOLVED IN: lipid storage; LOCATED IN: monolayer-surrounded lipid storage body, endomembrane system, integral to membrane, membrane; CONTAINS InterPro DOMAIN/s: Oleosin (InterPro:IPR000136); Has 6250 Blast hits to 2851 proteins in 405 species: Archae - 6; Bacteria - 1198; Metazoa - 1427; Fungi - 369; Plants - 513; Viruses - 103; Other Eukaryotes - 2634 (source: NCBI BLink).	protein_coding		0.948469	0.00318915	0.00240287	0.446434	-2.23997	0.147684	0.711144	-1.40619	0.503158	0.857719	-1.16588	0.0589234	0.634035	-1.5772	0.965198	0.990119	-1.00998	0.965198	1.00998	1.00998	0.0891556	0.666643	-1.50005	0.285698	0.780763	-1.2808	0.896837	0.970915	-1.02996	0.00162145	0.428186	-2.33543	0.00470623	0.47946	-2.08568	0.53344	0.867084	-1.15329	0.75421	0.931119	-1.07398	0.53344	1.15329	1.15329	0.75421
29466	AT5G60240	unknown protein; FUNCTIONS IN: molecular_function unknown; INVOLVED IN: biological_process unknown; LOCATED IN: cellular_component unknown; Has 0 Blast hits to 0 proteins in 0 species (source: NCBI BLink).	protein_coding		0.395356	0.0635531	0.00562869	0.571807	-1.74884	0.173192	0.779301	-1.2832	0.0624083	0.704434	-1.41958	0.089522	0.728951	-1.37183	0.97058	1.00657	1.00657	0.97058	0.993469	-1.00657	0.809622	0.958064	-1.04377	0.357405	0.847256	-1.18028	0.508081	0.888329	-1.12571	0.054931	0.696163	-1.43645	0.0487998	0.68866	-1.4521	0.547177	0.898008	-1.11358	0.303521	0.830318	-1.20436	0.547177	1.11358	1.11358	0.303521
21782	AT4G25315	Expressed protein; FUNCTIONS IN: molecular_function unknown; INVOLVED IN: biological_process unknown; LOCATED IN: cellular_component unknown; Has 13 Blast hits to 13 proteins in 6 species: Archae - 0; Bacteria - 0; Metazoa - 0; Fungi - 0; Plants - 13; Viruses - 0; Other Eukaryotes - 0 (source: NCBI BLink).	protein_coding		0.643643	0.0802514	0.00964203	0.611754	-1.63464	0.338301	0.847822	-1.17949	0.519185	0.895621	-1.11654	0.0720614	0.724612	-1.38005	0.980176	0.995788	-1.00423	0.980176	1.00423	1.00423	0.356302	0.853112	-1.17218	0.202392	0.800657	-1.24897	0.57164	0.907933	-1.1014	0.0879627	0.737918	-1.35516	0.108997	0.752862	-1.32826	0.495579	0.889911	-1.12371	0.232499	0.812571	-1.23066	0.495579	1.12371	1.12371	0.232499
850	AT1G09200	histone H3; FUNCTIONS IN: DNA binding; INVOLVED IN: nucleosome assembly; LOCATED IN: nucleus, chloroplast, nucleosome; EXPRESSED IN: 24 plant structures; EXPRESSED DURING: 15 growth stages; CONTAINS InterPro DOMAIN/s: Histone H3 (InterPro:IPR000164), Histone-fold (InterPro:IPR009072), Histone core (InterPro:IPR007125); BEST Arabidopsis thaliana protein match is: histone H3 (TAIR:AT5G65360.1); Has…	protein_coding		0.679745	0.0947155	0.0128661	0.66668	-1.49997	0.380916	0.877639	-1.13942	0.797819	0.962973	-1.03845	0.0726723	0.757053	-1.32091	0.981582	1.0034	1.0034	0.981582	0.996609	-1.0034	0.601843	0.925796	-1.08015	0.0620325	0.747805	-1.33725	0.280338	0.850569	-1.17568	0.32207	0.862422	-1.15952	0.269708	0.847372	-1.18012	0.334162	0.865677	-1.15517	0.117259	0.786762	-1.27103	0.334162	1.15517	1.15517	0.117259
17936	AT3G56570	SET domain-containing protein; FUNCTIONS IN: molecular_function unknown; INVOLVED IN: biological_process unknown; LOCATED IN: cellular_component unknown; CONTAINS InterPro DOMAIN/s: RuBisCO-cytochrome methylase, RMS1 (InterPro:IPR011383), SET (InterPro:IPR001214); BEST Arabidopsis thaliana protein match is: ribulose-1,5 bisphosphate carboxylase oxygenase large subunit N-methyltransferase, putativ…	protein_coding		0.999809	0.00289684	0.00389435	0.633204	-1.57927	0.126158	0.803513	-1.24453	0.887834	1.01962	1.01962	0.101473	0.790111	-1.26565	0.984833	0.997386	-1.00262	0.984833	1.00262	1.00262	0.00141439	0.593334	-1.68539	0.74094	1.04666	1.04666	0.493597	0.909385	-1.09964	0.0309344	0.725585	-1.3782	0.00313376	0.624428	-1.60147	0.689518	1.05671	1.05671	0.91928	1.01406	1.01406	0.689518	0.946337	-1.05671	0.91928
30189	AT5G67260	Encode CYCD3;2, a CYCD3 D-type cyclin. Important for determining cell number in developing lateral organs. Mediating cytokinin effects in apical growth and development.	protein_coding	CYCLIN D3;2 (CYCD3;2)	0.987918	0.0125788	0.0106165	0.757018	-1.32097	0.217193	0.883682	-1.13163	0.673169	1.04222	1.04222	0.130262	0.857673	-1.16595	0.990384	0.998822	-1.00118	0.990384	1.00118	1.00118	0.32816	0.907477	-1.10196	0.0343556	0.800404	-1.24937	0.349162	0.911343	-1.09728	0.148347	0.863998	-1.15741	0.00584928	0.736505	-1.35776	0.497522	1.0691	1.0691	0.778997	1.02785	1.02785	0.497522	0.935364	-1.0691	0.778997
[truncated: 8 more columns]

## Sheet: Flg up misregulated (C3)
Column #	Probeset ID	gene_name	SEQ_URL	p-value(Batch)	p-value(Label)	p-value(B vs. A)	Ratio(B vs. A)	Fold-Change(B vs. A)	p-value(C vs. A)	Ratio(C vs. A)	Fold-Change(C vs. A)	p-value(D vs. A)	Ratio(D vs. A)	Fold-Change(D vs. A)	p-value(E vs. C)	Ratio(E vs. C)	Fold-Change(E vs. C)	p-value(B vs. E)	Ratio(B vs. E)	Fold-Change(B vs. E)	p-value(E vs. B)	Ratio(E vs. B)	Fold-Change(E vs. B)	p-value(F vs. D)	Ratio(F vs. D)	Fold-Change(F vs. D)	p-value(B vs. F)	Ratio(B vs. F)	Fold-Change(B vs. F)	p-value(J vs. A)	Ratio(J vs. A)	Fold-Change(J vs. A)	p-value(K vs. J)	Ratio(K vs. J)	Fold-Change(K vs. J)	p-value(G vs. A)	Ratio(G vs. A)	Fold-Change(G vs. A)	p-value(K vs. G)	Ratio(K vs. G)	Fold-Change(K vs. G)	p-value(B vs. G)	Ratio(B vs. G)	Fold-Change(B vs. G)	p-value(G vs. K)	Ratio(G vs. K)	Fold-Change(G vs. K)	p-value(G vs. B)	Ratio(G vs. B)
10527	AT2G28780	AT2G28780	F8N16_7'; unknown protein|http://www.arabidopsis.org/servlets/TairObject?type=lo	0.000683977	8.41792e-08	0.138215	1.25299	1.25299	0.000847173	0.553379	-1.80708	2.03348e-07	0.287108	-3.48302	0.000881344	1.80216	1.80216	0.133834	1.25641	1.25641	0.133834	0.795919	-1.25641	0.821624	1.03368	1.03368	2.88287e-08	4.22199	4.22199	0.0831925	0.765614	-1.30614	0.84598	1.02895	1.02895	0.120202	0.788795	-1.26776	0.992968	0.998707	-1.00129	0.00555508	1.58849	1.58849	0.992968	1.00129	1.00129	0.00555508	0.62953
28610	AT5G52250	AT5G52250	F17P19_15'; nucleotide binding|http://www.arabidopsis.org/servlets/TairObject?ty	0.00273062	9.88639e-06	0.397117	1.08503	1.08503	0.000624608	0.671907	-1.4883	0.00117606	0.691191	-1.44678	0.0086513	1.32375	1.32375	0.0500571	1.2199	1.2199	0.0500571	0.819737	-1.2199	0.0077765	1.33011	1.33011	0.0963732	1.1802	1.1802	0.840944	1.01932	1.01932	0.00495863	1.35714	1.35714	0.0293106	1.25165	1.25165	0.301951	1.10522	1.10522	0.14724	0.866877	-1.15357	0.301951	0.904797	-1.10522	0.14724	1.15357
25423	AT5G22555	AT5G22555	http://www.arabidopsis.org/servlets/TairObject?type=locus&name=AT5G22555	0.00616643	3.42373e-05	0.0629594	1.59707	1.59707	0.697978	0.911592	-1.09698	0.000721904	2.65644	2.65644	0.00799549	2.03278	2.03278	0.534638	0.861849	-1.1603	0.534638	1.1603	1.1603	0.240102	1.33087	1.33087	0.00372204	0.451737	-2.21368	0.327939	0.789461	-1.26669	0.83416	1.05112	1.05112	0.833192	0.951085	-1.05143	0.56853	0.872496	-1.14614	0.0418203	1.6792	1.6792	0.56853	1.14614	1.14614	0.0418203	0.595521
30034	AT5G65800	ACS5	ACC SYNTHASE 5|CIN5|CYTOKININ-INSENSITIVE 5|ETHYLENE OVERPRODUCER 2|ETO2|MPA24.1	0.0066336	1.27889e-11	0.50795	0.932766	-1.07208	1.59262e-09	0.284994	-3.50885	7.74241e-09	0.324791	-3.0789	0.0157531	1.3199	1.3199	1.49286e-07	2.47967	2.47967	1.49286e-07	0.403279	-2.47967	6.29677e-07	0.442997	-2.25735	4.12125e-12	6.48287	6.48287	0.0154898	0.75699	-1.32102	0.903538	0.987425	-1.01274	0.0531923	0.806905	-1.2393	0.467414	0.926344	-1.07951	0.177592	1.15598	1.15598	0.467414	1.07951	1.07951	0.177592	0.865067
23703	AT5G04480	AT5G04480	T32M21_80'; unknown protein|http://www.arabidopsis.org/servlets/TairObject?type=	0.00724276	0.000128963	0.0975394	1.12803	1.12803	0.0392157	0.857515	-1.16616	0.638697	1.03331	1.03331	0.000975231	1.31741	1.31741	0.983038	0.998523	-1.00148	0.983038	1.00148	1.00148	0.00544459	1.24588	1.24588	0.0714948	0.876221	-1.14126	0.416554	0.944507	-1.05875	0.00370609	1.26155	1.26155	0.000739937	1.32933	1.32933	0.129493	0.89635	-1.11564	0.0289917	0.848567	-1.17846	0.129493	1.11564	1.11564	0.0289917	1.17846
6794	AT1G73410	MYB54	BW54|T9L24.38|T9L24_38'; MYB54; DNA binding / transcription factor|http://www.ar	0.00797812	0.0535263	0.626422	1.0592	1.0592	0.175446	0.848492	-1.17856	0.886484	1.01695	1.01695	0.00622176	1.44022	1.44022	0.235058	0.866763	-1.15372	0.235058	1.15372	1.15372	0.768738	0.965936	-1.03526	0.524706	1.07828	1.07828	0.823883	0.974124	-1.02656	0.0786109	0.804345	-1.24325	0.302893	0.883944	-1.13129	0.313557	0.886404	-1.12815	0.138121	1.19827	1.19827	0.313557	1.12815	1.12815	0.138121	0.834538
6002	AT1G65810	AT1G65810	F1E22_16'; unknown protein|http://www.arabidopsis.org/servlets/TairObject?type=l	0.00895348	0.00598206	0.566599	1.04798	1.04798	0.728468	1.0287	1.0287	0.953233	1.00478	1.00478	0.0038608	1.31033	1.31033	0.00628882	0.777469	-1.28623	0.00628882	1.28623	1.28623	0.0659632	1.17124	1.17124	0.166946	0.890506	-1.12296	0.00153839	1.35687	1.35687	0.110744	0.873526	-1.14479	0.170413	1.12184	1.12184	0.502114	1.05654	1.05654	0.407696	0.934165	-1.07047	0.502114	0.946488	-1.05654	0.407696	1.07047
16957	AT3G47080	AT3G47080	http://www.arabidopsis.org/servlets/TairObject?type=locus&name=AT3G47080	0.0257528	0.00629216	0.142641	1.15985	1.15985	0.0264744	0.790516	-1.265	0.0136118	0.766009	-1.30547	0.0124075	1.31112	1.31112	0.259321	1.11904	1.11904	0.259321	0.89362	-1.11904	0.00360695	1.3877	1.3877	0.378022	1.09111	1.09111	0.283127	0.898693	-1.11273	0.354856	1.09596	1.09596	0.476735	1.07259	1.07259	0.388474	0.918276	-1.089	0.428019	1.08135	1.08135	0.388474	1.089	1.089	0.428019	0.92477
9122	AT2G15680	AT2G15680	http://www.arabidopsis.org/servlets/TairObject?type=locus&name=AT2G15680	0.0260283	0.00128877	0.0504073	1.29341	1.29341	0.266049	1.15045	1.15045	0.015904	1.38798	1.38798	0.013046	1.40434	1.40434	0.0860757	0.800563	-1.24912	0.0860757	1.24912	1.24912	0.0143623	1.39639	1.39639	0.00427929	0.66734	-1.49849	0.812871	1.0297	1.0297	0.0410593	1.31023	1.31023	0.030035	1.33582	1.33582	0.935943	1.00998	1.00998	0.794175	0.968254	-1.03279	0.935943	0.990121	-1.00998	0.794175	1.03279
20917	AT4G17215	AT4G17215	http://www.arabidopsis.org/servlets/TairObject?type=locus&name=AT4G17215	0.0265837	3.48781e-05	0.0750141	1.18389	1.18389	0.577782	0.950879	-1.05166	0.00758345	1.31085	1.31085	0.00655883	1.31893	1.31893	0.52472	0.943983	-1.05934	0.52472	1.05934	1.05934	0.00231971	1.37786	1.37786	0.0002108	0.655469	-1.52562	0.303944	0.910144	-1.09873	0.0460152	1.21136	1.21136	0.303484	1.09883	1.09883	0.97032	1.00336	1.00336	0.412683	1.07741	1.07741	0.97032	0.996655	-1.00336	0.412683	0.928152
21951	AT4G26950	AT4G26950	F10M23_290'; unknown protein|http://www.arabidopsis.org/servlets/TairObject?type	0.0280394	4.60419e-05	0.88419	0.979307	-1.02113	0.204956	0.829701	-1.20525	2.30046e-05	0.435369	-2.2969	0.0161724	1.4619	1.4619	0.149437	0.807386	-1.23857	0.149437	1.23857	1.23857	0.0124234	1.48863	1.48863	0.00997971	1.51103	1.51103	0.627334	1.07244	1.07244	0.00136122	0.578943	-1.72729	0.0547217	0.746151	-1.34021	0.211728	0.83211	-1.20176	0.0722461	1.31248	1.31248	0.211728	1.20176	1.20176	0.0722461	0.761918
11625	AT2G39220	AT2G39220	T16B24_14'; nutrient reservoir|http://www.arabidopsis.org/servlets/TairObject?ty	0.0290562	0.00872661	0.931198	1.00945	1.00945	0.275461	0.885972	-1.1287	0.00279436	0.685062	-1.45972	0.0159067	1.33515	1.33515	0.158573	0.853364	-1.17183	0.158573	1.17183	1.17183	0.0156367	1.33635	1.33635	0.375647	1.10264	1.10264	0.61785	1.05607	1.05607	0.625552	0.948049	-1.0548	0.879978	1.01659	1.01659	0.888678	0.984867	-1.01537	0.948413	0.992978	-1.00707	0.888678	1.01537	1.01537	0.948413	1.00707
28060	AT5G47130	AT5G47130	K14A3_8'; unknown protein|http://www.arabidopsis.org/servlets/TairObject?type=lo	0.0375041	0.000349062	0.112759	1.17539	1.17539	0.229317	0.886597	-1.12791	0.00769095	0.745721	-1.34099	0.00657744	1.35067	1.35067	0.848985	0.981536	-1.01881	0.848985	1.01881	1.01881	8.29229e-05	1.65439	1.65439	0.621866	0.952722	-1.04962	0.79327	1.02599	1.02599	0.355379	0.91242	-1.09599	0.0130617	0.764259	-1.30846	0.0513013	1.2249	1.2249	0.000386981	1.53794	1.53794	0.0513013	0.816396	-1.2249	0.000386981	0.650219
3421	AT1G34904	N/A	http://www.arabidopsis.org/servlets/TairObject?type=locus&name=AT1G34904	0.0431283	5.20311e-07	0.507787	1.04366	1.04366	0.885946	1.00924	1.00924	0.343209	1.06355	1.06355	0.000142397	1.3672	1.3672	0.000423346	0.756373	-1.3221	0.000423346	1.3221	1.3221	2.26678e-07	1.71637	1.71637	1.43214e-07	0.571729	-1.74908	0.979371	0.998345	-1.00166	0.318988	1.06703	1.06703	0.0342056	1.15725	1.15725	0.207727	0.920517	-1.08635	0.120987	0.901848	-1.10883	0.207727	1.08635	1.08635	0.120987	1.10883
6266	AT1G68250	AT1G68250	T22E19_12'; unknown protein|http://www.arabidopsis.org/servlets/TairObject?type=	0.0524713	0.0129506	0.128821	1.13782	1.13782	0.789686	0.978371	-1.02211	0.223877	1.1074	1.1074	0.00246731	1.33531	1.33531	0.105828	0.870937	-1.14819	0.105828	1.14819	1.14819	0.624112	0.960517	-1.04111	0.415541	1.06971	1.06971	0.216313	1.10936	1.10936	0.123001	0.87698	-1.14028	0.227139	0.903696	-1.10657	0.373754	1.07656	1.07656	0.0114018	1.25907	1.25907	0.373754	0.928884	-1.07656	0.0114018	0.794234
10249	AT2G26150	ATHSFA2	T19L18.4|T19L18_4'; ATHSFA2; DNA binding / transcription factor|http://www.arabi	0.0548814	0.00443716	0.309135	1.13155	1.13155	0.097801	0.813122	-1.22983	0.00381462	0.671851	-1.48843	0.00772268	1.43079	1.43079	0.816405	0.972612	-1.02816	0.816405	1.02816	1.02816	0.00164405	1.55989	1.55989	0.523757	1.07971	1.07971	0.632901	0.944319	-1.05896	0.135887	1.20293	1.20293	0.583706	0.936315	-1.06802	0.119941	1.21322	1.21322	0.127011	1.20851	1.20851	0.119941	0.824255	-1.21322	0.127011	0.827465
8192	AT2G06490	N/A	http://www.arabidopsis.org/servlets/TairObject?type=locus&name=AT2G06490	0.0716926	0.0789424	0.486198	0.928107	-1.07746	0.836599	1.02218	1.02218	0.810594	1.02583	1.02583	0.0127675	1.3409	1.3409	0.00184134	0.677132	-1.47682	0.00184134	1.47682	1.47682	0.505496	1.0739	1.0739	0.120997	0.842483	-1.18697	0.937986	1.00831	1.00831	0.809031	0.974612	-1.02605	0.485786	1.07754	1.07754	0.391769	0.911992	-1.0965	0.172972	0.861321	-1.16101	0.391769	1.0965	1.0965	0.172972	1.16101
11987	AT2G42650	AT2G42650	F14N22_8'; structural constituent of ribosome|http://www.arabidopsis.org/servlet	0.0751272	0.00029554	0.0858338	1.18026	1.18026	0.493439	0.938519	-1.06551	0.00515079	0.745926	-1.34062	0.00554491	1.33637	1.33637	0.511661	0.941044	-1.06265	0.511661	1.06265	1.06265	0.470235	1.06925	1.06925	0.000518448	1.4798	1.4798	0.877557	1.01427	1.01427	0.453621	1.07201	1.07201	0.0958891	1.17372	1.17372	0.410728	0.926378	-1.07947	0.951837	1.00557	1.00557	0.410728	1.07947	1.07947	0.951837	0.994461
17971	AT3G56920	AT3G56920	http://www.arabidopsis.org/servlets/TairObject?type=locus&name=AT3G56920	0.0768931	0.140352	0.144556	1.15152	1.15152	0.194725	0.882962	-1.13255	0.799419	0.976519	-1.02405	0.01115	1.30186	1.30186	0.984943	1.00176	1.00176	0.984943	0.998239	-1.00176	0.854504	0.983007	-1.01729	0.0653209	1.19959	1.19959	0.610547	0.953349	-1.04893	0.539171	1.05941	1.05941	0.54901	0.945254	-1.05792	0.481761	1.06848	1.06848	0.0475355	1.21821	1.21821	0.481761	0.935907	-1.06848	0.0475355	0.820876
15484	AT3G28155	AT3G28155	http://www.arabidopsis.org/servlets/TairObject?type=locus&name=AT3G28155	0.0773946	0.00123222	0.244687	1.16862	1.16862	0.407848	0.89613	-1.11591	0.239859	1.17058	1.17058	0.00820202	1.47567	1.47567	0.352245	0.883717	-1.13158	0.352245	1.13158	1.13158	0.00159455	1.63138	1.63138	0.00155141	0.61195	-1.63412	0.886518	1.01888	1.01888	0.619711	1.06747	1.06747	0.988494	0.998112	-1.00189	0.515074	1.08969	1.08969	0.239253	1.17083	1.17083	0.515074	0.917695	-1.08969	0.239253	0.854094
1768	AT1G17950	MYB52	BW52|F2H15.17|F2H15_17'; MYB52; DNA binding / transcription factor|http://www.ar	0.0912455	1.28223e-08	0.47498	1.07422	1.07422	0.851849	0.981597	-1.01875	1.94526e-06	2.03265	2.03265	0.00960477	1.33338	1.33338	0.0605964	0.820738	-1.21842	0.0605964	1.21842	1.21842	0.0104401	1.32816	1.32816	6.29296e-08	0.397906	-2.51316	0.118828	0.851054	-1.17501	0.842653	1.01994	1.01994	0.653527	0.956226	-1.04578	0.337418	0.90776	-1.10161	0.251776	1.1234	1.1234	0.337418	1.10161	1.10161	0.251776	0.890158
21731	AT4G24805	AT4G24805	http://www.arabidopsis.org/servlets/TairObject?type=locus&name=AT4G24805	0.0923421	0.000105263	0.0642533	1.23773	1.23773	0.00993836	0.730708	-1.36854	0.070161	0.812027	-1.23149	0.000244548	1.65458	1.65458	0.829604	1.02375	1.02375	0.829604	0.976799	-1.02375	1.43583e-05	1.93165	1.93165	0.0422351	0.789093	-1.26728	0.52625	0.932839	-1.072	0.384914	1.10061	1.10061	0.623464	1.05519	1.05519	0.80186	0.972992	-1.02776	0.156466	1.173	1.173	0.80186	1.02776	1.02776	0.156466	0.852517
23495	AT5G02490	AT5G02490	T22P11_80'; ATP binding|http://www.arabidopsis.org/servlets/TairObject?type=locu	0.0980736	0.000172899	0.0673072	1.30366	1.30366	0.262194	0.854686	-1.17002	0.000752269	0.570764	-1.75204	0.00304622	1.60177	1.60177	0.722062	0.952264	-1.05013	0.722062	1.05013	1.05013	0.000887469	1.73347	1.73347	0.0580424	1.31762	1.31762	0.586725	1.07783	1.07783	0.122278	1.24663	1.24663	0.204667	1.1956	1.1956	0.400285	1.12384	1.12384	0.530948	1.09038	1.09038	0.400285	0.889809	-1.12384	0.530948	0.91711
25622	AT5G24390	AT5G24390	K16H17_10'; unknown protein|http://www.arabidopsis.org/servlets/TairObject?type=	0.113015	0.00936506	0.22392	1.17993	1.17993	0.0304996	0.733182	-1.36392	0.0221096	0.717934	-1.39289	0.0076892	1.48952	1.48952	0.562411	1.08043	1.08043	0.562411	0.925555	-1.08043	0.00127953	1.66487	1.66487	0.922568	0.98717	-1.013	0.748255	0.958196	-1.04363	0.588868	1.0748	1.0748	0.971154	0.995208	-1.00482	0.796844	1.03483	1.03483	0.211377	1.18561	1.18561	0.796844	0.966347	-1.03483	0.211377	0.843446
18226	AT3G59440	AT3G59440	http://www.arabidopsis.org/servlets/TairObject?type=locus&name=AT3G59440	0.124901	0.0102421	0.0605375	1.22368	1.22368	0.419789	0.920549	-1.08631	0.756801	0.968996	-1.032	0.00418979	1.39583	1.39583	0.631791	0.952334	-1.05005	0.631791	1.05005	1.05005	0.00387132	1.40107	1.40107	0.314206	0.901336	-1.10946	0.0893959	1.19814	1.19814	0.638065	1.0491	1.0491	0.0698673	1.21435	1.21435	0.734506	1.0351	1.0351	0.939897	1.00769	1.00769	0.734506	0.966088	-1.0351	0.939897	0.992372
14053	AT3G15230	AT3G15230	http://www.arabidopsis.org/servlets/TairObject?type=locus&name=AT3G15230	0.125914	0.102389	0.411378	1.16449	1.16449	0.284761	0.818885	-1.22117	0.180076	0.776408	-1.28798	0.0108615	1.68223	1.68223	0.36584	0.845332	-1.18297	0.36584	1.18297	1.18297	0.0436135	1.48517	1.48517	0.957237	1.00988	1.00988	0.869829	1.03052	1.03052	0.437537	1.1546	1.1546	0.854059	0.966814	-1.03433	0.267154	1.23068	1.23068	0.318127	1.20446	1.20446	0.267154	0.812558	-1.23068	0.318127	0.830246
8352	AT2G07686	N/A	http://www.arabidopsis.org/servlets/TairObject?type=locus&name=AT2G07686	0.132337	0.000146351	0.300244	1.18034	1.18034	0.327684	0.855247	-1.16925	0.0014811	1.80924	1.80924	0.0132463	1.53926	1.53926	0.491127	0.896608	-1.11531	0.491127	1.11531	1.11531	0.289416	1.18494	1.18494	0.00140458	0.550569	-1.8163	0.386895	0.871307	-1.1477	0.471121	1.1211	1.1211	0.902331	1.0195	1.0195	0.786023	0.958145	-1.04368	0.358267	1.15776	1.15776	0.786023	1.04368	1.04368	0.358267	0.863735
27427	AT5G41570	WRKY24	MBK23.9|MBK23_9'; WRKY24; transcription factor|http://www.arabidopsis.org/servle	0.151993	5.68781e-05	0.162106	1.23295	1.23295	0.305193	1.1634	1.1634	0.00294226	1.64961	1.64961	0.00485826	1.59451	1.59451	0.0113612	0.664642	-1.50457	0.0113612	1.50457	1.50457	0.070693	1.3187	1.3187	0.00108988	0.566782	-1.76435	0.414528	0.887199	-1.12714	0.638053	1.07091	1.07091	0.856473	1.02661	1.02661	0.595287	0.925486	-1.08051	0.218145	1.20099	1.20099	0.595287	1.08051	1.08051	0.218145	0.832647
8385	AT2G07719	AT2G07719	T18C6_24'; unknown protein|http://www.arabidopsis.org/servlets/TairObject?type=l	0.156545	0.00827214	0.093809	1.264	1.264	0.624025	0.936389	-1.06793	0.0194455	1.40714	1.40714	0.00570824	1.52099	1.52099	0.377538	0.887491	-1.12677	0.377538	1.12677	1.12677	0.141328	1.22566	1.22566	0.0311159	0.732889	-1.36446	0.365228	1.13038	1.13038	0.372141	1.12834	1.12834	0.206968	1.18882	1.18882	0.600077	1.07287	1.07287	0.647271	1.06324	1.06324	0.600077	0.932076	-1.07287	0.647271	0.940519
13156	AT3G06560	AT3G06560	F5E6_11'; nucleic acid binding / polynucleotide adenylyltransferase|http://www.a	0.157943	0.00280279	0.34979	1.08048	1.08048	0.11078	0.873141	-1.14529	0.767591	1.02445	1.02445	0.000223384	1.46323	1.46323	0.0534002	0.845701	-1.18245	0.0534002	1.18245	1.18245	0.0125088	1.25361	1.25361	0.04718	0.841318	-1.18861	0.76503	1.02473	1.02473	0.259408	0.910314	-1.09852	0.502913	1.05662	1.05662	0.140536	0.88284	-1.13271	0.784725	1.02258	1.02258	0.140536	1.13271	1.13271	0.784725	0.977923
11472	AT2G37720	AT2G37720	F13M22_22'; unknown protein|http://www.arabidopsis.org/servlets/TairObject?type=	0.158973	2.63803e-06	0.387493	1.11418	1.11418	0.966381	0.994803	-1.00522	0.259776	1.1528	1.1528	0.00134056	1.60268	1.60268	0.00951792	0.698827	-1.43097	0.00951792	1.43097	1.43097	4.70011e-05	1.95668	1.95668	2.73353e-05	0.49395	-2.0245	0.506361	0.9206	-1.08625	3.67159e-05	1.98714	1.98714	1.95571e-05	2.06825	2.06825	0.328203	0.884493	-1.13059	0.000110768	0.538705	-1.8563	0.328203	1.13059	1.13059	0.000110768	1.8563
16264	AT3G42245	N/A	http://www.arabidopsis.org/servlets/TairObject?type=locus&name=AT3G42245	0.16301	0.000147796	0.261721	1.11127	1.11127	0.375302	0.920624	-1.08622	0.840136	1.01877	1.01877	0.00012788	1.57531	1.57531	0.00968787	0.766248	-1.30506	0.00968787	1.30506	1.30506	0.000164998	1.55742	1.55742	0.00120316	0.700388	-1.42778	0.439886	0.930689	-1.07447	0.0424936	1.22127	1.22127	0.435081	1.0753	1.0753	0.549433	1.05702	1.05702	0.72151	1.03345	1.03345	0.549433	0.946053	-1.05702	0.72151	0.967636
10251	AT2G26170	CYP711A1	MORE AXILLARY BRANCHES|MORE AXILLARY BRANCHES 1|T1D16.19|T1D16_19'; CYP711A1; he	0.185621	2.04706e-06	0.0970375	1.1625	1.1625	0.123979	0.87049	-1.14878	2.02818e-06	0.539492	-1.8536	0.002714	1.35329	1.35329	0.878561	0.986825	-1.01335	0.878561	1.01335	1.01335	6.08714e-05	1.58391	1.58391	0.00238249	1.36043	1.36043	0.334505	0.91851	-1.08872	0.180845	1.12696	1.12696	0.0554246	1.193	1.193	0.116013	0.867659	-1.15253	0.76564	0.974432	-1.02624	0.116013	1.15253	1.15253	0.76564	1.02624
22697	AT4G33905	AT4G33905	http://www.arabidopsis.org/servlets/TairObject?type=locus&name=AT4G33905	0.199658	7.94441e-07	0.182322	1.23531	1.23531	0.753436	1.04963	1.04963	3.55377e-06	2.84713	2.84713	0.00850066	1.57545	1.57545	0.0723058	0.747026	-1.33864	0.0723058	1.33864	1.33864	0.123007	1.27992	1.27992	2.35911e-06	0.33899	-2.94994	0.41912	1.13395	1.13395	0.884832	1.02256	1.02256	0.467809	1.11933	1.11933	0.818907	1.03591	1.03591	0.524643	1.10361	1.10361	0.818907	0.965336	-1.03591	0.524643	0.906115
2177	AT1G21950	AT1G21950	T26F17_18'; unknown protein|http://www.arabidopsis.org/servlets/TairObject?type=	0.239743	0.0334423	0.0526579	1.48816	1.48816	0.98095	1.00462	1.00462	0.489798	0.874346	-1.14371	0.00861731	1.76543	1.76543	0.369359	0.839068	-1.1918	0.369359	1.1918	1.1918	0.222646	1.27255	1.27255	0.145333	1.33749	1.33749	0.66902	0.920604	-1.08624	0.288702	1.23178	1.23178	0.372533	1.19038	1.19038	0.801572	0.952621	-1.04974	0.257042	1.25015	1.25015	0.801572	1.04974	1.04974	0.257042	0.799901
159	AT1G02520	AT1G02520	T14P4_15'; ATPase, coupled to transmembrane movement of substances|http://www.ar	0.241777	0.00269006	0.0520825	1.25917	1.25917	0.686819	1.04612	1.04612	0.0358758	1.28606	1.28606	0.0073043	1.40114	1.40114	0.185534	0.859056	-1.16407	0.185534	1.16407	1.16407	0.0165886	1.34151	1.34151	0.0111634	0.729846	-1.37015	0.257599	1.13759	1.13759	0.858183	1.02014	1.02014	0.592285	1.06185	1.06185	0.430347	1.09291	1.09291	0.140191	1.18583	1.18583	0.430347	0.914985	-1.09291	0.140191	0.843289
27506	AT5G42280	AT5G42280	K5J14_8'; unknown protein|http://www.arabidopsis.org/servlets/TairObject?type=lo	0.251692	5.30375e-05	0.058228	1.29791	1.29791	0.947083	1.00866	1.00866	0.000926896	0.595801	-1.67841	0.0133209	1.4271	1.4271	0.429957	0.901667	-1.10906	0.429957	1.10906	1.10906	0.0942057	1.25537	1.25537	0.000537294	1.73528	1.73528	0.0317736	1.35084	1.35084	0.396464	0.894599	-1.11782	0.583102	1.07424	1.07424	0.370705	1.12495	1.12495	0.15838	1.20821	1.20821	0.370705	0.888931	-1.12495	0.15838	0.827668
5814	AT1G64080	AT1G64080	F22C12_16'; unknown protein|http://www.arabidopsis.org/servlets/TairObject?type=	0.255781	0.0190207	0.097832	1.22321	1.22321	0.482618	0.920926	-1.08586	0.841937	1.0235	1.0235	0.00573746	1.44077	1.44077	0.488173	0.921901	-1.08472	0.488173	1.08472	1.08472	0.97984	1.00295	1.00295	0.145595	1.19162	1.19162	0.485367	0.921409	-1.08529	0.823408	1.02634	1.02634	0.104741	0.821115	-1.21786	0.235582	1.1517	1.1517	0.00310452	1.4897	1.4897	0.235582	0.868283	-1.1517	0.00310452	0.671277
6671	AT1G72210	AT1G72210	T9N14_4'; DNA binding / transcription factor|http://www.arabidopsis.org/servlets	0.294874	2.32756e-08	0.173683	1.12983	1.12983	0.389799	0.927021	-1.07872	0.0371843	1.2151	1.2151	0.000250041	1.49383	1.49383	0.0304622	0.815871	-1.22568	0.0304622	1.22568	1.22568	2.9941e-06	1.82232	1.82232	7.09275e-07	0.510241	-1.95986	0.112101	0.865769	-1.15504	0.125363	0.87054	-1.14871	0.00592698	0.761974	-1.31238	0.900084	0.989124	-1.011	0.000298827	1.48277	1.48277	0.900084	1.011	1.011	0.000298827	0.674416
14800	AT3G22057	N/A	28411826|dbj|BAC57301.1||AP003863 OJ1058_A12.21 {Oryza sativa (japonica cultivar	0.295715	0.00312464	0.713505	0.969218	-1.03176	0.530732	0.947806	-1.05507	0.340284	0.921064	-1.0857	0.00258221	1.3475	1.3475	0.00453688	0.758882	-1.31773	0.00453688	1.31773	1.31773	0.00155706	1.37477	1.37477	0.00562977	0.765422	-1.30647	0.140725	0.878398	-1.13844	0.0571203	1.18708	1.18708	0.475171	1.06309	1.06309	0.820133	0.980849	-1.01952	0.285484	0.911702	-1.09685	0.820133	1.01952	1.01952	0.285484	1.09685
11949	AT2G42270	AT2G42270	T24P15_18'; ATP binding / ATP-dependent helicase/ helicase/ nucleic acid binding	0.30318	0.00342029	0.141912	1.15757	1.15757	0.706762	0.964375	-1.03694	0.590009	1.05346	1.05346	0.00941874	1.32229	1.32229	0.322143	0.907771	-1.1016	0.322143	1.1016	1.1016	0.00646917	1.34499	1.34499	0.0486379	0.816977	-1.22403	0.195955	0.880015	-1.13634	0.162647	1.1487	1.1487	0.148991	1.15442	1.15442	0.180025	0.875654	-1.142	0.977392	1.00273	1.00273	0.180025	1.142	1.142	0.977392	0.997277
17015	AT3G47640	AT3G47640	http://www.arabidopsis.org/servlets/TairObject?type=locus&name=AT3G47640	0.316787	0.00297638	0.0542841	1.22523	1.22523	0.988957	0.998626	-1.00138	0.279828	0.896368	-1.11561	0.0149417	1.30559	1.30559	0.534105	0.93974	-1.06412	0.534105	1.06412	1.06412	0.00150761	1.45299	1.45299	0.541035	0.940739	-1.06299	0.788369	1.02706	1.02706	0.400493	0.918991	-1.08815	0.188852	0.874385	-1.14366	0.445807	1.07945	1.07945	0.0032983	1.40125	1.40125	0.445807	0.926396	-1.07945	0.0032983	0.713651
29032	AT5G56170	AT5G56170	MDA7_23'; unknown protein|http://www.arabidopsis.org/servlets/TairObject?type=lo	0.316973	0.000500252	0.104173	1.23496	1.23496	0.0355003	0.754818	-1.32482	0.883991	1.01833	1.01833	0.00286511	1.5383	1.5383	0.621644	1.06358	1.06358	0.621644	0.940218	-1.06358	0.00235129	1.55603	1.55603	0.0587783	0.779381	-1.28307	0.0737332	0.791046	-1.26415	0.00497707	1.48975	1.48975	0.180166	1.18729	1.18729	0.952171	0.992565	-1.00749	0.752054	1.04016	1.04016	0.952171	1.00749	1.00749	0.752054	0.961394
342	AT1G04330	AT1G04330	F19P19_24'; unknown protein|http://www.arabidopsis.org/servlets/TairObject?type=	0.319637	0.00400423	0.942449	1.01145	1.01145	0.0256687	0.682559	-1.46507	0.049056	0.718428	-1.39193	0.00923244	1.58321	1.58321	0.675689	0.935978	-1.0684	0.675689	1.0684	1.0684	0.000358792	2.0131	2.0131	0.0350259	0.699352	-1.4299	0.142176	0.786862	-1.27087	0.0778734	1.33979	1.33979	0.182665	0.805504	-1.24146	0.102292	1.30878	1.30878	0.161928	1.25568	1.25568	0.102292	0.764068	-1.30878	0.161928	0.796384
713	AT1G07900	AT1G07900	F24B9_1'; unknown protein|http://www.arabidopsis.org/servlets/TairObject?type=lo	0.320288	1.46076e-05	0.0941399	1.36679	1.36679	0.249331	1.23355	1.23355	0.0323796	1.50892	1.50892	0.00481834	1.77549	1.77549	0.0162498	0.624059	-1.60241	0.0162498	1.60241	1.60241	9.97995e-05	2.46353	2.46353	3.29588e-05	0.367688	-2.7197	0.875811	1.02828	1.02828	0.00270161	1.86308	1.86308	7.79294e-05	2.51778	2.51778	0.139183	0.76089	-1.31425	0.00309561	0.542855	-1.84211	0.139183	1.31425	1.31425	0.00309561	1.84211
3274	AT1G33460	N/A	http://www.arabidopsis.org/servlets/TairObject?type=locus&name=AT1G33460	0.356776	0.0458506	0.833152	0.978712	-1.02175	0.701716	1.03996	1.03996	0.948511	0.99343	-1.00661	0.00880398	1.3494	1.3494	0.00247088	0.697423	-1.43385	0.00247088	1.43385	1.43385	0.656522	1.04659	1.04659	0.555814	0.941328	-1.06233	0.409006	1.08894	1.08894	0.238368	0.884191	-1.13098	0.243949	1.12926	1.12926	0.132149	0.852617	-1.17286	0.173694	0.866681	-1.15383	0.132149	1.17286	1.17286	0.173694	1.15383
24259	AT5G10260	AT5G10260	F18D22_30'; GTP binding|http://www.arabidopsis.org/servlets/TairObject?type=locu	0.365319	0.00353792	0.152635	1.16895	1.16895	0.014069	0.750926	-1.33169	0.231715	0.878776	-1.13795	0.00662489	1.3828	1.3828	0.271302	1.12574	1.12574	0.271302	0.888305	-1.12574	0.0245262	1.29439	1.29439	0.796266	1.02766	1.02766	0.178126	0.863805	-1.15767	0.0289979	1.28317	1.28317	0.0827895	1.21211	1.21211	0.402293	0.914448	-1.09356	0.731812	0.964396	-1.03692	0.402293	1.09356	1.09356	0.731812	1.03692
12809	AT3G03430	AT3G03430	T21P5_15'; calcium ion binding|http://www.arabidopsis.org/servlets/TairObject?ty	0.376648	0.116963	0.882592	0.980985	-1.01938	0.692858	1.0528	1.0528	0.760074	1.04054	1.04054	0.0157429	1.41274	1.41274	0.00498768	0.659557	-1.51617	0.00498768	1.51617	1.51617	0.921883	1.01283	1.01283	0.583012	0.930824	-1.07432	0.975291	1.00403	1.00403	0.422105	1.11116	1.11116	0.301398	1.1464	1.1464	0.834348	0.973172	-1.02757	0.240882	0.855712	-1.16862	0.834348	1.02757	1.02757	0.240882	1.16862
24587	AT5G13820	TBP1	ATBP1|ATTBP1|H-PROTEIN PROMOTER BINDING FACTOR-1|HPPBF-1|MAC12.23|MAC12_23|TELOM	0.380992	0.00817386	0.26215	1.19412	1.19412	0.0740919	0.74701	-1.33867	0.604066	1.08409	1.08409	0.00676979	1.60694	1.60694	0.972989	0.994764	-1.00526	0.972989	1.00526	1.00526	0.0136405	1.52638	1.52638	0.0483509	0.721638	-1.38574	0.752504	0.952213	-1.05018	0.949656	1.00984	1.00984	0.980002	0.996121	-1.00389	0.820079	0.965325	-1.03592	0.252254	1.19877	1.19877	0.820079	1.03592	1.03592	0.252254	0.834191
22814	AT4G34990	AT4G34990	M4E13_50'; DNA binding / transcription factor|http://www.arabidopsis.org/servlet	0.39289	8.12686e-06	0.162169	1.17211	1.17211	0.907545	0.987295	-1.01287	0.000169857	1.69533	1.69533	0.000153177	1.70472	1.70472	0.00416563	0.696419	-1.43592	0.00416563	1.43592	1.43592	0.0320462	1.28978	1.28978	2.96083e-05	0.536042	-1.86553	0.327215	1.11575	1.11575	0.475143	0.923805	-1.08248	0.0114201	1.36285	1.36285	0.020247	0.756305	-1.32222	0.183181	0.860044	-1.16273	0.020247	1.32222	1.32222	0.183181	1.16273
11886	AT2G41690	AT-HSFB3	T32G6.21|T32G6_21'; AT-HSFB3; DNA binding / transcription factor|http://www.arab	0.39306	1.7491e-05	0.722734	1.03878	1.03878	0.319145	0.897325	-1.11442	1.32249e-05	0.521479	-1.91762	0.0122864	1.34619	1.34619	0.17137	0.859943	-1.16287	0.17137	1.16287	1.16287	6.97927e-05	1.75061	1.75061	0.23796	1.13788	1.13788	0.667038	1.04726	1.04726	0.0700039	1.22701	1.22701	0.647155	1.05038	1.05038	0.073759	1.22337	1.22337	0.917394	0.988959	-1.01116	0.073759	0.817417	-1.22337	0.917394	1.01116
903	AT1G09665	AT1G09665	http://www.arabidopsis.org/servlets/TairObject?type=locus&name=AT1G09665	0.398435	0.00549423	0.0669289	1.17425	1.17425	0.162198	0.887152	-1.1272	0.686759	1.03413	1.03413	0.000663263	1.4107	1.4107	0.446916	0.938271	-1.06579	0.446916	1.06579	1.06579	0.0294243	1.2158	1.2158	0.415344	0.933952	-1.07072	0.493556	0.944352	-1.05893	0.0438067	1.19582	1.19582	0.312668	1.08892	1.08892	0.662039	1.03706	1.03706	0.369602	1.07836	1.07836	0.662039	0.964264	-1.03706	0.369602	0.927335
27369	AT5G40990	AT5G40990	MEE6_6'; carboxylic ester hydrolase/ hydrolase, acting on ester bonds / lipase|h	0.420748	0.000839388	0.0912314	1.43737	1.43737	0.517267	0.874856	-1.14305	0.0116457	0.562783	-1.77688	0.00317565	2.01381	2.01381	0.328439	0.815854	-1.22571	0.328439	1.22571	1.22571	0.00028464	2.54082	2.54082	0.979813	1.0052	1.0052	0.207788	0.767176	-1.30348	0.0127487	1.76124	1.76124	0.815278	1.04912	1.04912	0.228117	1.28792	1.28792	0.138432	1.37007	1.37007	0.228117	0.776446	-1.28792	0.138432	0.72989
27408	AT5G41380	AT5G41380	MYC6_9'; unknown protein|http://www.arabidopsis.org/servlets/TairObject?type=loc	0.451996	0.000233758	0.789342	1.03608	1.03608	0.00995177	0.682943	-1.46425	0.0408395	0.748092	-1.33673	0.0139353	1.43348	1.43348	0.669747	1.05832	1.05832	0.669747	0.944896	-1.05832	0.00587816	0.660863	-1.51317	3.4718e-05	2.09569	2.09569	0.340363	0.879672	-1.13679	0.0967013	1.25887	1.25887	0.910045	1.01509	1.01509	0.514202	1.09093	1.09093	0.877289	1.02068	1.02068	0.514202	0.916648	-1.09093	0.877289	0.979739
17840	AT3G55646	AT3G55646	http://www.arabidopsis.org/servlets/TairObject?type=locus&name=AT3G55646	0.455064	0.000165058	0.0785237	1.52596	1.52596	0.3886	1.22054	1.22054	0.00309206	2.18698	2.18698	0.00460005	2.0963	2.0963	0.0353548	0.5964	-1.67673	0.0353548	1.67673	1.67673	0.0769648	1.52971	1.52971	0.00302161	0.456132	-2.19235	0.349852	0.805284	-1.2418	0.0674133	1.55452	1.55452	0.0120876	1.88932	1.88932	0.0858709	0.66258	-1.50925	0.356312	0.807677	-1.23812	0.0858709	1.50925	1.50925	0.356312	1.23812
8706	AT2G12066	N/A	http://www.arabidopsis.org/servlets/TairObject?type=locus&name=AT2G12066	0.45969	0.0784294	0.337174	1.18505	1.18505	0.31962	1.19275	1.19275	0.428057	1.14974	1.14974	0.0122263	1.62346	1.62346	0.0113085	0.611993	-1.63401	0.0113085	1.63401	1.63401	0.581652	1.10131	1.10131	0.704505	0.935892	-1.0685	0.0884658	1.36519	1.36519	0.388327	0.858839	-1.16436	0.131428	1.31366	1.31366	0.517021	0.892524	-1.12042	0.556638	0.902098	-1.10853	0.517021	1.12042	1.12042	0.556638	1.10853
22155	AT4G28800	AT4G28800	F16A16_90'; transcription factor|http://www.arabidopsis.org/servlets/TairObject?	0.466176	0.000628798	0.477802	1.0741	1.0741	0.913156	0.989163	-1.01096	0.0264641	0.786314	-1.27176	0.00558867	1.36973	1.36973	0.0312235	0.792764	-1.26141	0.0312235	1.26141	1.26141	0.80479	1.02502	1.02502	0.0100151	1.33265	1.33265	0.578956	0.945817	-1.05729	0.222617	1.13291	1.13291	0.0315535	1.26075	1.26075	0.117693	0.849913	-1.17659	0.122796	0.851954	-1.17377	0.117693	1.17659	1.17659	0.122796	1.17377
13751	AT3G12630	AT3G12630	http://www.arabidopsis.org/servlets/TairObject?type=locus&name=AT3G12630	0.476344	5.54985e-06	0.222355	1.13955	1.13955	0.493458	0.930428	-1.07477	4.51109e-05	1.76765	1.76765	0.00993265	1.35101	1.35101	0.354524	0.906555	-1.10308	0.354524	1.10308	1.10308	0.105521	1.19306	1.19306	1.91425e-05	0.54035	-1.85065	0.650039	0.953541	-1.04872	0.0151485	1.3229	1.3229	0.0413379	1.2564	1.2564	0.969492	1.00401	1.00401	0.356845	0.906995	-1.10254	0.969492	0.996011	-1.00401	0.356845	1.10254
18641	AT3G63440	AT3G63440	http://www.arabidopsis.org/servlets/TairObject?type=locus&name=AT3G63440	0.492616	2.24129e-07	0.0520149	1.24824	1.24824	0.07549	1.22236	1.22236	5.30288e-06	2.02469	2.02469	0.0013539	1.50514	1.50514	0.00205786	0.678459	-1.47393	0.00205786	1.47393	1.47393	0.0279517	1.29086	1.29086	3.01595e-06	0.477597	-2.09381	0.215562	0.872665	-1.14592	0.0394952	1.26719	1.26719	0.0113327	1.35275	1.35275	0.0744916	0.817468	-1.22329	0.4576	0.922742	-1.08373	0.0744916	1.22329	1.22329	0.4576	1.08373
24950	AT5G17390	AT5G17390	T10B6_50'; unknown protein|http://www.arabidopsis.org/servlets/TairObject?type=l	0.514006	2.9325e-05	0.177312	1.17417	1.17417	0.00231143	0.6626	-1.50921	0.000138472	0.567978	-1.76063	0.00195695	1.5228	1.5228	0.201375	1.16369	1.16369	0.201375	0.859335	-1.16369	0.00335184	1.4793	1.4793	0.00957639	1.39748	1.39748	0.668533	1.05088	1.05088	0.278928	1.136	1.136	0.110658	1.21183	1.21183	0.896785	0.985117	-1.01511	0.784972	0.968925	-1.03207	0.896785	1.01511	1.01511	0.784972	1.03207
15621	AT3G29210	AT3G29210	http://www.arabidopsis.org/servlets/TairObject?type=locus&name=AT3G29210	0.515327	0.023748	0.674454	1.07407	1.07407	0.820706	1.03923	1.03923	0.676933	0.931575	-1.07345	0.00371221	1.76249	1.76249	0.00562669	0.586403	-1.70531	0.00562669	1.70531	1.70531	0.971079	0.993868	-1.00617	0.387133	1.16008	1.16008	0.676261	1.07362	1.07362	0.844691	1.03381	1.03381	0.151463	1.28606	1.28606	0.390874	0.863041	-1.15869	0.296804	0.835167	-1.19737	0.390874	1.15869	1.15869	0.296804	1.19737
21261	AT4G20320	AT4G20320	F1C12_230'; CTP synthase/ catalytic|http://www.arabidopsis.org/servlets/TairObje	0.517467	0.000930014	0.0500439	1.22697	1.22697	0.0368408	0.802682	-1.24582	0.0214495	0.781924	-1.2789	0.00927206	1.33028	1.33028	0.16921	1.14907	1.14907	0.16921	0.870269	-1.14907	0.154541	1.15514	1.15514	0.00589056	1.35842	1.35842	0.161865	1.15205	1.15205	0.862163	1.01717	1.01717	0.111451	1.17655	1.17655	0.967288	0.995988	-1.00403	0.669545	1.04285	1.04285	0.967288	1.00403	1.00403	0.669545	0.95891
12340	AT2G46130	WRKY43	T3F17.22'; WRKY43; transcription factor|http://www.arabidopsis.org/servlets/Tair	0.549962	0.0197299	0.195198	1.22627	1.22627	0.758849	0.953975	-1.04825	0.851357	0.971676	-1.02915	0.00500482	1.63326	1.63326	0.132008	0.787033	-1.27059	0.132008	1.27059	1.27059	0.0390418	1.40373	1.40373	0.490701	0.899039	-1.1123	0.967555	1.00625	1.00625	0.539438	0.909724	-1.09924	0.507711	0.90282	-1.10764	0.927991	1.01395	1.01395	0.059377	1.35826	1.35826	0.927991	0.986244	-1.01395	0.059377	0.736234
2204	AT1G22210	AT1G22210	F16L1_6'; catalytic/ trehalose-phosphatase|http://www.arabidopsis.org/servlets/T	0.577566	0.0016424	0.12935	1.13773	1.13773	0.310917	0.919032	-1.0881	0.0177906	0.808073	-1.23751	0.00256179	1.33372	1.33372	0.36951	0.928199	-1.07735	0.36951	1.07735	1.07735	0.0578886	1.17921	1.17921	0.0430778	1.19398	1.19398	0.63059	0.961212	-1.04035	0.0199414	1.23192	1.23192	0.261128	1.09855	1.09855	0.366323	1.0779	1.0779	0.669932	1.03566	1.03566	0.366323	0.927726	-1.0779	0.669932	0.965571
6265	AT1G68240	AT1G68240	T22E19_13'; unknown protein|http://www.arabidopsis.org/servlets/TairObject?type=	0.600461	0.0328145	0.454852	0.870864	-1.14828	0.067271	0.701624	-1.42526	0.0887264	0.720958	-1.38704	0.00752983	1.7364	1.7364	0.0813977	0.714817	-1.39896	0.0813977	1.39896	1.39896	0.00448478	1.8155	1.8155	0.0383328	0.66534	-1.50299	0.257081	0.808839	-1.23634	0.950439	1.01146	1.01146	0.887295	0.97434	-1.02634	0.347389	0.839656	-1.19096	0.542732	0.8938	-1.11882	0.347389	1.19096	1.19096	0.542732	1.11882
21010	AT4G18050	AT4G18050	F15J5_20'; ATPase, coupled to transmembrane movement of substances|http://www.ar	0.602962	1.90932e-08	0.427167	1.07175	1.07175	0.588542	1.04807	1.04807	4.03971e-07	2.00792	2.00792	0.00501696	1.31841	1.31841	0.00870041	0.775626	-1.28928	0.00870041	1.28928	1.28928	0.0771186	1.1743	1.1743	7.78687e-08	0.454536	-2.20005	0.576964	0.952726	-1.04962	0.831939	0.981822	-1.01851	0.646022	1.04061	1.04061	0.228117	0.898901	-1.11247	0.733362	1.02992	1.02992	0.228117	1.11247	1.11247	0.733362	0.970949
4629	AT1G51330	AT1G51330	F11M15_19'; unknown protein|http://www.arabidopsis.org/servlets/TairObject?type=	0.60917	0.0132155	0.0588146	1.43314	1.43314	0.736826	1.06235	1.06235	0.617217	0.913789	-1.09434	0.00593657	1.752	1.752	0.158899	0.769993	-1.29871	0.158899	1.29871	1.29871	0.230377	1.24676	1.24676	0.2129	1.25794	1.25794	0.821131	0.960162	-1.04149	0.089943	1.37609	1.37609	0.0362894	1.49809	1.49809	0.48788	0.881971	-1.13382	0.805338	0.956648	-1.04532	0.48788	1.13382	1.13382	0.805338	1.04532
26242	AT5G29591	N/A	http://www.arabidopsis.org/servlets/TairObject?type=locus&name=AT5G29591	0.610105	0.0695218	0.65676	0.95011	-1.05251	0.978243	1.00314	1.00314	0.676881	1.04914	1.04914	0.0151744	1.35973	1.35973	0.00558516	0.696567	-1.43561	0.00558516	1.43561	1.43561	0.7636	0.966014	-1.03518	0.575703	0.937467	-1.0667	0.34955	0.896807	-1.11507	0.318399	1.12344	1.12344	0.209626	1.15921	1.15921	0.232492	0.869134	-1.15057	0.0975092	0.81962	-1.22008	0.232492	1.15057	1.15057	0.0975092	1.22008
10780	AT2G31200	ADF6	F16D14.4|F16D14_4'; ADF6 (ACTIN DEPOLYMERIZING FACTOR 6); actin binding|http://w	0.678059	0.00230607	0.0661223	1.29035	1.29035	0.363377	0.886095	-1.12855	0.446003	1.10627	1.10627	0.00639243	1.49962	1.49962	0.823146	0.971061	-1.0298	0.823146	1.0298	1.0298	0.00199464	1.6106	1.6106	0.0238397	0.724203	-1.38083	0.853474	1.02456	1.02456	0.028197	1.36595	1.36595	0.11705	1.23879	1.23879	0.359374	1.12972	1.12972	0.756453	1.04162	1.04162	0.359374	0.885174	-1.12972	0.756453	0.96004
22959	AT4G36430	AT4G36430	AP22_54'; peroxidase|http://www.arabidopsis.org/servlets/TairObject?type=locus&n	0.681732	0.000300015	0.088009	1.26956	1.26956	0.592717	0.930811	-1.07433	0.878437	1.02063	1.02063	0.00874025	1.48019	1.48019	0.542231	0.921454	-1.08524	0.542231	1.08524	1.08524	0.000725976	1.72886	1.72886	0.023382	0.719492	-1.38987	0.345981	1.13605	1.13605	0.524184	0.91802	-1.0893	0.0200175	0.712262	-1.40398	0.0103777	1.46423	1.46423	0.00044727	1.78243	1.78243	0.0103777	0.682954	-1.46423	0.00044727	0.561031
11899	AT2G41800	AT2G41800	T11A7_10'; unknown protein|http://www.arabidopsis.org/servlets/TairObject?type=l	0.716018	0.00230719	0.0936331	1.32277	1.32277	0.424692	0.879365	-1.13718	0.00621635	0.610149	-1.63894	0.0109374	1.57076	1.57076	0.786251	0.957648	-1.04423	0.786251	1.04423	1.04423	0.000232727	2.09628	2.09628	0.833075	1.03419	1.03419	0.839175	0.968148	-1.0329	0.939689	1.01213	1.01213	0.436292	0.882234	-1.13349	0.513004	1.1107	1.1107	0.0200982	1.49935	1.49935	0.513004	0.900335	-1.1107	0.0200982	0.666957
28917	AT5G55110	AT5G55110	MCO15_6'; unknown protein|http://www.arabidopsis.org/servlets/TairObject?type=lo	0.741974	0.0286317	0.0780486	1.44407	1.44407	0.138388	0.737552	-1.35584	0.178135	0.759652	-1.31639	0.0137996	1.71545	1.71545	0.507843	1.14135	1.14135	0.507843	0.876158	-1.14135	0.00973167	1.77291	1.77291	0.725524	1.07223	1.07223	0.520621	1.13678	1.13678	0.7214	1.07341	1.07341	0.920259	0.980346	-1.02005	0.278634	1.24469	1.24469	0.0646304	1.47302	1.47302	0.278634	0.803413	-1.24469	0.0646304	0.678876
1732	AT1G17590	AT1G17590	F1L3_29'; transcription factor|http://www.arabidopsis.org/servlets/TairObject?ty	0.766317	0.000554157	0.0551464	1.27724	1.27724	0.50389	0.922295	-1.08425	0.00143228	0.634591	-1.57582	0.00943322	1.41742	1.41742	0.846703	0.977024	-1.02352	0.846703	1.02352	1.02352	0.00411773	1.48528	1.48528	0.020606	1.3551	1.3551	0.346141	0.891517	-1.12168	0.0360795	1.31085	1.31085	0.907865	0.986187	-1.01401	0.170555	1.18501	1.18501	0.0440125	1.29513	1.29513	0.170555	0.843874	-1.18501	0.0440125	0.772122
1785	AT1G18140	AT1G18140	http://www.arabidopsis.org/servlets/TairObject?type=locus&name=AT1G18140	0.78701	1.55931e-09	0.237529	1.16697	1.16697	0.0168149	0.714761	-1.39907	2.18196e-09	0.222269	-4.49905	0.0150498	1.40864	1.40864	0.257984	1.15904	1.15904	0.257984	0.862781	-1.15904	0.0244436	1.36694	1.36694	1.07083e-08	3.84087	3.84087	0.459807	1.1	1.1	0.19559	0.843699	-1.18526	0.249646	0.860432	-1.16221	0.556032	1.07861	1.07861	0.0276936	1.35626	1.35626	0.556032	0.927123	-1.07861	0.0276936	0.737322
4193	AT1G47280	AT1G47280	T3F24_20'; unknown protein|http://www.arabidopsis.org/servlets/TairObject?type=l	0.869132	0.00936482	0.459696	0.919601	-1.08743	0.348419	1.11279	1.11279	0.425389	0.913481	-1.09471	0.0142864	1.35532	1.35532	0.000385359	0.60974	-1.64004	0.000385359	1.64004	1.64004	0.599723	1.06102	1.06102	0.641162	0.948801	-1.05396	0.541681	1.07142	1.07142	0.66919	0.952988	-1.04933	0.154206	1.17994	1.17994	0.209581	0.865343	-1.15561	0.038626	0.779361	-1.2831	0.209581	1.15561	1.15561	0.038626	1.2831
18873	AT4G01890	AT4G01890	T7B11_15'; polygalacturonase|http://www.arabidopsis.org/servlets/TairObject?type	0.890711	0.00023098	0.297446	0.877039	-1.1402	0.0959632	0.806144	-1.24047	0.299456	0.877534	-1.13956	0.00455754	1.4941	1.4941	0.0191806	0.72816	-1.37333	0.0191806	1.37333	1.37333	2.17042e-05	2.05596	2.05596	2.15141e-05	0.486117	-2.05712	0.507715	0.92077	-1.08605	0.932776	1.01049	1.01049	0.723613	0.957101	-1.04482	0.819499	0.972136	-1.02866	0.483655	0.91635	-1.09129	0.819499	1.02866	1.02866	0.483655	1.09129
27583	AT5G42940	AT5G42940	MBD2_14'; protein binding / ubiquitin-protein ligase/ zinc ion binding|http://ww	0.897193	0.0166169	0.0857881	1.19058	1.19058	0.28646	0.900272	-1.11077	0.187325	0.877011	-1.14024	0.0107176	1.31665	1.31665	0.963629	1.00442	1.00442	0.963629	0.995597	-1.00442	0.00228099	1.41235	1.41235	0.683345	0.961194	-1.04037	0.860201	1.0172	1.0172	0.671565	1.04201	1.04201	0.146195	1.15663	1.15663	0.373027	0.91639	-1.09124	0.765324	1.02935	1.02935	0.373027	1.09124	1.09124	0.765324	0.971487
24237	AT5G10040	AT5G10040	T31P16_30'; unknown protein|http://www.arabidopsis.org/servlets/TairObject?type=	0.900936	0.00181432	0.98102	1.00709	1.00709	0.0418231	0.523562	-1.90999	0.0704162	0.567246	-1.7629	0.00475622	2.60671	2.60671	0.314198	0.737918	-1.35516	0.314198	1.35516	1.35516	0.000309135	3.81572	3.81572	0.0187256	0.465287	-2.14921	0.787341	0.922898	-1.08354	0.178683	1.50892	1.50892	0.053519	0.543558	-1.83973	0.00538714	2.56196	2.56196	0.0511065	1.85278	1.85278	0.00538714	0.390326	-2.56196	0.0511065	0.53973
22594	AT4G32920	AT4G32920	F26P21_40'; unknown protein|http://www.arabidopsis.org/servlets/TairObject?type=	0.967453	7.31974e-05	0.107132	1.10921	1.10921	0.00220025	0.801663	-1.24741	0.000102014	0.732635	-1.36494	0.000173541	1.34329	1.34329	0.632537	1.03004	1.03004	0.632537	0.970836	-1.03004	0.000400639	1.31045	1.31045	0.0302131	1.15533	1.15533	0.951604	1.00375	1.00375	0.433352	0.952374	-1.05001	0.143095	0.910733	-1.09802	0.436563	1.04964	1.04964	0.00505144	1.21793	1.21793	0.436563	0.952704	-1.04964	0.00505144	0.821064
17859	AT3G55820	AT3G55820	http://www.arabidopsis.org/servlets/TairObject?type=locus&name=AT3G55820	0.993808	0.0115574	0.088193	1.39311	1.39311	0.374515	1.18152	1.18152	0.805005	0.955204	-1.0469	0.00559297	1.79328	1.79328	0.0354895	0.657499	-1.52092	0.0354895	1.52092	1.52092	0.243382	1.24753	1.24753	0.404902	1.16907	1.16907	0.161447	1.30744	1.30744	0.468581	1.14518	1.14518	0.0126776	1.66927	1.66927	0.559756	0.89695	-1.11489	0.336692	0.834563	-1.19823	0.559756	1.11489	1.11489	0.336692	1.19823
[truncated: 7 more columns]

## Sheet: Flg down misregulated (C4)
Column #	Probeset ID	gene_name	SEQ_URL	p-value(Batch)	p-value(Label)	p-value(B vs. A)	Ratio(B vs. A)	Fold-Change(B vs. A)	p-value(C vs. A)	Ratio(C vs. A)	Fold-Change(C vs. A)	p-value(D vs. A)	Ratio(D vs. A)	Fold-Change(D vs. A)	p-value(E vs. C)	Ratio(E vs. C)	Fold-Change(E vs. C)	p-value(B vs. E)	Ratio(B vs. E)	Fold-Change(B vs. E)	p-value(E vs. B)	Ratio(E vs. B)	Fold-Change(E vs. B)	p-value(F vs. D)	Ratio(F vs. D)	Fold-Change(F vs. D)	p-value(B vs. F)	Ratio(B vs. F)	Fold-Change(B vs. F)	p-value(J vs. A)	Ratio(J vs. A)	Fold-Change(J vs. A)	p-value(K vs. J)	Ratio(K vs. J)	Fold-Change(K vs. J)	p-value(G vs. A)	Ratio(G vs. A)	Fold-Change(G vs. A)	p-value(K vs. G)	Ratio(K vs. G)	Fold-Change(K vs. G)	p-value(B vs. G)	Ratio(B vs. G)	Fold-Change(B vs. G)	p-value(G vs. K)	Ratio(G vs. K)	Fold-Change(G vs. K)	p-value(G vs. B)	Ratio(G vs. B)
2988	AT1G30820	AT1G30820	T17H7_12'; CTP synthase/ catalytic|http://www.arabidopsis.org/servlets/TairObjec	0.000808884	4.69312e-07	0.668263	1.0274	1.0274	0.0180647	1.17712	1.17712	0.00715439	0.826298	-1.21022	0.000482588	0.763236	-1.31021	0.0457241	1.14356	1.14356	0.0457241	0.874461	-1.14356	0.144123	0.909282	-1.09977	0.000117457	1.36743	1.36743	0.00980626	1.19895	1.19895	0.103241	1.11293	1.11293	0.00159656	1.26473	1.26473	0.399667	1.05504	1.05504	0.00401351	0.812346	-1.231	0.399667	0.94783	-1.05504	0.00401351	1.231
1083	AT1G11380	AT1G11380	T23J18_4'; unknown protein|http://www.arabidopsis.org/servlets/TairObject?type=l	0.00300523	0.000922188	0.17607	0.875533	-1.14216	0.34271	1.09617	1.09617	0.0803931	1.19157	1.19157	0.00185251	0.705016	-1.41841	0.202485	1.13292	1.13292	0.202485	0.882679	-1.13292	0.00088086	0.682032	-1.46621	0.439255	1.07733	1.07733	0.233159	1.1234	1.1234	0.654902	1.04369	1.04369	0.180438	1.14055	1.14055	0.772507	1.028	1.028	0.0124205	0.767639	-1.3027	0.772507	0.972767	-1.028	0.0124205	1.3027
6132	AT1G67030	ZFP6	F1O19_8|ZINC FINGER PROTEIN 6'; ZFP6 (ZINC FINGER PROTEIN 6); nucleic acid bindi	0.00329536	0.000633892	0.0779306	0.82078	-1.21835	0.430924	0.918764	-1.08842	0.0860094	1.21148	1.21148	0.00724951	0.724388	-1.38048	0.0628347	1.23325	1.23325	0.0628347	0.810865	-1.23325	0.873025	1.01717	1.01717	0.00134113	0.666064	-1.50136	0.925344	1.01003	1.01003	0.472009	1.0803	1.0803	0.662204	0.954401	-1.04778	0.219846	1.14327	1.14327	0.169578	0.859995	-1.1628	0.219846	0.874684	-1.14327	0.169578	1.1628
28379	AT5G50010	AT5G50010	http://www.arabidopsis.org/servlets/TairObject?type=locus&name=AT5G50010	0.00541241	0.0163661	0.0852286	0.840411	-1.18989	0.268702	1.11471	1.11471	0.206307	1.13296	1.13296	0.00731193	0.747494	-1.3378	0.929053	1.00861	1.00861	0.929053	0.991465	-1.00861	0.0555734	0.822298	-1.2161	0.292992	0.902084	-1.10854	0.261718	1.11656	1.11656	0.942982	1.00691	1.00691	0.520494	1.06425	1.06425	0.570633	1.05641	1.05641	0.0240757	0.789676	-1.26634	0.570633	0.946604	-1.05641	0.0240757	1.26634
6409	AT1G69570	AT1G69570	http://www.arabidopsis.org/servlets/TairObject?type=locus&name=AT1G69570	0.00767495	1.56976e-06	0.0764242	0.843699	-1.18526	0.0156674	1.2745	1.2745	1.40446e-06	1.9494	1.9494	0.000275934	0.65983	-1.51554	0.971486	1.00326	1.00326	0.971486	0.996747	-1.00326	3.46481e-07	0.475143	-2.10463	0.313664	0.91088	-1.09784	0.0103525	1.29768	1.29768	0.0619557	0.835204	-1.19731	0.66187	1.04079	1.04079	0.657651	1.04135	1.04135	0.0325888	0.810633	-1.2336	0.657651	0.960293	-1.04135	0.0325888	1.2336
25349	AT5G21170	AT5G21170	T10F18_200'; AMP-activated protein kinase|http://www.arabidopsis.org/servlets/Ta	0.00794117	0.00323021	0.0911167	0.861427	-1.16086	0.204629	1.11597	1.11597	0.00821104	1.28429	1.28429	0.0054323	0.766009	-1.30547	0.927491	1.0077	1.0077	0.927491	0.992359	-1.0077	0.0171516	0.802015	-1.24686	0.0468164	0.836324	-1.19571	0.238941	1.10683	1.10683	0.848551	1.01623	1.01623	0.977912	1.00234	1.00234	0.183796	1.12218	1.12218	0.0865944	0.859419	-1.16358	0.183796	0.891125	-1.12218	0.0865944	1.16358
18980	AT4G02750	AT4G02750	T5J8_5'; unknown protein|http://www.arabidopsis.org/servlets/TairObject?type=loc	0.00910571	0.000434942	0.075938	0.846263	-1.18167	0.646914	1.04192	1.04192	0.848492	1.01723	1.01723	0.00103781	0.703544	-1.42137	0.122019	1.15446	1.15446	0.122019	0.866205	-1.15446	0.00285042	0.733816	-1.36274	0.172912	1.13371	1.13371	0.354361	0.91952	-1.08752	0.00101111	0.702777	-1.42293	0.0281071	0.808663	-1.23661	0.0214353	0.799119	-1.25138	0.612463	1.0465	1.0465	0.0214353	1.25138	1.25138	0.612463	0.95557
11580	AT2G38760	ANNAT3	T6A23.4|T6A23_4'; ANNAT3 (ANNEXIN 3); calcium ion binding / calcium-dependent ph	0.0102962	3.06583e-07	0.0911529	0.887652	-1.12657	0.460912	1.05137	1.05137	0.0132986	0.831507	-1.20264	6.98566e-05	0.70305	-1.42237	0.0139134	1.20089	1.20089	0.0139134	0.832718	-1.20089	5.57181e-05	0.697726	-1.43323	8.56467e-06	1.53	1.53	0.0503728	1.15061	1.15061	0.277789	0.928217	-1.07733	0.442648	1.05358	1.05358	0.839958	1.0137	1.0137	0.0199491	0.842511	-1.18693	0.839958	0.986483	-1.0137	0.0199491	1.18693
21028	AT4G18210	ATPUP10	T9A21_60'; ATPUP10; purine transporter|http://www.arabidopsis.org/servlets/TairO	0.0106278	0.000937339	0.238885	0.895853	-1.11625	0.291211	1.1031	1.1031	0.0684141	1.19202	1.19202	0.00146278	0.70844	-1.41155	0.148167	1.14636	1.14636	0.148167	0.872328	-1.14636	0.00838099	0.763235	-1.31021	0.865756	0.984675	-1.01556	0.543123	1.05745	1.05745	0.000733715	0.687841	-1.45382	0.606651	0.953885	-1.04834	0.00819998	0.762518	-1.31144	0.495061	0.939162	-1.06478	0.00819998	1.31144	1.31144	0.495061	1.06478
15301	AT3G26550	AT3G26550	http://www.arabidopsis.org/servlets/TairObject?type=locus&name=AT3G26550	0.0118295	0.00297313	0.177747	0.818286	-1.22207	0.860467	1.02574	1.02574	0.211314	0.830916	-1.20349	0.0127713	0.671204	-1.48986	0.242275	1.18854	1.18854	0.242275	0.841367	-1.18854	0.745674	1.04806	1.04806	0.667469	0.939638	-1.06424	0.0178715	1.45554	1.45554	0.174131	0.816825	-1.22425	0.24248	0.841433	-1.18845	0.0272305	1.41298	1.41298	0.847007	0.972491	-1.02829	0.0272305	0.707726	-1.41298	0.847007	1.02829
25130	AT5G19100	AT5G19100	T16G12_140'; unknown protein|http://www.arabidopsis.org/servlets/TairObject?type	0.0140882	0.0290938	0.128345	0.869541	-1.15003	0.378096	1.08223	1.08223	0.404433	0.928068	-1.07751	0.00232038	0.729652	-1.37052	0.285243	1.10117	1.10117	0.285243	0.908123	-1.10117	0.794349	1.02337	1.02337	0.326442	0.915537	-1.09226	0.332178	1.09108	1.09108	0.0179924	0.794743	-1.25827	0.224796	0.895774	-1.11635	0.714187	0.968025	-1.03303	0.737562	0.970715	-1.03017	0.714187	1.03303	1.03303	0.737562	1.03017
20694	AT4G15380	CYP705A4	FCAALL.280'; CYP705A4; heme binding / iron ion binding / monooxygenase/ oxygen b	0.0144815	5.8609e-08	0.141063	0.87087	-1.14828	0.480389	0.937521	-1.06664	1.36442e-06	0.513863	-1.94604	0.0033258	0.73518	-1.36021	0.0185901	1.26351	1.26351	0.0185901	0.791446	-1.26351	0.15008	0.873724	-1.14453	1.45183e-06	1.93969	1.93969	0.575739	1.05233	1.05233	0.416665	1.07729	1.07729	0.91891	1.00928	1.00928	0.211459	1.12325	1.12325	0.118045	0.862865	-1.15893	0.211459	0.890273	-1.12325	0.118045	1.15893
13529	AT3G10550	AT3G10550	http://www.arabidopsis.org/servlets/TairObject?type=locus&name=AT3G10550	0.0174856	0.0133468	0.119234	0.854055	-1.17089	0.333202	1.10035	1.10035	0.442152	1.07846	1.07846	0.00942136	0.753772	-1.32666	0.763958	1.02971	1.02971	0.763958	0.971151	-1.02971	0.0153364	0.770999	-1.29702	0.783503	1.02714	1.02714	0.137622	1.16159	1.16159	0.0107371	0.758331	-1.31868	0.503787	0.936554	-1.06774	0.531484	0.940544	-1.06321	0.350278	0.911912	-1.0966	0.531484	1.06321	1.06321	0.350278	1.0966
1381	AT1G14205	AT1G14205	http://www.arabidopsis.org/servlets/TairObject?type=locus&name=AT1G14205	0.0181591	0.00367688	0.0693506	0.802474	-1.24615	0.445386	1.09248	1.09248	0.264254	1.13973	1.13973	0.0111916	0.723223	-1.3827	0.892417	1.01565	1.01565	0.892417	0.984586	-1.01565	0.0153562	0.73588	-1.35892	0.701223	0.956803	-1.04515	0.251807	0.874239	-1.14385	0.0209128	0.748598	-1.33583	0.0870989	0.813804	-1.2288	0.0718277	0.804191	-1.24349	0.902843	0.986078	-1.01412	0.0718277	1.24349	1.24349	0.902843	1.01412
4887	AT1G53690	AT1G53690	F22G10_4'; DNA binding / DNA-directed RNA polymerase|http://www.arabidopsis.org/	0.0207091	0.00611721	0.540012	0.940326	-1.06346	0.864222	1.01722	1.01722	0.00121167	0.680091	-1.47039	0.0120748	0.757263	-1.32054	0.059344	1.22072	1.22072	0.059344	0.819188	-1.22072	0.0407219	1.2445	1.2445	0.299907	1.11101	1.11101	0.761669	0.970141	-1.03078	0.447319	1.07955	1.07955	0.0959829	0.840469	-1.18981	0.0396907	1.24611	1.24611	0.270015	1.11881	1.11881	0.0396907	0.802497	-1.24611	0.270015	0.893806
25652	AT5G24680	AT5G24680	MXC17_7'; unknown protein|http://www.arabidopsis.org/servlets/TairObject?type=lo	0.0243303	0.0222333	0.241376	0.873654	-1.14462	0.411381	1.09817	1.09817	0.426118	0.913325	-1.0949	0.0129848	0.733262	-1.36377	0.473302	1.08495	1.08495	0.473302	0.921699	-1.08495	0.0467881	0.78727	-1.27021	0.0984803	1.21504	1.21504	0.486482	1.0823	1.0823	0.691439	0.956122	-1.04589	0.632143	0.947261	-1.05568	0.437537	1.09242	1.09242	0.476762	0.922295	-1.08425	0.437537	0.915395	-1.09242	0.476762	1.08425
1599	AT1G16310	AT1G16310	F3O9_11'; cation transporter|http://www.arabidopsis.org/servlets/TairObject?type	0.027277	0.0081678	0.0838227	0.709476	-1.40949	0.545815	0.891465	-1.12175	0.286944	0.814592	-1.22761	0.00270513	0.517059	-1.93402	0.0341115	1.5392	1.5392	0.0341115	0.64969	-1.5392	0.0284545	0.638715	-1.56564	0.115172	1.36361	1.36361	0.805211	0.954396	-1.04778	0.464734	0.869853	-1.14962	0.219472	0.788269	-1.2686	0.784346	1.05317	1.05317	0.57944	0.900044	-1.11106	0.784346	0.949511	-1.05317	0.57944	1.11106
24818	AT5G16120	AT5G16120	T21H19_40'; catalytic/ hydrolase|http://www.arabidopsis.org/servlets/TairObject?	0.0303831	0.000463909	0.15343	0.90817	-1.10112	0.00921739	1.20955	1.20955	0.00132193	1.28343	1.28343	0.000607365	0.760823	-1.31437	0.839681	0.986871	-1.0133	0.839681	1.0133	1.0133	0.00436762	0.808041	-1.23756	0.0555367	0.875715	-1.14192	0.954846	1.0037	1.0037	0.769531	0.981028	-1.01934	0.242512	0.924963	-1.08112	0.344983	1.06454	1.06454	0.77925	0.981845	-1.01849	0.344983	0.939371	-1.06454	0.77925	1.01849
27024	AT5G37900	AT5G37900	K18L3_10'; unknown protein|http://www.arabidopsis.org/servlets/TairObject?type=l	0.0307843	0.000353007	0.319755	0.826009	-1.21064	0.410994	0.854578	-1.17017	0.494208	0.877891	-1.13909	0.00142513	0.488676	-2.04635	0.00209551	1.97794	1.97794	0.00209551	0.505577	-1.97794	0.144878	0.75178	-1.33018	0.245547	1.25157	1.25157	0.272716	1.23547	1.23547	0.431268	1.16218	1.16218	0.944133	1.01334	1.01334	0.0795793	1.41693	1.41693	0.28843	0.815136	-1.22679	0.0795793	0.705749	-1.41693	0.28843	1.22679
24621	AT5G14140	AT5G14140	MUA22_14'; nucleic acid binding / zinc ion binding|http://www.arabidopsis.org/se	0.0336727	0.00867281	0.13744	0.86975	-1.14976	0.119884	1.15792	1.15792	0.10276	1.167	1.167	0.00800975	0.763258	-1.31017	0.859841	0.984114	-1.01614	0.859841	1.01614	1.01614	0.00121245	0.704597	-1.41925	0.538169	1.05775	1.05775	0.317987	1.09635	1.09635	0.285267	0.90605	-1.10369	0.564435	0.94884	-1.05392	0.614505	1.04691	1.04691	0.343942	0.916646	-1.09093	0.614505	0.955195	-1.04691	0.343942	1.09093
22463	AT4G31730	GDU1	F28M20_80|GLUTAMINE DUMPER 1'; GDU1 (GLUTAMINE DUMPER 1)|http://www.arabidopsis.	0.0379352	0.00338001	0.0850415	0.756419	-1.32202	0.151233	1.25759	1.25759	0.0532903	1.3734	1.3734	0.00111665	0.547409	-1.82679	0.54433	1.09878	1.09878	0.54433	0.910102	-1.09878	0.551636	0.911672	-1.09689	0.00438585	0.604124	-1.65529	0.608846	1.08261	1.08261	0.416871	1.13512	1.13512	0.925179	0.985597	-1.01461	0.166158	1.24684	1.24684	0.100983	0.767472	-1.30298	0.166158	0.802025	-1.24684	0.100983	1.30298
9434	AT2G18500	AT2G18500	F24H14_15'; unknown protein|http://www.arabidopsis.org/servlets/TairObject?type=	0.0381774	0.000145279	0.120788	0.794254	-1.25904	0.385509	1.13362	1.13362	0.177707	1.2192	1.2192	0.00582035	0.639561	-1.56357	0.525649	1.0955	1.0955	0.525649	0.912829	-1.0955	0.0168443	1.45502	1.45502	3.18248e-05	0.447732	-2.23348	0.412206	1.12565	1.12565	0.214396	0.833813	-1.19931	0.0217136	0.699457	-1.42968	0.052746	1.34187	1.34187	0.379314	1.13553	1.13553	0.052746	0.74523	-1.34187	0.379314	0.880646
29885	AT5G64410	ATOPT4	MSJ1_25'; ATOPT4; oligopeptide transporter|http://www.arabidopsis.org/servlets/T	0.0407425	1.00051e-06	0.197067	0.888493	-1.1255	0.150372	1.1419	1.1419	0.000127733	0.643881	-1.55308	0.00544756	0.754225	-1.32586	0.727533	1.03164	1.03164	0.727533	0.969335	-1.03164	0.196157	0.888268	-1.12579	0.000126991	1.55348	1.55348	0.154204	1.14039	1.14039	0.774649	1.02591	1.02591	0.093937	1.16932	1.16932	0.995249	1.00053	1.00053	0.00650418	0.759839	-1.31607	0.995249	0.999469	-1.00053	0.00650418	1.31607
20864	AT4G16745	AT4G16745	http://www.arabidopsis.org/servlets/TairObject?type=locus&name=AT4G16745	0.0416126	0.0430686	0.120727	0.855717	-1.16861	0.307035	1.10551	1.10551	0.849896	0.981881	-1.01845	0.00429073	0.729011	-1.37172	0.537266	1.06177	1.06177	0.537266	0.94182	-1.06177	0.0491	0.816739	-1.22438	0.504543	1.06706	1.06706	0.803048	1.0244	1.0244	0.247702	0.892207	-1.12082	0.318447	0.906744	-1.10285	0.934428	1.00798	1.00798	0.550916	0.943726	-1.05963	0.934428	0.992086	-1.00798	0.550916	1.05963
6723	AT1G72720	AT1G72720	F28P22_9'; unknown protein|http://www.arabidopsis.org/servlets/TairObject?type=l	0.0424486	0.000360566	0.146754	0.756536	-1.32181	0.799496	0.953852	-1.04838	0.219759	0.791638	-1.2632	0.00481355	0.549785	-1.81889	0.0623954	1.44263	1.44263	0.0623954	0.693178	-1.44263	0.00218235	0.513352	-1.94798	0.00368399	1.8616	1.8616	0.144136	1.32439	1.32439	0.00267879	0.522545	-1.91371	0.034271	0.654835	-1.5271	0.766409	1.05684	1.05684	0.441568	1.15531	1.15531	0.766409	0.946219	-1.05684	0.441568	0.86557
6925	AT1G74670	AT1G74670	F1M20_35'; unknown protein|http://www.arabidopsis.org/servlets/TairObject?type=l	0.0470075	0.00103925	0.0729128	0.714052	-1.40046	0.306231	1.20375	1.20375	0.00337479	1.82809	1.82809	0.010328	0.600665	-1.66482	0.943983	0.987555	-1.0126	0.943983	1.0126	1.0126	0.0162576	0.624309	-1.60177	0.0166699	0.625653	-1.59833	0.633689	1.08897	1.08897	0.479811	0.880788	-1.13535	0.0721347	0.713326	-1.40188	0.110851	1.34462	1.34462	0.995447	1.00102	1.00102	0.110851	0.743704	-1.34462	0.995447	0.998984
12140	AT2G44130	AT2G44130	http://www.arabidopsis.org/servlets/TairObject?type=locus&name=AT2G44130	0.0488168	7.28951e-14	0.0584449	1.30764	1.30764	3.4908e-10	5.94673	5.94673	9.12685e-15	34.8092	34.8092	0.00707575	0.666141	-1.50118	2.83301e-07	0.3301	-3.02939	2.83301e-07	3.02939	3.02939	8.1689e-05	0.502049	-1.99184	1.20995e-12	0.0748254	-13.3644	0.0188643	1.41033	1.41033	1.63791e-05	2.22175	2.22175	7.45504e-09	4.23755	4.23755	0.0356995	0.739437	-1.35238	1.28856e-07	0.308585	-3.2406	0.0356995	1.35238	1.35238	1.28856e-07	3.2406
27307	AT5G40420	OLEO2	PA23'; OLEO2 (OLEOSIN TYPE 2)|http://www.arabidopsis.org/servlets/TairObject?typ	0.0507937	0.267111	0.567067	1.3027	1.3027	0.0330587	2.87302	2.87302	0.157412	1.95649	1.95649	0.0126499	0.280782	-3.56149	0.305229	1.61487	1.61487	0.305229	0.619246	-1.61487	0.288564	0.608547	-1.64326	0.84489	1.09414	1.09414	0.338371	1.5629	1.5629	0.432095	0.694437	-1.44001	0.571672	1.29858	1.29858	0.696999	0.835785	-1.19648	0.994501	1.00317	1.00317	0.696999	1.19648	1.19648	0.994501	0.996837
4254	AT1G47760	AT1G47760	T2E6_17'; DNA binding / transcription factor|http://www.arabidopsis.org/servlets	0.0536615	0.0118665	0.0566028	0.779521	-1.28284	0.55812	0.930063	-1.0752	0.241861	0.863019	-1.15872	0.0141019	0.716132	-1.39639	0.212738	1.17037	1.17037	0.212738	0.854432	-1.17037	0.0612907	0.783512	-1.27631	0.257874	1.15282	1.15282	0.452742	0.910931	-1.09778	0.637791	1.0599	1.0599	0.668267	1.05434	1.05434	0.478167	0.91573	-1.09203	0.0240881	0.739344	-1.35255	0.478167	1.09203	1.09203	0.0240881	1.35255
2371	AT1G23860	SRZ-21	SRZ21|T23E23.2|T23E23_2'; SRZ-21|http://www.arabidopsis.org/servlets/TairObject?	0.0545807	0.00594065	0.196872	0.896494	-1.11546	0.108105	1.14809	1.14809	0.0317686	1.21033	1.21033	0.00431234	0.763712	-1.30939	0.787855	1.02245	1.02245	0.787855	0.978041	-1.02245	0.00608922	0.773944	-1.29208	0.595933	0.95705	-1.04488	0.839919	1.0168	1.0168	0.0884912	0.86314	-1.15856	0.176251	0.891537	-1.12166	0.848896	0.984411	-1.01584	0.946365	1.00556	1.00556	0.848896	1.01584	1.01584	0.946365	0.994471
13995	AT3G14660	CYP72A13	http://www.arabidopsis.org/servlets/TairObject?type=locus&name=AT3G14660	0.0560191	3.33765e-06	0.0938735	0.692048	-1.44499	0.513066	1.14826	1.14826	2.94712e-05	3.28583	3.28583	0.01324	0.562375	-1.77817	0.741944	1.07169	1.07169	0.741944	0.933102	-1.07169	0.0729533	0.672564	-1.48685	3.84883e-05	0.313154	-3.19332	0.473127	1.16398	1.16398	0.0264804	0.603438	-1.65717	0.0568774	0.654342	-1.52825	0.736168	1.07343	1.07343	0.789785	1.05762	1.05762	0.736168	0.931596	-1.07343	0.789785	0.945516
1225	AT1G12730	AT1G12730	T12C24_26'; unknown protein|http://www.arabidopsis.org/servlets/TairObject?type=	0.0596251	0.00117485	0.125555	0.83191	-1.20205	0.133518	1.19717	1.19717	0.794214	1.03066	1.03066	0.00767253	0.706797	-1.41483	0.883292	0.983161	-1.01713	0.883292	1.01713	1.01713	0.000605212	0.616059	-1.62322	0.0305077	1.31021	1.31021	0.149298	1.18825	1.18825	0.0217801	0.748756	-1.33555	0.274244	0.87906	-1.13758	0.917112	1.01211	1.01211	0.634801	0.946364	-1.05668	0.917112	0.988035	-1.01211	0.634801	1.05668
23784	AT5G05290	ATEXPA2	ATEXP2|ATHEXP ALPHA 1.12|EXP2|EXPANSIN 2|K18I23.9|K18I23_9'; ATEXPA2 (ARABIDOPSI	0.0614509	0.0209926	0.332004	1.13564	1.13564	0.844139	1.02573	1.02573	0.170461	1.2002	1.2002	0.0113366	0.695118	-1.4386	0.00210962	1.59275	1.59275	0.00210962	0.627843	-1.59275	0.0595892	0.772746	-1.29409	0.130778	1.22447	1.22447	0.582915	0.931217	-1.07386	0.222778	0.851054	-1.17501	0.684608	0.948763	-1.054	0.176156	0.835316	-1.19715	0.176502	1.19697	1.19697	0.176156	1.19715	1.19715	0.176502	0.835443
30208	AT5G67430	AT5G67430	K8K14_17'; N-acetyltransferase|http://www.arabidopsis.org/servlets/TairObject?ty	0.062358	4.27193e-06	0.676699	0.951492	-1.05098	0.0824488	0.804996	-1.24224	0.0161717	0.730026	-1.36981	0.00127638	0.633507	-1.57851	6.80834e-05	1.86578	1.86578	6.80834e-05	0.53597	-1.86578	0.0122533	0.718584	-1.39162	0.000110126	1.8138	1.8138	0.485877	1.08711	1.08711	0.263394	1.14535	1.14535	0.497108	1.08475	1.08475	0.256137	1.14784	1.14784	0.279418	0.877151	-1.14006	0.256137	0.871202	-1.14784	0.279418	1.14006
27128	AT5G38780	AT5G38780	MKD10_80'; S-adenosylmethionine-dependent methyltransferase|http://www.arabidops	0.0675625	5.56899e-05	0.071601	0.770523	-1.29782	0.455813	1.10878	1.10878	0.960148	1.00688	1.00688	0.0156363	0.693947	-1.44103	0.991793	1.00141	1.00141	0.991793	0.998589	-1.00141	0.0222952	0.710495	-1.40747	0.59021	1.07708	1.07708	0.000440293	1.81392	1.81392	0.00343866	0.629165	-1.58941	0.0189733	0.70289	-1.4227	0.00246391	1.62366	1.62366	0.506241	1.09622	1.09622	0.00246391	0.615891	-1.62366	0.506241	0.912224
17977	AT3G56980	ORG3	http://www.arabidopsis.org/servlets/TairObject?type=locus&name=AT3G56980	0.0683721	0.00220201	0.0602905	0.585178	-1.70888	0.205271	1.41909	1.41909	0.0693178	1.67546	1.67546	0.000256721	0.290074	-3.4474	0.203131	1.42157	1.42157	0.203131	0.703447	-1.42157	0.00298604	0.395808	-2.52648	0.643341	0.882407	-1.13326	0.931603	0.977153	-1.02338	0.450375	0.814568	-1.22764	0.552983	0.851589	-1.17427	0.802076	0.934673	-1.06989	0.176124	0.687159	-1.45527	0.802076	1.06989	1.06989	0.176124	1.45527
15550	AT3G28740	AT3G28740	http://www.arabidopsis.org/servlets/TairObject?type=locus&name=AT3G28740	0.0687332	8.75896e-07	0.696542	0.899362	-1.1119	0.0218489	1.97075	1.97075	4.71495e-07	8.70353	8.70353	0.0108959	0.463414	-2.1579	0.95489	0.984769	-1.01547	0.95489	1.01547	1.01547	0.00430037	0.411574	-2.4297	9.23021e-05	0.251068	-3.98299	6.37325e-05	4.1865	4.1865	0.000765658	0.330732	-3.0236	0.903011	0.967471	-1.03362	0.198306	1.43116	1.43116	0.788125	0.929601	-1.07573	0.198306	0.698733	-1.43116	0.788125	1.07573
17838	AT3G55630	ATDFD	http://www.arabidopsis.org/servlets/TairObject?type=locus&name=AT3G55630	0.0719481	0.000384318	0.121862	0.863021	-1.15872	0.22608	1.12023	1.12023	0.212182	1.12433	1.12433	0.00148875	0.708202	-1.41203	0.364496	1.08782	1.08782	0.364496	0.919274	-1.08782	0.00203177	0.717674	-1.39339	0.466735	1.06955	1.06955	0.448884	0.932387	-1.07252	0.00136326	0.70554	-1.41735	0.120404	0.862482	-1.15944	0.00841651	0.762724	-1.31109	0.994564	1.00062	1.00062	0.00841651	1.31109	1.31109	0.994564	0.999376
8932	AT2G14060	AT2G14060	F9B22_17'; unknown protein|http://www.arabidopsis.org/servlets/TairObject?type=l	0.0792109	0.0243462	0.34433	0.916826	-1.09072	0.731917	1.03155	1.03155	0.176633	1.13425	1.13425	0.00569733	0.752569	-1.32878	0.080362	1.181	1.181	0.080362	0.846743	-1.181	0.226375	0.893936	-1.11865	0.275173	0.904214	-1.10593	0.272205	0.903627	-1.10665	0.58071	0.951	-1.05153	0.698523	0.965468	-1.03577	0.209811	0.890086	-1.12349	0.569923	0.949618	-1.05305	0.209811	1.12349	1.12349	0.569923	1.05305
14614	AT3G20380	AT3G20380	http://www.arabidopsis.org/servlets/TairObject?type=locus&name=AT3G20380	0.0793026	0.000194529	0.166039	0.821766	-1.21689	0.288884	0.862101	-1.15996	0.00498533	0.643994	-1.55281	0.012966	0.685159	-1.45952	0.0266447	1.39123	1.39123	0.0266447	0.718789	-1.39123	0.179176	0.826936	-1.20928	0.00549591	1.5431	1.5431	0.816469	0.968589	-1.03243	0.0706283	1.29951	1.29951	0.227542	0.843884	-1.185	0.00929798	1.49154	1.49154	0.846808	0.97379	-1.02691	0.00929798	0.670448	-1.49154	0.846808	1.02691
23976	AT5G07150	AT5G07150	T28J14_90'; ATP binding / protein binding / protein kinase/ protein serine/threo	0.0812562	0.00462096	0.066364	0.820533	-1.21872	0.572286	1.05959	1.05959	0.886526	1.01466	1.01466	0.00617992	0.728803	-1.37211	0.554073	1.06255	1.06255	0.554073	0.94113	-1.06255	0.0366026	0.795353	-1.2573	0.870642	1.01675	1.01675	0.0390725	0.798022	-1.2531	0.107705	0.842758	-1.18658	0.0261772	0.78196	-1.27884	0.152689	0.860068	-1.1627	0.637984	1.04933	1.04933	0.152689	1.1627	1.1627	0.637984	0.95299
27552	AT5G42680	AT5G42680	MJB21_5'; unknown protein|http://www.arabidopsis.org/servlets/TairObject?type=lo	0.0866378	3.51254e-05	0.0940847	0.817706	-1.22293	0.499698	0.924883	-1.08122	0.0469941	0.784003	-1.27551	0.00312451	0.675092	-1.48128	0.0297562	1.30962	1.30962	0.0297562	0.763577	-1.30962	0.164718	1.17896	1.17896	0.294513	0.884667	-1.13037	0.306547	1.12685	1.12685	0.0562693	1.26199	1.26199	0.014817	1.36169	1.36169	0.706237	1.04434	1.04434	0.000355813	0.600507	-1.66526	0.706237	0.957541	-1.04434	0.000355813	1.66526
12202	AT2G44735	AT2G44735	http://www.arabidopsis.org/servlets/TairObject?type=locus&name=AT2G44735	0.0945969	0.00163363	0.661533	1.0384	1.0384	0.61478	0.957572	-1.04431	0.382475	0.92695	-1.07881	0.00473026	0.758121	-1.31905	0.000627144	1.43038	1.43038	0.000627144	0.699113	-1.43038	0.177683	0.88772	-1.12648	0.0141144	1.26192	1.26192	0.291921	1.09643	1.09643	0.00214098	0.734448	-1.36157	0.0104609	0.7828	-1.27746	0.741956	1.0287	1.0287	0.0041092	1.32651	1.32651	0.741956	0.972098	-1.0287	0.0041092	0.753855
3297	AT1G33720	CYP76C6	F14M2_15'; CYP76C6; heme binding / iron ion binding / monooxygenase/ oxygen bind	0.0952407	1.54267e-09	0.0543942	0.744784	-1.34267	0.0440356	1.36382	1.36382	2.47813e-05	2.29323	2.29323	0.00124091	0.573858	-1.74259	0.731459	0.951633	-1.05083	0.731459	1.05083	1.05083	0.000962644	0.564109	-1.77271	0.00130234	0.57573	-1.73693	0.0330528	1.39252	1.39252	7.166e-09	0.209783	-4.76683	1.12631e-06	0.341424	-2.92891	0.288239	0.855615	-1.16875	4.89687e-05	2.1814	2.1814	0.288239	1.16875	1.16875	4.89687e-05	0.45842
15057	AT3G24300	ATAMT1;3	http://www.arabidopsis.org/servlets/TairObject?type=locus&name=AT3G24300	0.0981315	1.14469e-07	0.123589	0.840489	-1.18978	0.524707	1.072	1.072	6.93824e-06	0.497557	-2.00982	0.00105649	0.652839	-1.53177	0.106014	1.20097	1.20097	0.106014	0.83266	-1.20097	0.00247129	0.68157	-1.4672	2.54245e-07	2.47844	2.47844	0.518071	0.931784	-1.07321	0.452109	0.920911	-1.08588	0.722079	0.962039	-1.03946	0.300664	0.891949	-1.12114	0.224517	0.873654	-1.14462	0.300664	1.12114	1.12114	0.224517	1.14462
1471	AT1G15050	IAA34	T15D22_10'; IAA34; transcription factor|http://www.arabidopsis.org/servlets/Tair	0.0994347	0.00196839	0.420961	0.910901	-1.09781	0.132938	1.19587	1.19587	0.000828404	1.59003	1.59003	0.00583689	0.698305	-1.43204	0.452986	1.09079	1.09079	0.452986	0.916765	-1.09079	0.00343591	0.678736	-1.47333	0.15291	0.844044	-1.18477	0.706455	1.04427	1.04427	0.980501	0.997199	-1.00281	0.5607	0.935072	-1.06944	0.354878	1.11365	1.11365	0.81963	0.974151	-1.02654	0.354878	0.897946	-1.11365	0.81963	1.02654
27897	AT5G45670	AT5G45670	MRA19_6'; carboxylic ester hydrolase/ hydrolase, acting on ester bonds|http://ww	0.104195	0.000225777	0.138136	0.875857	-1.14174	0.289139	1.09759	1.09759	0.000802651	1.41889	1.41889	0.00345487	0.747459	-1.33787	0.452411	1.0676	1.0676	0.452411	0.936683	-1.0676	0.00164831	0.725543	-1.37828	0.0752262	0.850785	-1.17538	0.374927	0.925412	-1.0806	0.229144	0.899254	-1.11203	0.277541	0.908946	-1.10018	0.314262	0.915543	-1.09225	0.668202	0.963596	-1.03778	0.314262	1.09225	1.09225	0.668202	1.03778
5425	AT1G60430	ARPC3	T13D8_30'; ARPC3; structural molecule|http://www.arabidopsis.org/servlets/TairOb	0.105465	0.00535234	0.0751197	0.855022	-1.16956	0.389813	1.07544	1.07544	0.0827168	1.16452	1.16452	0.00522738	0.766558	-1.30453	0.663427	1.03716	1.03716	0.663427	0.964175	-1.03716	0.0155332	0.800293	-1.24954	0.310619	0.917449	-1.08998	0.198442	1.11672	1.11672	0.00784285	0.778859	-1.28393	0.803066	0.979352	-1.02108	0.168542	0.888104	-1.12599	0.118441	0.873048	-1.14541	0.168542	1.12599	1.12599	0.118441	1.14541
25459	AT5G22890	AT5G22890	MRN17_12'; transcription factor|http://www.arabidopsis.org/servlets/TairObject?t	0.108154	1.14983e-05	0.316732	0.911744	-1.0968	0.483446	1.06624	1.06624	0.000224456	0.654909	-1.52693	0.000681845	0.687104	-1.45538	0.0263468	1.2445	1.2445	0.0263468	0.803535	-1.2445	0.701873	0.965758	-1.03546	0.000853125	1.44153	1.44153	0.428259	1.07537	1.07537	0.795443	1.02385	1.02385	0.383657	1.08338	1.08338	0.858908	1.01628	1.01628	0.0716259	0.841577	-1.18825	0.858908	0.983979	-1.01628	0.0716259	1.18825
6483	AT1G70290	ATTPS8	F17O7.18|F17O7_18|TPS8'; ATTPS8; transferase, transferring glycosyl groups|http:	0.117137	0.000537666	0.0693633	0.837465	-1.19408	0.194473	1.13134	1.13134	0.00226665	1.39165	1.39165	0.00573854	0.747995	-1.33691	0.910377	0.989634	-1.01048	0.910377	1.01048	1.01048	0.000122978	0.632279	-1.58158	0.59487	0.951758	-1.05069	0.323925	1.09718	1.09718	0.842786	1.01854	1.01854	0.290972	0.905278	-1.10463	0.0344612	1.23445	1.23445	0.405444	0.92509	-1.08098	0.0344612	0.810079	-1.23445	0.405444	1.08098
23730	AT5G04770	CAT6	MUK11.10'; CAT6 (CATIONIC AMINO ACID TRANSPORTER 6); amino acid transporter/ cat	0.119548	0.000222744	0.491118	0.939436	-1.06447	0.777837	1.02576	1.02576	0.00591871	1.3247	1.3247	0.00210524	0.722789	-1.38353	0.016763	1.26709	1.26709	0.016763	0.789209	-1.26709	0.0218743	0.798427	-1.25246	0.199845	0.888206	-1.12586	0.204377	1.12446	1.12446	0.147584	1.14443	1.14443	0.0521138	1.20444	1.20444	0.466088	1.06844	1.06844	0.0127628	0.779975	-1.28209	0.466088	0.935948	-1.06844	0.0127628	1.28209
1915	AT1G19400	AT1G19400	F18O14_16'; unknown protein|http://www.arabidopsis.org/servlets/TairObject?type=	0.12192	0.00470657	0.148267	0.863599	-1.15794	0.330884	1.10165	1.10165	0.0253198	1.26886	1.26886	0.0119137	0.760472	-1.31497	0.75722	1.03083	1.03083	0.75722	0.970096	-1.03083	0.00044032	0.653443	-1.53036	0.678682	1.04158	1.04158	0.200183	1.13768	1.13768	0.208188	0.881073	-1.13498	0.908289	1.01136	1.01136	0.927542	0.991121	-1.00896	0.121343	0.853897	-1.1711	0.927542	1.00896	1.00896	0.121343	1.1711
344	AT1G04350	AT1G04350	F19P19_22'; unknown protein|http://www.arabidopsis.org/servlets/TairObject?type=	0.123374	0.000268288	0.207966	0.881765	-1.13409	0.167901	1.14857	1.14857	0.00406195	1.37891	1.37891	0.0108712	0.758647	-1.31814	0.90298	1.01195	1.01195	0.90298	0.988194	-1.01195	0.000645217	0.666942	-1.49938	0.666698	0.958799	-1.04297	0.14793	0.864338	-1.15696	0.0664307	0.827884	-1.2079	0.176212	0.873109	-1.14533	0.0544708	0.819567	-1.22016	0.919335	1.00991	1.00991	0.0544708	1.22016	1.22016	0.919335	0.990183
24904	AT5G16940	AT5G16940	F2K13_90'; carbon-sulfur lyase|http://www.arabidopsis.org/servlets/TairObject?ty	0.125963	0.0123241	0.0798164	0.799304	-1.25109	0.519338	1.0821	1.0821	0.26165	1.14953	1.14953	0.00172027	0.637631	-1.56831	0.237174	1.15844	1.15844	0.237174	0.86323	-1.15844	0.0105321	0.706947	-1.41453	0.891722	0.983573	-1.0167	0.973076	1.00411	1.00411	0.581968	0.934921	-1.06961	0.908354	0.986092	-1.0141	0.686763	0.952008	-1.05041	0.0986348	0.810578	-1.23369	0.686763	1.05041	1.05041	0.0986348	1.23369
20473	AT4G13570	AT4G13570	T6G15_120'; DNA binding|http://www.arabidopsis.org/servlets/TairObject?type=locu	0.125996	1.05086e-05	0.0701285	0.73009	-1.36969	0.143968	1.28282	1.28282	0.99869	1.00027	1.00027	0.00365863	0.576269	-1.7353	0.939648	0.98761	-1.01255	0.939648	1.01255	1.01255	0.027295	0.674525	-1.48253	0.633096	1.08208	1.08208	2.93129e-05	2.54359	2.54359	2.70511e-05	0.390488	-2.5609	0.0622461	0.722577	-1.38394	0.0673175	1.37458	1.37458	0.949911	1.0104	1.0104	0.0673175	0.727494	-1.37458	0.949911	0.989709
25325	AT5G20940	AT5G20940	F22D1_110'; hydrolase, hydrolyzing O-glycosyl compounds|http://www.arabidopsis.o	0.126374	6.92618e-05	0.0913111	0.703332	-1.4218	0.379346	1.19376	1.19376	0.000745095	2.25686	2.25686	0.00197497	0.485171	-2.06113	0.33622	1.21436	1.21436	0.33622	0.823479	-1.21436	1.89808e-05	0.309495	-3.23107	0.972303	1.00693	1.00693	0.528368	1.13457	1.13457	0.00791419	0.552033	-1.81149	0.0882557	0.700743	-1.42706	0.574507	0.893797	-1.11882	0.985214	1.00369	1.00369	0.574507	1.11882	1.11882	0.985214	0.996319
9112	AT2G15580	AT2G15580	http://www.arabidopsis.org/servlets/TairObject?type=locus&name=AT2G15580	0.127353	0.00610839	0.0689637	0.802126	-1.24669	0.480219	1.08518	1.08518	0.936681	0.990915	-1.00917	0.0152306	0.73545	-1.35971	0.965026	1.00505	1.00505	0.965026	0.994976	-1.00505	0.307629	0.887652	-1.12657	0.426941	0.911933	-1.09657	0.606462	0.942305	-1.06123	0.022999	0.752502	-1.3289	0.00217414	0.66206	-1.51044	0.552507	1.07103	1.07103	0.109069	1.21156	1.21156	0.552507	0.93368	-1.07103	0.109069	0.825382
662	AT1G07440	AT1G07440	F22G5_39'; oxidoreductase|http://www.arabidopsis.org/servlets/TairObject?type=lo	0.128547	0.000779488	0.0896563	0.844069	-1.18474	0.261979	1.11528	1.11528	0.234339	1.12296	1.12296	0.00540267	0.739574	-1.35213	0.809003	1.02333	1.02333	0.809003	0.977205	-1.02333	0.0142913	0.772711	-1.29415	0.772159	0.972745	-1.02802	0.0446898	0.815148	-1.22677	0.0404616	0.811239	-1.23268	0.0658307	0.830873	-1.20355	0.0270719	0.795886	-1.25646	0.868738	1.01588	1.01588	0.0270719	1.25646	1.25646	0.868738	0.984366
14055	AT3G15250	AT3G15250	http://www.arabidopsis.org/servlets/TairObject?type=locus&name=AT3G15250	0.132674	0.00952861	0.0607937	0.8248	-1.21241	0.473737	1.07258	1.07258	0.0527584	1.2211	1.2211	0.0066444	0.742584	-1.34665	0.719248	1.03556	1.03556	0.719248	0.965664	-1.03556	0.0586592	0.823309	-1.21461	0.0546967	0.820414	-1.2189	0.155967	0.867466	-1.15278	0.302591	1.10708	1.10708	0.974252	0.996874	-1.00314	0.701046	0.963362	-1.03803	0.0646544	0.827386	-1.20863	0.701046	1.03803	1.03803	0.0646544	1.20863
9412	AT2G18270	AT2G18270	T30D6_22'; unknown protein|http://www.arabidopsis.org/servlets/TairObject?type=l	0.138303	0.00323698	0.0626935	0.816693	-1.22445	0.392952	1.09293	1.09293	0.00923601	1.34916	1.34916	0.00546832	0.722649	-1.3838	0.7451	1.03405	1.03405	0.7451	0.967075	-1.03405	0.00530802	0.721614	-1.38578	0.101762	0.838859	-1.1921	0.470234	0.927873	-1.07773	0.215919	1.13929	1.13929	0.905027	0.987806	-1.01234	0.512408	1.07016	1.07016	0.0785222	0.826775	-1.20952	0.512408	0.934435	-1.07016	0.0785222	1.20952
12541	AT2G48075	AT2G48075	http://www.arabidopsis.org/servlets/TairObject?type=locus&name=AT2G48075	0.152823	3.50682e-06	0.159824	0.834529	-1.19828	0.0698117	1.26924	1.26924	4.06712e-05	1.9855	1.9855	0.00655597	0.68168	-1.46696	0.772299	0.964531	-1.03677	0.772299	1.03677	1.03677	0.000484887	0.585605	-1.70764	0.0156783	0.71774	-1.39326	0.0629534	0.782538	-1.27789	0.0677175	0.786292	-1.27179	0.140757	0.826832	-1.20943	0.0284513	0.744169	-1.34378	0.940747	1.00931	1.00931	0.0284513	1.34378	1.34378	0.940747	0.990778
6296	AT1G68540	AT1G68540	T26J14_11'; oxidoreductase|http://www.arabidopsis.org/servlets/TairObject?type=l	0.155408	0.00245184	0.0956638	0.713906	-1.40074	0.65368	0.916663	-1.09091	0.555853	1.12132	1.12132	0.0138405	0.590969	-1.69214	0.166334	1.31785	1.31785	0.166334	0.75881	-1.31785	0.0121594	0.583947	-1.71248	0.655826	1.09028	1.09028	0.053475	0.672481	-1.48703	0.0391033	0.652033	-1.53366	0.00878222	0.566784	-1.76434	0.196265	0.773629	-1.29261	0.242915	1.25957	1.25957	0.196265	1.29261	1.29261	0.242915	0.793919
5834	AT1G64240	N/A	http://www.arabidopsis.org/servlets/TairObject?type=locus&name=AT1G64240	0.162182	0.000824079	0.115295	0.718651	-1.3915	0.624017	1.10423	1.10423	0.598151	0.898813	-1.11258	0.0113386	0.566988	-1.76371	0.496996	1.14784	1.14784	0.496996	0.871199	-1.14784	0.00929374	0.556316	-1.79754	0.0861965	1.43723	1.43723	0.0255408	1.6298	1.6298	0.00321457	0.503234	-1.98715	0.033704	0.630788	-1.58532	0.204296	1.30023	1.30023	0.520302	1.13929	1.13929	0.204296	0.769093	-1.30023	0.520302	0.877739
14002	AT3G14730	AT3G14730	http://www.arabidopsis.org/servlets/TairObject?type=locus&name=AT3G14730	0.16223	0.000944432	0.171858	0.875143	-1.14267	0.145047	1.15356	1.15356	0.24012	1.12049	1.12049	0.00730816	0.750991	-1.33157	0.914729	1.01019	1.01019	0.914729	0.989908	-1.01019	0.00016034	0.633276	-1.57909	0.0389363	1.23333	1.23333	0.504625	1.06572	1.06572	0.00514813	0.73939	-1.35247	0.178708	0.877092	-1.14013	0.267426	0.8984	-1.11309	0.981257	0.997777	-1.00223	0.267426	1.11309	1.11309	0.981257	1.00223
2291	AT1G23060	AT1G23060	T26J12_16'; unknown protein|http://www.arabidopsis.org/servlets/TairObject?type=	0.163449	0.000117867	0.137782	0.776214	-1.2883	0.6189	1.08573	1.08573	0.0110884	1.59287	1.59287	0.00208029	0.551731	-1.81248	0.129604	1.29579	1.29579	0.129604	0.771733	-1.29579	0.0317307	0.682779	-1.4646	0.0539578	0.71371	-1.40113	0.762255	0.951325	-1.05117	0.00527372	0.592616	-1.68743	0.00996793	0.622594	-1.60618	0.549096	0.905519	-1.10434	0.192672	1.24674	1.24674	0.549096	1.10434	1.10434	0.192672	0.80209
12870	AT3G04000	AT3G04000	T11I18_11'; oxidoreductase|http://www.arabidopsis.org/servlets/TairObject?type=l	0.167799	7.13135e-11	0.688814	1.05594	1.05594	0.043322	1.3403	1.3403	6.01264e-11	7.64783	7.64783	0.00607306	0.655912	-1.5246	0.188691	1.20114	1.20114	0.188691	0.832545	-1.20114	2.63902e-06	0.389051	-2.57035	8.20036e-07	0.354892	-2.81776	0.392811	0.889383	-1.12438	0.0175869	0.702378	-1.42373	0.903786	1.01653	1.01653	0.00216896	0.614526	-1.62727	0.779297	1.03878	1.03878	0.00216896	1.62727	1.62727	0.779297	0.962672
18129	AT3G58480	AT3G58480	http://www.arabidopsis.org/servlets/TairObject?type=locus&name=AT3G58480	0.167854	2.68228e-05	0.0586841	0.810985	-1.23307	0.839813	0.979079	-1.02137	0.101333	1.19591	1.19591	0.00112611	0.665388	-1.50288	0.0492091	1.24486	1.24486	0.0492091	0.803303	-1.24486	1.67914e-06	0.470096	-2.12723	0.00260917	1.44254	1.44254	0.0263658	0.777431	-1.28629	0.053505	0.806931	-1.23926	0.0146627	0.754631	-1.32515	0.091531	0.831311	-1.20292	0.494094	1.07468	1.07468	0.091531	1.20292	1.20292	0.494094	0.930512
12691	AT3G02290	AT3G02290	F14P3_6'; protein binding / ubiquitin-protein ligase/ zinc ion binding|http://ww	0.169211	0.00948964	0.204034	0.913789	-1.09434	0.256829	1.08335	1.08335	0.903226	0.991625	-1.00845	0.000205807	0.72237	-1.38433	0.0368923	1.16766	1.16766	0.0368923	0.856412	-1.16766	0.312959	0.931525	-1.07351	0.875795	0.989245	-1.01087	0.851927	1.013	1.013	0.787685	1.01882	1.01882	0.89213	1.00942	1.00942	0.748801	1.02243	1.02243	0.163102	0.905257	-1.10466	0.748801	0.978064	-1.02243	0.163102	1.10466
23610	AT5G03570	AT5G03570	F12E4_370'; unknown protein|http://www.arabidopsis.org/servlets/TairObject?type=	0.172925	3.0242e-08	0.0676109	0.815505	-1.22623	0.133138	0.848214	-1.17895	1.129e-06	0.454998	-2.19781	0.00777009	0.728719	-1.37227	0.0169819	1.31936	1.31936	0.0169819	0.757946	-1.31936	0.198672	0.869787	-1.14971	3.27336e-06	2.06065	2.06065	0.586287	0.943852	-1.05949	0.00250303	1.45129	1.45129	0.722259	1.03835	1.03835	0.0170203	1.3192	1.3192	0.0337462	0.785382	-1.27327	0.0170203	0.758033	-1.3192	0.0337462	1.27327
12595	AT3G01380	AT3G01380	T13O15_2'; transferase|http://www.arabidopsis.org/servlets/TairObject?type=locus	0.175135	0.00478482	0.0550221	0.816486	-1.22476	0.981657	0.997715	-1.00229	0.187831	0.873916	-1.14427	0.0159255	0.767959	-1.30215	0.525625	1.06563	1.06563	0.525625	0.938416	-1.06563	0.00527344	0.729005	-1.37173	0.0221619	1.28159	1.28159	0.980735	1.00241	1.00241	0.102035	0.843738	-1.1852	0.101352	0.843426	-1.18564	0.977769	1.00278	1.00278	0.744647	0.968059	-1.033	0.977769	0.997231	-1.00278	0.744647	1.033
8834	AT2G13130	N/A	http://www.arabidopsis.org/servlets/TairObject?type=locus&name=AT2G13130	0.182958	0.00574067	0.0788853	0.737586	-1.35577	0.488433	1.12187	1.12187	0.915108	0.982592	-1.01772	0.00408837	0.581087	-1.72091	0.45746	1.13143	1.13143	0.45746	0.883838	-1.13143	0.00207394	0.551575	-1.81299	0.0755632	1.36093	1.36093	0.966682	0.993143	-1.0069	0.096869	0.751258	-1.3311	0.615124	0.920211	-1.08671	0.214254	0.810799	-1.23335	0.191397	0.80154	-1.2476	0.214254	1.23335	1.23335	0.191397	1.2476
11842	AT2G41240	AT2G41240	F13H10_21'; DNA binding / transcription factor|http://www.arabidopsis.org/servle	0.185943	0.0779545	0.0648211	0.658391	-1.51885	0.233858	1.29795	1.29795	0.744475	0.932486	-1.0724	0.0147871	0.562286	-1.77845	0.631728	0.90213	-1.10849	0.631728	1.10849	1.10849	0.121756	0.708615	-1.4112	0.986542	0.996395	-1.00362	0.436998	0.84532	-1.18298	0.509053	0.867302	-1.153	0.151512	0.727985	-1.37366	0.973666	1.00709	1.00709	0.64002	0.904402	-1.1057	0.973666	0.992957	-1.00709	0.64002	1.1057
17934	AT3G56550	AT3G56550	http://www.arabidopsis.org/servlets/TairObject?type=locus&name=AT3G56550	0.190071	0.00554025	0.0838995	0.740236	-1.35092	0.499258	1.11943	1.11943	0.160134	1.27173	1.27173	0.00930424	0.617371	-1.61977	0.679439	1.0711	1.0711	0.679439	0.933624	-1.0711	0.000574027	0.49736	-2.01061	0.349501	1.17031	1.17031	0.970178	0.993822	-1.00622	0.0496443	0.707128	-1.41417	0.347715	0.853958	-1.17102	0.249823	0.822944	-1.21515	0.39411	0.866829	-1.15363	0.249823	1.21515	1.21515	0.39411	1.15363
15447	AT3G27860	AT3G27860	http://www.arabidopsis.org/servlets/TairObject?type=locus&name=AT3G27860	0.194344	0.00197768	0.0566223	0.729829	-1.37018	0.268718	0.838923	-1.192	0.688474	1.06458	1.06458	0.0100849	0.639488	-1.56375	0.0618482	1.3604	1.3604	0.0618482	0.735078	-1.3604	0.00162055	0.559728	-1.78658	0.204475	1.2248	1.2248	0.801725	1.03991	1.03991	0.00462532	0.604018	-1.65558	0.0758433	0.747528	-1.33774	0.272953	0.840271	-1.19009	0.877734	0.976323	-1.02425	0.272953	1.19009	1.19009	0.877734	1.02425
23955	AT5G06940	AT5G06940	MOJ9_11'; kinase|http://www.arabidopsis.org/servlets/TairObject?type=locus&name=	0.194818	0.00391133	0.091836	0.78691	-1.27079	0.868758	1.02269	1.02269	0.141593	1.22952	1.22952	0.00959774	0.675073	-1.48132	0.34203	1.1398	1.1398	0.34203	0.877345	-1.1398	0.00234277	0.6172	-1.62022	0.789362	1.03697	1.03697	0.440908	1.11138	1.11138	0.0122396	0.685737	-1.45829	0.0587303	0.761874	-1.31255	0.998126	1.00032	1.00032	0.811881	1.03286	1.03286	0.998126	0.999681	-1.00032	0.811881	0.968184
18295	AT3G60130	AT3G60130	http://www.arabidopsis.org/servlets/TairObject?type=locus&name=AT3G60130	0.200137	0.00213497	0.187463	0.904819	-1.10519	0.106028	1.13249	1.13249	0.13477	1.12122	1.12122	0.00128354	0.753511	-1.32712	0.431847	1.06032	1.06032	0.431847	0.943111	-1.06032	0.00313755	0.777043	-1.28693	0.609687	1.03855	1.03855	0.0439733	1.17213	1.17213	0.204031	0.908295	-1.10096	0.607096	0.962617	-1.03883	0.184492	1.10599	1.10599	0.406518	0.939957	-1.06388	0.184492	0.904171	-1.10599	0.406518	1.06388
29218	AT5G57880	AT5G57880	http://www.arabidopsis.org/servlets/TairObject?type=locus&name=AT5G57880	0.205838	1.07839e-05	0.37916	0.90417	-1.10599	0.931651	1.00975	1.00975	0.000224853	1.6942	1.6942	0.0110499	0.726187	-1.37706	0.0782897	1.23307	1.23307	0.0782897	0.810985	-1.23307	0.0250304	0.759304	-1.317	0.00599348	0.702864	-1.42275	0.199827	0.861618	-1.16061	0.13308	0.838398	-1.19275	0.0152852	0.739028	-1.35313	0.840475	0.977472	-1.02305	0.0889855	1.22346	1.22346	0.840475	1.02305	1.02305	0.0889855	0.817354
25760	AT5G25760	AT5G25760	F18A17_10'; ubiquitin conjugating enzyme/ ubiquitin-like activating enzyme|http:	0.206314	0.0554849	0.310702	0.919847	-1.08714	0.594911	1.04425	1.04425	0.65106	0.963885	-1.03747	0.00392074	0.764347	-1.30831	0.0944221	1.15245	1.15245	0.0944221	0.867719	-1.15245	0.111162	1.14404	1.14404	0.0372254	0.834162	-1.19881	0.503857	0.946889	-1.05609	0.795119	1.0213	1.0213	0.580968	0.956033	-1.04599	0.887607	1.01153	1.01153	0.635293	0.96215	-1.03934	0.887607	0.988605	-1.01153	0.635293	1.03934
18822	AT4G01440	AT4G01440	F3D13_3'; unknown protein|http://www.arabidopsis.org/servlets/TairObject?type=lo	0.206551	0.000194624	0.125695	0.893207	-1.11956	0.785574	0.980847	-1.01953	0.0087571	1.23197	1.23197	0.0013276	0.762442	-1.31157	0.0217834	1.19438	1.19438	0.0217834	0.837252	-1.19438	0.0134291	0.823496	-1.21434	0.0872011	0.880422	-1.13582	0.141576	1.11414	1.11414	0.810876	0.983139	-1.01715	0.844519	0.986164	-1.01403	0.152483	1.11072	1.11072	0.175829	0.905739	-1.10407	0.152483	0.900314	-1.11072	0.175829	1.10407
30125	AT5G66660	AT5G66660	MSN2_4'; unknown protein|http://www.arabidopsis.org/servlets/TairObject?type=loc	0.209098	0.00390655	0.105246	0.775336	-1.28976	0.072543	1.3296	1.3296	0.697903	0.943116	-1.06032	0.00820762	0.639621	-1.56342	0.541469	0.911687	-1.09687	0.541469	1.09687	1.09687	0.0205597	0.683298	-1.46349	0.230004	1.20314	1.20314	0.662127	1.0682	1.0682	0.00802345	0.638592	-1.56595	0.145488	0.79711	-1.25453	0.308861	0.855773	-1.16853	0.854091	0.972684	-1.02808	0.308861	1.16853	1.16853	0.854091	1.02808
18942	AT4G02430	AT4G02430	T14P8_21'; RNA binding / nucleic acid binding|http://www.arabidopsis.org/servlet	0.227437	0.00173601	0.0683865	0.822165	-1.2163	0.0246838	1.282	1.282	0.00305137	1.41811	1.41811	0.00621338	0.729426	-1.37094	0.217149	0.879202	-1.1374	0.217149	1.1374	1.1374	0.0087257	0.741388	-1.34882	0.0259594	0.781996	-1.27878	0.699237	1.0402	1.0402	0.221188	0.880239	-1.13606	0.638636	1.04913	1.04913	0.193194	0.872746	-1.14581	0.0270842	0.78366	-1.27606	0.193194	1.14581	1.14581	0.0270842	1.27606
3165	AT1G32410	AT1G32410	http://www.arabidopsis.org/servlets/TairObject?type=locus&name=AT1G32410	0.229781	0.000208011	0.0780003	0.916835	-1.09071	0.0872893	1.08761	1.08761	0.0172126	1.13035	1.13035	3.30853e-05	0.769006	-1.30038	0.0637442	1.09619	1.09619	0.0637442	0.912249	-1.09619	0.0034985	0.854055	-1.17089	0.279691	0.949715	-1.05295	0.22233	1.0603	1.0603	0.587771	0.974814	-1.02584	0.295791	0.951384	-1.0511	0.0911715	1.08641	1.08641	0.43417	0.963685	-1.03768	0.0911715	0.920464	-1.08641	0.43417	1.03768
12141	AT2G44140	AT2G44140	http://www.arabidopsis.org/servlets/TairObject?type=locus&name=AT2G44140	0.230692	5.31877e-13	0.0685839	1.29979	1.29979	2.08042e-09	5.00338	5.00338	1.11289e-13	21.884	21.884	0.00800918	0.665972	-1.50156	2.93955e-06	0.390079	-2.56359	2.93955e-06	2.56359	2.56359	0.00364135	0.633259	-1.57913	6.65475e-12	0.0937916	-10.6619	0.252514	1.17281	1.17281	2.78456e-06	2.57426	2.57426	8.78247e-08	3.4349	3.4349	0.350923	0.878954	-1.13772	1.98437e-06	0.378405	-2.64267	0.350923	1.13772	1.13772	1.98437e-06	2.64267
2026	AT1G20530	AT1G20530	F5M15_15'; unknown protein|http://www.arabidopsis.org/servlets/TairObject?type=l	0.23256	0.000426433	0.0569551	0.747352	-1.33806	0.209582	0.830627	-1.20391	0.0936264	0.776431	-1.28794	0.0158351	0.68182	-1.46666	0.0684349	1.31962	1.31962	0.0684349	0.757794	-1.31962	0.00466447	0.627316	-1.59409	0.00819968	1.53439	1.53439	0.204817	1.20639	1.20639	0.00583975	0.636902	-1.5701	0.131579	0.798048	-1.25306	0.792779	0.96279	-1.03865	0.65005	0.936476	-1.06783	0.792779	1.03865	1.03865	0.65005	1.06783
21855	AT4G26000	AT4G26000	F20B18_110'; nucleic acid binding|http://www.arabidopsis.org/servlets/TairObject	0.243079	0.000723133	0.312293	0.921039	-1.08573	0.179134	1.11713	1.11713	0.698221	1.03161	1.03161	0.00325027	0.761492	-1.31321	0.328505	1.0827	1.0827	0.328505	0.923617	-1.0827	0.000948665	0.727238	-1.37506	0.0192644	1.22768	1.22768	0.0328616	1.20216	1.20216	0.00163301	0.742176	-1.34739	0.432573	0.938503	-1.06553	0.53025	0.950681	-1.05188	0.814695	0.981391	-1.01896	0.53025	1.05188	1.05188	0.814695	1.01896
20703	AT4G15430	AT4G15430	FCAALL.292'; unknown protein|http://www.arabidopsis.org/servlets/TairObject?type	0.244892	0.000735749	0.0557712	0.699339	-1.42992	0.616127	1.0927	1.0927	0.0111674	1.64408	1.64408	0.00296591	0.54511	-1.83449	0.368356	1.1741	1.1741	0.368356	0.851719	-1.1741	0.021455	0.642805	-1.55568	0.0300094	0.661737	-1.51117	0.162689	1.28885	1.28885	0.159551	0.774312	-1.29147	0.130284	0.758408	-1.31855	0.132932	1.31588	1.31588	0.64632	0.922114	-1.08447	0.132932	0.75995	-1.31588	0.64632	1.08447
4361	AT1G48690	AT1G48690	F11I4_13'; unknown protein|http://www.arabidopsis.org/servlets/TairObject?type=l	0.248592	1.08023e-05	0.142662	0.807869	-1.23782	0.513495	1.09688	1.09688	0.000286188	0.527949	-1.89412	0.00531546	0.640195	-1.56202	0.326213	1.15045	1.15045	0.326213	0.869224	-1.15045	0.738849	1.04806	1.04806	0.0146813	1.46003	1.46003	0.254069	1.17787	1.17787	0.109147	1.26461	1.26461	0.58668	1.0798	1.0798	0.0335678	1.37947	1.37947	0.0522732	0.748164	-1.33661	0.0335678	0.724917	-1.37947	0.0522732	1.33661
2022	AT1G20490	AT1G20490	F5M15_28'; 4-coumarate-CoA ligase|http://www.arabidopsis.org/servlets/TairObject	0.262338	4.49075e-05	0.188421	0.826567	-1.20982	0.195027	0.829023	-1.20624	0.000313604	0.530572	-1.88476	0.0144646	0.683742	-1.46254	0.0151141	1.45821	1.45821	0.0151141	0.685773	-1.45821	0.130946	0.801946	-1.24697	0.0002005	1.94262	1.94262	0.698899	1.05612	1.05612	0.209552	0.83422	-1.19872	0.559737	0.920736	-1.08609	0.754665	0.956882	-1.04506	0.447792	0.897724	-1.11393	0.754665	1.04506	1.04506	0.447792	1.11393
14578	AT3G20075	N/A	http://www.arabidopsis.org/servlets/TairObject?type=locus&name=AT3G20075	0.272645	0.00367959	0.0567536	0.684453	-1.46102	0.759373	0.944092	-1.05922	0.0927481	1.39112	1.39112	0.00585956	0.55627	-1.79769	0.170629	1.3033	1.3033	0.170629	0.767284	-1.3033	0.000417497	0.441083	-2.26715	0.562212	1.11547	1.11547	0.424041	0.859439	-1.16355	0.707126	0.931814	-1.07318	0.262917	0.807149	-1.23893	0.966609	0.99218	-1.00788	0.385068	0.847989	-1.17926	0.966609	1.00788	1.00788	0.385068	1.17926
12261	AT2G45320	AT2G45320	http://www.arabidopsis.org/servlets/TairObject?type=locus&name=AT2G45320	0.274978	0.00151696	0.0869148	0.824591	-1.21272	0.845192	1.02121	1.02121	0.188919	1.15617	1.15617	0.000388955	0.623491	-1.60387	0.0264317	1.29507	1.29507	0.0264317	0.772157	-1.29507	0.00847576	0.728133	-1.37338	0.847193	0.979502	-1.02093	0.784404	1.02986	1.02986	0.0269834	0.773002	-1.29366	0.542377	0.93629	-1.06805	0.144562	0.850253	-1.17612	0.247115	0.880701	-1.13546	0.144562	1.17612	1.17612	0.247115	1.13546
16594	AT3G43955	N/A	http://www.arabidopsis.org/servlets/TairObject?type=locus&name=AT3G43955	0.27888	0.00318179	0.0953323	0.837267	-1.19436	0.996796	0.999591	-1.00041	0.760765	0.969442	-1.03152	0.00121703	0.675067	-1.48133	0.0469097	1.24078	1.24078	0.0469097	0.805945	-1.24078	0.00861794	0.740953	-1.34961	0.145702	1.16561	1.16561	0.737541	1.03476	1.03476	0.0149662	0.761017	-1.31403	0.561872	0.942371	-1.06115	0.0920295	0.835624	-1.19671	0.255166	0.888469	-1.12553	0.0920295	1.19671	1.19671	0.255166	1.12553
26917	AT5G37000	AT5G37000	K15O15_2'; catalytic|http://www.arabidopsis.org/servlets/TairObject?type=locus&n	0.281868	0.0109207	0.199059	0.871384	-1.1476	0.909734	0.988233	-1.01191	0.249823	1.13056	1.13056	0.0104327	0.742262	-1.34723	0.113194	1.18794	1.18794	0.113194	0.841796	-1.18794	0.00621634	0.723584	-1.38201	0.547513	1.06519	1.06519	0.243073	0.882886	-1.13265	0.17798	0.865203	-1.1558	0.0418963	0.796708	-1.25516	0.687592	0.95879	-1.04298	0.396187	1.09373	1.09373	0.687592	1.04298	1.04298	0.396187	0.914302
12470	AT2G47370	AT2G47370	http://www.arabidopsis.org/servlets/TairObject?type=locus&name=AT2G47370	0.285493	0.00175523	0.0697644	0.801022	-1.24841	0.360861	0.898178	-1.11336	0.0032401	0.673856	-1.484	0.0163913	0.736324	-1.3581	0.112694	1.21119	1.21119	0.112694	0.825633	-1.21119	0.12809	0.832597	-1.20106	0.00661007	1.42772	1.42772	0.290471	0.882668	-1.13293	0.0303251	0.76242	-1.31161	0.295755	0.883911	-1.13134	0.0295916	0.761347	-1.31346	0.401132	0.906224	-1.10348	0.0295916	1.31346	1.31346	0.401132	1.10348
12663	AT3G02030	AT3G02030	F1C9_19'; acyltransferase/ catalytic|http://www.arabidopsis.org/servlets/TairObj	0.305071	0.0550073	0.146911	0.840555	-1.18969	0.748935	0.96358	-1.0378	0.730223	1.04079	1.04079	0.0165436	0.737146	-1.35658	0.158877	1.18338	1.18338	0.158877	0.845037	-1.18338	0.0650588	0.797959	-1.2532	0.917283	1.01209	1.01209	0.417167	0.909467	-1.09955	0.146118	0.840248	-1.19013	0.0777	0.806711	-1.2396	0.640931	0.947276	-1.05566	0.723041	1.04195	1.04195	0.640931	1.05566	1.05566	0.723041	0.959736
11527	AT2G38260	N/A	9621818|gb|AAF89548.1|AF165158_1|AF165158 carboxyl transferase alpha subunit {Gl	0.318419	0.0306481	0.207792	0.78906	-1.26733	0.858492	0.967829	-1.03324	0.417647	0.860573	-1.16202	0.0121539	0.600414	-1.66552	0.109424	1.35788	1.35788	0.109424	0.736444	-1.35788	0.0234534	0.636339	-1.57149	0.0600068	1.4409	1.4409	0.965909	0.992196	-1.00787	0.17281	0.772957	-1.29373	0.291461	0.821286	-1.2176	0.709333	0.933809	-1.07088	0.827274	0.960761	-1.04084	0.709333	1.07088	1.07088	0.827274	1.04084
1459	AT1G14930	AT1G14930	F10B6_35'; unknown protein|http://www.arabidopsis.org/servlets/TairObject?type=l	0.326481	0.00941692	0.0815041	0.618768	-1.61611	0.8965	0.96645	-1.03471	0.257133	1.35449	1.35449	0.00301544	0.405924	-2.46351	0.096666	1.57726	1.57726	0.096666	0.634011	-1.57726	0.0252023	0.52863	-1.89168	0.579662	0.864174	-1.15717	0.244479	0.731987	-1.36614	0.329789	0.771414	-1.29632	0.118536	0.653177	-1.53098	0.580601	0.864489	-1.15675	0.836628	0.94732	-1.05561	0.580601	1.15675	1.15675	0.836628	1.05561
23286	AT4G39660	AGT2	T19P19.50|T19P19_50'; AGT2 (ALANINE:GLYOXYLATE AMINOTRANSFERASE 2); alanine-glyo	0.333185	0.00199195	0.105346	0.888432	-1.12558	0.353687	1.06804	1.06804	0.036909	1.16986	1.16986	0.00114925	0.761755	-1.31276	0.219804	1.092	1.092	0.219804	0.915755	-1.092	0.360476	0.937181	-1.06703	0.00761231	0.81034	-1.23405	0.874681	1.01111	1.01111	0.582853	0.962105	-1.03939	0.160279	0.903502	-1.1068	0.299534	1.07669	1.07669	0.810273	0.98332	-1.01696	0.299534	0.928774	-1.07669	0.810273	1.01696
9911	AT2G22980	SCPL13	http://www.arabidopsis.org/servlets/TairObject?type=locus&name=AT2G22980	0.339296	0.000382128	0.0503756	0.73305	-1.36416	0.107648	1.2842	1.2842	0.0105314	1.52958	1.52958	0.000293713	0.508857	-1.96519	0.445064	1.12177	1.12177	0.445064	0.891445	-1.12177	0.000699433	0.541044	-1.84828	0.420744	0.885788	-1.12894	0.332975	0.863713	-1.15779	0.183007	0.815242	-1.22663	0.320528	0.860317	-1.16236	0.191131	0.81846	-1.22181	0.291509	0.852069	-1.17361	0.191131	1.22181	1.22181	0.291509	1.17361
6761	AT1G73120	AT1G73120	T18K17_22'; unknown protein|http://www.arabidopsis.org/servlets/TairObject?type=	0.340044	0.00843356	0.237053	0.757662	-1.31985	0.754584	1.07449	1.07449	0.0820838	1.52062	1.52062	0.0111158	0.522919	-1.91234	0.204315	1.34846	1.34846	0.204315	0.741585	-1.34846	0.679066	0.90919	-1.09988	0.0170383	0.548024	-1.82474	0.360013	1.23726	1.23726	0.296511	0.783644	-1.27609	0.212819	0.745912	-1.34064	0.262747	1.29984	1.29984	0.945697	1.01575	1.01575	0.262747	0.769324	-1.29984	0.945697	0.984491
1568	AT1G15990	ATCNGC7	CYCLIC NUCLEOTIDE GATED CHANNEL 7|T24D18.9|T24D18_9'; ATCNGC7 (CYCLIC NUCLEOTIDE	0.342856	0.00348991	0.919862	1.01302	1.01302	0.101977	1.24561	1.24561	0.0113755	1.43603	1.43603	0.00108867	0.60462	-1.65393	0.0324514	1.3451	1.3451	0.0324514	0.743439	-1.3451	0.151571	0.826429	-1.21002	0.229094	0.853589	-1.17152	0.102698	1.24499	1.24499	0.0514469	0.766073	-1.30536	0.488049	0.914064	-1.09402	0.741434	1.04342	1.04342	0.428707	1.10826	1.10826	0.741434	0.958389	-1.04342	0.428707	0.902313
18601	AT3G63040	AT3G63040	http://www.arabidopsis.org/servlets/TairObject?type=locus&name=AT3G63040	0.343347	0.211183	0.873184	1.0297	1.0297	0.252479	1.2389	1.2389	0.60735	0.909753	-1.0992	0.0153594	0.612913	-1.63155	0.110816	1.35605	1.35605	0.110816	0.737434	-1.35605	0.151456	1.31235	1.31235	0.42425	0.862458	-1.15948	0.940797	0.986479	-1.01371	0.277931	1.22467	1.22467	0.637927	0.91708	-1.09042	0.146176	1.31735	1.31735	0.530027	1.1228	1.1228	0.146176	0.759102	-1.31735	0.530027	0.890629
11810	AT2G40935	AT2G40935	http://www.arabidopsis.org/servlets/TairObject?type=locus&name=AT2G40935	0.343377	0.000257217	0.702649	0.961718	-1.03981	0.258198	1.12496	1.12496	0.000322435	1.58055	1.58055	0.0160724	0.763198	-1.31028	0.275245	1.12015	1.12015	0.275245	0.892741	-1.12015	0.0696247	0.822594	-1.21567	0.00844041	0.739697	-1.3519	0.458508	0.926545	-1.07928	0.812435	0.976063	-1.02452	0.561305	0.942159	-1.06139	0.68894	0.959887	-1.04179	0.840471	1.02076	1.02076	0.68894	1.04179	1.04179	0.840471	0.979662
20823	AT4G16410	AT4G16410	FCAALL.144'; unknown protein|http://www.arabidopsis.org/servlets/TairObject?type	0.349847	0.00701186	0.0745399	0.668965	-1.49485	0.79372	0.945509	-1.05763	0.936367	0.983054	-1.01724	0.00168846	0.452168	-2.21157	0.0495595	1.56473	1.56473	0.0495595	0.63909	-1.56473	0.0269337	0.598529	-1.67076	0.551043	1.13695	1.13695	0.913366	1.02357	1.02357	0.155102	0.730185	-1.36952	0.0256016	0.59534	-1.67971	0.296435	1.2554	1.2554	0.587709	1.12367	1.12367	0.296435	0.796557	-1.2554	0.587709	0.889942
22661	AT4G33580	AT4G33580	T16L1_70'; carbonate dehydratase/ zinc ion binding|http://www.arabidopsis.org/se	0.35108	0.00192943	0.298118	0.927938	-1.07766	0.0762023	1.14092	1.14092	0.240886	1.08839	1.08839	0.00150747	0.7667	-1.30429	0.408476	1.06081	1.06081	0.408476	0.942676	-1.06081	0.000461176	0.737152	-1.35657	0.0527622	1.15658	1.15658	0.410992	1.06047	1.06047	0.0409466	0.856742	-1.16721	0.162336	0.903147	-1.10724	0.932752	1.00598	1.00598	0.702125	1.02745	1.02745	0.932752	0.994057	-1.00598	0.702125	0.973284
4250	AT1G47720	AT1G47720	http://www.arabidopsis.org/servlets/TairObject?type=locus&name=AT1G47720	0.370737	0.0458937	0.171295	0.825958	-1.21072	0.934495	0.988916	-1.01121	0.464361	0.904772	-1.10525	0.00877365	0.671457	-1.4893	0.121609	1.24388	1.24388	0.121609	0.803933	-1.24388	0.098111	0.790971	-1.26427	0.298821	1.15414	1.15414	0.68095	1.0575	1.0575	0.169228	0.825145	-1.21191	0.294442	0.865277	-1.1557	0.95052	1.00845	1.00845	0.732106	0.954559	-1.0476	0.95052	0.991621	-1.00845	0.732106	1.0476
11868	AT2G41510	AT2G41510	T32G6_3'; cytokinin oxidase|http://www.arabidopsis.org/servlets/TairObject?type=	0.371551	0.000440144	0.104552	0.814284	-1.22807	0.0177649	1.37079	1.37079	0.0147072	1.38598	1.38598	0.00355291	0.665249	-1.5032	0.356964	0.892935	-1.1199	0.356964	1.1199	1.1199	0.0733869	0.795518	-1.25704	0.0218937	0.738529	-1.35404	0.407107	1.10699	1.10699	0.00839442	0.69856	-1.43152	0.045959	0.772348	-1.29475	0.991899	1.00123	1.00123	0.663783	1.0543	1.0543	0.991899	0.998769	-1.00123	0.663783	0.9485
29057	AT5G56380	AT5G56380	MCD7_14'; unknown protein|http://www.arabidopsis.org/servlets/TairObject?type=lo	0.382031	1.86841e-05	0.0557807	0.862462	-1.15947	0.207677	1.09878	1.09878	0.0632989	1.15391	1.15391	0.00114213	0.753145	-1.32777	0.572506	1.0422	1.0422	0.572506	0.959508	-1.0422	0.00230901	0.771391	-1.29636	0.665861	0.968932	-1.03206	0.573568	0.959619	-1.04208	0.000269926	0.716637	-1.39541	0.000311881	0.720255	-1.3884	0.528204	0.954797	-1.04734	0.0231231	1.19744	1.19744	0.528204	1.04734	1.04734	0.0231231	0.835115
17269	AT3G50050	AT3G50050	http://www.arabidopsis.org/servlets/TairObject?type=locus&name=AT3G50050	0.382199	0.00379423	0.0926663	0.841227	-1.18874	0.473603	1.07353	1.07353	0.645469	1.04637	1.04637	0.0042501	0.724806	-1.37968	0.431593	1.08112	1.08112	0.431593	0.924962	-1.08112	0.00242153	0.706372	-1.41568	0.199492	1.13813	1.13813	0.182297	1.1443	1.1443	0.0249541	0.78729	-1.27018	0.332896	0.90798	-1.10135	0.936434	0.992198	-1.00786	0.441157	0.926481	-1.07935	0.936434	1.00786	1.00786	0.441157	1.07935
2601	AT1G26930	AT1G26930	T2P11_12'; unknown protein|http://www.arabidopsis.org/servlets/TairObject?type=l	0.38359	0.000734157	0.0760447	0.833237	-1.20014	0.532157	1.06334	1.06334	0.863919	1.01689	1.01689	0.00325215	0.717209	-1.39429	0.370946	1.09258	1.09258	0.370946	0.915268	-1.09258	0.0149705	0.769415	-1.29969	0.522155	1.06496	1.06496	0.0181402	1.288	1.288	0.171247	0.871295	-1.14772	0.414148	0.922529	-1.08398	0.0584992	1.21647	1.21647	0.305562	0.90321	-1.10716	0.0584992	0.822051	-1.21647	0.305562	1.10716
1287	AT1G13300	AT1G13300	T6J4_6'; DNA binding / transcription factor|http://www.arabidopsis.org/servlets/	0.38543	2.86584e-07	0.0834093	0.879263	-1.13732	0.0608879	0.868923	-1.15085	0.000131686	0.705948	-1.41654	0.000813532	0.750782	-1.33194	0.000570442	1.34779	1.34779	0.000570442	0.741953	-1.34779	0.00554048	0.799942	-1.25009	9.57421e-06	1.557	1.557	0.714526	1.02629	1.02629	0.70198	1.02752	1.02752	0.405837	1.0613	1.0613	0.927965	0.993621	-1.00642	0.0157653	0.828477	-1.20703	0.927965	1.00642	1.00642	0.0157653	1.20703
9823	AT2G22122	AT2G22122	http://www.arabidopsis.org/servlets/TairObject?type=locus&name=AT2G22122	0.387446	2.76656e-05	0.0761237	0.711678	-1.40513	0.597773	0.907962	-1.10137	0.000119431	0.404558	-2.47183	0.0044186	0.552215	-1.81089	0.0685783	1.41941	1.41941	0.0685783	0.704519	-1.41941	0.368264	0.846988	-1.18065	0.000881672	2.07695	2.07695	0.760161	0.945824	-1.05728	0.685008	1.07691	1.07691	0.884364	0.973842	-1.02686	0.8055	1.04593	1.04593	0.099527	0.730794	-1.36837	0.8055	0.956089	-1.04593	0.099527	1.36837
24618	AT5G14110	AT5G14110	MUA22_11'; unknown protein|http://www.arabidopsis.org/servlets/TairObject?type=l	0.391393	9.10775e-05	0.142481	0.789658	-1.26637	0.521954	1.10543	1.10543	0.448276	0.887798	-1.12638	0.000222627	0.484122	-2.06559	0.0217893	1.47555	1.47555	0.0217893	0.677713	-1.47555	0.00164704	0.560794	-1.78319	0.0082537	1.58607	1.58607	0.060985	1.36143	1.36143	0.0167595	0.664444	-1.50502	0.0168238	0.664635	-1.50459	0.0612002	1.36104	1.36104	0.276824	1.18811	1.18811	0.0612002	0.734732	-1.36104	0.276824	0.841674
167	AT1G02610	AT1G02610	T14P4_10'; protein binding / ubiquitin-protein ligase/ zinc ion binding|http://w	0.401638	0.000101543	0.0670984	0.605773	-1.65078	0.631041	1.13308	1.13308	0.00369218	2.37861	2.37861	0.000329731	0.313388	-3.19093	0.0526159	1.70596	1.70596	0.0526159	0.586182	-1.70596	0.114815	0.653407	-1.53044	0.0019733	0.389765	-2.56565	0.665958	1.11876	1.11876	0.506261	0.840718	-1.18946	0.206132	0.714439	-1.3997	0.297167	1.31651	1.31651	0.527056	0.8479	-1.17938	0.297167	0.759585	-1.31651	0.527056	1.17938
28243	AT5G48770	AT5G48770	K24G6_10'; ATP binding / transmembrane receptor|http://www.arabidopsis.org/servl	0.402416	0.0237267	0.0859973	0.687223	-1.45513	0.922115	1.02057	1.02057	0.940629	0.984609	-1.01563	0.0128573	0.563323	-1.77518	0.396944	1.19536	1.19536	0.396944	0.836571	-1.19536	0.0202134	0.58945	-1.6965	0.421913	1.1841	1.1841	0.466675	1.16518	1.16518	0.0592418	0.659469	-1.51637	0.179991	0.750181	-1.33301	0.908294	1.02428	1.02428	0.674665	0.916076	-1.09161	0.908294	0.976294	-1.02428	0.674665	1.09161
7221	AT1G77640	AT1G77640	T5M16_23'; DNA binding / transcription factor|http://www.arabidopsis.org/servlet	0.40976	4.53273e-05	0.0544087	0.77154	-1.29611	0.061998	1.28497	1.28497	0.00415968	1.51782	1.51782	0.00831473	0.686571	-1.45651	0.299257	0.874538	-1.14346	0.299257	1.14346	1.14346	0.094564	0.800866	-1.24865	0.00221466	0.634715	-1.57551	0.99846	0.999755	-1.00024	0.0066794	0.677646	-1.4757	0.00616349	0.674408	-1.48278	0.971436	1.00456	1.00456	0.297538	1.14403	1.14403	0.971436	0.995465	-1.00456	0.297538	0.874106
15309	AT3G26614	N/A	http://www.arabidopsis.org/servlets/TairObject?type=locus&name=AT3G26614	0.41018	0.000690599	0.103636	0.764792	-1.30754	0.65653	0.932014	-1.07295	0.00158087	0.5543	-1.80408	0.0023354	0.570446	-1.75301	0.0325681	1.43849	1.43849	0.0325681	0.695174	-1.43849	0.376105	0.86809	-1.15195	0.00880069	1.5894	1.5894	0.97809	0.995675	-1.00434	0.0042179	0.595812	-1.67838	0.0565135	0.726585	-1.3763	0.210354	0.816471	-1.22478	0.745801	1.05258	1.05258	0.210354	1.22478	1.22478	0.745801	0.950042
20600	AT4G14615	AT4G14615	http://www.arabidopsis.org/servlets/TairObject?type=locus&name=AT4G14615	0.417674	0.113441	0.256174	0.884111	-1.13108	0.907741	1.01239	1.01239	0.680441	0.957073	-1.04485	0.0140237	0.749465	-1.33428	0.163132	1.16522	1.16522	0.163132	0.858209	-1.16522	0.234247	1.13803	1.13803	0.0634517	0.811727	-1.23194	0.228235	0.877173	-1.14003	0.408933	1.09275	1.09275	0.333128	0.900876	-1.11003	0.5614	1.064	1.064	0.859728	0.981391	-1.01896	0.5614	0.939849	-1.064	0.859728	1.01896
348	AT1G04390	AT1G04390	F19P19_16'; unknown protein|http://www.arabidopsis.org/servlets/TairObject?type=	0.426875	0.00311707	0.117722	0.836247	-1.19582	0.843379	1.02196	1.02196	0.105011	1.20425	1.20425	0.0138275	0.741593	-1.34845	0.376416	1.10341	1.10341	0.376416	0.906283	-1.10341	7.5932e-05	0.565409	-1.76863	0.0755825	1.22816	1.22816	0.72688	0.962283	-1.0392	0.313547	0.893558	-1.11912	0.591865	0.942545	-1.06096	0.408435	0.91227	-1.09617	0.284928	0.887222	-1.12711	0.408435	1.09617	1.09617	0.284928	1.12711
9074	AT2G15230	AT2G15230	F15A23_3'; carboxylic ester hydrolase/ catalytic/ hydrolase|http://www.arabidops	0.436102	0.00198146	0.125919	0.885399	-1.12943	0.563004	1.04553	1.04553	0.0490162	1.17419	1.17419	0.000743905	0.731045	-1.3679	0.0688383	1.1584	1.1584	0.0688383	0.86326	-1.1584	0.0022098	0.760103	-1.31561	0.916862	0.992038	-1.00803	0.927154	1.00703	1.00703	0.84082	1.01551	1.01551	0.181645	0.900085	-1.11101	0.109738	1.13616	1.13616	0.830005	0.983684	-1.01659	0.109738	0.880157	-1.13616	0.830005	1.01659
4968	AT1G54420	AT1G54420	F20D21_41'; unknown protein|http://www.arabidopsis.org/servlets/TairObject?type=	0.441846	0.0421768	0.0925393	0.766607	-1.30445	0.344472	1.15571	1.15571	0.775675	1.04399	1.04399	0.0129816	0.660231	-1.51462	0.975312	1.00468	1.00468	0.975312	0.995341	-1.00468	0.404371	0.880527	-1.13568	0.239237	0.833935	-1.19913	0.166526	0.806282	-1.24026	0.311138	0.856093	-1.1681	0.118827	0.782839	-1.2774	0.409324	0.881731	-1.13413	0.8896	0.979266	-1.02117	0.409324	1.13413	1.13413	0.8896	1.02117
21709	AT4G24590	AT4G24590	F22K18_210'; unknown protein|http://www.arabidopsis.org/servlets/TairObject?type	0.453392	0.000785061	0.314729	0.869555	-1.15001	0.974113	1.00445	1.00445	0.0056688	1.53708	1.53708	0.0113055	0.680207	-1.47014	0.0922739	1.27271	1.27271	0.0922739	0.785727	-1.27271	0.389326	0.887665	-1.12655	0.00410734	0.637311	-1.56909	0.896675	0.982389	-1.01793	0.413596	0.893114	-1.11968	0.56467	0.923858	-1.08242	0.706568	0.949697	-1.05297	0.658863	0.941222	-1.06245	0.706568	1.05297	1.05297	0.658863	1.06245
10375	AT2G27340	AT2G27340	http://www.arabidopsis.org/servlets/TairObject?type=locus&name=AT2G27340	0.457539	0.00223998	0.151609	0.83277	-1.20081	0.526166	1.08194	1.08194	0.0159429	1.38748	1.38748	0.0130201	0.712148	-1.4042	0.531551	1.08082	1.08082	0.531551	0.925225	-1.08082	0.00148942	0.628167	-1.59193	0.712789	0.955482	-1.04659	0.16193	0.83677	-1.19507	0.351908	0.890006	-1.12359	0.107742	0.81296	-1.23007	0.481131	0.916072	-1.09162	0.84546	1.02437	1.02437	0.481131	1.09162	1.09162	0.84546	0.976212
4126	AT1G45015	AT1G45015	http://www.arabidopsis.org/servlets/TairObject?type=locus&name=AT1G45015	0.45995	0.0040713	0.330862	0.904296	-1.10583	0.187366	1.14817	1.14817	0.0780224	0.827884	-1.2079	0.00779116	0.737118	-1.35664	0.518425	1.06849	1.06849	0.518425	0.935905	-1.06849	0.906158	1.01209	1.01209	0.458126	1.07925	1.07925	0.362244	1.09865	1.09865	0.170046	1.15503	1.15503	0.672425	1.04415	1.04415	0.0697003	1.21532	1.21532	0.170952	0.866057	-1.15466	0.0697003	0.82283	-1.21532	0.170952	1.15466
28248	AT5G48820	ICK6	K24G6_15|KRP3|Kip-related protein 3'; ICK6|http://www.arabidopsis.org/servlets/T	0.462556	0.00112753	0.0502798	0.734406	-1.36164	0.146714	0.800587	-1.24908	0.0731729	0.756057	-1.32265	0.00310275	0.602185	-1.66062	0.0107366	1.52334	1.52334	0.0107366	0.656451	-1.52334	0.0647007	0.748802	-1.33547	0.0932963	1.29722	1.29722	0.620943	1.0763	1.0763	0.0292712	0.705341	-1.41775	0.00718441	0.638256	-1.56677	0.251532	1.18943	1.18943	0.350207	1.15065	1.15065	0.251532	0.840739	-1.18943	0.350207	0.869078
20696	AT4G15393	CYP702A5	http://www.arabidopsis.org/servlets/TairObject?type=locus&name=AT4G15393	0.466505	3.99537e-12	0.099381	0.825382	-1.21156	0.101189	0.826298	-1.21022	5.29084e-12	0.140468	-7.11908	0.0145583	0.740463	-1.35051	0.0148637	1.34901	1.34901	0.0148637	0.741285	-1.34901	0.0122777	1.36282	1.36282	4.4695e-10	4.31163	4.31163	0.733044	1.03881	1.03881	0.558392	1.06777	1.06777	0.345627	0.89888	-1.1125	0.0733291	1.23399	1.23399	0.448156	0.918233	-1.08905	0.0733291	0.810378	-1.23399	0.448156	1.08905
1648	AT1G16790	AT1G16790	F17F16_10'; unknown protein|http://www.arabidopsis.org/servlets/TairObject?type=	0.467668	0.0230766	0.077257	0.63784	-1.56779	0.757332	0.92788	-1.07773	0.867324	1.04125	1.04125	0.00313123	0.437243	-2.28706	0.0756119	1.57216	1.57216	0.0756119	0.636067	-1.57216	0.10823	0.666879	-1.49952	0.725962	0.91856	-1.08866	0.440848	0.828429	-1.2071	0.142136	0.692339	-1.44438	0.171422	0.711072	-1.40633	0.380167	0.806604	-1.23977	0.654235	0.897013	-1.11481	0.380167	1.23977	1.23977	0.654235	1.11481
3276	AT1G33480	AT1G33480	F10C21_23'; protein binding / ubiquitin-protein ligase/ zinc ion binding|http://	0.473062	0.00344	0.123594	0.849339	-1.17739	0.141346	1.16817	1.16817	0.00835668	1.35268	1.35268	0.00963971	0.744384	-1.34339	0.817712	0.976735	-1.02382	0.817712	1.02382	1.02382	0.161439	0.862867	-1.15893	0.00601222	0.727685	-1.37422	0.224434	0.880774	-1.13537	0.158616	1.16016	1.16016	0.913415	1.01116	1.01116	0.917993	1.01056	1.01056	0.101789	0.839966	-1.19052	0.917993	0.989547	-1.01056	0.101789	1.19052
19270	AT4G04850	KEA3	T4B21.3|T4B21_3'; KEA3; potassium:hydrogen antiporter|http://www.arabidopsis.org	0.479789	0.00745696	0.0787186	0.822203	-1.21624	0.846267	1.02075	1.02075	0.145797	1.17278	1.17278	0.0142382	0.750782	-1.33194	0.509486	1.07286	1.07286	0.509486	0.932085	-1.07286	0.0115904	0.743017	-1.34586	0.584927	0.943547	-1.05983	0.357876	0.906032	-1.10371	0.0723041	0.818261	-1.2221	0.0587158	0.808825	-1.23636	0.415782	0.916601	-1.09099	0.876918	1.01654	1.01654	0.415782	1.09099	1.09099	0.876918	0.983729
4313	AT1G48260	CIPK17	F21D18.2'; CIPK17 (CBL-interacting protein kinase 17); ATP binding / kinase/ pro	0.497089	0.00694377	0.247704	0.839594	-1.19105	0.843472	0.971178	-1.02968	0.176551	1.22881	1.22881	0.00764627	0.641206	-1.55956	0.0570715	1.34826	1.34826	0.0570715	0.741698	-1.34826	0.00649134	0.633939	-1.57744	0.614217	1.0778	1.0778	0.715701	1.05551	1.05551	0.099804	0.775237	-1.28993	0.0320682	0.710236	-1.40798	0.345683	1.15211	1.15211	0.267778	1.18213	1.18213	0.345683	0.86797	-1.15211	0.267778	0.845928
27992	AT5G46560	AT5G46560	F10E10_3'; unknown protein|http://www.arabidopsis.org/servlets/TairObject?type=l	0.502465	0.0207731	0.051921	0.807481	-1.23842	0.823009	1.02342	1.02342	0.890044	0.9858	-1.0144	0.0157806	0.759664	-1.31637	0.714659	1.03862	1.03862	0.714659	0.962817	-1.03862	0.0118237	0.748894	-1.3353	0.391758	1.09376	1.09376	0.658112	1.04698	1.04698	0.136484	0.852458	-1.17308	0.10588	0.839887	-1.19064	0.558983	1.06265	1.06265	0.704249	0.961416	-1.04013	0.558983	0.941044	-1.06265	0.704249	1.04013
21132	AT4G19095	AT4G19095	http://www.arabidopsis.org/servlets/TairObject?type=locus&name=AT4G19095	0.514181	0.024662	0.104116	0.72167	-1.38568	0.650472	1.09134	1.09134	0.499784	1.13963	1.13963	0.0142912	0.594414	-1.68233	0.581186	1.11247	1.11247	0.581186	0.898898	-1.11247	0.00466597	0.536984	-1.86225	0.396563	1.17927	1.17927	0.920009	0.980874	-1.0195	0.136272	0.743084	-1.34574	0.0981105	0.717129	-1.39445	0.932683	1.01638	1.01638	0.97381	1.00633	1.00633	0.932683	0.983889	-1.01638	0.97381	0.993708
28049	AT5G47040	AT5G47040	MQD22_18'; ATP binding / ATP-dependent peptidase/ nucleoside-triphosphatase/ nuc	0.524816	0.00139539	0.108101	0.868903	-1.15088	0.387286	1.07614	1.07614	0.0118198	1.26427	1.26427	0.00377798	0.756179	-1.32244	0.438703	1.06777	1.06777	0.438703	0.936532	-1.06777	0.305234	0.916263	-1.09139	0.00307235	0.750089	-1.33318	0.270014	1.09893	1.09893	0.0604324	0.846373	-1.18151	0.66192	0.963885	-1.03747	0.671452	0.964955	-1.03632	0.226973	0.901459	-1.10931	0.671452	1.03632	1.03632	0.226973	1.10931
24262	AT5G10290	AT5G10290	F18D22_60'; kinase|http://www.arabidopsis.org/servlets/TairObject?type=locus&nam	0.525109	0.000198625	0.0576981	0.815034	-1.22694	0.472974	1.07629	1.07629	0.00292663	0.704205	-1.42004	0.00727553	0.735349	-1.3599	0.772852	1.0298	1.0298	0.772852	0.971061	-1.0298	0.0545271	0.812609	-1.2306	0.00274813	1.42428	1.42428	0.670559	1.0443	1.0443	0.182511	0.869887	-1.14957	0.244834	0.886238	-1.12836	0.80793	1.02503	1.02503	0.414738	0.919656	-1.08736	0.80793	0.975581	-1.02503	0.414738	1.08736
24690	AT5G14850	AT5G14850	T9L3_150'; mannosyltransferase|http://www.arabidopsis.org/servlets/TairObject?ty	0.53716	0.0114133	0.159157	0.872282	-1.14642	0.230695	1.1222	1.1222	0.524932	1.06199	1.06199	0.00824987	0.756686	-1.32155	0.775238	1.02724	1.02724	0.775238	0.973487	-1.02724	0.00207435	0.71214	-1.40422	0.14258	1.15338	1.15338	0.59186	1.05193	1.05193	0.0848473	0.843679	-1.18528	0.480036	0.935278	-1.0692	0.578698	0.948903	-1.05385	0.462033	0.932645	-1.07222	0.578698	1.05385	1.05385	0.462033	1.07222
10186	AT2G25560	AT2G25560	F13B15_22'; heat shock protein binding / unfolded protein binding|http://www.ara	0.542953	0.0147465	0.0583906	0.78749	-1.26986	0.777918	1.03419	1.03419	0.820812	0.973374	-1.02735	0.00618133	0.69121	-1.44674	0.421044	1.10163	1.10163	0.421044	0.907748	-1.10163	0.0114528	0.715584	-1.39746	0.310555	1.13059	1.13059	0.716214	1.04432	1.04432	0.137867	0.832718	-1.20089	0.566898	0.933766	-1.07093	0.55225	0.93131	-1.07376	0.165365	0.843348	-1.18575	0.55225	1.07376	1.07376	0.165365	1.18575
[truncated: 63 more rows]
[truncated: 7 more columns]

## Sheet: Elf up broken (C5)
Column #	Probeset ID	Gene Model Description	Gene Symbol	p-value(Batch)	p-value(Label)	p-value(B vs. A)	Ratio(B vs. A)	Fold-Change(B vs. A)	p-value(C vs. A)	Ratio(C vs. A)	Fold-Change(C vs. A)	p-value(D vs. A)	Ratio(D vs. A)	Fold-Change(D vs. A)	p-value(E vs. C)	Ratio(E vs. C)	Fold-Change(E vs. C)	p-value(B vs. E)	Ratio(B vs. E)	Fold-Change(B vs. E)	p-value(E vs. B)	Ratio(E vs. B)	Fold-Change(E vs. B)	p-value(F vs. D)	Ratio(F vs. D)	Fold-Change(F vs. D)	p-value(B vs. F)	Ratio(B vs. F)	Fold-Change(B vs. F)	p-value(J vs. A)	Ratio(J vs. A)	Fold-Change(J vs. A)	p-value(K vs. J)	Ratio(K vs. J)	Fold-Change(K vs. J)	p-value(G vs. A)	Ratio(G vs. A)	Fold-Change(G vs. A)	p-value(K vs. G)	Ratio(K vs. G)	Fold-Change(K vs. G)	p-value(B vs. G)	Ratio(B vs. G)	Fold-Change(B vs. G)	p-value(G vs. K)	Ratio(G vs. K)	Fold-Change(G vs. K)	p-value(G vs. B)	Ratio(G vs. B)
[truncated: 66 more rows]
[truncated: 7 more columns]

[truncated: 3 more sheets: Elf down broken (C6), Elf up misregulated (C7), Elf down misregulated (C8)]
