# Supplementary material for: A transcriptomics approach uncovers novel roles for poly(ADP-ribosyl)ation in the basal defense response in Arabidopsis thaliana
Source: PLoS One. 2017 Dec 28;12(12):e0190268. doi: 10.1371/journal.pone.0190268 (PMC5746271; doi:10.1371/journal.pone.0190268)
Supplement: S2 Table — (XLSX) [file pone.0190268.s002.xlsx]

## Sheet: Legend
S2 Table: Normalized calls for gene lists, stringent statistical criteria
a	Col un
b	Col flg
c	Col 3AB
d	Col 3MB
e	Col 3AB flg
f	Col 3MB flg
g	Col elf
j	parg un
k	parg elf

## Sheet: Flg up broken (C1)
Column #	Probeset ID	gene_name	SEQ_URL	p-value(Batch)	p-value(Label)	p-value(B vs. A)	Ratio(B vs. A)	Fold-Change(B vs. A)	p-value(C vs. A)	Ratio(C vs. A)	Fold-Change(C vs. A)	p-value(D vs. A)	Ratio(D vs. A)	Fold-Change(D vs. A)	p-value(E vs. C)	Ratio(E vs. C)	Fold-Change(E vs. C)	p-value(B vs. E)	Ratio(B vs. E)	Fold-Change(B vs. E)	p-value(E vs. B)	Ratio(E vs. B)	Fold-Change(E vs. B)	p-value(F vs. D)	Ratio(F vs. D)	Fold-Change(F vs. D)	p-value(B vs. F)	Ratio(B vs. F)	Fold-Change(B vs. F)	p-value(J vs. A)	Ratio(J vs. A)	Fold-Change(J vs. A)	p-value(K vs. J)	Ratio(K vs. J)	Fold-Change(K vs. J)	p-value(G vs. A)	Ratio(G vs. A)	Fold-Change(G vs. A)	p-value(K vs. G)	Ratio(K vs. G)	Fold-Change(K vs. G)	p-value(B vs. G)	Ratio(B vs. G)	Fold-Change(B vs. G)	p-value(G vs. K)	Ratio(G vs. K)	Fold-Change(G vs. K)	p-value(G vs. B)	Ratio(G vs. B)
23369	AT5G01250	AT5G01250	F7J8_230'; transferase/ transferase, transferring glycosyl groups|http://www.ara	0.00208004	2.31719e-05	0.000295623	1.48148	1.48148	0.330874	0.917888	-1.08946	0.000354165	1.47043	1.47043	0.101734	1.15991	1.15991	0.00136604	1.39149	1.39149	0.00136604	0.718653	-1.39149	0.102643	1.15941	1.15941	0.119753	0.868983	-1.15077	0.0179267	1.25274	1.25274	0.149746	1.13801	1.13801	0.00627668	1.30813	1.30813	0.329069	1.08982	1.08982	0.16461	1.13251	1.13251	0.329069	0.917585	-1.08982	0.16461	0.882992
10550	AT2G29010	N/A	9837280|gb|AAG00510.1||AF285172 leaf senescence-associated receptor-like protein	0.00566347	0.00233707	0.000426718	1.55141	1.55141	0.389421	0.915899	-1.09182	0.453024	0.92647	-1.07937	0.0592072	1.22346	1.22346	0.00475076	1.38449	1.38449	0.00475076	0.722288	-1.38449	0.0150021	1.31066	1.31066	0.0252788	1.27763	1.27763	0.331837	1.10448	1.10448	0.535199	1.06495	1.06495	0.103679	1.1869	1.1869	0.928566	0.990997	-1.00908	0.0158676	1.3071	1.3071	0.928566	1.00908	1.00908	0.0158676	0.76505
15853	AT3G30721	N/A	http://www.arabidopsis.org/servlets/TairObject?type=locus&name=AT3G30721	0.00662263	0.0423913	0.00141941	1.50532	1.50532	0.457424	1.08429	1.08429	0.0296531	1.28881	1.28881	0.721924	0.962237	-1.03925	0.00329818	1.44278	1.44278	0.00329818	0.693105	-1.44278	0.806414	0.973869	-1.02683	0.106511	1.19934	1.19934	0.276983	1.12706	1.12706	0.680497	1.04558	1.04558	0.127883	1.18607	1.18607	0.95223	0.993554	-1.00649	0.039417	1.26917	1.26917	0.95223	1.00649	1.00649	0.039417	0.787919
19255	AT4G04710	CPK22	T4B21_12'; CPK22; ATP binding / calcium ion binding / calcium- and calmodulin-de	0.0154499	0.0103774	0.00779289	1.66581	1.66581	0.224255	0.80881	-1.23638	0.0165858	1.56682	1.56682	0.0590448	1.40655	1.40655	0.037224	1.46428	1.46428	0.037224	0.682929	-1.46428	0.596313	0.913278	-1.09496	0.378631	1.16414	1.16414	0.909769	1.01951	1.01951	0.665159	1.07681	1.07681	0.382548	1.16266	1.16266	0.736924	0.944241	-1.05905	0.0478748	1.43277	1.43277	0.736924	1.05905	1.05905	0.0478748	0.697951
13410	AT3G09400	AT3G09400	http://www.arabidopsis.org/servlets/TairObject?type=locus&name=AT3G09400	0.0156928	1.42463e-05	0.00906095	1.85574	1.85574	0.707105	1.08294	1.08294	0.000347219	2.5651	2.5651	0.727294	1.07673	1.07673	0.0403609	1.5915	1.5915	0.0403609	0.62834	-1.5915	0.0376578	1.60331	1.60331	0.00150682	0.451228	-2.21618	0.979466	0.994569	-1.00546	0.744871	0.933357	-1.0714	0.769068	1.06418	1.06418	0.521232	0.872302	-1.14639	0.0167855	1.74382	1.74382	0.521232	1.14639	1.14639	0.0167855	0.573453
26999	AT5G37665	N/A	http://www.arabidopsis.org/servlets/TairObject?type=locus&name=AT5G37665	0.0393572	0.000869698	0.00722014	1.52829	1.52829	0.5654	1.08428	1.08428	8.4251e-05	2.05347	2.05347	0.940706	0.989638	-1.01047	0.020742	1.42426	1.42426	0.020742	0.70212	-1.42426	0.239219	0.844914	-1.18355	0.37109	0.880857	-1.13526	0.105582	1.26675	1.26675	0.548078	0.91889	-1.08827	0.300468	1.15894	1.15894	0.97516	1.00437	1.00437	0.0619658	1.3187	1.3187	0.97516	0.99565	-1.00437	0.0619658	0.758324
637	AT1G07190	AT1G07190	F10K1_10'; unknown protein|http://www.arabidopsis.org/servlets/TairObject?type=l	0.0720641	0.0268678	0.00485884	1.32495	1.32495	0.337734	0.918372	-1.08888	0.0733714	1.17953	1.17953	0.452834	1.06855	1.06855	0.00306275	1.35017	1.35017	0.00306275	0.740646	-1.35017	0.237465	0.899651	-1.11154	0.0202806	1.24859	1.24859	0.334866	1.08945	1.08945	0.748916	0.972331	-1.02846	0.474202	1.06519	1.06519	0.949568	0.994479	-1.00555	0.0221659	1.24387	1.24387	0.949568	1.00555	1.00555	0.0221659	0.803944
28526	AT5G51470	AT5G51470	K17N15_2'; unknown protein|http://www.arabidopsis.org/servlets/TairObject?type=l	0.075163	4.16927e-06	0.00528313	1.61561	1.61561	0.215265	0.825399	-1.21154	0.00246815	0.586629	-1.70466	0.323357	1.16362	1.16362	0.00298147	1.68213	1.68213	0.00298147	0.594484	-1.68213	0.375703	0.873272	-1.14512	8.72393e-07	3.15372	3.15372	0.0205789	1.46535	1.46535	0.732564	1.05307	1.05307	0.787162	1.04168	1.04168	0.0177353	1.48139	1.48139	0.00938623	1.55097	1.55097	0.0177353	0.675042	-1.48139	0.00938623	0.644758
2421	AT1G24320	AT1G24320	F3I6_26'; alpha-glucosidase/ mannosyl-oligosaccharide glucosidase|http://www.ara	0.0800993	0.000867988	0.000296778	1.4001	1.4001	0.602011	0.96181	-1.03971	0.107077	0.882531	-1.1331	0.290408	1.08331	1.08331	0.000954867	1.34374	1.34374	0.000954867	0.74419	-1.34374	0.12144	1.12717	1.12717	0.000256064	1.40748	1.40748	0.448633	0.944736	-1.0585	0.122229	1.12686	1.12686	0.279385	1.0854	1.0854	0.794733	0.980824	-1.01955	0.00310007	1.28994	1.28994	0.794733	1.01955	1.01955	0.00310007	0.775228
20325	AT4G12330	CYP706A7	T4C9_170'; CYP706A7; heme binding / iron ion binding / monooxygenase/ oxygen bin	0.0806417	0.00453044	0.00503317	1.37088	1.37088	0.411795	0.92143	-1.08527	0.274083	0.895861	-1.11624	0.666311	0.958241	-1.04358	0.00034105	1.55262	1.55262	0.00034105	0.644075	-1.55262	0.160401	1.15365	1.15365	0.0102401	1.32643	1.32643	0.476725	0.931691	-1.07332	0.0333977	1.25355	1.25355	0.201042	1.13824	1.13824	0.794275	1.02608	1.02608	0.0734968	1.20439	1.20439	0.794275	0.974583	-1.02608	0.0734968	0.830293
2805	AT1G29100	AT1G29100	F28N24_19'; copper ion binding / metal ion binding|http://www.arabidopsis.org/se	0.100282	0.00565268	0.000413998	2.25654	2.25654	0.545002	1.12011	1.12011	0.852596	1.03524	1.03524	0.155798	1.31415	1.31415	0.0332697	1.53298	1.53298	0.0332697	0.652324	-1.53298	0.225873	1.25989	1.25989	0.00868031	1.73009	1.73009	0.0328194	1.53492	1.53492	0.262361	1.23749	1.23749	0.132139	1.33779	1.33779	0.0740551	1.41984	1.41984	0.0115688	1.68676	1.68676	0.0740551	0.704306	-1.41984	0.0115688	0.592852
7088	AT1G76370	AT1G76370	F15M4_13'; ATP binding / kinase/ protein kinase/ protein serine/threonine kinase	0.125926	0.0132991	0.000933693	1.54692	1.54692	0.923696	1.01054	1.01054	0.718666	0.96125	-1.04031	0.380076	1.10219	1.10219	0.00767631	1.38886	1.38886	0.00767631	0.720015	-1.38886	0.491005	1.07894	1.07894	0.00190409	1.49154	1.49154	0.131078	1.18712	1.18712	0.764137	1.03344	1.03344	0.423875	1.09249	1.09249	0.297916	1.12296	1.12296	0.00527048	1.41596	1.41596	0.297916	0.890506	-1.12296	0.00527048	0.706235
12793	AT3G03280	AT3G03280	T17B22_3'; unknown protein|http://www.arabidopsis.org/servlets/TairObject?type=l	0.129551	1.1598e-05	0.0111764	1.36728	1.36728	0.399065	0.909799	-1.09914	0.315757	1.11963	1.11963	0.218312	1.15005	1.15005	0.026058	1.30676	1.30676	0.026058	0.765254	-1.30676	2.14852e-05	1.90806	1.90806	0.000853938	0.640016	-1.56246	0.279169	0.884955	-1.13	0.558632	1.06735	1.06735	0.930215	0.990341	-1.00975	0.670178	0.953766	-1.04848	0.00929106	1.38062	1.38062	0.670178	1.04848	1.04848	0.00929106	0.724314
27669	AT5G43650	AT5G43650	K9D7_15'; DNA binding / transcription factor|http://www.arabidopsis.org/servlets	0.137635	0.00155431	5.32217e-05	1.77425	1.77425	0.249246	1.13399	1.13399	0.659237	1.04839	1.04839	0.129713	1.18294	1.18294	0.0171535	1.32264	1.32264	0.0171535	0.756064	-1.32264	0.740759	1.03604	1.03604	0.00025816	1.63349	1.63349	0.269364	1.12787	1.12787	0.439177	0.919952	-1.08701	0.0759091	1.2209	1.2209	0.141415	0.849854	-1.17667	0.00264265	1.45323	1.45323	0.141415	1.17667	1.17667	0.00264265	0.688124
2250	AT1G22670	AT1G22670	T22J18_16'; peptidase/ protein binding / ubiquitin-protein ligase/ zinc ion bind	0.147365	0.010243	0.0135246	1.37732	1.37732	0.176864	0.849591	-1.17704	0.0397824	0.772425	-1.29462	0.504709	1.08192	1.08192	0.0029311	1.49841	1.49841	0.0029311	0.667375	-1.49841	0.0266789	1.32519	1.32519	0.0204471	1.34555	1.34555	0.877079	0.982031	-1.0183	0.817548	0.973305	-1.02743	0.337296	0.892147	-1.12089	0.558543	1.07136	1.07136	0.00169675	1.54383	1.54383	0.558543	0.933389	-1.07136	0.00169675	0.647741
5324	AT1G59171	AT1G59171	T4M14_6'; unknown protein|http://www.arabidopsis.org/servlets/TairObject?type=lo	0.157724	0.00317869	0.00606155	2.01572	2.01572	0.596012	0.886941	-1.12747	0.0110674	1.89078	1.89078	0.135945	1.4166	1.4166	0.0489314	1.60431	1.60431	0.0489314	0.623321	-1.60431	0.897138	0.971287	-1.02956	0.680189	1.09759	1.09759	0.601122	0.888432	-1.12558	0.892737	0.97007	-1.03085	0.536673	1.15033	1.15033	0.211419	0.749209	-1.33474	0.0223326	1.75229	1.75229	0.211419	1.33474	1.33474	0.0223326	0.570682
22630	AT4G33290	AT4G33290	F17M5_50'; unknown protein|http://www.arabidopsis.org/servlets/TairObject?type=l	0.171949	0.0785182	0.0121663	1.56072	1.56072	0.85399	0.970971	-1.0299	0.763238	1.04945	1.04945	0.5767	1.09391	1.09391	0.0265237	1.4694	1.4694	0.0265237	0.680552	-1.4694	0.162036	1.25974	1.25974	0.307638	1.18055	1.18055	0.570588	0.912823	-1.0955	0.209275	1.22883	1.22883	0.873843	1.02574	1.02574	0.578052	1.09356	1.09356	0.0169489	1.52156	1.52156	0.578052	0.914448	-1.09356	0.0169489	0.657221
7294	AT1G78340	ATGSTU22	F3F9_13'; ATGSTU22; glutathione transferase|http://www.arabidopsis.org/servlets/	0.181201	0.0042501	0.0088622	1.3253	1.3253	0.672528	0.960109	-1.04155	0.0213391	1.27282	1.27282	0.610879	1.05029	1.05029	0.0106508	1.31427	1.31427	0.0106508	0.760881	-1.31427	0.88137	1.01444	1.01444	0.786302	1.02641	1.02641	0.00215366	1.41227	1.41227	0.498587	0.936629	-1.06766	0.066991	1.20419	1.20419	0.335295	1.09848	1.09848	0.325868	1.10057	1.10057	0.335295	0.910352	-1.09848	0.325868	0.908618
6224	AT1G67855	AT1G67855	F12A21_1'; unknown protein|http://www.arabidopsis.org/servlets/TairObject?type=l	0.198207	0.0105343	0.000316857	1.65318	1.65318	0.862543	0.980817	-1.01956	0.524312	1.07429	1.07429	0.382676	1.10386	1.10386	0.00143078	1.52692	1.52692	0.00143078	0.654912	-1.52692	0.780293	1.03172	1.03172	0.00224276	1.49155	1.49155	0.456995	1.08753	1.08753	0.758432	1.03504	1.03504	0.216168	1.15229	1.15229	0.834344	0.976871	-1.02368	0.00472495	1.43469	1.43469	0.834344	1.02368	1.02368	0.00472495	0.697014
21912	AT4G26560	CBL7	T15N24.10'; CBL7 (CALCINEURIN B-LIKE 7)|http://www.arabidopsis.org/servlets/Tair	0.270424	0.00192399	0.00437515	1.83783	1.83783	0.468065	0.872454	-1.14619	0.0762975	0.706193	-1.41604	0.177746	1.29535	1.29535	0.0175076	1.6262	1.6262	0.0175076	0.614931	-1.6262	0.569386	0.898853	-1.11253	2.75546e-05	2.89529	2.89529	0.779438	1.05367	1.05367	0.936922	1.01487	1.01487	0.972508	1.00645	1.00645	0.74553	1.06249	1.06249	0.00470997	1.82605	1.82605	0.74553	0.941187	-1.06249	0.00470997	0.547629
4677	AT1G51780	ILL5	F19C24_29'; ILL5; metallopeptidase|http://www.arabidopsis.org/servlets/TairObjec	0.274665	0.0191746	0.00300123	2.74997	2.74997	0.767299	1.09105	1.09105	0.332873	0.748935	-1.33523	0.334447	1.33394	1.33394	0.0430281	1.8895	1.8895	0.0430281	0.52924	-1.8895	0.186325	1.49148	1.49148	0.00671227	2.46187	2.46187	0.859513	1.05346	1.05346	0.309478	1.35513	1.35513	0.742626	0.907796	-1.10157	0.137463	1.57256	1.57256	0.00148209	3.02928	3.02928	0.137463	0.635905	-1.57256	0.00148209	0.330111
7241	AT1G77815	AT1G77815	http://www.arabidopsis.org/servlets/TairObject?type=locus&name=AT1G77815	0.291856	0.0115865	0.000306297	1.92929	1.92929	0.462983	1.11385	1.11385	0.0489855	1.35731	1.35731	0.354666	1.14646	1.14646	0.0109325	1.51081	1.51081	0.0109325	0.661895	-1.51081	0.523701	1.09799	1.09799	0.0906645	1.29456	1.29456	0.443181	1.11935	1.11935	0.21304	1.20438	1.20438	0.377439	1.13903	1.13903	0.25702	1.18358	1.18358	0.00204691	1.69381	1.69381	0.25702	0.844895	-1.18358	0.00204691	0.590384
29694	AT5G62510	AT5G62510	K19B1_12'; unknown protein|http://www.arabidopsis.org/servlets/TairObject?type=l	0.297382	0.0216183	0.00193641	1.69513	1.69513	0.782271	0.960719	-1.04089	0.774933	0.959384	-1.04234	0.307482	1.16218	1.16218	0.00984338	1.51821	1.51821	0.00984338	0.65867	-1.51821	0.0416206	1.37137	1.37137	0.0945284	1.28841	1.28841	0.143478	1.24527	1.24527	0.422872	0.88934	-1.12443	0.493217	1.10516	1.10516	0.988467	1.0021	1.0021	0.00847601	1.53384	1.53384	0.988467	0.997909	-1.0021	0.00847601	0.651959
22694	AT4G33880	AT4G33880	F17I5_70'; DNA binding / transcription factor|http://www.arabidopsis.org/servlet	0.322874	2.13377e-08	0.0152705	1.31061	1.31061	6.34646e-05	0.586183	-1.70595	1.57059e-05	0.545353	-1.83367	0.0854251	1.20033	1.20033	1.17026e-05	1.86268	1.86268	1.17026e-05	0.536862	-1.86268	0.186903	1.14722	1.14722	1.44078e-06	2.09484	2.09484	0.138753	1.16788	1.16788	0.0604724	1.22284	1.22284	0.00340665	1.4078	1.4078	0.887307	1.01444	1.01444	0.482965	0.930962	-1.07416	0.887307	0.985761	-1.01444	0.482965	1.07416
3337	AT1G34050	AT1G34050	F12G12_13'; protein binding|http://www.arabidopsis.org/servlets/TairObject?type=	0.381521	0.0277869	0.00252537	1.4979	1.4979	0.700913	0.956772	-1.04518	0.56855	1.068	1.068	0.538296	1.07365	1.07365	0.00417231	1.45818	1.45818	0.00417231	0.685786	-1.45818	0.247783	0.873236	-1.14517	0.000688383	1.60613	1.60613	0.800181	1.02951	1.02951	0.474097	1.08637	1.08637	0.793908	1.03047	1.03047	0.479024	1.08535	1.08535	0.00442414	1.45361	1.45361	0.479024	0.921358	-1.08535	0.00442414	0.687944
24769	AT5G15660	AT5G15660	F14F8_40'; unknown protein|http://www.arabidopsis.org/servlets/TairObject?type=l	0.392703	7.91013e-05	4.26276e-06	4.42111	4.42111	0.890203	0.969807	-1.03113	0.868704	0.96395	-1.0374	0.230907	1.31287	1.31287	3.31545e-05	3.47235	3.47235	3.31545e-05	0.287989	-3.47235	0.177713	1.36093	1.36093	4.32256e-05	3.3701	3.3701	0.500783	1.16249	1.16249	0.77644	0.938826	-1.06516	0.845652	1.04419	1.04419	0.842311	1.04519	1.04519	6.0793e-06	4.234	4.234	0.842311	0.956767	-1.04519	6.0793e-06	0.236184
2698	AT1G27870	AT1G27870	F28L5_12'; unknown protein|http://www.arabidopsis.org/servlets/TairObject?type=l	0.39765	0.00534651	0.00188698	1.55453	1.55453	0.84767	0.977074	-1.02346	0.00519053	1.46846	1.46846	0.159988	1.19132	1.19132	0.0269525	1.3355	1.3355	0.0269525	0.748783	-1.3355	0.545572	1.07612	1.07612	0.891922	0.983734	-1.01654	0.136262	1.20486	1.20486	0.889458	1.01692	1.01692	0.244355	1.1544	1.1544	0.622957	1.06137	1.06137	0.0234352	1.34661	1.34661	0.622957	0.942181	-1.06137	0.0234352	0.742607
4076	AT1G44140	N/A	http://www.arabidopsis.org/servlets/TairObject?type=locus&name=AT1G44140	0.456241	0.0827534	0.00654468	1.54245	1.54245	0.970624	0.994824	-1.0052	0.121712	1.25449	1.25449	0.406876	1.12544	1.12544	0.0345992	1.37766	1.37766	0.0345992	0.72587	-1.37766	0.692312	1.05749	1.05749	0.29333	1.16269	1.16269	0.400441	1.12732	1.12732	0.606486	1.07562	1.07562	0.0346286	1.37757	1.37757	0.371388	0.880214	-1.13609	0.427116	1.11968	1.11968	0.371388	1.13609	1.13609	0.427116	0.89311
24752	AT5G15480	AT5G15480	T20K14_90'; nucleic acid binding / transcription factor/ zinc ion binding|http:/	0.476971	0.00419639	8.57221e-05	1.54854	1.54854	0.805024	1.02129	1.02129	0.112222	1.15148	1.15148	0.186655	1.12276	1.12276	0.00250085	1.35049	1.35049	0.00250085	0.740473	-1.35049	0.425983	0.933743	-1.07096	0.000499138	1.44025	1.44025	0.370898	1.08033	1.08033	0.323779	1.0892	1.0892	0.0562239	1.18856	1.18856	0.906289	0.990013	-1.01009	0.00616047	1.30288	1.30288	0.906289	1.01009	1.01009	0.00616047	0.767533
27379	AT5G41090	ANAC095	MEE6_16'; ANAC095; transcription factor|http://www.arabidopsis.org/servlets/Tair	0.482939	0.00177169	0.000162495	1.83369	1.83369	0.115574	1.229	1.229	0.736242	1.04339	1.04339	0.589253	1.07066	1.07066	0.0164977	1.39355	1.39355	0.0164977	0.717592	-1.39355	0.53497	1.08175	1.08175	0.00123123	1.62462	1.62462	0.536667	0.924736	-1.08139	0.00337526	1.53124	1.53124	0.0804281	1.26021	1.26021	0.360902	1.12362	1.12362	0.00802104	1.45507	1.45507	0.360902	0.889981	-1.12362	0.00802104	0.687253
13868	AT3G13610	AT3G13610	http://www.arabidopsis.org/servlets/TairObject?type=locus&name=AT3G13610	0.514038	2.85921e-05	0.0100236	1.3566	1.3566	0.219705	0.875088	-1.14274	2.43243e-05	0.542389	-1.8437	0.133688	1.17944	1.17944	0.0186814	1.3144	1.3144	0.0186814	0.760806	-1.3144	0.000577633	1.56327	1.56327	0.000364194	1.59996	1.59996	0.662107	1.04761	1.04761	0.932329	0.99103	-1.00905	0.213087	0.87331	-1.14507	0.117241	1.18882	1.18882	0.000655548	1.5534	1.5534	0.117241	0.841168	-1.18882	0.000655548	0.643747
3713	AT1G38230	N/A	http://www.arabidopsis.org/servlets/TairObject?type=locus&name=AT1G38230	0.531512	0.0096033	0.00377706	1.46222	1.46222	0.802906	1.02889	1.02889	0.00797584	1.40498	1.40498	0.948103	1.00745	1.00745	0.00739957	1.41065	1.41065	0.00739957	0.708895	-1.41065	0.887866	1.01621	1.01621	0.834404	1.02414	1.02414	0.501834	1.08018	1.08018	0.971581	0.995947	-1.00407	0.485178	1.08351	1.08351	0.950072	0.992886	-1.00716	0.0167517	1.34952	1.34952	0.950072	1.00716	1.00716	0.0167517	0.741004
20327	AT4G12350	MYB42	T4C9_190'; MYB42; transcription factor|http://www.arabidopsis.org/servlets/TairO	0.575311	0.000184207	0.000300013	1.59914	1.59914	0.55689	0.940513	-1.06325	0.033644	0.788597	-1.26807	0.0935671	1.19991	1.19991	0.00358295	1.41701	1.41701	0.00358295	0.70571	-1.41701	0.565761	1.06177	1.06177	9.99633e-06	1.90985	1.90985	0.917593	1.0108	1.0108	0.112306	1.18738	1.18738	0.649079	1.04854	1.04854	0.20485	1.14464	1.14464	0.000786669	1.52511	1.52511	0.20485	0.873633	-1.14464	0.000786669	0.655692
23912	AT5G06520	AT5G06520	F15M7_5'; RNA binding|http://www.arabidopsis.org/servlets/TairObject?type=locus&	0.608566	0.00093513	9.61908e-05	1.91018	1.91018	0.876765	0.980405	-1.01999	0.920228	1.01286	1.01286	0.0713029	1.27456	1.27456	0.00382466	1.52865	1.52865	0.00382466	0.654173	-1.52865	0.751382	0.960328	-1.04131	6.20737e-05	1.96383	1.96383	0.877263	1.0199	1.0199	0.0498909	1.30523	1.30523	0.651171	1.05957	1.05957	0.0879611	1.25636	1.25636	0.000244556	1.80278	1.80278	0.0879611	0.795948	-1.25636	0.000244556	0.554699
18042	AT3G57620	AT3G57620	http://www.arabidopsis.org/servlets/TairObject?type=locus&name=AT3G57620	0.626286	0.0110722	0.00187169	1.65783	1.65783	0.783804	0.96277	-1.03867	0.354571	0.87841	-1.13842	0.233395	1.18342	1.18342	0.0139997	1.45505	1.45505	0.0139997	0.687263	-1.45505	0.26494	1.1701	1.1701	0.00286703	1.61294	1.61294	0.725076	0.952495	-1.04987	0.97187	1.00488	1.00488	0.833895	0.971431	-1.02941	0.914597	0.985294	-1.01493	0.00119399	1.70658	1.70658	0.914597	1.01493	1.01493	0.00119399	0.585966
18522	AT3G62280	AT3G62280	http://www.arabidopsis.org/servlets/TairObject?type=locus&name=AT3G62280	0.65829	4.38624e-08	0.0134135	1.47011	1.47011	0.378167	0.881888	-1.13393	2.71083e-07	0.309862	-3.22724	0.15531	1.22975	1.22975	0.0433587	1.35557	1.35557	0.0433587	0.737698	-1.35557	0.0617615	1.32119	1.32119	8.40671e-08	3.591	3.591	0.427266	1.11958	1.11958	0.30917	1.15679	1.15679	0.922493	0.986388	-1.0138	0.067177	1.313	1.313	0.0109355	1.4904	1.4904	0.067177	0.761617	-1.313	0.0109355	0.670961
10366	AT2G27270	AT2G27270	F12K2_15'; unknown protein|http://www.arabidopsis.org/servlets/TairObject?type=l	0.701612	0.00661684	0.000292391	1.80121	1.80121	0.996179	0.999379	-1.00062	0.255166	1.16276	1.16276	0.160409	1.20693	1.20693	0.00634777	1.49331	1.49331	0.00634777	0.669652	-1.49331	0.591299	0.932384	-1.07252	0.00109164	1.66142	1.66142	0.975672	0.99605	-1.00397	0.779743	1.03701	1.03701	0.256497	1.16225	1.16225	0.369546	0.888717	-1.12522	0.00344433	1.54976	1.54976	0.369546	1.12522	1.12522	0.00344433	0.64526
7953	AT2G04490	N/A	http://www.arabidopsis.org/servlets/TairObject?type=locus&name=AT2G04490	0.717899	0.00134756	6.7621e-05	1.78921	1.78921	0.476594	1.0828	1.0828	0.317336	1.11924	1.11924	0.055759	1.25248	1.25248	0.0218888	1.31929	1.31929	0.0218888	0.757983	-1.31929	0.780056	1.03148	1.03148	0.00100132	1.5498	1.5498	0.867751	0.981702	-1.01864	0.383185	1.10281	1.10281	0.537616	1.07117	1.07117	0.923534	1.0107	1.0107	0.000240557	1.67033	1.67033	0.923534	0.989414	-1.0107	0.000240557	0.598684
25440	AT5G22720	AT5G22720	MDJ22_14'; unknown protein|http://www.arabidopsis.org/servlets/TairObject?type=l	0.733663	0.00402225	0.000149917	2.04733	2.04733	0.793028	1.03952	1.03952	0.567836	1.08842	1.08842	0.144079	1.24997	1.24997	0.00646125	1.57564	1.57564	0.00646125	0.634663	-1.57564	0.749886	0.953979	-1.04824	0.000254141	1.97175	1.97175	0.60364	1.07997	1.07997	0.593882	1.08224	1.08224	0.714213	1.05564	1.05564	0.493403	1.10719	1.10719	0.000321188	1.93942	1.93942	0.493403	0.903191	-1.10719	0.000321188	0.515619
1876	AT1G19030	AT1G19030	F14D16_18'; unknown protein|http://www.arabidopsis.org/servlets/TairObject?type=	0.788919	0.00173799	0.005517	1.38951	1.38951	0.113058	0.841925	-1.18775	0.0162345	0.759076	-1.31739	0.060367	1.23046	1.23046	0.0113206	1.34128	1.34128	0.0113206	0.745557	-1.34128	0.315693	1.11216	1.11216	0.000175431	1.64592	1.64592	0.425772	0.919544	-1.0875	0.814178	1.02483	1.02483	0.819416	0.976463	-1.0241	0.733668	0.965088	-1.03617	0.00338315	1.423	1.423	0.733668	1.03617	1.03617	0.00338315	0.702739
17181	AT3G49200	AT3G49200	http://www.arabidopsis.org/servlets/TairObject?type=locus&name=AT3G49200	0.804503	0.00259296	0.000785791	1.56327	1.56327	0.508956	0.929522	-1.07582	0.157017	0.851603	-1.17426	0.859413	1.01966	1.01966	0.00028068	1.64936	1.64936	0.00028068	0.606294	-1.64936	0.427217	1.09213	1.09213	0.000196311	1.68081	1.68081	0.969945	0.995868	-1.00415	0.774217	1.03207	1.03207	0.479458	1.08148	1.08148	0.644271	0.950363	-1.05223	0.00361593	1.44548	1.44548	0.644271	1.05223	1.05223	0.00361593	0.691811
2914	AT1G30135	AT1G30135	http://www.arabidopsis.org/servlets/TairObject?type=locus&name=AT1G30135	0.808557	0.00641614	0.00176651	1.82087	1.82087	0.742686	0.947946	-1.05491	0.622688	0.922845	-1.08361	0.509822	1.11393	1.11393	0.00362319	1.72441	1.72441	0.00362319	0.57991	-1.72441	0.313374	0.84655	-1.18127	7.36192e-05	2.33076	2.33076	0.362775	1.16174	1.16174	0.920057	1.01645	1.01645	0.592851	1.09124	1.09124	0.628601	1.08212	1.08212	0.00558566	1.66862	1.66862	0.628601	0.924112	-1.08212	0.00558566	0.599297
29249	AT5G58170	AT5G58170	MCK7_4'; glycerophosphodiester phosphodiesterase|http://www.arabidopsis.org/serv	0.835877	0.000117684	5.43012e-06	2.0166	2.0166	0.695583	1.04282	1.04282	0.756034	1.03382	1.03382	0.104316	1.19869	1.19869	0.000331532	1.61326	1.61326	0.000331532	0.619864	-1.61326	0.61233	1.0559	1.0559	2.54801e-05	1.84737	1.84737	0.856471	1.01953	1.01953	0.847081	1.02084	1.02084	0.650156	1.04984	1.04984	0.935351	0.991366	-1.00871	1.26562e-05	1.92086	1.92086	0.935351	1.00871	1.00871	1.26562e-05	0.5206
5278	AT1G58190	AT1G58190	T18I24_10'; protein binding|http://www.arabidopsis.org/servlets/TairObject?type=	0.92684	0.000137413	0.00483133	1.67663	1.67663	0.364577	0.862809	-1.159	0.10285	0.760662	-1.31465	0.17943	1.24858	1.24858	0.0129075	1.55635	1.55635	0.0129075	0.642527	-1.55635	0.758351	1.05073	1.05073	0.000248146	2.09776	2.09776	0.0183686	1.51456	1.51456	0.175561	1.25121	1.25121	0.510077	1.11242	1.11242	0.003908	1.70353	1.70353	0.0195568	1.5072	1.5072	0.003908	0.587017	-1.70353	0.0195568	0.663484
16388	AT3G42810	AT3G42810	http://www.arabidopsis.org/servlets/TairObject?type=locus&name=AT3G42810	0.931738	0.0211044	0.00115417	1.49453	1.49453	0.948268	0.993313	-1.00673	0.337351	1.10594	1.10594	0.318747	1.11045	1.11045	0.0087736	1.35493	1.35493	0.0087736	0.738043	-1.35493	0.212864	0.876261	-1.14121	0.000604555	1.5422	1.5422	0.432687	1.08539	1.08539	0.490975	1.07441	1.07441	0.632068	1.05095	1.05095	0.32213	1.10962	1.10962	0.00323377	1.42207	1.42207	0.32213	0.901213	-1.10962	0.00323377	0.7032
20550	AT4G14225	AT4G14225	http://www.arabidopsis.org/servlets/TairObject?type=locus&name=AT4G14225	0.991784	6.62397e-05	3.70855e-05	2.65855	2.65855	0.570549	0.904428	-1.10567	0.138843	0.763232	-1.31022	0.0802406	1.38256	1.38256	0.000497412	2.12612	2.12612	0.000497412	0.470341	-2.12612	0.0251085	1.53502	1.53502	0.000229117	2.26921	2.26921	0.0708872	0.71491	-1.39878	0.0697132	1.40096	1.40096	0.810343	0.958564	-1.04323	0.803506	1.04486	1.04486	2.32019e-05	2.77347	2.77347	0.803506	0.95707	-1.04486	2.32019e-05	0.360559
[truncated: 7 more columns]

## Sheet: Flg down broken (C2)
Column #	Probeset ID	gene_name	SEQ_URL	p-value(Batch)	p-value(Label)	p-value(B vs. A)	Ratio(B vs. A)	Fold-Change(B vs. A)	p-value(C vs. A)	Ratio(C vs. A)	Fold-Change(C vs. A)	p-value(D vs. A)	Ratio(D vs. A)	Fold-Change(D vs. A)	p-value(E vs. C)	Ratio(E vs. C)	Fold-Change(E vs. C)	p-value(B vs. E)	Ratio(B vs. E)	Fold-Change(B vs. E)	p-value(E vs. B)	Ratio(E vs. B)	Fold-Change(E vs. B)	p-value(F vs. D)	Ratio(F vs. D)	Fold-Change(F vs. D)	p-value(B vs. F)	Ratio(B vs. F)	Fold-Change(B vs. F)	p-value(J vs. A)	Ratio(J vs. A)	Fold-Change(J vs. A)	p-value(K vs. J)	Ratio(K vs. J)	Fold-Change(K vs. J)	p-value(G vs. A)	Ratio(G vs. A)	Fold-Change(G vs. A)	p-value(K vs. G)	Ratio(K vs. G)	Fold-Change(K vs. G)	p-value(B vs. G)	Ratio(B vs. G)	Fold-Change(B vs. G)	p-value(G vs. K)	Ratio(G vs. K)	Fold-Change(G vs. K)	p-value(G vs. B)	Ratio(G vs. B)
27157	AT5G39050	AT5G39050	MXF12_60'; transferase|http://www.arabidopsis.org/servlets/TairObject?type=locus	0.0243783	3.02543e-09	0.00101325	0.669892	-1.49278	0.0263991	1.27689	1.27689	2.08698e-08	2.77124	2.77124	0.18374	0.870349	-1.14896	0.000114814	0.602778	-1.65898	0.000114814	1.65898	1.65898	0.967684	0.995896	-1.00412	1.79518e-10	0.242726	-4.11987	0.00605999	1.37145	1.37145	0.820807	0.97725	-1.02328	0.0169154	1.30529	1.30529	0.794793	1.02678	1.02678	5.3397e-06	0.513214	-1.9485	0.794793	0.973915	-1.02678	5.3397e-06	1.9485
16389	AT3G42820	AT3G42820	http://www.arabidopsis.org/servlets/TairObject?type=locus&name=AT3G42820	0.276532	0.0130667	0.011202	0.635768	-1.5729	0.963744	1.00732	1.00732	0.00770914	0.617983	-1.61817	0.95848	1.00839	1.00839	0.00911882	0.625894	-1.59772	0.00911882	1.59772	1.59772	0.0361176	1.43548	1.43548	0.0511511	0.71668	-1.39532	0.0281095	0.682821	-1.46451	0.700678	0.940024	-1.0638	0.273341	0.835883	-1.19634	0.114113	0.767893	-1.30227	0.102563	0.760595	-1.31476	0.114113	1.30227	1.30227	0.102563	1.31476
12819	AT3G03530	NPC4	T21P5.5|T21P5_5'; NPC4 (NONSPECIFIC PHOSPHOLIPASE C4); hydrolase, acting on este	0.28413	0.000780003	0.0039358	0.654592	-1.52767	0.871157	1.02097	1.02097	0.393011	1.11687	1.11687	0.185797	0.840238	-1.19014	0.0473884	0.763056	-1.31052	0.0473884	1.31052	1.31052	0.289068	1.14805	1.14805	6.63701e-05	0.510517	-1.9588	0.0836606	0.792733	-1.26146	0.222109	0.852188	-1.17345	0.115245	0.81082	-1.23332	0.166497	0.833178	-1.20022	0.10849	0.80732	-1.23867	0.166497	1.20022	1.20022	0.10849	1.23867
2194	AT1G22110	AT1G22110	F2E2_18'; unknown protein|http://www.arabidopsis.org/servlets/TairObject?type=lo	0.318104	4.08625e-13	0.00215913	0.677028	-1.47704	0.1263	1.18811	1.18811	4.04531e-10	4.1919	4.1919	0.308349	0.893651	-1.11901	0.0006635	0.637647	-1.56827	0.0006635	1.56827	1.56827	0.236031	1.14062	1.14062	3.77163e-12	0.141597	-7.06229	0.479185	0.925493	-1.08051	7.32233e-06	0.499265	-2.00295	2.33367e-07	0.401251	-2.49221	0.205227	1.15156	1.15156	0.000161753	1.68729	1.68729	0.205227	0.868385	-1.15156	0.000161753	0.592665
3154	AT1G32320	ATMKK10	http://www.arabidopsis.org/servlets/TairObject?type=locus&name=AT1G32320	0.407728	0.0575268	0.0161499	0.674897	-1.48171	0.703157	1.05838	1.05838	0.321621	0.861063	-1.16136	0.648767	1.07025	1.07025	0.00272008	0.595815	-1.67837	0.00272008	1.67837	1.67837	0.48393	0.900495	-1.1105	0.356733	0.870406	-1.14889	0.277121	0.848269	-1.17887	0.841109	1.03025	1.03025	0.995731	1.0008	1.0008	0.367788	0.873234	-1.14517	0.0159712	0.674361	-1.48288	0.367788	1.14517	1.14517	0.0159712	1.48288
24741	AT5G15360	AT5G15360	F8M21_250'; unknown protein|http://www.arabidopsis.org/servlets/TairObject?type=	0.421235	3.29936e-07	0.016211	0.604914	-1.65313	0.481862	1.14423	1.14423	0.0891279	1.40304	1.40304	0.337642	0.831151	-1.20315	0.0278888	0.636065	-1.57217	0.0278888	1.57217	1.57217	0.00322759	0.523458	-1.91037	0.315182	0.823646	-1.21411	2.67091e-06	3.75093	3.75093	0.228636	0.791192	-1.26392	0.439483	0.86214	-1.15991	6.03425e-06	3.44225	3.44225	0.0764815	0.701643	-1.42523	6.03425e-06	0.290507	-3.44225	0.0764815	1.42523
27247	AT5G39865	AT5G39865	http://www.arabidopsis.org/servlets/TairObject?type=locus&name=AT5G39865	0.591509	0.00428491	0.00249642	0.482997	-2.07041	0.516819	1.14421	1.14421	0.229003	1.28939	1.28939	0.1073	0.707	-1.41443	0.0219328	0.597062	-1.67487	0.0219328	1.67487	1.67487	0.00121167	0.450521	-2.21965	0.377232	0.831466	-1.20269	0.603973	0.898052	-1.11352	0.373192	0.83013	-1.20463	0.322691	0.812718	-1.23044	0.676624	0.917292	-1.09017	0.0209434	0.594299	-1.68266	0.676624	1.09017	1.09017	0.0209434	1.68266
10184	AT2G25540	CESA10	F13B15.20|F13B15_20'; CESA10 (CELLULASE SYNTHASE 10); transferase, transferring	0.6945	0.133338	0.00797559	0.729545	-1.37072	0.725003	1.03797	1.03797	0.296964	0.893843	-1.11876	0.497396	0.930269	-1.07496	0.0160002	0.755542	-1.32355	0.0160002	1.32355	1.32355	0.556005	1.0646	1.0646	0.0212904	0.766662	-1.30436	0.388082	0.911779	-1.09676	0.969652	1.00403	1.00403	0.746673	0.966367	-1.0348	0.610216	0.947315	-1.05561	0.0157498	0.754936	-1.32462	0.610216	1.05561	1.05561	0.0157498	1.32462
22203	AT4G29273	LCR23	http://www.arabidopsis.org/servlets/TairObject?type=locus&name=AT4G29273	0.81776	0.0871868	0.0121381	0.722223	-1.38461	0.560372	0.933842	-1.07085	0.0413196	0.774629	-1.29094	0.464098	1.09017	1.09017	0.0087915	0.709421	-1.4096	0.0087915	1.4096	1.4096	0.949547	0.992629	-1.00743	0.593728	0.939271	-1.06466	0.120048	0.827769	-1.20807	0.493902	1.08392	1.08392	0.304844	0.885133	-1.12977	0.907542	1.01367	1.01367	0.0962615	0.815948	-1.22557	0.907542	0.986511	-1.01367	0.0962615	1.22557
14313	AT3G17580	AT3G17580	http://www.arabidopsis.org/servlets/TairObject?type=locus&name=AT3G17580	0.827811	0.00173812	0.00130583	0.566217	-1.76611	0.826233	1.03318	1.03318	0.0747024	0.75662	-1.32167	0.145594	0.799487	-1.2508	0.0200784	0.685479	-1.45883	0.0200784	1.45883	1.45883	0.016267	0.675194	-1.48106	0.492012	1.10835	1.10835	0.808413	0.96458	-1.03672	0.107641	0.779325	-1.28316	0.246161	0.838533	-1.19256	0.465839	0.896472	-1.11548	0.0162849	0.675247	-1.48094	0.465839	1.11548	1.11548	0.0162849	1.48094
19436	AT4G06520	N/A	http://www.arabidopsis.org/servlets/TairObject?type=locus&name=AT4G06520	0.884059	0.023006	0.0111328	0.752662	-1.32862	0.404637	0.91872	-1.08847	0.0215602	0.777102	-1.28683	0.323363	1.10619	1.10619	0.00793044	0.740609	-1.35024	0.00793044	1.35024	1.35024	0.040026	1.24776	1.24776	0.0210725	0.776232	-1.28827	0.202547	0.876691	-1.14065	0.126632	1.17303	1.17303	0.505853	1.06973	1.06973	0.695902	0.961352	-1.0402	0.0026684	0.703601	-1.42126	0.695902	1.0402	1.0402	0.0026684	1.42126
8715	AT2G12170	AT2G12170	http://www.arabidopsis.org/servlets/TairObject?type=locus&name=AT2G12170	0.923318	0.0588121	0.00642766	0.408369	-2.44876	0.697184	1.11994	1.11994	0.750078	0.911508	-1.09708	0.509784	0.824672	-1.2126	0.0114757	0.442156	-2.26165	0.0114757	2.26165	2.26165	0.260171	0.716231	-1.3962	0.120303	0.625518	-1.59867	0.276092	0.724406	-1.38044	0.385181	0.774711	-1.2908	0.196407	0.68016	-1.47024	0.510925	0.825107	-1.21196	0.0933394	0.600402	-1.66555	0.510925	1.21196	1.21196	0.0933394	1.66555
10950	AT2G32790	AT2G32790	F24L7_7'; ubiquitin conjugating enzyme/ ubiquitin-like activating enzyme|http://	0.966623	0.0296883	0.00273397	0.702151	-1.42419	0.326246	0.903738	-1.10652	0.0364739	0.796029	-1.25624	0.561112	1.06111	1.06111	0.00661188	0.732193	-1.36576	0.00661188	1.36576	1.36576	0.698558	0.961359	-1.04019	0.401792	0.917521	-1.08989	0.24927	0.887373	-1.12692	0.705158	1.03925	1.03925	0.876546	0.984348	-1.0159	0.523314	0.936865	-1.06739	0.00381535	0.713316	-1.4019	0.523314	1.06739	1.06739	0.00381535	1.4019
[truncated: 7 more columns]

## Sheet: Flg up misregulated (C3)
Column #	Probeset ID	gene_name	SEQ_URL	p-value(Batch)	p-value(Label)	p-value(B vs. A)	Ratio(B vs. A)	Fold-Change(B vs. A)	p-value(C vs. A)	Ratio(C vs. A)	Fold-Change(C vs. A)	p-value(D vs. A)	Ratio(D vs. A)	Fold-Change(D vs. A)	p-value(E vs. C)	Ratio(E vs. C)	Fold-Change(E vs. C)	p-value(B vs. E)	Ratio(B vs. E)	Fold-Change(B vs. E)	p-value(E vs. B)	Ratio(E vs. B)	Fold-Change(E vs. B)	p-value(F vs. D)	Ratio(F vs. D)	Fold-Change(F vs. D)	p-value(B vs. F)	Ratio(B vs. F)	Fold-Change(B vs. F)	p-value(J vs. A)	Ratio(J vs. A)	Fold-Change(J vs. A)	p-value(K vs. J)	Ratio(K vs. J)	Fold-Change(K vs. J)	p-value(G vs. A)	Ratio(G vs. A)	Fold-Change(G vs. A)	p-value(K vs. G)	Ratio(K vs. G)	Fold-Change(K vs. G)	p-value(B vs. G)	Ratio(B vs. G)	Fold-Change(B vs. G)	p-value(G vs. K)	Ratio(G vs. K)	Fold-Change(G vs. K)	p-value(G vs. B)	Ratio(G vs. B)
3421	AT1G34904	N/A	http://www.arabidopsis.org/servlets/TairObject?type=locus&name=AT1G34904	0.0431283	5.20311e-07	0.507787	1.04366	1.04366	0.885946	1.00924	1.00924	0.343209	1.06355	1.06355	0.000142397	1.3672	1.3672	0.000423346	0.756373	-1.3221	0.000423346	1.3221	1.3221	2.26678e-07	1.71637	1.71637	1.43214e-07	0.571729	-1.74908	0.979371	0.998345	-1.00166	0.318988	1.06703	1.06703	0.0342056	1.15725	1.15725	0.207727	0.920517	-1.08635	0.120987	0.901848	-1.10883	0.207727	1.08635	1.08635	0.120987	1.10883
8192	AT2G06490	N/A	http://www.arabidopsis.org/servlets/TairObject?type=locus&name=AT2G06490	0.0716926	0.0789424	0.486198	0.928107	-1.07746	0.836599	1.02218	1.02218	0.810594	1.02583	1.02583	0.0127675	1.3409	1.3409	0.00184134	0.677132	-1.47682	0.00184134	1.47682	1.47682	0.505496	1.0739	1.0739	0.120997	0.842483	-1.18697	0.937986	1.00831	1.00831	0.809031	0.974612	-1.02605	0.485786	1.07754	1.07754	0.391769	0.911992	-1.0965	0.172972	0.861321	-1.16101	0.391769	1.0965	1.0965	0.172972	1.16101
27427	AT5G41570	WRKY24	MBK23.9|MBK23_9'; WRKY24; transcription factor|http://www.arabidopsis.org/servle	0.151993	5.68781e-05	0.162106	1.23295	1.23295	0.305193	1.1634	1.1634	0.00294226	1.64961	1.64961	0.00485826	1.59451	1.59451	0.0113612	0.664642	-1.50457	0.0113612	1.50457	1.50457	0.070693	1.3187	1.3187	0.00108988	0.566782	-1.76435	0.414528	0.887199	-1.12714	0.638053	1.07091	1.07091	0.856473	1.02661	1.02661	0.595287	0.925486	-1.08051	0.218145	1.20099	1.20099	0.595287	1.08051	1.08051	0.218145	0.832647
11472	AT2G37720	AT2G37720	F13M22_22'; unknown protein|http://www.arabidopsis.org/servlets/TairObject?type=	0.158973	2.63803e-06	0.387493	1.11418	1.11418	0.966381	0.994803	-1.00522	0.259776	1.1528	1.1528	0.00134056	1.60268	1.60268	0.00951792	0.698827	-1.43097	0.00951792	1.43097	1.43097	4.70011e-05	1.95668	1.95668	2.73353e-05	0.49395	-2.0245	0.506361	0.9206	-1.08625	3.67159e-05	1.98714	1.98714	1.95571e-05	2.06825	2.06825	0.328203	0.884493	-1.13059	0.000110768	0.538705	-1.8563	0.328203	1.13059	1.13059	0.000110768	1.8563
16264	AT3G42245	N/A	http://www.arabidopsis.org/servlets/TairObject?type=locus&name=AT3G42245	0.16301	0.000147796	0.261721	1.11127	1.11127	0.375302	0.920624	-1.08622	0.840136	1.01877	1.01877	0.00012788	1.57531	1.57531	0.00968787	0.766248	-1.30506	0.00968787	1.30506	1.30506	0.000164998	1.55742	1.55742	0.00120316	0.700388	-1.42778	0.439886	0.930689	-1.07447	0.0424936	1.22127	1.22127	0.435081	1.0753	1.0753	0.549433	1.05702	1.05702	0.72151	1.03345	1.03345	0.549433	0.946053	-1.05702	0.72151	0.967636
14800	AT3G22057	N/A	28411826|dbj|BAC57301.1||AP003863 OJ1058_A12.21 {Oryza sativa (japonica cultivar	0.295715	0.00312464	0.713505	0.969218	-1.03176	0.530732	0.947806	-1.05507	0.340284	0.921064	-1.0857	0.00258221	1.3475	1.3475	0.00453688	0.758882	-1.31773	0.00453688	1.31773	1.31773	0.00155706	1.37477	1.37477	0.00562977	0.765422	-1.30647	0.140725	0.878398	-1.13844	0.0571203	1.18708	1.18708	0.475171	1.06309	1.06309	0.820133	0.980849	-1.01952	0.285484	0.911702	-1.09685	0.820133	1.01952	1.01952	0.285484	1.09685
713	AT1G07900	AT1G07900	F24B9_1'; unknown protein|http://www.arabidopsis.org/servlets/TairObject?type=lo	0.320288	1.46076e-05	0.0941399	1.36679	1.36679	0.249331	1.23355	1.23355	0.0323796	1.50892	1.50892	0.00481834	1.77549	1.77549	0.0162498	0.624059	-1.60241	0.0162498	1.60241	1.60241	9.97995e-05	2.46353	2.46353	3.29588e-05	0.367688	-2.7197	0.875811	1.02828	1.02828	0.00270161	1.86308	1.86308	7.79294e-05	2.51778	2.51778	0.139183	0.76089	-1.31425	0.00309561	0.542855	-1.84211	0.139183	1.31425	1.31425	0.00309561	1.84211
3274	AT1G33460	N/A	http://www.arabidopsis.org/servlets/TairObject?type=locus&name=AT1G33460	0.356776	0.0458506	0.833152	0.978712	-1.02175	0.701716	1.03996	1.03996	0.948511	0.99343	-1.00661	0.00880398	1.3494	1.3494	0.00247088	0.697423	-1.43385	0.00247088	1.43385	1.43385	0.656522	1.04659	1.04659	0.555814	0.941328	-1.06233	0.409006	1.08894	1.08894	0.238368	0.884191	-1.13098	0.243949	1.12926	1.12926	0.132149	0.852617	-1.17286	0.173694	0.866681	-1.15383	0.132149	1.17286	1.17286	0.173694	1.15383
12809	AT3G03430	AT3G03430	T21P5_15'; calcium ion binding|http://www.arabidopsis.org/servlets/TairObject?ty	0.376648	0.116963	0.882592	0.980985	-1.01938	0.692858	1.0528	1.0528	0.760074	1.04054	1.04054	0.0157429	1.41274	1.41274	0.00498768	0.659557	-1.51617	0.00498768	1.51617	1.51617	0.921883	1.01283	1.01283	0.583012	0.930824	-1.07432	0.975291	1.00403	1.00403	0.422105	1.11116	1.11116	0.301398	1.1464	1.1464	0.834348	0.973172	-1.02757	0.240882	0.855712	-1.16862	0.834348	1.02757	1.02757	0.240882	1.16862
22814	AT4G34990	AT4G34990	M4E13_50'; DNA binding / transcription factor|http://www.arabidopsis.org/servlet	0.39289	8.12686e-06	0.162169	1.17211	1.17211	0.907545	0.987295	-1.01287	0.000169857	1.69533	1.69533	0.000153177	1.70472	1.70472	0.00416563	0.696419	-1.43592	0.00416563	1.43592	1.43592	0.0320462	1.28978	1.28978	2.96083e-05	0.536042	-1.86553	0.327215	1.11575	1.11575	0.475143	0.923805	-1.08248	0.0114201	1.36285	1.36285	0.020247	0.756305	-1.32222	0.183181	0.860044	-1.16273	0.020247	1.32222	1.32222	0.183181	1.16273
17840	AT3G55646	AT3G55646	http://www.arabidopsis.org/servlets/TairObject?type=locus&name=AT3G55646	0.455064	0.000165058	0.0785237	1.52596	1.52596	0.3886	1.22054	1.22054	0.00309206	2.18698	2.18698	0.00460005	2.0963	2.0963	0.0353548	0.5964	-1.67673	0.0353548	1.67673	1.67673	0.0769648	1.52971	1.52971	0.00302161	0.456132	-2.19235	0.349852	0.805284	-1.2418	0.0674133	1.55452	1.55452	0.0120876	1.88932	1.88932	0.0858709	0.66258	-1.50925	0.356312	0.807677	-1.23812	0.0858709	1.50925	1.50925	0.356312	1.23812
8706	AT2G12066	N/A	http://www.arabidopsis.org/servlets/TairObject?type=locus&name=AT2G12066	0.45969	0.0784294	0.337174	1.18505	1.18505	0.31962	1.19275	1.19275	0.428057	1.14974	1.14974	0.0122263	1.62346	1.62346	0.0113085	0.611993	-1.63401	0.0113085	1.63401	1.63401	0.581652	1.10131	1.10131	0.704505	0.935892	-1.0685	0.0884658	1.36519	1.36519	0.388327	0.858839	-1.16436	0.131428	1.31366	1.31366	0.517021	0.892524	-1.12042	0.556638	0.902098	-1.10853	0.517021	1.12042	1.12042	0.556638	1.10853
18641	AT3G63440	AT3G63440	http://www.arabidopsis.org/servlets/TairObject?type=locus&name=AT3G63440	0.492616	2.24129e-07	0.0520149	1.24824	1.24824	0.07549	1.22236	1.22236	5.30288e-06	2.02469	2.02469	0.0013539	1.50514	1.50514	0.00205786	0.678459	-1.47393	0.00205786	1.47393	1.47393	0.0279517	1.29086	1.29086	3.01595e-06	0.477597	-2.09381	0.215562	0.872665	-1.14592	0.0394952	1.26719	1.26719	0.0113327	1.35275	1.35275	0.0744916	0.817468	-1.22329	0.4576	0.922742	-1.08373	0.0744916	1.22329	1.22329	0.4576	1.08373
15621	AT3G29210	AT3G29210	http://www.arabidopsis.org/servlets/TairObject?type=locus&name=AT3G29210	0.515327	0.023748	0.674454	1.07407	1.07407	0.820706	1.03923	1.03923	0.676933	0.931575	-1.07345	0.00371221	1.76249	1.76249	0.00562669	0.586403	-1.70531	0.00562669	1.70531	1.70531	0.971079	0.993868	-1.00617	0.387133	1.16008	1.16008	0.676261	1.07362	1.07362	0.844691	1.03381	1.03381	0.151463	1.28606	1.28606	0.390874	0.863041	-1.15869	0.296804	0.835167	-1.19737	0.390874	1.15869	1.15869	0.296804	1.19737
26242	AT5G29591	N/A	http://www.arabidopsis.org/servlets/TairObject?type=locus&name=AT5G29591	0.610105	0.0695218	0.65676	0.95011	-1.05251	0.978243	1.00314	1.00314	0.676881	1.04914	1.04914	0.0151744	1.35973	1.35973	0.00558516	0.696567	-1.43561	0.00558516	1.43561	1.43561	0.7636	0.966014	-1.03518	0.575703	0.937467	-1.0667	0.34955	0.896807	-1.11507	0.318399	1.12344	1.12344	0.209626	1.15921	1.15921	0.232492	0.869134	-1.15057	0.0975092	0.81962	-1.22008	0.232492	1.15057	1.15057	0.0975092	1.22008
4193	AT1G47280	AT1G47280	T3F24_20'; unknown protein|http://www.arabidopsis.org/servlets/TairObject?type=l	0.869132	0.00936482	0.459696	0.919601	-1.08743	0.348419	1.11279	1.11279	0.425389	0.913481	-1.09471	0.0142864	1.35532	1.35532	0.000385359	0.60974	-1.64004	0.000385359	1.64004	1.64004	0.599723	1.06102	1.06102	0.641162	0.948801	-1.05396	0.541681	1.07142	1.07142	0.66919	0.952988	-1.04933	0.154206	1.17994	1.17994	0.209581	0.865343	-1.15561	0.038626	0.779361	-1.2831	0.209581	1.15561	1.15561	0.038626	1.2831
18873	AT4G01890	AT4G01890	T7B11_15'; polygalacturonase|http://www.arabidopsis.org/servlets/TairObject?type	0.890711	0.00023098	0.297446	0.877039	-1.1402	0.0959632	0.806144	-1.24047	0.299456	0.877534	-1.13956	0.00455754	1.4941	1.4941	0.0191806	0.72816	-1.37333	0.0191806	1.37333	1.37333	2.17042e-05	2.05596	2.05596	2.15141e-05	0.486117	-2.05712	0.507715	0.92077	-1.08605	0.932776	1.01049	1.01049	0.723613	0.957101	-1.04482	0.819499	0.972136	-1.02866	0.483655	0.91635	-1.09129	0.819499	1.02866	1.02866	0.483655	1.09129
17859	AT3G55820	AT3G55820	http://www.arabidopsis.org/servlets/TairObject?type=locus&name=AT3G55820	0.993808	0.0115574	0.088193	1.39311	1.39311	0.374515	1.18152	1.18152	0.805005	0.955204	-1.0469	0.00559297	1.79328	1.79328	0.0354895	0.657499	-1.52092	0.0354895	1.52092	1.52092	0.243382	1.24753	1.24753	0.404902	1.16907	1.16907	0.161447	1.30744	1.30744	0.468581	1.14518	1.14518	0.0126776	1.66927	1.66927	0.559756	0.89695	-1.11489	0.336692	0.834563	-1.19823	0.559756	1.11489	1.11489	0.336692	1.19823
[truncated: 7 more columns]

## Sheet: Flg down misregulated (C4)
Column #	Probeset ID	gene_name	SEQ_URL	p-value(Batch)	p-value(Label)	p-value(B vs. A)	Ratio(B vs. A)	Fold-Change(B vs. A)	p-value(C vs. A)	Ratio(C vs. A)	Fold-Change(C vs. A)	p-value(D vs. A)	Ratio(D vs. A)	Fold-Change(D vs. A)	p-value(E vs. C)	Ratio(E vs. C)	Fold-Change(E vs. C)	p-value(B vs. E)	Ratio(B vs. E)	Fold-Change(B vs. E)	p-value(E vs. B)	Ratio(E vs. B)	Fold-Change(E vs. B)	p-value(F vs. D)	Ratio(F vs. D)	Fold-Change(F vs. D)	p-value(B vs. F)	Ratio(B vs. F)	Fold-Change(B vs. F)	p-value(J vs. A)	Ratio(J vs. A)	Fold-Change(J vs. A)	p-value(K vs. J)	Ratio(K vs. J)	Fold-Change(K vs. J)	p-value(G vs. A)	Ratio(G vs. A)	Fold-Change(G vs. A)	p-value(K vs. G)	Ratio(K vs. G)	Fold-Change(K vs. G)	p-value(B vs. G)	Ratio(B vs. G)	Fold-Change(B vs. G)	p-value(G vs. K)	Ratio(G vs. K)	Fold-Change(G vs. K)	p-value(G vs. B)	Ratio(G vs. B)
1599	AT1G16310	AT1G16310	F3O9_11'; cation transporter|http://www.arabidopsis.org/servlets/TairObject?type	0.027277	0.0081678	0.0838227	0.709476	-1.40949	0.545815	0.891465	-1.12175	0.286944	0.814592	-1.22761	0.00270513	0.517059	-1.93402	0.0341115	1.5392	1.5392	0.0341115	0.64969	-1.5392	0.0284545	0.638715	-1.56564	0.115172	1.36361	1.36361	0.805211	0.954396	-1.04778	0.464734	0.869853	-1.14962	0.219472	0.788269	-1.2686	0.784346	1.05317	1.05317	0.57944	0.900044	-1.11106	0.784346	0.949511	-1.05317	0.57944	1.11106
27024	AT5G37900	AT5G37900	K18L3_10'; unknown protein|http://www.arabidopsis.org/servlets/TairObject?type=l	0.0307843	0.000353007	0.319755	0.826009	-1.21064	0.410994	0.854578	-1.17017	0.494208	0.877891	-1.13909	0.00142513	0.488676	-2.04635	0.00209551	1.97794	1.97794	0.00209551	0.505577	-1.97794	0.144878	0.75178	-1.33018	0.245547	1.25157	1.25157	0.272716	1.23547	1.23547	0.431268	1.16218	1.16218	0.944133	1.01334	1.01334	0.0795793	1.41693	1.41693	0.28843	0.815136	-1.22679	0.0795793	0.705749	-1.41693	0.28843	1.22679
23784	AT5G05290	ATEXPA2	ATEXP2|ATHEXP ALPHA 1.12|EXP2|EXPANSIN 2|K18I23.9|K18I23_9'; ATEXPA2 (ARABIDOPSI	0.0614509	0.0209926	0.332004	1.13564	1.13564	0.844139	1.02573	1.02573	0.170461	1.2002	1.2002	0.0113366	0.695118	-1.4386	0.00210962	1.59275	1.59275	0.00210962	0.627843	-1.59275	0.0595892	0.772746	-1.29409	0.130778	1.22447	1.22447	0.582915	0.931217	-1.07386	0.222778	0.851054	-1.17501	0.684608	0.948763	-1.054	0.176156	0.835316	-1.19715	0.176502	1.19697	1.19697	0.176156	1.19715	1.19715	0.176502	0.835443
30208	AT5G67430	AT5G67430	K8K14_17'; N-acetyltransferase|http://www.arabidopsis.org/servlets/TairObject?ty	0.062358	4.27193e-06	0.676699	0.951492	-1.05098	0.0824488	0.804996	-1.24224	0.0161717	0.730026	-1.36981	0.00127638	0.633507	-1.57851	6.80834e-05	1.86578	1.86578	6.80834e-05	0.53597	-1.86578	0.0122533	0.718584	-1.39162	0.000110126	1.8138	1.8138	0.485877	1.08711	1.08711	0.263394	1.14535	1.14535	0.497108	1.08475	1.08475	0.256137	1.14784	1.14784	0.279418	0.877151	-1.14006	0.256137	0.871202	-1.14784	0.279418	1.14006
14614	AT3G20380	AT3G20380	http://www.arabidopsis.org/servlets/TairObject?type=locus&name=AT3G20380	0.0793026	0.000194529	0.166039	0.821766	-1.21689	0.288884	0.862101	-1.15996	0.00498533	0.643994	-1.55281	0.012966	0.685159	-1.45952	0.0266447	1.39123	1.39123	0.0266447	0.718789	-1.39123	0.179176	0.826936	-1.20928	0.00549591	1.5431	1.5431	0.816469	0.968589	-1.03243	0.0706283	1.29951	1.29951	0.227542	0.843884	-1.185	0.00929798	1.49154	1.49154	0.846808	0.97379	-1.02691	0.00929798	0.670448	-1.49154	0.846808	1.02691
27552	AT5G42680	AT5G42680	MJB21_5'; unknown protein|http://www.arabidopsis.org/servlets/TairObject?type=lo	0.0866378	3.51254e-05	0.0940847	0.817706	-1.22293	0.499698	0.924883	-1.08122	0.0469941	0.784003	-1.27551	0.00312451	0.675092	-1.48128	0.0297562	1.30962	1.30962	0.0297562	0.763577	-1.30962	0.164718	1.17896	1.17896	0.294513	0.884667	-1.13037	0.306547	1.12685	1.12685	0.0562693	1.26199	1.26199	0.014817	1.36169	1.36169	0.706237	1.04434	1.04434	0.000355813	0.600507	-1.66526	0.706237	0.957541	-1.04434	0.000355813	1.66526
12202	AT2G44735	AT2G44735	http://www.arabidopsis.org/servlets/TairObject?type=locus&name=AT2G44735	0.0945969	0.00163363	0.661533	1.0384	1.0384	0.61478	0.957572	-1.04431	0.382475	0.92695	-1.07881	0.00473026	0.758121	-1.31905	0.000627144	1.43038	1.43038	0.000627144	0.699113	-1.43038	0.177683	0.88772	-1.12648	0.0141144	1.26192	1.26192	0.291921	1.09643	1.09643	0.00214098	0.734448	-1.36157	0.0104609	0.7828	-1.27746	0.741956	1.0287	1.0287	0.0041092	1.32651	1.32651	0.741956	0.972098	-1.0287	0.0041092	0.753855
23610	AT5G03570	AT5G03570	F12E4_370'; unknown protein|http://www.arabidopsis.org/servlets/TairObject?type=	0.172925	3.0242e-08	0.0676109	0.815505	-1.22623	0.133138	0.848214	-1.17895	1.129e-06	0.454998	-2.19781	0.00777009	0.728719	-1.37227	0.0169819	1.31936	1.31936	0.0169819	0.757946	-1.31936	0.198672	0.869787	-1.14971	3.27336e-06	2.06065	2.06065	0.586287	0.943852	-1.05949	0.00250303	1.45129	1.45129	0.722259	1.03835	1.03835	0.0170203	1.3192	1.3192	0.0337462	0.785382	-1.27327	0.0170203	0.758033	-1.3192	0.0337462	1.27327
2022	AT1G20490	AT1G20490	F5M15_28'; 4-coumarate-CoA ligase|http://www.arabidopsis.org/servlets/TairObject	0.262338	4.49075e-05	0.188421	0.826567	-1.20982	0.195027	0.829023	-1.20624	0.000313604	0.530572	-1.88476	0.0144646	0.683742	-1.46254	0.0151141	1.45821	1.45821	0.0151141	0.685773	-1.45821	0.130946	0.801946	-1.24697	0.0002005	1.94262	1.94262	0.698899	1.05612	1.05612	0.209552	0.83422	-1.19872	0.559737	0.920736	-1.08609	0.754665	0.956882	-1.04506	0.447792	0.897724	-1.11393	0.754665	1.04506	1.04506	0.447792	1.11393
1568	AT1G15990	ATCNGC7	CYCLIC NUCLEOTIDE GATED CHANNEL 7|T24D18.9|T24D18_9'; ATCNGC7 (CYCLIC NUCLEOTIDE	0.342856	0.00348991	0.919862	1.01302	1.01302	0.101977	1.24561	1.24561	0.0113755	1.43603	1.43603	0.00108867	0.60462	-1.65393	0.0324514	1.3451	1.3451	0.0324514	0.743439	-1.3451	0.151571	0.826429	-1.21002	0.229094	0.853589	-1.17152	0.102698	1.24499	1.24499	0.0514469	0.766073	-1.30536	0.488049	0.914064	-1.09402	0.741434	1.04342	1.04342	0.428707	1.10826	1.10826	0.741434	0.958389	-1.04342	0.428707	0.902313
20823	AT4G16410	AT4G16410	FCAALL.144'; unknown protein|http://www.arabidopsis.org/servlets/TairObject?type	0.349847	0.00701186	0.0745399	0.668965	-1.49485	0.79372	0.945509	-1.05763	0.936367	0.983054	-1.01724	0.00168846	0.452168	-2.21157	0.0495595	1.56473	1.56473	0.0495595	0.63909	-1.56473	0.0269337	0.598529	-1.67076	0.551043	1.13695	1.13695	0.913366	1.02357	1.02357	0.155102	0.730185	-1.36952	0.0256016	0.59534	-1.67971	0.296435	1.2554	1.2554	0.587709	1.12367	1.12367	0.296435	0.796557	-1.2554	0.587709	0.889942
1287	AT1G13300	AT1G13300	T6J4_6'; DNA binding / transcription factor|http://www.arabidopsis.org/servlets/	0.38543	2.86584e-07	0.0834093	0.879263	-1.13732	0.0608879	0.868923	-1.15085	0.000131686	0.705948	-1.41654	0.000813532	0.750782	-1.33194	0.000570442	1.34779	1.34779	0.000570442	0.741953	-1.34779	0.00554048	0.799942	-1.25009	9.57421e-06	1.557	1.557	0.714526	1.02629	1.02629	0.70198	1.02752	1.02752	0.405837	1.0613	1.0613	0.927965	0.993621	-1.00642	0.0157653	0.828477	-1.20703	0.927965	1.00642	1.00642	0.0157653	1.20703
24618	AT5G14110	AT5G14110	MUA22_11'; unknown protein|http://www.arabidopsis.org/servlets/TairObject?type=l	0.391393	9.10775e-05	0.142481	0.789658	-1.26637	0.521954	1.10543	1.10543	0.448276	0.887798	-1.12638	0.000222627	0.484122	-2.06559	0.0217893	1.47555	1.47555	0.0217893	0.677713	-1.47555	0.00164704	0.560794	-1.78319	0.0082537	1.58607	1.58607	0.060985	1.36143	1.36143	0.0167595	0.664444	-1.50502	0.0168238	0.664635	-1.50459	0.0612002	1.36104	1.36104	0.276824	1.18811	1.18811	0.0612002	0.734732	-1.36104	0.276824	0.841674
15309	AT3G26614	N/A	http://www.arabidopsis.org/servlets/TairObject?type=locus&name=AT3G26614	0.41018	0.000690599	0.103636	0.764792	-1.30754	0.65653	0.932014	-1.07295	0.00158087	0.5543	-1.80408	0.0023354	0.570446	-1.75301	0.0325681	1.43849	1.43849	0.0325681	0.695174	-1.43849	0.376105	0.86809	-1.15195	0.00880069	1.5894	1.5894	0.97809	0.995675	-1.00434	0.0042179	0.595812	-1.67838	0.0565135	0.726585	-1.3763	0.210354	0.816471	-1.22478	0.745801	1.05258	1.05258	0.210354	1.22478	1.22478	0.745801	0.950042
28248	AT5G48820	ICK6	K24G6_15|KRP3|Kip-related protein 3'; ICK6|http://www.arabidopsis.org/servlets/T	0.462556	0.00112753	0.0502798	0.734406	-1.36164	0.146714	0.800587	-1.24908	0.0731729	0.756057	-1.32265	0.00310275	0.602185	-1.66062	0.0107366	1.52334	1.52334	0.0107366	0.656451	-1.52334	0.0647007	0.748802	-1.33547	0.0932963	1.29722	1.29722	0.620943	1.0763	1.0763	0.0292712	0.705341	-1.41775	0.00718441	0.638256	-1.56677	0.251532	1.18943	1.18943	0.350207	1.15065	1.15065	0.251532	0.840739	-1.18943	0.350207	0.869078
20696	AT4G15393	CYP702A5	http://www.arabidopsis.org/servlets/TairObject?type=locus&name=AT4G15393	0.466505	3.99537e-12	0.099381	0.825382	-1.21156	0.101189	0.826298	-1.21022	5.29084e-12	0.140468	-7.11908	0.0145583	0.740463	-1.35051	0.0148637	1.34901	1.34901	0.0148637	0.741285	-1.34901	0.0122777	1.36282	1.36282	4.4695e-10	4.31163	4.31163	0.733044	1.03881	1.03881	0.558392	1.06777	1.06777	0.345627	0.89888	-1.1125	0.0733291	1.23399	1.23399	0.448156	0.918233	-1.08905	0.0733291	0.810378	-1.23399	0.448156	1.08905
17408	AT3G51380	AT3G51380	http://www.arabidopsis.org/servlets/TairObject?type=locus&name=AT3G51380	0.569626	0.00433194	0.463899	0.902405	-1.10815	0.791717	1.03743	1.03743	0.63426	1.06862	1.06862	0.00337639	0.624682	-1.60082	0.0278292	1.39246	1.39246	0.0278292	0.718153	-1.39246	0.00441294	0.635627	-1.57325	0.0543818	1.32854	1.32854	0.250903	1.17707	1.17707	0.39687	0.887689	-1.12652	0.742008	1.0469	1.0469	0.988846	0.998059	-1.00195	0.29384	0.861974	-1.16013	0.988846	1.00195	1.00195	0.29384	1.16013
17291	AT3G50280	AT3G50280	http://www.arabidopsis.org/servlets/TairObject?type=locus&name=AT3G50280	0.58964	4.5943e-05	0.109032	0.827134	-1.20899	0.234219	0.870887	-1.14826	0.0309669	0.767563	-1.30282	0.00683981	0.706821	-1.41479	0.0177616	1.34371	1.34371	0.0177616	0.744209	-1.34371	0.00449538	0.691209	-1.44674	0.00109709	1.55902	1.55902	0.62977	1.0565	1.0565	0.606713	1.06048	1.06048	0.821763	1.02594	1.02594	0.442466	1.09207	1.09207	0.0720416	0.806221	-1.24036	0.442466	0.915696	-1.09207	0.0720416	1.24036
10518	AT2G28690	AT2G28690	T8O18_2'; unknown protein|http://www.arabidopsis.org/servlets/TairObject?type=lo	0.761948	2.12052e-07	0.19293	0.823001	-1.21507	0.177142	0.816814	-1.22427	9.06495e-07	0.331671	-3.01503	0.00700122	0.642053	-1.55751	0.00626968	1.5693	1.5693	0.00626968	0.637226	-1.5693	0.654984	0.936826	-1.06743	4.29154e-06	2.6487	2.6487	0.226727	1.19743	1.19743	0.120711	0.790646	-1.26479	0.334269	0.867028	-1.15337	0.54803	1.09194	1.09194	0.720899	0.949221	-1.0535	0.54803	0.915801	-1.09194	0.720899	1.0535
21454	AT4G22210	LCR85	T10I14.12'; LCR85|http://www.arabidopsis.org/servlets/TairObject?type=locus&name	0.771163	2.1583e-07	0.101328	0.686747	-1.45614	0.160714	0.727642	-1.3743	4.90315e-06	0.23386	-4.27606	0.00398727	0.483758	-2.06715	0.00699863	1.95097	1.95097	0.00699863	0.512565	-1.95097	0.287161	0.7882	-1.26871	1.57924e-05	3.72567	3.72567	0.0547886	1.56499	1.56499	0.103022	0.688132	-1.45321	0.67479	0.911754	-1.09679	0.452395	1.18115	1.18115	0.208333	0.753215	-1.32764	0.452395	0.846632	-1.18115	0.208333	1.32764
14081	AT3G15420	AT3G15420	http://www.arabidopsis.org/servlets/TairObject?type=locus&name=AT3G15420	0.782738	0.0421138	0.111037	0.659689	-1.51587	0.39619	0.806536	-1.23987	0.242063	0.741124	-1.3493	0.00614955	0.459462	-2.17646	0.0326662	1.78019	1.78019	0.0326662	0.561738	-1.78019	0.304003	0.769585	-1.2994	0.563427	1.15662	1.15662	0.556865	0.862445	-1.15949	0.495921	0.842112	-1.18749	0.0554755	0.600879	-1.66423	0.453356	1.20869	1.20869	0.709943	1.09787	1.09787	0.453356	0.827344	-1.20869	0.709943	0.910853
15267	AT3G26250	AT3G26250	http://www.arabidopsis.org/servlets/TairObject?type=locus&name=AT3G26250	0.873295	0.0378054	0.123032	0.677546	-1.47592	0.686379	0.90636	-1.10331	0.296475	0.772557	-1.2944	0.00355154	0.442041	-2.26223	0.0430648	1.69112	1.69112	0.0430648	0.591324	-1.69112	0.76928	0.931151	-1.07394	0.805387	0.941864	-1.06172	0.805535	0.941907	-1.06168	0.246893	0.750233	-1.33292	0.031566	0.569332	-1.75644	0.379568	1.24119	1.24119	0.477263	1.19007	1.19007	0.379568	0.805679	-1.24119	0.477263	0.840286
25049	AT5G18370	AT5G18370	F20L16_90'; ATP binding / nucleoside-triphosphatase/ nucleotide binding / transm	0.915406	5.46792e-05	0.236773	0.821558	-1.2172	0.614486	0.921141	-1.08561	0.00327359	0.57572	-1.73695	0.00615551	0.603994	-1.65565	0.0268315	1.47666	1.47666	0.0268315	0.677206	-1.47666	0.00894331	0.621493	-1.60903	8.79541e-05	2.2961	2.2961	0.492075	1.119	1.119	0.147735	0.784082	-1.27538	0.323599	0.849709	-1.17687	0.843642	1.03258	1.03258	0.835784	0.96687	-1.03427	0.843642	0.968453	-1.03258	0.835784	1.03427
23475	AT5G02280	AT5G02280	T1E22_40'; unknown protein|http://www.arabidopsis.org/servlets/TairObject?type=l	0.951656	0.00493493	0.236534	0.889243	-1.12455	0.202796	0.880947	-1.13514	0.991822	0.999007	-1.00099	0.01364	0.767623	-1.30272	0.0111358	1.31499	1.31499	0.0111358	0.760461	-1.31499	0.0109634	0.759915	-1.31594	0.116989	1.17135	1.17135	0.183986	0.875871	-1.14172	0.111374	0.851432	-1.17449	0.00261505	0.711972	-1.40455	0.63387	1.04743	1.04743	0.0332636	1.24899	1.24899	0.63387	0.954714	-1.04743	0.0332636	0.80065
20242	AT4G11550	AT4G11550	F25E4_170'; unknown protein|http://www.arabidopsis.org/servlets/TairObject?type=	0.974342	7.78156e-05	0.302891	0.852359	-1.17321	0.640129	0.930985	-1.07413	0.0171291	0.670914	-1.4905	0.00429098	0.607197	-1.64691	0.0146309	1.50782	1.50782	0.0146309	0.663208	-1.50782	0.00710721	0.629476	-1.58862	0.000251146	2.01826	2.01826	0.673522	1.06652	1.06652	0.756935	1.04838	1.04838	0.815897	0.965104	-1.03616	0.341325	1.15855	1.15855	0.41994	0.883178	-1.13227	0.341325	0.863146	-1.15855	0.41994	1.13227
[truncated: 7 more columns]

## Sheet: Elf up broken (C5)
Column #	Probeset ID	gene_name	SEQ_URL	p-value(Batch)	p-value(Label)	p-value(B vs. A)	Ratio(B vs. A)	Fold-Change(B vs. A)	p-value(C vs. A)	Ratio(C vs. A)	Fold-Change(C vs. A)	p-value(D vs. A)	Ratio(D vs. A)	Fold-Change(D vs. A)	p-value(E vs. C)	Ratio(E vs. C)	Fold-Change(E vs. C)	p-value(B vs. E)	Ratio(B vs. E)	Fold-Change(B vs. E)	p-value(E vs. B)	Ratio(E vs. B)	Fold-Change(E vs. B)	p-value(F vs. D)	Ratio(F vs. D)	Fold-Change(F vs. D)	p-value(B vs. F)	Ratio(B vs. F)	Fold-Change(B vs. F)	p-value(J vs. A)	Ratio(J vs. A)	Fold-Change(J vs. A)	p-value(K vs. J)	Ratio(K vs. J)	Fold-Change(K vs. J)	p-value(G vs. A)	Ratio(G vs. A)	Fold-Change(G vs. A)	p-value(K vs. G)	Ratio(K vs. G)	Fold-Change(K vs. G)	p-value(B vs. G)	Ratio(B vs. G)	Fold-Change(B vs. G)	p-value(G vs. K)	Ratio(G vs. K)	Fold-Change(G vs. K)	p-value(G vs. B)	Ratio(G vs. B)
24440	AT5G12050	AT5G12050	F14F18_220'; unknown protein|http://www.arabidopsis.org/servlets/TairObject?type	0.00179493	4.97517e-05	0.00977661	0.644655	-1.55122	0.344712	1.15698	1.15698	0.794585	1.04044	1.04044	0.00564015	0.619754	-1.61354	0.48755	0.899046	-1.11229	0.48755	1.11229	1.11229	0.000221783	0.491694	-2.03378	0.142161	1.26012	1.26012	0.0883947	0.762055	-1.31224	0.110745	1.28767	1.28767	0.00762912	1.5791	1.5791	0.00585625	0.621417	-1.60923	1.91543e-05	0.408243	-2.44952	0.00585625	1.60923	1.60923	1.91543e-05	2.44952
30066	AT5G66080	AT5G66080	K2A18_16'; catalytic/ protein phosphatase type 2C|http://www.arabidopsis.org/ser	0.0026017	3.2289e-08	0.000987431	1.42926	1.42926	0.00721114	1.31437	1.31437	6.2785e-07	2.02142	2.02142	0.00911803	1.30131	1.30131	0.0602617	0.835628	-1.1967	0.0602617	1.1967	1.1967	0.903813	0.989154	-1.01096	0.00164094	0.714811	-1.39897	0.0133329	0.781075	-1.28029	0.190698	1.12904	1.12904	0.001309	1.41235	1.41235	7.14971e-05	0.624396	-1.60155	0.895101	1.01197	1.01197	7.14971e-05	1.60155	1.60155	0.895101	0.988171
7747	AT2G02720	AT2G02720	T20F6_14'; lyase/ pectate lyase|http://www.arabidopsis.org/servlets/TairObject?t	0.00924754	2.40074e-09	1.28218e-06	2.26088	2.26088	0.528305	1.0727	1.0727	8.53166e-06	2.01076	2.01076	3.0404e-07	2.48893	2.48893	0.146203	0.846816	-1.18089	0.146203	1.18089	1.18089	2.2292e-05	1.90132	1.90132	0.000186438	0.591373	-1.69098	0.95448	0.993708	-1.00633	0.746055	1.03652	1.03652	0.0104296	1.37131	1.37131	0.0182325	0.751108	-1.33137	0.00030017	1.64871	1.64871	0.0182325	1.33137	1.33137	0.00030017	0.606535
1250	AT1G12940	ATNRT2.5	F13K23_20'; ATNRT2.5; nitrate transporter|http://www.arabidopsis.org/servlets/Ta	0.0672468	5.45162e-05	0.0737687	1.38597	1.38597	0.82448	1.03921	1.03921	0.48819	1.12867	1.12867	0.0578943	1.41694	1.41694	0.727214	0.941235	-1.06243	0.727214	1.06243	1.06243	0.443329	1.1435	1.1435	0.681681	1.07387	1.07387	0.184112	0.789142	-1.2672	0.145966	1.29786	1.29786	6.65214e-06	3.05829	3.05829	8.58952e-06	0.334891	-2.98605	0.000272695	0.453185	-2.2066	8.58952e-06	2.98605	2.98605	0.000272695	2.2066
10459	AT2G28140	AT2G28140	F24D13_7'; unknown protein|http://www.arabidopsis.org/servlets/TairObject?type=l	0.150506	6.80464e-05	0.407716	0.912523	-1.09586	0.231234	0.874603	-1.14338	0.0494853	1.25711	1.25711	0.581466	0.941222	-1.06245	0.352858	1.10851	1.10851	0.352858	0.902109	-1.10851	0.115141	0.835791	-1.19647	0.208875	0.868509	-1.1514	0.162741	0.854238	-1.17063	0.122137	1.19212	1.19212	7.84221e-05	1.76093	1.76093	0.000109892	0.578305	-1.72919	1.51693e-05	0.518204	-1.92974	0.000109892	1.72919	1.72919	1.51693e-05	1.92974
9340	AT2G17660	AT2G17660	http://www.arabidopsis.org/servlets/TairObject?type=locus&name=AT2G17660	0.177124	3.93373e-11	5.94661e-06	2.58802	2.58802	0.924787	0.986308	-1.01388	2.47933e-05	2.31743	2.31743	2.00988e-07	3.46343	3.46343	0.0714046	0.757615	-1.31993	0.0714046	1.31993	1.31993	1.15387e-09	6.01966	6.01966	2.89906e-09	0.185519	-5.39028	0.761468	0.956582	-1.04539	0.265877	1.18026	1.18026	0.00274845	1.6624	1.6624	0.0160476	0.679147	-1.47243	0.00718766	1.5568	1.5568	0.0160476	1.47243	1.47243	0.00718766	0.642345
8653	AT2G11502	N/A	http://www.arabidopsis.org/servlets/TairObject?type=locus&name=AT2G11502	0.198052	0.0465859	0.0665469	1.17079	1.17079	0.226887	1.10589	1.10589	0.0375224	1.1992	1.1992	0.430522	1.06692	1.06692	0.924187	0.992287	-1.00777	0.924187	1.00777	1.00777	0.10559	0.871641	-1.14726	0.175945	1.12009	1.12009	0.265799	1.09675	1.09675	0.475691	0.943179	-1.06024	0.00183427	1.34784	1.34784	0.00447735	0.767474	-1.30298	0.0978053	0.868644	-1.15122	0.00447735	1.30298	1.30298	0.0978053	1.15122
14720	AT3G21320	AT3G21320	http://www.arabidopsis.org/servlets/TairObject?type=locus&name=AT3G21320	0.201658	1.205e-06	6.93466e-06	1.92818	1.92818	0.461584	0.926954	-1.0788	0.0859738	1.202	1.202	9.64937e-07	2.16084	2.16084	0.709944	0.962646	-1.0388	0.709944	1.0388	1.0388	0.0227722	1.28828	1.28828	0.0444665	1.24518	1.24518	0.427873	0.92146	-1.08523	0.265767	1.12294	1.12294	0.00605239	1.37416	1.37416	0.012286	0.753001	-1.32802	0.00390903	1.40316	1.40316	0.012286	1.32802	1.32802	0.00390903	0.712675
22814	AT4G34990	AT4G34990	M4E13_50'; DNA binding / transcription factor|http://www.arabidopsis.org/servlet	0.39289	8.12686e-06	0.162169	1.17211	1.17211	0.907545	0.987295	-1.01287	0.000169857	1.69533	1.69533	0.000153177	1.70472	1.70472	0.00416563	0.696419	-1.43592	0.00416563	1.43592	1.43592	0.0320462	1.28978	1.28978	2.96083e-05	0.536042	-1.86553	0.327215	1.11575	1.11575	0.475143	0.923805	-1.08248	0.0114201	1.36285	1.36285	0.020247	0.756305	-1.32222	0.183181	0.860044	-1.16273	0.020247	1.32222	1.32222	0.183181	1.16273
9355	AT2G17780	AT2G17780	T17A5_4'; unknown protein|http://www.arabidopsis.org/servlets/TairObject?type=lo	0.540778	3.17902e-06	1.8279e-05	1.64654	1.64654	0.136716	1.13891	1.13891	0.00105765	1.39249	1.39249	0.000922709	1.40002	1.40002	0.703951	1.03264	1.03264	0.703951	0.968394	-1.03264	0.492644	1.06003	1.06003	0.206568	1.11548	1.11548	0.130248	0.875974	-1.14159	0.243854	1.10567	1.10567	0.00150792	1.37316	1.37316	0.00067135	0.705333	-1.41777	0.0439357	1.19908	1.19908	0.00067135	1.41777	1.41777	0.0439357	0.83397
24264	AT5G10310	AT5G10310	F18D22_80'; unknown protein|http://www.arabidopsis.org/servlets/TairObject?type=	0.567431	5.69316e-09	4.343e-06	0.253277	-3.94824	0.764574	0.940248	-1.06355	0.702069	1.08195	1.08195	1.37371e-06	0.221511	-4.51445	0.347819	1.21607	1.21607	0.347819	0.822321	-1.21607	2.80838e-06	0.240937	-4.15047	0.888472	0.971593	-1.02924	0.482225	0.864577	-1.15663	0.0517304	1.52983	1.52983	0.000128481	2.75412	2.75412	0.00226868	0.480245	-2.08227	2.6267e-09	0.091963	-10.8739	0.00226868	2.08227	2.08227	2.6267e-09	10.8739
[truncated: 7 more columns]

## Sheet: Elf down broken (C6)
Column #	Probeset ID	gene_name	SEQ_URL	p-value(Batch)	p-value(Label)	p-value(B vs. A)	Ratio(B vs. A)	Fold-Change(B vs. A)	p-value(C vs. A)	Ratio(C vs. A)	Fold-Change(C vs. A)	p-value(D vs. A)	Ratio(D vs. A)	Fold-Change(D vs. A)	p-value(E vs. C)	Ratio(E vs. C)	Fold-Change(E vs. C)	p-value(B vs. E)	Ratio(B vs. E)	Fold-Change(B vs. E)	p-value(E vs. B)	Ratio(E vs. B)	Fold-Change(E vs. B)	p-value(F vs. D)	Ratio(F vs. D)	Fold-Change(F vs. D)	p-value(B vs. F)	Ratio(B vs. F)	Fold-Change(B vs. F)	p-value(J vs. A)	Ratio(J vs. A)	Fold-Change(J vs. A)	p-value(K vs. J)	Ratio(K vs. J)	Fold-Change(K vs. J)	p-value(G vs. A)	Ratio(G vs. A)	Fold-Change(G vs. A)	p-value(K vs. G)	Ratio(K vs. G)	Fold-Change(K vs. G)	p-value(B vs. G)	Ratio(B vs. G)	Fold-Change(B vs. G)	p-value(G vs. K)	Ratio(G vs. K)	Fold-Change(G vs. K)	p-value(G vs. B)	Ratio(G vs. B)
13345	AT3G08860	AT3G08860	http://www.arabidopsis.org/servlets/TairObject?type=locus&name=AT3G08860	0.00449426	4.23022e-06	0.00123421	0.494728	-2.02131	0.000597632	0.464914	-2.15093	3.24233e-06	0.286444	-3.49109	0.136122	0.754192	-1.32592	0.073524	1.41095	1.41095	0.073524	0.708742	-1.41095	0.613869	1.09692	1.09692	0.0224926	1.57454	1.57454	0.633941	1.09118	1.09118	0.0974465	0.72874	-1.37223	0.000681285	0.470185	-2.12682	0.00995142	1.69123	1.69123	0.780762	1.0522	1.0522	0.00995142	0.591287	-1.69123	0.780762	0.950391
9757	AT2G21450	CHR34	F3K23_21'; CHR34; ATP binding / ATP-dependent helicase/ DNA binding / helicase/	0.0060273	0.00063258	0.0224346	0.673484	-1.48482	0.181516	0.803691	-1.24426	0.0720357	0.739822	-1.35168	0.0114463	0.639701	-1.56323	0.103628	1.30997	1.30997	0.103628	0.763377	-1.30997	0.0693539	0.73746	-1.35601	0.197019	1.23442	1.23442	0.264381	1.19836	1.19836	0.15004	0.789353	-1.26686	0.00609022	0.610133	-1.63899	0.012766	1.55037	1.55037	0.536666	1.10383	1.10383	0.012766	0.645007	-1.55037	0.536666	0.905935
8287	AT2G07215	AT2G07215	http://www.arabidopsis.org/servlets/TairObject?type=locus&name=AT2G07215	0.012202	0.00753653	0.978006	0.994374	-1.00566	0.341566	0.82078	-1.21835	0.00284774	0.492135	-2.03196	0.808945	0.951677	-1.05078	0.248347	1.27302	1.27302	0.248347	0.785537	-1.27302	0.481151	1.15642	1.15642	0.0136716	1.74723	1.74723	0.484659	0.865761	-1.15505	0.824109	1.04658	1.04658	0.00240065	0.484184	-2.06533	0.00673392	1.87136	1.87136	0.00254695	2.05371	2.05371	0.00673392	0.53437	-1.87136	0.00254695	0.486923
7111	AT1G76590	AT1G76590	F14G6_19'; binding|http://www.arabidopsis.org/servlets/TairObject?type=locus&nam	0.0195952	1.9636e-08	1.7967e-07	0.376556	-2.65565	0.48025	1.08438	1.08438	0.449681	1.09073	1.09073	3.40858e-08	0.331717	-3.01462	0.688342	1.04684	1.04684	0.688342	0.955252	-1.04684	3.70447e-05	0.531595	-1.88113	0.0014107	0.649426	-1.53982	0.537453	1.07319	1.07319	0.152618	0.845084	-1.18331	0.00220358	0.664988	-1.50379	0.0136985	1.36383	1.36383	0.000112702	0.56626	-1.76597	0.0136985	0.733228	-1.36383	0.000112702	1.76597
27035	AT5G38010	AT5G38010	F16F17_1'; UDP-glycosyltransferase/ transferase, transferring glycosyl groups|ht	0.067405	3.06431e-11	1.08074e-08	0.487069	-2.0531	0.000927235	0.761351	-1.31345	1.36919e-08	0.492927	-2.0287	8.98682e-08	0.539294	-1.85428	0.0219429	1.18626	1.18626	0.0219429	0.842986	-1.18626	4.96731e-05	0.691191	-1.44678	7.04732e-05	1.42958	1.42958	0.733582	1.02359	1.02359	0.348934	0.937116	-1.0671	0.000197383	0.724046	-1.38113	0.000709269	1.3248	1.3248	2.28161e-05	0.672704	-1.48654	0.000709269	0.754828	-1.3248	2.28161e-05	1.48654
2413	AT1G24260	2010-09-03	AGL9|F3I6.19|F3I6_19|SEPALLATA3|TRANSCRIPTION FACTOR AGL9'; SEP3 (SEPALLATA3); t	0.0916563	0.000300247	0.0213687	0.734024	-1.36235	0.276433	0.872322	-1.14637	0.0350764	0.756459	-1.32195	0.023597	0.738413	-1.35426	0.297169	1.13955	1.13955	0.297169	0.877538	-1.13955	0.256352	1.15338	1.15338	0.17323	0.841304	-1.18863	0.0367289	1.3182	1.3182	0.065362	0.786762	-1.27103	0.00210301	0.641491	-1.55887	0.00111566	1.61672	1.61672	0.282744	1.14425	1.14425	0.00111566	0.618538	-1.61672	0.282744	0.873936
11374	AT2G36800	DOGT1	F13K3.20|F13K3_20|UGT73C5'; DOGT1 (DON-GLUCOSYLTRANSFERASE); UDP-glycosyltransfe	0.10119	8.30693e-09	0.777556	1.04449	1.04449	0.0351239	1.41726	1.41726	1.65157e-08	4.81232	4.81232	0.864866	1.02655	1.02655	0.0439069	0.717922	-1.39291	0.0439069	1.39291	1.39291	0.00928777	0.638976	-1.565	2.40034e-06	0.339676	-2.94398	0.434453	1.12915	1.12915	0.144735	0.792709	-1.2615	0.00378902	0.598922	-1.66967	0.0173969	1.4945	1.4945	0.0020654	1.74395	1.74395	0.0173969	0.669121	-1.4945	0.0020654	0.57341
23723	AT5G04700	AT5G04700	http://www.arabidopsis.org/servlets/TairObject?type=locus&name=AT5G04700	0.16027	0.0410699	0.834949	0.976443	-1.02413	0.829016	1.02502	1.02502	0.455098	0.917437	-1.08999	0.240225	0.871706	-1.14718	0.441951	1.09281	1.09281	0.441951	0.915072	-1.09281	0.142908	1.18939	1.18939	0.338309	0.894843	-1.11751	0.717928	1.04226	1.04226	0.820479	0.974367	-1.02631	0.00605045	0.700581	-1.42739	0.00453592	1.44957	1.44957	0.0094207	1.39376	1.39376	0.00453592	0.689861	-1.44957	0.0094207	0.717483
12193	AT2G44640	AT2G44640	http://www.arabidopsis.org/servlets/TairObject?type=locus&name=AT2G44640	0.331931	2.85412e-11	0.0326486	0.707259	-1.41391	0.613571	0.926565	-1.07926	0.323303	1.16291	1.16291	0.0145192	0.666431	-1.50053	0.372987	1.14538	1.14538	0.372987	0.873076	-1.14538	5.09705e-05	0.444561	-2.24941	0.050358	1.36805	1.36805	2.1392e-09	5.88443	5.88443	0.371293	0.872645	-1.14594	0.00258034	0.58977	-1.69558	1.12954e-10	8.70682	8.70682	0.237676	1.19921	1.19921	1.12954e-10	0.114852	-8.70682	0.237676	0.833881
6212	AT1G67760	AT1G67760	F12A21_11'; unknown protein|http://www.arabidopsis.org/servlets/TairObject?type=	0.373747	0.00117832	0.0045293	0.611799	-1.63452	0.101578	0.772034	-1.29528	0.0984148	0.769998	-1.2987	0.004156	0.608091	-1.64449	0.0944263	1.30318	1.30318	0.0944263	0.767355	-1.30318	0.346028	0.865357	-1.15559	0.574491	0.918172	-1.08912	0.745795	1.05035	1.05035	0.142356	0.794669	-1.25839	0.00288359	0.592607	-1.68746	0.0352654	1.4085	1.4085	0.833252	1.03239	1.03239	0.0352654	0.709977	-1.4085	0.833252	0.968629
6288	AT1G68460	ATIPT1	T26J14_3'; ATIPT1; adenylate dimethylallyltransferase|http://www.arabidopsis.org	0.685997	0.00486931	0.26902	0.832443	-1.20128	0.966467	0.993184	-1.00686	0.289808	0.839171	-1.19165	0.206786	0.80999	-1.23458	0.833691	1.03477	1.03477	0.833691	0.966396	-1.03477	0.250185	0.826051	-1.21058	0.269879	1.20087	1.20087	0.0398255	1.43099	1.43099	0.0551564	0.718005	-1.39275	0.0118943	0.634842	-1.57519	0.00837002	1.61845	1.61845	0.110022	1.31126	1.31126	0.00837002	0.617876	-1.61845	0.110022	0.762625
19266	AT4G04810	AT4G04810	T4B21_22'; unknown protein|http://www.arabidopsis.org/servlets/TairObject?type=l	0.793494	1.84138e-07	0.000269906	0.588827	-1.69829	0.000284877	0.590593	-1.69321	5.64216e-07	0.402104	-2.48692	0.000424693	0.603756	-1.6563	0.00044848	1.65135	1.65135	0.00044848	0.605566	-1.65135	0.621569	1.05908	1.05908	0.0117865	1.38268	1.38268	0.777562	0.967768	-1.03331	0.644717	0.947819	-1.05505	0.00376561	0.679651	-1.47134	0.0182236	1.34962	1.34962	0.226461	0.866367	-1.15425	0.0182236	0.740951	-1.34962	0.226461	1.15425
20383	AT4G12890	AT4G12890	T20K18_240'; catalytic|http://www.arabidopsis.org/servlets/TairObject?type=locus	0.929228	0.00577071	0.0171811	0.590108	-1.69461	0.54829	0.885416	-1.12941	0.0773704	0.687612	-1.45431	0.00335075	0.505121	-1.97973	0.181486	1.31944	1.31944	0.181486	0.757898	-1.31944	0.775773	0.944138	-1.05917	0.637052	0.908976	-1.10014	0.707797	1.07866	1.07866	0.330745	0.819515	-1.22023	0.0115644	0.567987	-1.7606	0.040485	1.55633	1.55633	0.849738	1.03895	1.03895	0.040485	0.642538	-1.55633	0.849738	0.962514
11983	AT2G42610	AT2G42610	http://www.arabidopsis.org/servlets/TairObject?type=locus&name=AT2G42610	0.938643	0.0015232	0.0024332	0.544814	-1.83549	0.212579	0.802977	-1.24537	0.0367391	0.680349	-1.46983	0.0247681	0.657885	-1.52002	0.857478	1.03133	1.03133	0.857478	0.969626	-1.03133	0.200325	1.25327	1.25327	0.0174612	0.63896	-1.56504	0.636977	1.0847	1.0847	0.0596628	0.709936	-1.40858	0.000566484	0.484593	-2.06359	0.0145148	1.5891	1.5891	0.498205	1.12427	1.12427	0.0145148	0.629285	-1.5891	0.498205	0.889465
7013	AT1G75590	AT1G75590	F10A5_20'; unknown protein|http://www.arabidopsis.org/servlets/TairObject?type=l	0.975844	2.8741e-06	0.000991447	0.538544	-1.85686	0.159351	0.796694	-1.25519	0.00305129	0.584601	-1.71057	0.0027209	0.579737	-1.72492	0.333434	1.166	1.166	0.333434	0.857632	-1.166	9.79719e-05	0.45288	-2.20809	0.000289003	2.03413	2.03413	0.577138	1.0916	1.0916	0.0537616	0.725721	-1.37794	0.00199838	0.56684	-1.76417	0.0450763	1.39757	1.39757	0.743795	0.950081	-1.05254	0.0450763	0.715528	-1.39757	0.743795	1.05254
[truncated: 7 more columns]

## Sheet: Elf up misregulated (C7)
Column #	Probeset ID	gene_name	SEQ_URL	p-value(Batch)	p-value(Label)	p-value(B vs. A)	Ratio(B vs. A)	Fold-Change(B vs. A)	p-value(C vs. A)	Ratio(C vs. A)	Fold-Change(C vs. A)	p-value(D vs. A)	Ratio(D vs. A)	Fold-Change(D vs. A)	p-value(E vs. C)	Ratio(E vs. C)	Fold-Change(E vs. C)	p-value(B vs. E)	Ratio(B vs. E)	Fold-Change(B vs. E)	p-value(E vs. B)	Ratio(E vs. B)	Fold-Change(E vs. B)	p-value(F vs. D)	Ratio(F vs. D)	Fold-Change(F vs. D)	p-value(B vs. F)	Ratio(B vs. F)	Fold-Change(B vs. F)	p-value(J vs. A)	Ratio(J vs. A)	Fold-Change(J vs. A)	p-value(K vs. J)	Ratio(K vs. J)	Fold-Change(K vs. J)	p-value(G vs. A)	Ratio(G vs. A)	Fold-Change(G vs. A)	p-value(K vs. G)	Ratio(K vs. G)	Fold-Change(K vs. G)	p-value(B vs. G)	Ratio(B vs. G)	Fold-Change(B vs. G)	p-value(G vs. K)	Ratio(G vs. K)	Fold-Change(G vs. K)	p-value(G vs. B)	Ratio(G vs. B)
28458	AT5G50790	AT5G50790	MFB16_26'; unknown protein|http://www.arabidopsis.org/servlets/TairObject?type=l	0.00614207	5.00207e-05	0.000849878	2.13709	2.13709	0.588518	1.10788	1.10788	0.177953	0.769909	-1.29885	0.00268621	1.93118	1.93118	0.995179	0.998862	-1.00114	0.995179	1.00114	1.00114	1.75358e-05	3.0612	3.0612	0.60512	0.906758	-1.10283	0.953192	1.01113	1.01113	0.00130597	2.05758	2.05758	0.188459	1.29037	1.29037	0.0203876	1.6123	1.6123	0.0151787	1.65618	1.65618	0.0203876	0.620231	-1.6123	0.0151787	0.603799
2694	AT1G27820	AT1G27820	T22C5_28'; ribonuclease/ transcriptional repressor|http://www.arabidopsis.org/se	0.0569893	6.48118e-05	0.00219513	1.84873	1.84873	0.945143	0.988276	-1.01186	0.076291	0.726331	-1.37678	0.000178608	2.26529	2.26529	0.273307	0.825794	-1.21096	0.273307	1.21096	1.21096	0.000432014	2.10684	2.10684	0.279031	1.20811	1.20811	0.795351	1.0455	1.0455	0.00267414	1.81981	1.81981	0.284613	1.20538	1.20538	0.0156027	1.57844	1.57844	0.0220632	1.53373	1.53373	0.0156027	0.633537	-1.57844	0.0220632	0.652004
12486	AT2G47520	AT2G47520	http://www.arabidopsis.org/servlets/TairObject?type=locus&name=AT2G47520	0.0849318	3.88893e-13	0.000107948	2.26598	2.26598	0.285223	1.19422	1.19422	1.37869e-09	7.244	7.244	3.25042e-08	4.88393	4.88393	2.28428e-05	0.388512	-2.57392	2.28428e-05	2.57392	2.57392	2.70301e-09	6.62157	6.62157	2.08118e-12	0.0472408	-21.1681	0.81928	0.963402	-1.03799	0.00549311	1.6734	1.6734	0.465065	1.12766	1.12766	0.0406892	1.42965	1.42965	0.000499011	2.00946	2.00946	0.0406892	0.699471	-1.42965	0.000499011	0.497646
4203	AT1G47370	AT1G47370	T3F24_3'; transmembrane receptor|http://www.arabidopsis.org/servlets/TairObject?	0.145045	4.23955e-05	0.000341168	3.82437	3.82437	0.90721	0.965548	-1.03568	0.817778	1.07181	1.07181	0.000533176	3.58826	3.58826	0.742964	1.10383	1.10383	0.742964	0.905935	-1.10383	0.000533818	3.58764	3.58764	0.985546	0.994567	-1.00546	0.450137	0.795173	-1.25759	0.000114095	4.48393	4.48393	0.114324	1.63966	1.63966	0.0184271	2.17454	2.17454	0.011331	2.33242	2.33242	0.0184271	0.459867	-2.17454	0.011331	0.428739
23610	AT5G03570	AT5G03570	F12E4_370'; unknown protein|http://www.arabidopsis.org/servlets/TairObject?type=	0.172925	3.0242e-08	0.0676109	0.815505	-1.22623	0.133138	0.848214	-1.17895	1.129e-06	0.454998	-2.19781	0.00777009	0.728719	-1.37227	0.0169819	1.31936	1.31936	0.0169819	0.757946	-1.31936	0.198672	0.869787	-1.14971	3.27336e-06	2.06065	2.06065	0.586287	0.943852	-1.05949	0.00250303	1.45129	1.45129	0.722259	1.03835	1.03835	0.0170203	1.3192	1.3192	0.0337462	0.785382	-1.27327	0.0170203	0.758033	-1.3192	0.0337462	1.27327
10985	AT2G33130	RALFL18	F25I18_13|RALF-LIKE 18'; RALFL18 (RALF-LIKE 18)|http://www.arabidopsis.org/servl	0.1826	0.000199297	0.10509	1.25033	1.25033	0.602687	1.0715	1.0715	0.0913391	0.791679	-1.26314	0.0666381	1.29166	1.29166	0.446118	0.903408	-1.10692	0.446118	1.10692	1.10692	3.67076e-05	2.0829	2.0829	0.0492044	0.758237	-1.31885	0.239844	0.853207	-1.17205	0.00010548	1.94283	1.94283	0.299435	1.14965	1.14965	0.0124753	1.44186	1.44186	0.527732	1.08757	1.08757	0.0124753	0.693549	-1.44186	0.527732	0.919482
4920	AT1G53990	AT1G53990	F15I1_7'; carboxylic ester hydrolase/ hydrolase, acting on ester bonds / lipase|	0.334975	8.68094e-09	2.913e-08	3.58924	3.58924	0.00603625	1.50057	1.50057	0.0840572	0.78945	-1.2667	1.19539e-06	2.63004	2.63004	0.470327	0.909463	-1.09955	0.470327	1.09955	1.09955	8.09469e-06	2.28675	2.28675	6.44375e-05	1.9882	1.9882	0.105116	1.24665	1.24665	0.00146186	1.63578	1.63578	0.0700752	1.28288	1.28288	0.00234206	1.58958	1.58958	5.39664e-07	2.7978	2.7978	0.00234206	0.629097	-1.58958	5.39664e-07	0.357424
12134	AT2G44070	AT2G44070	http://www.arabidopsis.org/servlets/TairObject?type=locus&name=AT2G44070	0.346836	1.17107e-06	1.00429e-05	3.85302	3.85302	0.470017	0.854068	-1.17087	0.0205468	0.578177	-1.72957	8.34717e-06	3.93654	3.93654	0.531605	1.14603	1.14603	0.531605	0.87258	-1.14603	2.99476e-05	3.40514	3.40514	0.0061968	1.95707	1.95707	0.15028	1.38002	1.38002	0.00754795	1.91818	1.91818	0.0967544	1.45659	1.45659	0.0127779	1.81735	1.81735	0.000318935	2.64524	2.64524	0.0127779	0.550253	-1.81735	0.000318935	0.378038
3229	AT1G33000	AT1G33000	F9L11_26'; unknown protein|http://www.arabidopsis.org/servlets/TairObject?type=l	0.359197	0.000395319	0.122116	1.43251	1.43251	0.31927	0.797452	-1.25399	0.698911	1.09058	1.09058	0.228402	1.31754	1.31754	0.178298	1.36341	1.36341	0.178298	0.733453	-1.36341	0.886009	0.968437	-1.03259	0.185289	1.35633	1.35633	0.204207	1.33837	1.33837	0.000530552	2.58756	2.58756	0.079787	1.50969	1.50969	0.00167262	2.29393	2.29393	0.814651	0.948877	-1.05388	0.00167262	0.435932	-2.29393	0.814651	1.05388
29470	AT5G60280	AT5G60280	F15L12_12'; kinase|http://www.arabidopsis.org/servlets/TairObject?type=locus&nam	0.372815	5.8042e-06	2.96826e-05	1.86143	1.86143	0.366356	1.10563	1.10563	0.00280079	1.46364	1.46364	0.000243931	1.66026	1.66026	0.898822	1.01405	1.01405	0.898822	0.986144	-1.01405	0.000896672	1.55157	1.55157	0.084239	0.819675	-1.22	0.436599	1.09001	1.09001	0.00104616	1.53932	1.53932	0.116553	1.19627	1.19627	0.00642971	1.40259	1.40259	0.000848054	1.55603	1.55603	0.00642971	0.712968	-1.40259	0.000848054	0.642661
12265	AT2G45360	AT2G45360	http://www.arabidopsis.org/servlets/TairObject?type=locus&name=AT2G45360	0.426147	8.10184e-08	5.04587e-06	3.6511	3.6511	0.188716	1.3036	1.3036	0.00125646	0.470294	-2.12633	3.8673e-05	2.95788	2.95788	0.781108	0.946889	-1.05609	0.781108	1.05609	1.05609	0.0296919	1.58552	1.58552	3.85752e-07	4.89646	4.89646	0.413593	1.17599	1.17599	0.00308398	1.95865	1.95865	0.307124	1.22596	1.22596	0.00485848	1.87881	1.87881	3.61092e-05	2.97816	2.97816	0.00485848	0.532252	-1.87881	3.61092e-05	0.335778
14322	AT3G17660	AT3G17660	http://www.arabidopsis.org/servlets/TairObject?type=locus&name=AT3G17660	0.458466	3.78885e-07	1.13619e-06	2.7021	2.7021	0.308673	0.870963	-1.14815	0.446102	0.902449	-1.1081	9.21534e-07	2.74699	2.74699	0.368183	1.12939	1.12939	0.368183	0.885434	-1.12939	0.000111205	1.94957	1.94957	0.00486031	1.53582	1.53582	0.973486	0.995574	-1.00445	0.00084788	1.71237	1.71237	0.132395	1.23163	1.23163	0.0249321	1.38417	1.38417	1.9251e-05	2.19392	2.19392	0.0249321	0.722453	-1.38417	1.9251e-05	0.455805
22112	AT4G28420	AT4G28420	F20O9_100'; 1-aminocyclopropane-1-carboxylate synthase/ transaminase/ transferas	0.517859	5.59495e-07	2.89263e-06	3.72578	3.72578	0.714341	0.932572	-1.0723	0.14257	0.749051	-1.33502	2.18492e-06	3.84008	3.84008	0.835308	1.04039	1.04039	0.835308	0.961181	-1.04039	0.00218933	1.97905	1.97905	0.000154186	2.51332	2.51332	0.217928	1.27162	1.27162	0.000762952	2.17366	2.17366	0.118046	1.36274	1.36274	0.00165935	2.02833	2.02833	6.2782e-05	2.73404	2.73404	0.00165935	0.493017	-2.02833	6.2782e-05	0.365759
28499	AT5G51190	AT5G51190	MWD22_13'; DNA binding / transcription factor|http://www.arabidopsis.org/servlet	0.59658	4.5576e-10	3.0041e-08	5.04551	5.04551	0.468531	1.12857	1.12857	0.185257	0.798114	-1.25295	3.13634e-08	5.02028	5.02028	0.48687	0.890528	-1.12293	0.48687	1.12293	1.12293	4.18492e-09	6.42902	6.42902	0.919041	0.98332	-1.01696	0.076833	0.734856	-1.36081	5.41239e-06	2.96247	2.96247	0.118431	1.30837	1.30837	0.0065191	1.6639	1.6639	3.50653e-07	3.85634	3.85634	0.0065191	0.600999	-1.6639	3.50653e-07	0.259313
23288	AT4G39675	AT4G39675	http://www.arabidopsis.org/servlets/TairObject?type=locus&name=AT4G39675	0.679983	0.00217997	0.460441	1.20971	1.20971	0.0744464	0.618554	-1.61667	0.0159634	0.507558	-1.97022	0.429453	1.22637	1.22637	0.0822563	1.59472	1.59472	0.0822563	0.627071	-1.59472	0.0041508	2.31826	2.31826	0.913711	1.0281	1.0281	0.820895	0.943715	-1.05964	0.00616809	2.21096	2.21096	0.740967	0.918818	-1.08836	0.00493398	2.27087	2.27087	0.290706	1.31659	1.31659	0.00493398	0.44036	-2.27087	0.290706	0.759536
8290	AT2G07240	AT2G07240	T13E11_1'; cysteine-type peptidase|http://www.arabidopsis.org/servlets/TairObjec	0.736029	0.000961594	0.492519	0.902215	-1.10838	0.0738667	0.755633	-1.32339	0.0576813	0.741136	-1.34928	0.624785	1.07579	1.07579	0.486995	1.10987	1.10987	0.486995	0.901009	-1.10987	0.75088	1.04846	1.04846	0.323154	1.16108	1.16108	0.807106	1.03704	1.03704	0.00480182	1.61483	1.61483	0.507074	1.10453	1.10453	0.0118029	1.51616	1.51616	0.186255	0.816833	-1.22424	0.0118029	0.659562	-1.51616	0.186255	1.22424
14138	AT3G15960	AT3G15960	http://www.arabidopsis.org/servlets/TairObject?type=locus&name=AT3G15960	0.908651	0.00199323	0.00688294	1.43477	1.43477	0.948083	0.992326	-1.00773	0.39798	0.903805	-1.10643	0.0359009	1.30574	1.30574	0.394357	1.10732	1.10732	0.394357	0.903085	-1.10732	0.139591	1.19848	1.19848	0.028145	1.32458	1.32458	0.762615	1.03643	1.03643	0.00212644	1.53098	1.53098	0.947833	1.00777	1.00777	0.00127936	1.57452	1.57452	0.00790963	1.4237	1.4237	0.00127936	0.635112	-1.57452	0.00790963	0.702393
[truncated: 7 more columns]

## Sheet: Elf down misregulated (C8)
Column #	Probeset ID	gene_name	SEQ_URL	p-value(Batch)	p-value(Label)	p-value(B vs. A)	Ratio(B vs. A)	Fold-Change(B vs. A)	p-value(C vs. A)	Ratio(C vs. A)	Fold-Change(C vs. A)	p-value(D vs. A)	Ratio(D vs. A)	Fold-Change(D vs. A)	p-value(E vs. C)	Ratio(E vs. C)	Fold-Change(E vs. C)	p-value(B vs. E)	Ratio(B vs. E)	Fold-Change(B vs. E)	p-value(E vs. B)	Ratio(E vs. B)	Fold-Change(E vs. B)	p-value(F vs. D)	Ratio(F vs. D)	Fold-Change(F vs. D)	p-value(B vs. F)	Ratio(B vs. F)	Fold-Change(B vs. F)	p-value(J vs. A)	Ratio(J vs. A)	Fold-Change(J vs. A)	p-value(K vs. J)	Ratio(K vs. J)	Fold-Change(K vs. J)	p-value(G vs. A)	Ratio(G vs. A)	Fold-Change(G vs. A)	p-value(K vs. G)	Ratio(K vs. G)	Fold-Change(K vs. G)	p-value(B vs. G)	Ratio(B vs. G)	Fold-Change(B vs. G)	p-value(G vs. K)	Ratio(G vs. K)	Fold-Change(G vs. K)	p-value(G vs. B)	Ratio(G vs. B)
1813	AT1G18400	AT1G18400	F15H18_11'; transcription factor|http://www.arabidopsis.org/servlets/TairObject?	0.00329001	3.06157e-08	2.93409e-07	0.421558	-2.37215	0.231541	1.13645	1.13645	0.000164334	1.65313	1.65313	2.01441e-05	0.541976	-1.8451	0.00199778	0.684428	-1.46107	0.00199778	1.46107	1.46107	0.00167614	0.6786	-1.47362	5.45076e-08	0.375783	-2.66111	0.57932	1.05993	1.05993	0.00511941	0.716547	-1.39558	0.632681	1.05139	1.05139	0.00603924	0.722365	-1.38434	1.38365e-07	0.400953	-2.49406	0.00603924	1.38434	1.38434	1.38365e-07	2.49406
29571	AT5G61270	AT5G61270	MFB13_4'; DNA binding / transcription factor|http://www.arabidopsis.org/servlets	0.00478095	2.38291e-05	6.04405e-06	0.511722	-1.95418	0.484581	0.929998	-1.07527	0.0653783	0.818204	-1.22219	4.50251e-05	0.570276	-1.75354	0.728956	0.964866	-1.03641	0.728956	1.03641	1.03641	0.0495792	0.806176	-1.24042	0.0235239	0.775787	-1.28901	0.112131	0.843231	-1.18591	0.0115237	0.74879	-1.33549	0.151484	0.858327	-1.16506	0.00800893	0.73562	-1.3594	0.000107133	0.596186	-1.67733	0.00800893	1.3594	1.3594	0.000107133	1.67733
21028	AT4G18210	ATPUP10	T9A21_60'; ATPUP10; purine transporter|http://www.arabidopsis.org/servlets/TairO	0.0106278	0.000937339	0.238885	0.895853	-1.11625	0.291211	1.1031	1.1031	0.0684141	1.19202	1.19202	0.00146278	0.70844	-1.41155	0.148167	1.14636	1.14636	0.148167	0.872328	-1.14636	0.00838099	0.763235	-1.31021	0.865756	0.984675	-1.01556	0.543123	1.05745	1.05745	0.000733715	0.687841	-1.45382	0.606651	0.953885	-1.04834	0.00819998	0.762518	-1.31144	0.495061	0.939162	-1.06478	0.00819998	1.31144	1.31144	0.495061	1.06478
17357	AT3G50890	AT3G50890	http://www.arabidopsis.org/servlets/TairObject?type=locus&name=AT3G50890	0.0214667	1.90995e-09	9.45323e-07	0.378268	-2.64363	0.0976422	1.2496	1.2496	4.16193e-06	2.37037	2.37037	4.87764e-08	0.296674	-3.3707	0.875635	1.02035	1.02035	0.875635	0.980059	-1.02035	5.91337e-06	0.432478	-2.31225	6.84024e-07	0.368993	-2.71008	0.167987	0.832835	-1.20072	0.00245269	0.634666	-1.57563	0.0638149	0.777083	-1.28686	0.00775914	0.680201	-1.47015	3.38793e-05	0.486779	-2.05432	0.00775914	1.47015	1.47015	3.38793e-05	2.05432
28006	AT5G46680	AT5G46680	MZA15_9'; unknown protein|http://www.arabidopsis.org/servlets/TairObject?type=lo	0.0225677	0.037067	0.549081	0.926556	-1.07927	0.827411	0.972758	-1.028	0.67851	1.05402	1.05402	0.71072	0.954037	-1.04818	0.989863	0.998393	-1.00161	0.989863	1.00161	1.00161	0.0193055	0.723152	-1.38284	0.136763	1.2156	1.2156	0.808258	0.96972	-1.03123	0.00707897	0.680696	-1.46908	0.243153	0.859822	-1.16303	0.0498737	0.767699	-1.30259	0.557044	1.07761	1.07761	0.0498737	1.30259	1.30259	0.557044	0.927976
27269	AT5G40060	AT5G40060	MUD12_40'; ATP binding / nucleoside-triphosphatase/ nucleotide binding / transme	0.0268314	2.58032e-08	4.12908e-06	0.516963	-1.93437	0.888245	0.986278	-1.01391	0.00238483	0.705651	-1.41713	4.61849e-07	0.456077	-2.19261	0.169775	1.14927	1.14927	0.169775	0.870118	-1.14927	2.06152e-06	0.497497	-2.01006	0.00103313	1.47258	1.47258	0.810206	0.97665	-1.02391	0.000762219	0.669624	-1.49337	0.137253	0.859508	-1.16346	0.0122199	0.760887	-1.31426	7.87357e-05	0.601464	-1.66261	0.0122199	1.31426	1.31426	7.87357e-05	1.66261
28087	AT5G47380	AT5G47380	MQL5_24'; unknown protein|http://www.arabidopsis.org/servlets/TairObject?type=lo	0.0378204	1.26548e-07	8.12675e-07	0.459473	-2.17641	0.976785	0.997045	-1.00296	0.132934	1.17179	1.17179	5.02894e-07	0.446146	-2.24142	0.750503	1.03292	1.03292	0.750503	0.968126	-1.03292	6.11059e-05	0.58339	-1.71412	0.00110423	0.672126	-1.48782	0.181874	0.869572	-1.14999	0.000507341	0.647583	-1.5442	0.0839458	0.83149	-1.20266	0.00129511	0.677242	-1.47658	2.14096e-05	0.55259	-1.80966	0.00129511	1.47658	1.47658	2.14096e-05	1.80966
29351	AT5G59130	AT5G59130	MNC17_3'; peptidase/ subtilase|http://www.arabidopsis.org/servlets/TairObject?ty	0.0406211	0.00202308	0.0324116	0.717193	-1.39433	0.558923	0.918786	-1.08839	0.171155	0.816014	-1.22547	0.0321621	0.716795	-1.3951	0.55638	1.089	1.089	0.55638	0.918276	-1.089	0.00360613	0.61664	-1.62169	0.0238002	1.4253	1.4253	0.325647	0.865977	-1.15477	0.00421166	0.623113	-1.60484	0.090637	0.774516	-1.29113	0.0215395	0.696695	-1.43535	0.595374	0.925989	-1.07993	0.0215395	1.43535	1.43535	0.595374	1.07993
17838	AT3G55630	ATDFD	http://www.arabidopsis.org/servlets/TairObject?type=locus&name=AT3G55630	0.0719481	0.000384318	0.121862	0.863021	-1.15872	0.22608	1.12023	1.12023	0.212182	1.12433	1.12433	0.00148875	0.708202	-1.41203	0.364496	1.08782	1.08782	0.364496	0.919274	-1.08782	0.00203177	0.717674	-1.39339	0.466735	1.06955	1.06955	0.448884	0.932387	-1.07252	0.00136326	0.70554	-1.41735	0.120404	0.862482	-1.15944	0.00841651	0.762724	-1.31109	0.994564	1.00062	1.00062	0.00841651	1.31109	1.31109	0.994564	0.999376
24866	AT5G16560	KAN	MQK4.31|MQK4_31'; KAN (KANADI); transcription factor|http://www.arabidopsis.org/	0.104755	3.75441e-09	3.01154e-08	0.291097	-3.43529	0.723505	1.04575	1.04575	0.660525	1.05716	1.05716	2.836e-08	0.289545	-3.45369	0.755306	0.961379	-1.04017	0.755306	1.04017	1.04017	2.24045e-06	0.410522	-2.43592	0.00540748	0.670745	-1.49088	0.316391	1.13711	1.13711	0.000752603	0.597137	-1.67466	0.643018	0.943002	-1.06044	0.0176918	0.720049	-1.38879	5.89898e-08	0.308691	-3.23948	0.0176918	1.38879	1.38879	5.89898e-08	3.23948
21238	AT4G20090	EMB1025	F18F4.190|F18F4_190'; EMB1025|http://www.arabidopsis.org/servlets/TairObject?typ	0.12772	1.67929e-07	4.03947e-05	0.678569	-1.47369	0.254689	1.08535	1.08535	0.331501	1.0719	1.0719	2.76399e-06	0.613556	-1.62984	0.78964	1.01899	1.01899	0.78964	0.981368	-1.01899	1.71459e-07	0.54538	-1.83358	0.0471679	1.16076	1.16076	0.389174	0.940478	-1.06329	6.71601e-05	0.690877	-1.44744	0.0609163	0.869566	-1.15	0.000673941	0.747217	-1.3383	0.00251687	0.780354	-1.28147	0.000673941	1.3383	1.3383	0.00251687	1.28147
11164	AT2G34810	AT2G34810	F19I3_4'; electron carrier|http://www.arabidopsis.org/servlets/TairObject?type=l	0.133461	5.43562e-06	1.61134e-05	0.475296	-2.10395	0.524339	0.923382	-1.08298	0.00860619	0.693147	-1.4427	5.94723e-05	0.516462	-1.93625	0.978499	0.996653	-1.00336	0.978499	1.00336	1.00336	0.000373744	0.577275	-1.73228	0.178964	1.18783	1.18783	0.303658	0.877964	-1.139	0.00595304	0.678358	-1.47415	0.0567051	0.777618	-1.28598	0.0447189	0.765896	-1.30566	0.00098947	0.61122	-1.63607	0.0447189	1.30566	1.30566	0.00098947	1.63607
9054	AT2G15050	AT2G15050	T15J14_9'; lipid binding|http://www.arabidopsis.org/servlets/TairObject?type=loc	0.169247	2.7697e-09	3.58284e-08	0.404646	-2.47129	0.318697	0.90945	-1.09957	0.000223931	0.646147	-1.54764	2.61789e-08	0.396365	-2.52293	0.228061	1.12254	1.12254	0.228061	0.890837	-1.12254	1.53432e-05	0.569749	-1.75516	0.320528	1.09916	1.09916	0.225674	0.890281	-1.12324	0.000132226	0.630878	-1.58509	0.380864	0.920251	-1.08666	6.45723e-05	0.610332	-1.63845	1.3358e-07	0.439713	-2.27421	6.45723e-05	1.63845	1.63845	1.3358e-07	2.27421
24874	AT5G16640	AT5G16640	MTG13_9'; unknown protein|http://www.arabidopsis.org/servlets/TairObject?type=lo	0.175339	1.48597e-06	0.000121398	0.565619	-1.76797	0.973933	1.00376	1.00376	0.06108	1.25595	1.25595	2.79523e-05	0.519808	-1.92379	0.485846	1.08405	1.08405	0.485846	0.922463	-1.08405	7.31798e-07	0.412397	-2.42485	0.447751	1.09204	1.09204	0.882737	1.0171	1.0171	0.000889233	0.63096	-1.58489	0.138178	0.838165	-1.19308	0.0312837	0.765659	-1.30606	0.00311314	0.67483	-1.48185	0.0312837	1.30606	1.30606	0.00311314	1.48185
1998	AT1G20230	AT1G20230	T20H2_1'; unknown protein|http://www.arabidopsis.org/servlets/TairObject?type=lo	0.242632	0.0118092	0.749084	0.973082	-1.02766	0.925362	1.00801	1.00801	0.814245	1.02023	1.02023	0.661348	0.963266	-1.03813	0.979786	1.00216	1.00216	0.979786	0.997844	-1.00216	0.0468978	0.834804	-1.19789	0.131629	1.14253	1.14253	0.894584	0.988774	-1.01135	0.00132559	0.722208	-1.38464	0.491318	0.942645	-1.06084	0.00441282	0.75755	-1.32004	0.70969	1.03229	1.03229	0.00441282	1.32004	1.32004	0.70969	0.968721
28819	AT5G54180	AT5G54180	K18G13_5'; unknown protein|http://www.arabidopsis.org/servlets/TairObject?type=l	0.255812	3.28096e-05	0.00473108	0.791741	-1.26304	0.371301	1.06772	1.06772	0.23827	1.09119	1.09119	0.00186321	0.767231	-1.30339	0.63882	0.966494	-1.03467	0.63882	1.03467	1.03467	1.4045e-05	0.6454	-1.54943	0.119713	1.12423	1.12423	0.765106	0.978584	-1.02189	0.000427338	0.729797	-1.37024	0.382764	0.938069	-1.06602	0.00148139	0.761316	-1.31352	0.0300465	0.844011	-1.18482	0.00148139	1.31352	1.31352	0.0300465	1.18482
18314	AT3G60310	AT3G60310	http://www.arabidopsis.org/servlets/TairObject?type=locus&name=AT3G60310	0.262787	0.000118042	0.00947554	0.704138	-1.42018	0.825043	1.02711	1.02711	0.653102	0.946937	-1.05604	0.000909187	0.616714	-1.6215	0.38722	1.11162	1.11162	0.38722	0.899588	-1.11162	9.26785e-05	0.540274	-1.85091	0.0163221	1.37633	1.37633	0.853454	1.0226	1.0226	0.00351567	0.665633	-1.50233	0.34057	0.889642	-1.12405	0.0389454	0.765112	-1.307	0.0670996	0.791485	-1.26345	0.0389454	1.307	1.307	0.0670996	1.26345
6629	AT1G71810	AT1G71810	F14O23_19'; unknown protein|http://www.arabidopsis.org/servlets/TairObject?type=	0.270245	0.00206171	0.0229938	0.777887	-1.28553	0.723793	0.96471	-1.03658	0.209965	1.13937	1.13937	0.150144	0.859856	-1.16299	0.529174	0.937766	-1.06636	0.529174	1.06636	1.06636	0.0904797	0.8353	-1.19717	0.0605643	0.817354	-1.22346	0.170093	0.866317	-1.15431	0.00862162	0.741651	-1.34834	0.17316	0.867258	-1.15306	0.00842834	0.740846	-1.34981	0.292397	0.89695	-1.11489	0.00842834	1.34981	1.34981	0.292397	1.11489
1618	AT1G16500	AT1G16500	F3O9_30'; unknown protein|http://www.arabidopsis.org/servlets/TairObject?type=lo	0.281025	4.56974e-11	6.34121e-10	0.272266	-3.67288	0.222487	0.88078	-1.13536	3.06565e-06	0.497189	-2.01131	2.76356e-09	0.308533	-3.24114	0.985084	1.0019	1.0019	0.985084	0.998103	-1.0019	3.05187e-07	0.432798	-2.31054	0.0317714	1.26528	1.26528	0.131962	0.853191	-1.17207	0.00147994	0.681856	-1.46658	0.235173	0.883932	-1.13131	0.000703426	0.658143	-1.51943	2.70743e-09	0.308017	-3.24657	0.000703426	1.51943	1.51943	2.70743e-09	3.24657
29908	AT5G64640	AT5G64640	MUB3_16'; enzyme inhibitor/ pectinesterase|http://www.arabidopsis.org/servlets/T	0.316039	0.000188786	0.0249746	0.873694	-1.14457	0.00265171	0.823705	-1.21403	0.0577049	0.894384	-1.11809	0.479427	0.961239	-1.04032	0.0901868	1.10346	1.10346	0.0901868	0.906241	-1.10346	0.00933711	0.85108	-1.17498	0.0225104	1.1478	1.1478	0.472381	0.960617	-1.041	8.24916e-05	0.751616	-1.33047	0.279997	0.940783	-1.06294	0.000177987	0.767462	-1.303	0.194179	0.928689	-1.07679	0.000177987	1.303	1.303	0.194179	1.07679
15692	AT3G29670	AT3G29670	http://www.arabidopsis.org/servlets/TairObject?type=locus&name=AT3G29670	0.445106	4.07786e-07	0.498433	1.10352	1.10352	0.0531133	0.743072	-1.34577	4.78881e-06	0.383748	-2.60588	0.773352	0.959202	-1.04253	0.00726617	1.54824	1.54824	0.00726617	0.645894	-1.54824	0.0635858	0.753196	-1.32768	6.25683e-08	3.81791	3.81791	0.63791	1.0706	1.0706	0.000409975	0.53171	-1.88073	0.0953004	0.777171	-1.28672	0.0437335	0.732462	-1.36526	0.0253739	1.41992	1.41992	0.0437335	1.36526	1.36526	0.0253739	0.704266
10934	AT2G32640	AT2G32640	http://www.arabidopsis.org/servlets/TairObject?type=locus&name=AT2G32640	0.453277	0.000957342	0.588824	0.953321	-1.04896	0.589714	1.04884	1.04884	0.0427255	1.21019	1.21019	0.349995	0.919954	-1.08701	0.891051	0.988012	-1.01213	0.891051	1.01213	1.01213	0.0187608	0.797229	-1.25434	0.891879	0.988103	-1.01204	0.217233	0.894653	-1.11775	0.00595951	0.759892	-1.31598	0.405151	0.928581	-1.07691	0.00240937	0.732127	-1.36588	0.765487	1.02664	1.02664	0.00240937	1.36588	1.36588	0.765487	0.974049
10503	AT2G28560	ATRAD51B/RAD51B	RAD51B|T17D12.12|T17D12_12'; ATRAD51B/RAD51B|http://www.arabidopsis.org/servlets	0.513351	0.000201936	0.0157893	0.771218	-1.29665	0.367518	0.914621	-1.09335	0.0786155	1.19818	1.19818	0.00725637	0.743876	-1.34431	0.211201	1.13354	1.13354	0.211201	0.882195	-1.13354	0.00254264	0.709068	-1.4103	0.329505	0.907748	-1.10163	0.0728839	0.831303	-1.20293	0.0090173	0.751362	-1.33092	0.055527	0.819779	-1.21984	0.0121843	0.761925	-1.31247	0.534706	0.940763	-1.06297	0.0121843	1.31247	1.31247	0.534706	1.06297
14047	AT3G15170	CUC1	CUP-SHAPED COTYLEDON1'; CUC1 (CUP-SHAPED COTYLEDON1); transcription factor|http:	0.521841	0.0273536	0.0265981	0.735046	-1.36046	0.513472	0.919208	-1.08789	0.691251	0.950297	-1.0523	0.943066	1.00919	1.00919	0.0834477	0.792372	-1.26203	0.0834477	1.26203	1.26203	0.325079	0.879869	-1.13653	0.321881	0.879098	-1.13753	0.412327	0.899326	-1.11194	0.00652835	0.674402	-1.4828	0.0989886	0.801879	-1.24707	0.0415997	0.756357	-1.32213	0.499858	0.916654	-1.09092	0.0415997	1.32213	1.32213	0.499858	1.09092
22473	AT4G31820	AT4G31820	F11C18_20'; protein binding / signal transducer|http://www.arabidopsis.org/servl	0.650626	1.66679e-07	7.14809e-06	0.477465	-2.09439	0.275386	1.13676	1.13676	0.00736392	1.41647	1.41647	6.08381e-05	0.542753	-1.84246	0.0382293	0.773872	-1.2922	0.0382293	1.2922	1.2922	0.706977	0.957493	-1.04439	8.67482e-08	0.352045	-2.84054	0.10541	0.823001	-1.21506	0.00188804	0.656075	-1.52422	0.325315	0.891208	-1.12207	0.000433604	0.605864	-1.65053	4.85979e-05	0.535751	-1.86654	0.000433604	1.65053	1.65053	4.85979e-05	1.86654
18634	AT3G63370	AT3G63370	http://www.arabidopsis.org/servlets/TairObject?type=locus&name=AT3G63370	0.651754	0.000631107	0.0195691	0.71453	-1.39952	0.809153	1.03233	1.03233	0.718829	1.04863	1.04863	0.00682953	0.668902	-1.49499	0.795349	1.03476	1.03476	0.795349	0.966405	-1.03476	0.000483883	0.568251	-1.75979	0.180185	1.19911	1.19911	0.16986	0.830067	-1.20472	0.00542738	0.659479	-1.51635	0.0571053	0.766717	-1.30426	0.0193296	0.713969	-1.40062	0.593903	0.931934	-1.07304	0.0193296	1.40062	1.40062	0.593903	1.07304
11524	AT2G38240	AT2G38240	F16M14_17'; unknown protein|http://www.arabidopsis.org/servlets/TairObject?type=	0.704458	0.000503675	0.808471	0.973689	-1.02702	0.707133	1.04225	1.04225	0.0113289	1.36273	1.36273	0.80263	0.97288	-1.02788	0.71273	0.960262	-1.04138	0.71273	1.04138	1.04138	0.984233	0.997831	-1.00217	0.00706967	0.716067	-1.39652	0.512583	1.07515	1.07515	0.000847412	0.642164	-1.55724	0.640196	0.949759	-1.0529	0.00945611	0.726942	-1.37562	0.821005	1.0252	1.0252	0.00945611	1.37562	1.37562	0.821005	0.975423
17997	AT3G57180	AT3G57180	http://www.arabidopsis.org/servlets/TairObject?type=locus&name=AT3G57180	0.733345	4.59013e-05	0.0755553	0.872483	-1.14615	0.464528	0.947633	-1.05526	0.0325274	1.18296	1.18296	0.682337	0.970522	-1.03037	0.473444	0.948662	-1.05412	0.473444	1.05412	1.05412	0.000169021	0.704807	-1.41883	0.535998	1.04645	1.04645	0.141886	0.895025	-1.11729	0.000231615	0.712667	-1.40318	0.0635912	0.866697	-1.15381	0.000584947	0.735961	-1.35877	0.927289	1.00668	1.00668	0.000584947	1.35877	1.35877	0.927289	0.993368
18448	AT3G61550	AT3G61550	http://www.arabidopsis.org/servlets/TairObject?type=locus&name=AT3G61550	0.756221	5.64791e-06	0.000111976	0.562477	-1.77785	0.518932	0.927983	-1.07761	0.713031	1.04334	1.04334	0.000116879	0.563838	-1.77356	0.532365	1.07501	1.07501	0.532365	0.930228	-1.07501	1.19671e-05	0.493436	-2.02661	0.446084	1.09257	1.09257	0.783795	1.03213	1.03213	0.00589399	0.69791	-1.43285	0.691199	0.955195	-1.04691	0.0241449	0.75412	-1.32605	0.000254577	0.588861	-1.69819	0.0241449	1.32605	1.32605	0.000254577	1.69819
13563	AT3G10840	AT3G10840	http://www.arabidopsis.org/servlets/TairObject?type=locus&name=AT3G10840	0.761402	2.08365e-05	0.00267876	0.702953	-1.42257	0.303839	1.11131	1.11131	0.0124258	1.3228	1.3228	0.00489811	0.723217	-1.38271	0.1963	0.874623	-1.14335	0.1963	1.14335	1.14335	1.68242e-05	0.548184	-1.8242	0.75847	0.969402	-1.03156	0.328695	0.904756	-1.10527	0.00113545	0.675113	-1.48123	0.109274	0.844947	-1.18351	0.00485277	0.722899	-1.38332	0.0825768	0.831949	-1.202	0.00485277	1.38332	1.38332	0.0825768	1.202
12016	AT2G42930	AT2G42930	F23E6_9'; unknown protein|http://www.arabidopsis.org/servlets/TairObject?type=lo	0.878555	0.00378547	0.047021	0.634203	-1.57678	0.841158	1.04405	1.04405	0.95924	0.989074	-1.01105	0.0314423	0.607152	-1.64703	0.998208	1.00048	1.00048	0.998208	0.999517	-1.00048	0.00629717	0.514293	-1.94442	0.312791	1.24678	1.24678	0.423371	0.840405	-1.1899	0.00349497	0.484739	-2.06297	0.0578608	0.648956	-1.54094	0.0428234	0.627742	-1.59301	0.914818	0.977266	-1.02326	0.0428234	1.59301	1.59301	0.914818	1.02326
25592	AT5G24155	AT5G24155	http://www.arabidopsis.org/servlets/TairObject?type=locus&name=AT5G24155	0.928923	9.78457e-05	0.0225476	0.546909	-1.82846	0.613401	1.1311	1.1311	0.00534537	2.1595	2.1595	0.00717046	0.478831	-2.08842	0.967996	1.00979	1.00979	0.967996	0.990304	-1.00979	0.00912513	0.492232	-2.03156	0.0133914	0.514508	-1.9436	0.535281	0.859433	-1.16356	0.00394126	0.447326	-2.2355	0.0863492	0.646045	-1.54788	0.0453075	0.595078	-1.68045	0.495929	0.84655	-1.18127	0.0453075	1.68045	1.68045	0.495929	1.18127
5666	AT1G62720	AT1G62720	F23N19_8'; unknown protein|http://www.arabidopsis.org/servlets/TairObject?type=l	0.930245	9.17141e-05	0.0158847	0.716072	-1.39651	0.904749	1.01517	1.01517	0.0551858	1.29195	1.29195	0.00108155	0.611002	-1.63665	0.26322	1.15445	1.15445	0.26322	0.866215	-1.15445	2.98244e-05	0.490573	-2.03843	0.339063	1.12982	1.12982	0.805616	0.969487	-1.03147	0.00175795	0.628694	-1.5906	0.345418	0.886556	-1.12796	0.00804431	0.687504	-1.45454	0.103913	0.807701	-1.23808	0.00804431	1.45454	1.45454	0.103913	1.23808
9055	AT2G15060	N/A	NP_189784.1| TNP1-related protein (Arabidopsis thaliana) (CACTA-element)|http://	0.954912	2.40865e-06	2.73959e-05	0.32021	-3.12295	0.827576	1.04447	1.04447	0.550107	1.12748	1.12748	5.63774e-06	0.270951	-3.69071	0.538526	1.13148	1.13148	0.538526	0.883799	-1.13148	6.93601e-05	0.351658	-2.84367	0.293064	0.807619	-1.23821	0.517906	0.878146	-1.13876	0.000302301	0.405775	-2.46442	0.0680653	0.680753	-1.46896	0.0045783	0.523435	-1.91046	0.00145257	0.470376	-2.12596	0.0045783	1.91046	1.91046	0.00145257	2.12596
28512	AT5G51330	SWI1	MFG13.3|MFG13_3|SWITCH1'; SWI1 (SWITCH1)|http://www.arabidopsis.org/servlets/Tai	0.970873	0.00170965	0.440122	0.907259	-1.10222	0.487601	1.09128	1.09128	0.629314	0.941294	-1.06237	0.786483	1.03444	1.03444	0.0944636	0.803689	-1.24426	0.0944636	1.24426	1.24426	0.00511057	0.67132	-1.4896	0.00956777	1.43574	1.43574	0.755438	0.961794	-1.03972	0.00548999	0.674137	-1.48338	0.442522	0.907731	-1.10165	0.0146208	0.714287	-1.4	0.996678	0.99948	-1.00052	0.0146208	1.4	1.4	0.996678	1.00052
[truncated: 7 more columns]
