# Supplementary material for: A transcriptomics approach uncovers novel roles for poly(ADP-ribosyl)ation in the basal defense response in Arabidopsis thaliana
Source: PLoS One. 2017 Dec 28;12(12):e0190268. doi: 10.1371/journal.pone.0190268 (PMC5746271; doi:10.1371/journal.pone.0190268)
Supplement: S3 Table — (XLSX) [file pone.0190268.s003.xlsx]

## Sheet: Legend
S3 Table: Normalized calls for flg22 versus elf18 gene lists
a	Col un
b	Col flg
c	Col 3AB
d	Col 3MB
e	Col 3AB flg
f	Col 3MB flg
g	Col elf
j	parg un
k	parg elf

## Sheet: Flg22 only upregulated
	Upregulated by flg22, not elf18 (759)
Column #	Probeset ID	Description	Gene Name	p-value(Batch)	p-value(Label)	p-value(B vs. A)	Ratio(B vs. A)	Fold-Change(B vs. A)	p-value(C vs. A)	Ratio(C vs. A)	Fold-Change(C vs. A)	p-value(D vs. A)	Ratio(D vs. A)	Fold-Change(D vs. A)	p-value(E vs. C)	Ratio(E vs. C)	Fold-Change(E vs. C)	p-value(B vs. E)	Ratio(B vs. E)	Fold-Change(B vs. E)	p-value(E vs. B)	Ratio(E vs. B)	Fold-Change(E vs. B)	p-value(F vs. D)	Ratio(F vs. D)	Fold-Change(F vs. D)	p-value(B vs. F)	Ratio(B vs. F)	Fold-Change(B vs. F)	p-value(J vs. A)	Ratio(J vs. A)	Fold-Change(J vs. A)	p-value(K vs. J)	Ratio(K vs. J)	Fold-Change(K vs. J)	p-value(G vs. A)	Ratio(G vs. A)	Fold-Change(G vs. A)	p-value(K vs. G)	Ratio(K vs. G)	Fold-Change(K vs. G)	p-value(B vs. G)	Ratio(B vs. G)	Fold-Change(B vs. G)	p-value(G vs. K)	Ratio(G vs. K)	Fold-Change(G vs. K)	p-value(G vs. B)	Ratio(G vs. B)
30	AT1G01225	NC domain-containing protein-related; LOCATED IN: cellular_component unknown; EXPRESSED IN: 17 plant structures; EXPRESSED DURING: 9 growth stages; CONTAINS InterPro DOMAIN/s: NC (InterPro:IPR007053); BEST Arabidopsis thaliana protein match is: unknown protein (TAIR:AT4G00905.1); Has 90 Blast hits to 89 proteins in 22 species: Archae - 0; Bacteria - 19; Metazoa - 3; Fungi - 0; Plants - 66; Viruse…		0.791679	0.000338238	0.000446615	1.75532	1.75532	0.0905258	0.794288	-1.25899	0.847802	1.02525	1.02525	0.000831954	1.68969	1.68969	0.0520027	1.30789	1.30789	0.0520027	0.764589	-1.30789	0.0559353	1.3015	1.3015	0.047691	1.31547	1.31547	0.328807	0.879165	-1.13744	0.00586061	1.50099	1.50099	0.106169	1.24472	1.24472	0.653814	1.06017	1.06017	0.0161485	1.41021	1.41021	0.653814	0.943244	-1.06017	0.0161485	0.709116
129	AT1G02250	Arabidopsis NAC domain containing protein 5 (anac005); FUNCTIONS IN: transcription factor activity; INVOLVED IN: multicellular organismal development, regulation of transcription; LOCATED IN: cellular_component unknown; EXPRESSED IN: xylem; CONTAINS InterPro DOMAIN/s: No apical meristem (NAM) protein (InterPro:IPR003441); BEST Arabidopsis thaliana protein match is: ANAC004 (Arabidopsis NAC domain…	Arabidopsis NAC domain containing protein 5 (anac005)	0.355984	0.176268	0.00961642	1.59189	1.59189	0.643823	1.07738	1.07738	0.17642	1.25069	1.25069	0.28438	1.19147	1.19147	0.192476	1.24011	1.24011	0.192476	0.806379	-1.24011	0.442823	0.882974	-1.13254	0.034412	1.4415	1.4415	0.29145	1.18832	1.18832	0.563953	1.09767	1.09767	0.878205	1.02493	1.02493	0.146919	1.27265	1.27265	0.0132753	1.55316	1.55316	0.146919	0.785761	-1.27265	0.0132753	0.643849
150	AT1G02430	A member of ARF GTPase family. A thaliana has 21 members of this family, known to be essential for vesicle coating and uncoating and functions in GTP-binding. Gene encoding ADP-ribosylation factor and similar to other ARFs and ARF-like proteins.	ADP-ribosylation factor D1B (ATARFD1B)	0.473465	0.010556	0.000888104	1.64419	1.64419	0.81909	0.972003	-1.0288	0.060575	1.27963	1.27963	0.00406528	1.50555	1.50555	0.354387	1.12354	1.12354	0.354387	0.890045	-1.12354	0.81629	1.02926	1.02926	0.0880944	1.24836	1.24836	0.355745	1.12316	1.12316	0.532675	1.081	1.081	0.199836	1.17741	1.17741	0.804656	1.03119	1.03119	0.0147029	1.39644	1.39644	0.804656	0.969756	-1.03119	0.0147029	0.716105
173	AT1G02670	DNA repair protein, putative; FUNCTIONS IN: helicase activity, DNA binding, ATP binding, nucleic acid binding; INVOLVED IN: DNA repair; LOCATED IN: cellular_component unknown; EXPRESSED IN: 7 plant structures; EXPRESSED DURING: F mature embryo stage, petal differentiation and expansion stage, D bilateral stage, E expanded cotyledon stage; CONTAINS InterPro DOMAIN/s: DEAD-like helicase, N-terminal…		0.560589	0.000957729	0.00239517	1.59271	1.59271	0.281622	0.865863	-1.15492	0.237399	1.17194	1.17194	0.000703731	1.71709	1.71709	0.601678	1.07126	1.07126	0.601678	0.933482	-1.07126	0.383731	1.12273	1.12273	0.158901	1.21047	1.21047	0.268726	0.862341	-1.15963	0.574268	1.07695	1.07695	0.205132	1.18617	1.18617	0.0765712	0.782936	-1.27724	0.0366609	1.34273	1.34273	0.0765712	1.27724	1.27724	0.0366609	0.744753
186	AT1G02810	pectinesterase family protein; FUNCTIONS IN: enzyme inhibitor activity, pectinesterase activity; INVOLVED IN: cell wall modification; LOCATED IN: endomembrane system, cell wall, plant-type cell wall; EXPRESSED IN: 14 plant structures; EXPRESSED DURING: 6 growth stages; CONTAINS InterPro DOMAIN/s: Pectinesterase, active site (InterPro:IPR018040), Pectin lyase fold/virulence factor (InterPro:IPR011…		0.366646	2.36594e-07	0.000115996	1.73171	1.73171	0.00275349	0.681401	-1.46756	1.02054e-05	0.50371	-1.98527	8.36552e-06	2.00869	2.00869	0.045619	1.2652	1.2652	0.045619	0.790388	-1.2652	0.000309405	1.64349	1.64349	4.25951e-06	2.09183	2.09183	0.292918	0.888678	-1.12527	0.035053	1.2839	1.2839	0.687969	1.04538	1.04538	0.431907	1.09144	1.09144	0.000266361	1.65653	1.65653	0.431907	0.91622	-1.09144	0.000266361	0.60367
274	AT1G03650	GCN5-related N-acetyltransferase (GNAT) family protein; FUNCTIONS IN: N-acetyltransferase activity; INVOLVED IN: metabolic process; LOCATED IN: cellular_component unknown; CONTAINS InterPro DOMAIN/s: GCN5-related N-acetyltransferase (InterPro:IPR000182), Acyl-CoA N-acyltransferase (InterPro:IPR016181); Has 1907 Blast hits to 1907 proteins in 687 species: Archae - 132; Bacteria - 1082; Metazoa - 1…		0.0794322	0.00062364	0.00186212	1.70403	1.70403	0.835124	0.970143	-1.03078	0.401539	1.13142	1.13142	0.00262515	1.66479	1.66479	0.713215	1.05507	1.05507	0.713215	0.947806	-1.05507	0.00157462	1.72353	1.72353	0.36058	0.873839	-1.14437	0.959331	0.992606	-1.00745	0.243297	1.18956	1.18956	0.484087	1.10809	1.10809	0.663471	1.06558	1.06558	0.00841594	1.5378	1.5378	0.663471	0.938457	-1.06558	0.00841594	0.65028
275	AT1G03660	FUNCTIONS IN: molecular_function unknown; INVOLVED IN: biological_process unknown; LOCATED IN: cellular_component unknown; EXPRESSED IN: 15 plant structures; EXPRESSED DURING: 4 anthesis, F mature embryo stage, C globular stage, petal differentiation and expansion stage, E expanded cotyledon stage; BEST Arabidopsis thaliana protein match is: ankyrin repeat family protein (TAIR:AT1G03670.1); Has 5…		0.0958861	0.000215572	0.000218762	1.72751	1.72751	0.73496	1.04047	1.04047	0.776186	1.03386	1.03386	0.00279306	1.50126	1.50126	0.394809	1.10595	1.10595	0.394809	0.9042	-1.10595	0.000372095	1.67689	1.67689	0.975733	0.996448	-1.00356	0.704577	1.04546	1.04546	0.0108744	1.39336	1.39336	0.0985936	1.22382	1.22382	0.149886	1.19029	1.19029	0.00860093	1.41158	1.41158	0.149886	0.840133	-1.19029	0.00860093	0.708428
308	AT1G03980	Encodes a protein with phytochelatin synthase activity which binds Cd2+ and Cd-glutathione complexes with high affinity. The protein has been postulated to be involved in Cd2+ tolerance. AtPCS2 expression appears to be less than that of AtPCS1, explaining the inability of endogenous AtPCS2 to substitute for AtPCS1 in the cad1-3 mutant (AtPCS1 null).	phytochelatin synthase 2 (ATPCS2)	0.454778	0.00014691	0.000404706	2.41316	2.41316	0.568656	0.891127	-1.12217	0.478202	0.866043	-1.15468	0.000169083	2.62519	2.62519	0.877366	1.03154	1.03154	0.877366	0.969424	-1.03154	0.00111828	2.19157	2.19157	0.242903	1.27143	1.27143	0.822357	1.04624	1.04624	0.0118215	1.75498	1.75498	0.0912096	1.42749	1.42749	0.22185	1.28626	1.28626	0.0174329	1.69049	1.69049	0.22185	0.777446	-1.28626	0.0174329	0.591544
319	AT1G04090	unknown protein; FUNCTIONS IN: molecular_function unknown; INVOLVED IN: biological_process unknown; LOCATED IN: cellular_component unknown; EXPRESSED IN: 7 plant structures; EXPRESSED DURING: L mature pollen stage, M germinated pollen stage, 4 anthesis, petal differentiation and expansion stage; CONTAINS InterPro DOMAIN/s: Protein of unknown function DUF946, plant (InterPro:IPR009291); BEST Arabi…		0.110881	0.000108608	0.000584804	1.79518	1.79518	0.484493	0.906609	-1.10301	0.0359405	0.730726	-1.3685	0.00206584	1.65345	1.65345	0.206709	1.19756	1.19756	0.206709	0.835034	-1.19756	0.752481	1.04493	1.04493	1.18059e-05	2.35107	2.35107	0.478828	1.10444	1.10444	0.670817	0.942412	-1.06111	0.257569	1.17448	1.17448	0.390927	0.88621	-1.1284	0.00692128	1.52849	1.52849	0.390927	1.1284	1.1284	0.00692128	0.654242
358	AT1G04490	unknown protein; FUNCTIONS IN: molecular_function unknown; INVOLVED IN: biological_process unknown; LOCATED IN: cellular_component unknown; EXPRESSED IN: root, stamen; EXPRESSED DURING: 4 anthesis; BEST Arabidopsis thaliana protein match is: unknown protein (TAIR:AT2G33360.2); Has 63 Blast hits to 63 proteins in 5 species: Archae - 0; Bacteria - 0; Metazoa - 0; Fungi - 0; Plants - 63; Viruses - 0…		0.982289	0.00547473	0.00555051	1.94581	1.94581	0.192885	0.75384	-1.32654	0.111368	1.41948	1.41948	0.0135473	1.78006	1.78006	0.092787	1.45006	1.45006	0.092787	0.689626	-1.45006	0.142307	1.37824	1.37824	0.97952	0.994594	-1.00544	0.539923	1.13906	1.13906	0.582665	1.12366	1.12366	0.867836	1.03578	1.03578	0.323779	1.2357	1.2357	0.00791131	1.8786	1.8786	0.323779	0.809259	-1.2357	0.00791131	0.532311
363	AT1G04540	C2 domain-containing protein; INVOLVED IN: biological_process unknown; LOCATED IN: membrane; EXPRESSED IN: 10 plant structures; EXPRESSED DURING: L mature pollen stage, M germinated pollen stage, 4 anthesis, C globular stage, petal differentiation and expansion stage; CONTAINS InterPro DOMAIN/s: C2 calcium/lipid-binding region, CaLB (InterPro:IPR008973), C2 calcium-dependent membrane targeting (I…		0.447408	3.82858e-05	0.000106924	1.661	1.661	0.354505	0.909499	-1.09951	0.0660627	0.821802	-1.21684	0.000240615	1.5962	1.5962	0.1947	1.14414	1.14414	0.1947	0.874017	-1.14414	0.00291027	1.41772	1.41772	0.00258548	1.42564	1.42564	0.0640414	1.21885	1.21885	0.138385	1.16785	1.16785	0.352707	1.09991	1.09991	0.0196637	1.29414	1.29414	0.000764024	1.51012	1.51012	0.0196637	0.772712	-1.29414	0.000764024	0.662197
370	AT1G04610	flavin-containing monooxygenase / FMO (YUCCA3); FUNCTIONS IN: oxidoreductase activity; INVOLVED IN: auxin biosynthetic process; EXPRESSED IN: 11 plant structures; EXPRESSED DURING: 4 anthesis, C globular stage, petal differentiation and expansion stage, D bilateral stage; CONTAINS InterPro DOMAIN/s: Pyridine nucleotide-disulphide oxidoreductase, class-II (InterPro:IPR000103), FAD-dependent pyridi…		0.669275	3.17379e-06	0.0101264	1.39262	1.39262	1.41567e-05	0.497584	-2.00971	0.00181454	0.654375	-1.52818	9.10545e-05	1.80158	1.80158	0.00133731	1.5535	1.5535	0.00133731	0.643707	-1.5535	0.00911693	1.40063	1.40063	0.00201869	1.51943	1.51943	0.614796	1.06005	1.06005	0.36737	1.11116	1.11116	0.177332	1.17392	1.17392	0.976683	1.00338	1.00338	0.152185	1.1863	1.1863	0.976683	0.996632	-1.00338	0.152185	0.842958
457	AT1G05450	Encodes a Protease inhibitor/seed storage/LTP family protein		0.0037449	5.13331e-07	0.000130937	1.92	1.92	0.122633	1.23697	1.23697	2.54645e-05	2.14039	2.14039	0.000478337	1.76801	1.76801	0.33319	0.877923	-1.13905	0.33319	1.13905	1.13905	0.0053266	1.52253	1.52253	0.000919882	0.589174	-1.69729	0.415443	1.11525	1.11525	0.672615	1.05777	1.05777	0.66676	1.05891	1.05891	0.419956	1.11405	1.11405	0.000320473	1.8132	1.8132	0.419956	0.897622	-1.11405	0.000320473	0.551512
471	AT1G05577	unknown protein; FUNCTIONS IN: molecular_function unknown; INVOLVED IN: biological_process unknown; LOCATED IN: cellular_component unknown; EXPRESSED IN: leaf whorl, petal, flower; EXPRESSED DURING: 4 anthesis, petal differentiation and expansion stage; CONTAINS InterPro DOMAIN/s: Protein of unknown function DUF966 (InterPro:IPR010369); BEST Arabidopsis thaliana protein match is: unknown protein …		0.651367	0.000605362	0.00097002	1.38967	1.38967	0.87147	0.986663	-1.01352	0.207579	0.898294	-1.11322	0.000651366	1.41141	1.41141	0.979868	0.997909	-1.0021	0.979868	1.0021	1.0021	0.0180515	1.23999	1.23999	0.0154855	1.24761	1.24761	0.569461	1.04857	1.04857	0.854809	1.0153	1.0153	0.0514947	1.18752	1.18752	0.199687	0.896509	-1.11544	0.0722003	1.17023	1.17023	0.199687	1.11544	1.11544	0.0722003	0.85453
480	AT1G05650	polygalacturonase, putative / pectinase, putative; FUNCTIONS IN: polygalacturonase activity; INVOLVED IN: carbohydrate metabolic process; LOCATED IN: endomembrane system; CONTAINS InterPro DOMAIN/s: Pectin lyase fold/virulence factor (InterPro:IPR011050), Pectin lyase fold (InterPro:IPR012334), Glycoside hydrolase, family 28 (InterPro:IPR000743), Parallel beta-helix repeat (InterPro:IPR006626); B…		0.0834473	1.89144e-09	6.98371e-06	2.38294	2.38294	0.000284998	0.540934	-1.84866	1.62325e-08	0.25118	-3.98121	4.32286e-06	2.46895	2.46895	0.000494645	1.78425	1.78425	0.000494645	0.560459	-1.78425	1.18834e-05	2.29298	2.29298	1.10218e-08	4.1374	4.1374	0.0812744	0.780695	-1.28091	0.986184	1.00234	1.00234	0.244642	0.851532	-1.17435	0.5343	0.91896	-1.08819	8.57605e-07	2.79842	2.79842	0.5343	1.08819	1.08819	8.57605e-07	0.357345
481	AT1G05660	polygalacturonase, putative / pectinase, putative; FUNCTIONS IN: polygalacturonase activity; INVOLVED IN: carbohydrate metabolic process; LOCATED IN: endomembrane system; CONTAINS InterPro DOMAIN/s: Pectin lyase fold/virulence factor (InterPro:IPR011050), Pectin lyase fold (InterPro:IPR012334), Glycoside hydrolase, family 28 (InterPro:IPR000743), Parallel beta-helix repeat (InterPro:IPR006626); B…		0.410136	3.41717e-07	0.00715832	1.45197	1.45197	5.75976e-05	0.519419	-1.92523	2.40831e-07	0.356351	-2.80622	0.00352395	1.51241	1.51241	0.000112539	1.8483	1.8483	0.000112539	0.541039	-1.8483	0.000154169	1.81372	1.81372	5.22094e-06	2.24653	2.24653	0.126671	0.822815	-1.21534	0.310912	0.881034	-1.13503	0.321871	0.883617	-1.13171	0.121473	0.82041	-1.2189	0.00083078	1.64322	1.64322	0.121473	1.2189	1.2189	0.00083078	0.608562
485	AT1G05700	leucine-rich repeat protein kinase, putative; FUNCTIONS IN: kinase activity; INVOLVED IN: protein amino acid phosphorylation; LOCATED IN: endomembrane system; EXPRESSED IN: shoot, stem, hypocotyl, root; CONTAINS InterPro DOMAIN/s: Protein kinase, ATP binding site (InterPro:IPR017441), Protein kinase, core (InterPro:IPR000719), Serine/threonine protein kinase (InterPro:IPR002290), Leucine-rich rep…		0.352592	1.57418e-06	0.00570452	1.9414	1.9414	0.0840088	1.46707	1.46707	0.000305962	0.385417	-2.59459	0.0262901	1.6639	1.6639	0.287195	0.795316	-1.25736	0.287195	1.25736	1.25736	0.565169	1.12995	1.12995	2.1691e-06	4.45784	4.45784	0.999163	0.999778	-1.00022	0.315688	1.24044	1.24044	0.823991	1.04815	1.04815	0.430572	1.18319	1.18319	0.00915534	1.85221	1.85221	0.430572	0.845176	-1.18319	0.00915534	0.539895
486	AT1G05710	ethylene-responsive protein, putative; FUNCTIONS IN: transcription factor activity; INVOLVED IN: response to ethylene stimulus, regulation of transcription; LOCATED IN: nucleus; EXPRESSED IN: 22 plant structures; EXPRESSED DURING: 13 growth stages; CONTAINS InterPro DOMAIN/s: Basic helix-loop-helix dimerisation region bHLH (InterPro:IPR001092), Helix-loop-helix DNA-binding (InterPro:IPR011598); B…		0.0958896	0.000398824	0.000391079	1.63108	1.63108	0.321081	1.11874	1.11874	0.182266	1.16509	1.16509	0.00375885	1.44946	1.44946	0.958116	1.00586	1.00586	0.958116	0.994171	-1.00586	0.00143031	1.52399	1.52399	0.449834	0.918615	-1.08859	0.533161	1.07229	1.07229	0.0362599	1.2846	1.2846	0.15193	1.17923	1.17923	0.175377	1.1681	1.1681	0.00921303	1.38317	1.38317	0.175377	0.856088	-1.1681	0.00921303	0.722978
595	AT1G06770	Encodes a C3HC4 RING-domain-containing ubiquitin E3 ligase capable of interacting with DREB2A. The DRIP1-GFP fusion protein is nuclear-localized. DRIP1 seems to be involved in regulating stress-related transcriptional changes and drought tolerance.	DREB2A-INTERACTING PROTEIN 1 (DRIP1)	0.089194	1.67901e-06	4.22918e-05	1.36029	1.36029	0.014882	0.860082	-1.16268	0.974411	1.0018	1.0018	3.54651e-06	1.46436	1.46436	0.182405	1.08005	1.08005	0.182405	0.925884	-1.08005	7.23151e-05	1.33993	1.33993	0.813013	1.01337	1.01337	0.695968	0.978258	-1.02223	0.000850731	1.25365	1.25365	0.541428	1.03507	1.03507	0.00732425	1.18484	1.18484	0.000146034	1.3142	1.3142	0.00732425	0.843995	-1.18484	0.000146034	0.76092
601	AT1G06830	glutaredoxin family protein; FUNCTIONS IN: electron carrier activity, protein disulfide oxidoreductase activity; INVOLVED IN: cell redox homeostasis; LOCATED IN: endomembrane system; EXPRESSED IN: 19 plant structures; EXPRESSED DURING: 9 growth stages; CONTAINS InterPro DOMAIN/s: Glutaredoxin-like, plant II (InterPro:IPR011905), Thioredoxin fold (InterPro:IPR012335), Glutaredoxin (InterPro:IPR002…		0.253924	0.0013434	0.0131909	1.58941	1.58941	0.384017	0.861729	-1.16046	0.839351	0.966322	-1.03485	0.00279869	1.79753	1.79753	0.8788	1.0261	1.0261	0.8788	0.974567	-1.0261	0.00447709	1.73221	1.73221	0.759496	0.94954	-1.05314	0.128625	0.766122	-1.30527	0.00620003	1.68819	1.68819	0.212107	1.24122	1.24122	0.807667	1.04201	1.04201	0.156392	1.28052	1.28052	0.807667	0.959685	-1.04201	0.156392	0.780931
633	AT1G07150	member of MEKK subfamily	MITOGEN-ACTIVATED PROTEIN KINASE KINASE KINASE 13 (MAPKKK13)	0.599401	0.000160538	0.00585496	1.498	1.498	0.188717	1.19082	1.19082	0.885466	1.01879	1.01879	0.0511873	1.30749	1.30749	0.765308	0.96211	-1.03938	0.765308	1.03938	1.03938	2.03489e-05	2.13172	2.13172	0.010021	0.689755	-1.44979	0.795081	1.03417	1.03417	0.427454	1.10913	1.10913	0.681748	1.05457	1.05457	0.518214	1.08768	1.08768	0.0139659	1.42049	1.42049	0.518214	0.91939	-1.08768	0.0139659	0.703985
637	AT1G07190	FUNCTIONS IN: molecular_function unknown; INVOLVED IN: biological_process unknown; LOCATED IN: cellular_component unknown; BEST Arabidopsis thaliana protein match is: LON1 (LON PROTEASE 1); ATP binding / ATP-dependent peptidase/ serine-type peptidase (TAIR:AT5G26860.1); Has 53 Blast hits to 53 proteins in 18 species: Archae - 0; Bacteria - 12; Metazoa - 0; Fungi - 8; Plants - 31; Viruses - 0; Oth…		0.0720641	0.0268678	0.00485884	1.32495	1.32495	0.337734	0.918372	-1.08888	0.0733714	1.17953	1.17953	0.452834	1.06855	1.06855	0.00306275	1.35017	1.35017	0.00306275	0.740646	-1.35017	0.237465	0.899651	-1.11154	0.0202806	1.24859	1.24859	0.334866	1.08945	1.08945	0.748916	0.972331	-1.02846	0.474202	1.06519	1.06519	0.949568	0.994479	-1.00555	0.0221659	1.24387	1.24387	0.949568	1.00555	1.00555	0.0221659	0.803944
648	AT1G07300	josephin protein-related; FUNCTIONS IN: molecular_function unknown; INVOLVED IN: biological_process unknown; EXPRESSED IN: 16 plant structures; EXPRESSED DURING: 8 growth stages; BEST Arabidopsis thaliana protein match is: JOSL (JOSEPHIN-LIKE PROTEIN) (TAIR:AT2G29640.1); Has 25 Blast hits to 25 proteins in 6 species: Archae - 0; Bacteria - 0; Metazoa - 0; Fungi - 0; Plants - 25; Viruses - 0; Othe…		0.292652	0.00166875	0.0159284	1.32606	1.32606	0.40534	0.914393	-1.09362	0.481065	1.07847	1.07847	0.00831912	1.37038	1.37038	0.596151	1.05825	1.05825	0.596151	0.944955	-1.05825	0.0100432	1.35746	1.35746	0.358742	0.905793	-1.10401	0.240059	0.880056	-1.13629	0.155001	1.16916	1.16916	0.746049	0.966086	-1.0351	0.555699	1.06505	1.06505	0.00805369	1.37261	1.37261	0.555699	0.938924	-1.06505	0.00805369	0.728538
657	AT1G07390	Receptor Like Protein 1 (AtRLP1); FUNCTIONS IN: protein binding; INVOLVED IN: signal transduction; LOCATED IN: cellular_component unknown; EXPRESSED IN: 22 plant structures; EXPRESSED DURING: 13 growth stages; CONTAINS InterPro DOMAIN/s: Leucine-rich repeat, typical subtype (InterPro:IPR003591), Leucine-rich repeat (InterPro:IPR001611), Leucine-rich repeat, N-terminal (InterPro:IPR013210); BEST A…	Receptor Like Protein 1 (AtRLP1)	0.935979	4.62856e-07	0.00205928	1.57989	1.57989	0.479625	0.913798	-1.09433	4.63051e-05	0.502646	-1.98947	0.0022876	1.57013	1.57013	0.450447	1.10114	1.10114	0.450447	0.90815	-1.10114	0.00354995	1.52997	1.52997	2.81063e-05	2.05439	2.05439	0.021548	1.37323	1.37323	0.0503251	1.3016	1.3016	0.0972393	1.24531	1.24531	0.0104055	1.4353	1.4353	0.0741204	1.26867	1.26867	0.0104055	0.696718	-1.4353	0.0741204	0.788225
666	AT1G07473	unknown protein; FUNCTIONS IN: molecular_function unknown; INVOLVED IN: biological_process unknown; LOCATED IN: cellular_component unknown; BEST Arabidopsis thaliana protein match is: unknown protein (TAIR:AT1G07476.1); Has 9 Blast hits to 9 proteins in 2 species: Archae - 0; Bacteria - 0; Metazoa - 0; Fungi - 0; Plants - 9; Viruses - 0; Other Eukaryotes - 0 (source: NCBI BLink).		0.847125	0.000407779	4.54956e-05	2.99125	2.99125	0.572481	1.12089	1.12089	0.701027	0.925501	-1.0805	0.00906312	1.8001	1.8001	0.0642059	1.48249	1.48249	0.0642059	0.674539	-1.48249	0.15334	1.34567	1.34567	0.000425395	2.40181	2.40181	0.845104	1.04011	1.04011	0.106736	1.40286	1.40286	0.153436	1.34557	1.34557	0.687883	1.0844	1.0844	0.000961654	2.22304	2.22304	0.687883	0.922169	-1.0844	0.000961654	0.449834
676	AT1G07560	leucine-rich repeat protein kinase, putative; FUNCTIONS IN: kinase activity; INVOLVED IN: protein amino acid phosphorylation; LOCATED IN: endomembrane system; EXPRESSED IN: root; CONTAINS InterPro DOMAIN/s: Protein kinase, ATP binding site (InterPro:IPR017441), Protein kinase, core (InterPro:IPR000719), Serine/threonine protein kinase (InterPro:IPR002290), Leucine-rich repeat (InterPro:IPR001611)…		0.00701847	6.45031e-09	0.00130939	1.37406	1.37406	0.1484	1.13218	1.13218	7.90432e-07	0.529241	-1.8895	0.0839692	1.16259	1.16259	0.606347	1.04391	1.04391	0.606347	0.957937	-1.04391	0.966045	1.00354	1.00354	3.24662e-09	2.58712	2.58712	0.40311	0.932195	-1.07274	0.0793636	1.16553	1.16553	0.240717	1.10474	1.10474	0.841193	0.983489	-1.01679	0.0168229	1.24378	1.24378	0.841193	1.01679	1.01679	0.0168229	0.804
709	AT1G07860	unknown protein; FUNCTIONS IN: molecular_function unknown; INVOLVED IN: biological_process unknown; LOCATED IN: cellular_component unknown; EXPRESSED IN: flower, pollen tube; EXPRESSED DURING: petal differentiation and expansion stage; Has 1 Blast hits to 1 proteins in 1 species: Archae - 0; Bacteria - 0; Metazoa - 0; Fungi - 0; Plants - 1; Viruses - 0; Other Eukaryotes - 0 (source: NCBI BLink).		0.325994	0.00287846	0.00183171	1.41198	1.41198	0.866086	1.01599	1.01599	0.0252715	1.25654	1.25654	0.301316	1.1039	1.1039	0.0242383	1.25896	1.25896	0.0242383	0.794308	-1.25896	0.096275	1.17767	1.17767	0.619191	0.954178	-1.04802	0.428622	1.07806	1.07806	0.750986	1.03033	1.03033	0.982704	1.00204	1.00204	0.282156	1.1085	1.1085	0.00191889	1.40911	1.40911	0.282156	0.902123	-1.1085	0.00191889	0.709668
733	AT1G08070	Encodes a chloroplast RNA editing factor.	ORGANELLE TRANSCRIPT PROCESSING 82 (OTP82)	0.0188607	0.000613087	0.000259972	1.62153	1.62153	0.57944	1.0604	1.0604	0.394652	1.09492	1.09492	0.0137976	1.33196	1.33196	0.201557	1.14806	1.14806	0.201557	0.871036	-1.14806	0.459892	1.08167	1.08167	0.00795281	1.36914	1.36914	0.481933	0.928081	-1.07749	0.806327	0.974491	-1.02618	0.194154	1.15084	1.15084	0.033585	0.785863	-1.27249	0.00444875	1.40899	1.40899	0.033585	1.27249	1.27249	0.00444875	0.709729
758	AT1G08290	zinc finger (C2H2 type) protein (WIP3); FUNCTIONS IN: transcription factor activity, zinc ion binding, nucleic acid binding; INVOLVED IN: regulation of transcription; LOCATED IN: intracellular; CONTAINS InterPro DOMAIN/s: Zinc finger, C2H2-like (InterPro:IPR015880), Zinc finger, C2H2-type (InterPro:IPR007087); BEST Arabidopsis thaliana protein match is: NTT (NO TRANSMITTING TRACT); nucleic acid b…		0.0825523	6.39956e-05	0.00170924	1.6299	1.6299	0.206331	0.842729	-1.18662	0.00312417	0.63672	-1.57055	0.000355709	1.79669	1.79669	0.578447	1.07647	1.07647	0.578447	0.928966	-1.07647	0.000412207	1.78015	1.78015	0.0129412	1.438	1.438	0.127485	1.23224	1.23224	0.870751	1.02171	1.02171	0.698841	1.0525	1.0525	0.186878	1.19618	1.19618	0.00392705	1.5486	1.5486	0.186878	0.835991	-1.19618	0.00392705	0.645747
804	AT1G08735	transposable element gene; Mutator-like transposase family, has a 3.3e-87 P-value blast match to Q9SLM0 /314-478 Pfam PF03108 MuDR family transposase (MuDr-element domain)		0.40873	1.68836e-08	3.61074e-09	7.43097	7.43097	0.567237	0.903462	-1.10685	0.451563	1.14351	1.14351	6.85549e-07	3.92602	3.92602	0.000603977	2.09499	2.09499	0.000603977	0.477328	-2.09499	0.117401	1.33323	1.33323	9.81618e-08	4.87417	4.87417	0.892856	0.976499	-1.02407	0.0435567	1.46351	1.46351	0.169122	1.28436	1.28436	0.547477	1.11271	1.11271	2.387e-08	5.78575	5.78575	0.547477	0.898705	-1.11271	2.387e-08	0.172839
957	AT1G10155	PHLOEM PROTEIN 2-A10 (ATPP2-A10); FUNCTIONS IN: molecular_function unknown; INVOLVED IN: biological_process unknown; LOCATED IN: cellular_component unknown; BEST Arabidopsis thaliana protein match is: ATPP2-A9 (Phloem protein 2-A9); carbohydrate binding (TAIR:AT1G31200.1); Has 46 Blast hits to 46 proteins in 16 species: Archae - 0; Bacteria - 0; Metazoa - 0; Fungi - 0; Plants - 46; Viruses - 0; O…	Phloem protein 2-A10 (AtPP2-A10)	0.180995	0.00322463	0.0170948	1.5509	1.5509	0.762475	0.950556	-1.05202	0.0317322	1.47423	1.47423	0.299443	1.19349	1.19349	0.0762192	1.36706	1.36706	0.0762192	0.731497	-1.36706	0.423326	1.14514	1.14514	0.614065	0.918669	-1.08853	0.438607	0.877199	-1.13999	0.935364	1.01368	1.01368	0.646664	0.925837	-1.0801	0.809728	0.960428	-1.0412	0.00649046	1.67513	1.67513	0.809728	1.0412	1.0412	0.00649046	0.596967
989	AT1G10455	unknown protein; FUNCTIONS IN: molecular_function unknown; INVOLVED IN: biological_process unknown; LOCATED IN: cellular_component unknown; BEST Arabidopsis thaliana protein match is: unknown protein (TAIR:AT1G51970.1); Has 30 Blast hits to 28 proteins in 2 species: Archae - 0; Bacteria - 0; Metazoa - 0; Fungi - 0; Plants - 30; Viruses - 0; Other Eukaryotes - 0 (source: NCBI BLink).		0.488899	0.0165552	0.00156515	1.38278	1.38278	0.0976338	1.16179	1.16179	0.0209422	1.24393	1.24393	0.716035	0.968932	-1.03206	0.0281645	1.22839	1.22839	0.0281645	0.814075	-1.22839	0.407938	1.07513	1.07513	0.700476	1.03395	1.03395	0.00089076	1.41471	1.41471	0.173539	0.885667	-1.12909	0.15264	1.13656	1.13656	0.269485	1.10242	1.10242	0.0352078	1.21664	1.21664	0.269485	0.907098	-1.10242	0.0352078	0.821935
1015	AT1G10690	unknown protein; FUNCTIONS IN: molecular_function unknown; INVOLVED IN: biological_process unknown; LOCATED IN: cellular_component unknown; EXPRESSED IN: stem, leaf whorl, embryo; EXPRESSED DURING: E expanded cotyledon stage; BEST Arabidopsis thaliana protein match is: unknown protein (TAIR:AT1G60783.1); Has 20 Blast hits to 20 proteins in 4 species: Archae - 0; Bacteria - 0; Metazoa - 0; Fungi -…		0.0812844	0.0426138	0.00792133	1.38777	1.38777	0.462111	0.921807	-1.08483	0.657208	1.05008	1.05008	0.0947606	1.21156	1.21156	0.0615864	1.24261	1.24261	0.0615864	0.804758	-1.24261	0.216756	1.14908	1.14908	0.213872	1.15014	1.15014	0.979192	1.00287	1.00287	0.0741494	1.22931	1.22931	0.401078	1.0977	1.0977	0.298574	1.12311	1.12311	0.0454096	1.26426	1.26426	0.298574	0.890386	-1.12311	0.0454096	0.790978
1047	AT1G11040	DNAJ chaperone C-terminal domain-containing protein; FUNCTIONS IN: unfolded protein binding, heat shock protein binding; INVOLVED IN: protein folding; LOCATED IN: cellular_component unknown; EXPRESSED IN: leaf whorl, petal, male gametophyte, flower, pollen tube; EXPRESSED DURING: L mature pollen stage, M germinated pollen stage, 4 anthesis, petal differentiation and expansion stage; CONTAINS Inte…		0.364877	0.0121849	0.00358158	1.41739	1.41739	0.325837	1.10924	1.10924	0.24149	0.883015	-1.13248	0.506071	1.07206	1.07206	0.105384	1.19191	1.19191	0.105384	0.838989	-1.19191	0.0191022	1.30547	1.30547	0.0603935	1.22957	1.22957	0.525342	0.935743	-1.06867	0.16043	1.16248	1.16248	0.300524	1.11565	1.11565	0.807816	0.975022	-1.02562	0.0325509	1.27046	1.27046	0.807816	1.02562	1.02562	0.0325509	0.787117
1100	AT1G11540	unknown protein; FUNCTIONS IN: molecular_function unknown; INVOLVED IN: biological_process unknown; LOCATED IN: endomembrane system; EXPRESSED IN: 13 plant structures; EXPRESSED DURING: M germinated pollen stage, 4 anthesis, C globular stage, 4 leaf senescence stage, petal differentiation and expansion stage; BEST Arabidopsis thaliana protein match is: unknown protein (TAIR:AT1G61740.1); Has 2289…		0.793872	8.64513e-06	0.000818894	1.78528	1.78528	0.321814	1.15508	1.15508	0.0210053	0.697059	-1.4346	7.5256e-05	2.10444	2.10444	0.0437913	0.734448	-1.36157	0.0437913	1.36157	1.36157	0.02143	1.4326	1.4326	0.000802079	1.78778	1.78778	0.729754	1.05082	1.05082	0.147805	1.23919	1.23919	0.997193	0.999496	-1.0005	0.0790182	1.30283	1.30283	0.000812782	1.78618	1.78618	0.0790182	0.767561	-1.30283	0.000812782	0.559853
1143	AT1G11920	pectate lyase family protein; FUNCTIONS IN: lyase activity, pectate lyase activity; INVOLVED IN: biological_process unknown; LOCATED IN: endomembrane system; EXPRESSED IN: flower; EXPRESSED DURING: petal differentiation and expansion stage; CONTAINS InterPro DOMAIN/s: Pectin lyase fold/virulence factor (InterPro:IPR011050), AmbAllergen (InterPro:IPR018082), Pectate lyase/Amb allergen (InterPro:IP…		0.143897	6.86609e-07	1.69927e-05	1.8026	1.8026	0.663613	0.957732	-1.04413	0.000120131	0.611734	-1.6347	0.000304247	1.5636	1.5636	0.0752582	1.20373	1.20373	0.0752582	0.83075	-1.20373	8.31292e-06	1.87151	1.87151	0.000262734	1.57451	1.57451	0.392982	0.917994	-1.08933	0.115765	1.17596	1.17596	0.206265	1.137	1.137	0.601864	0.949447	-1.05324	0.000227294	1.5854	1.5854	0.601864	1.05324	1.05324	0.000227294	0.630757
1160	AT1G12070	Rho GDP-dissociation inhibitor family protein; FUNCTIONS IN: Rho GDP-dissociation inhibitor activity; INVOLVED IN: biological_process unknown; LOCATED IN: cytoplasm; EXPRESSED IN: 10 plant structures; EXPRESSED DURING: L mature pollen stage, M germinated pollen stage, 4 anthesis, C globular stage, petal differentiation and expansion stage; CONTAINS InterPro DOMAIN/s: Immunoglobulin E-set (InterPr…		0.805313	0.00281127	0.00170872	1.63045	1.63045	0.369903	1.12742	1.12742	0.360938	1.13004	1.13004	0.00156531	1.63927	1.63927	0.349308	0.882203	-1.13353	0.349308	1.13353	1.13353	0.168279	1.20634	1.20634	0.187453	1.19603	1.19603	0.826318	1.02942	1.02942	0.24248	1.17089	1.17089	0.214761	1.18285	1.18285	0.886602	1.01901	1.01901	0.0252023	1.37841	1.37841	0.886602	0.981341	-1.01901	0.0252023	0.725476
1173	AT1G12200	flavin-containing monooxygenase family protein / FMO family protein; FUNCTIONS IN: NADP or NADPH binding, monooxygenase activity, FAD binding, flavin-containing monooxygenase activity; INVOLVED IN: biological_process unknown; LOCATED IN: cellular_component unknown; EXPRESSED IN: 22 plant structures; EXPRESSED DURING: 13 growth stages; CONTAINS InterPro DOMAIN/s: Flavin-containing monooxygenase FM…		0.250368	0.000105426	0.00321713	1.34298	1.34298	0.132452	0.873654	-1.14462	0.443415	1.06925	1.06925	1.1123e-05	1.70645	1.70645	0.23793	0.900813	-1.11011	0.23793	1.11011	1.11011	0.0189148	1.24914	1.24914	0.949549	1.00549	1.00549	0.287067	0.910438	-1.09837	0.0220606	1.24108	1.24108	0.256433	1.10548	1.10548	0.800598	1.02212	1.02212	0.0363575	1.21484	1.21484	0.800598	0.978357	-1.02212	0.0363575	0.823153
1242	AT1G12870	S locus F-box-related / SLF-related; FUNCTIONS IN: molecular_function unknown; INVOLVED IN: biological_process unknown; LOCATED IN: plasma membrane; EXPRESSED IN: cultured cell; CONTAINS InterPro DOMAIN/s: Cyclin-like F-box (InterPro:IPR001810), F-box associated type 1 (InterPro:IPR017451); BEST Arabidopsis thaliana protein match is: SCRM2 (SCREAM 2); DNA binding / transcription factor (TAIR:AT1G…		0.025476	0.000457218	0.000372473	1.42523	1.42523	0.973887	0.997379	-1.00263	0.688697	1.03273	1.03273	0.000299636	1.43714	1.43714	0.94336	0.994319	-1.00571	0.94336	1.00571	1.00571	0.844737	1.01584	1.01584	0.00132512	1.35854	1.35854	0.738328	1.0272	1.0272	0.079369	1.15941	1.15941	0.891353	1.01102	1.01102	0.0545013	1.17797	1.17797	0.000496753	1.4097	1.4097	0.0545013	0.848918	-1.17797	0.000496753	0.709373
1244	AT1G12890	encodes a member of the ERF (ethylene response factor) subfamily B-1 of ERF/AP2 transcription factor family. The protein contains one AP2 domain. There are 15 members in this subfamily including ATERF-3, ATERF-4, ATERF-7, and leafy petiole.		0.0551315	4.45793e-07	2.79617e-06	3.04437	3.04437	0.979621	0.995905	-1.00411	0.870016	1.02665	1.02665	1.8351e-07	3.95918	3.95918	0.121486	0.772102	-1.29517	0.121486	1.29517	1.29517	0.000279323	2.07901	2.07901	0.0392301	1.42633	1.42633	0.364499	1.15907	1.15907	0.0239355	1.48367	1.48367	0.0641542	1.36953	1.36953	0.169278	1.25566	1.25566	0.000118089	2.22293	2.22293	0.169278	0.796392	-1.25566	0.000118089	0.449856
1307	AT1G13500	unknown protein; FUNCTIONS IN: molecular_function unknown; INVOLVED IN: biological_process unknown; LOCATED IN: cellular_component unknown; CONTAINS InterPro DOMAIN/s: Protein of unknown function DUF1262 (InterPro:IPR010683); BEST Arabidopsis thaliana protein match is: unknown protein (TAIR:AT1G13530.1); Has 57 Blast hits to 53 proteins in 5 species: Archae - 0; Bacteria - 0; Metazoa - 0; Fungi -…		0.183612	0.000111822	0.000112492	2.0803	2.0803	0.000800011	1.81274	1.81274	0.0877811	1.30011	1.30011	0.0228369	1.43823	1.43823	0.137377	0.797928	-1.25325	0.137377	1.25325	1.25325	0.305623	0.858343	-1.16504	0.000533534	1.86417	1.86417	0.0170074	1.4687	1.4687	0.731338	1.05172	1.05172	0.140759	1.25067	1.25067	0.162886	1.23507	1.23507	0.00280843	1.66336	1.66336	0.162886	0.809668	-1.23507	0.00280843	0.601194
1308	AT1G13510	unknown protein; FUNCTIONS IN: molecular_function unknown; INVOLVED IN: biological_process unknown; LOCATED IN: cellular_component unknown; CONTAINS InterPro DOMAIN/s: Protein of unknown function DUF1262 (InterPro:IPR010683); BEST Arabidopsis thaliana protein match is: unknown protein (TAIR:AT1G13540.1); Has 57 Blast hits to 53 proteins in 5 species: Archae - 0; Bacteria - 0; Metazoa - 0; Fungi -…		0.370394	1.10388e-05	0.000216983	1.91772	1.91772	0.0043741	1.57522	1.57522	0.175694	0.823503	-1.21432	0.0337798	1.37462	1.37462	0.388697	0.885644	-1.12912	0.388697	1.12912	1.12912	0.376025	1.13292	1.13292	7.81891e-05	2.05551	2.05551	0.00168088	1.67612	1.67612	0.510036	1.09675	1.09675	0.112574	1.25874	1.25874	0.0138491	1.46042	1.46042	0.00729511	1.52352	1.52352	0.0138491	0.684736	-1.46042	0.00729511	0.656373
1316	AT1G13590	Encodes a phytosulfokine-alpha (PSK) precursor, a unique plant peptide growth factor first described in Asparagus.	PHYTOSULFOKINE 1 PRECURSOR (ATPSK1)	0.908785	9.73337e-05	0.000648373	2.12804	2.12804	0.472149	1.1408	1.1408	0.552189	0.89706	-1.11475	0.00238513	1.905	1.905	0.907958	0.979208	-1.02123	0.907958	1.02123	1.02123	9.23475e-05	2.52313	2.52313	0.734796	0.940198	-1.06361	0.597002	0.90801	-1.10131	0.150096	1.31053	1.31053	0.470271	1.14145	1.14145	0.818929	1.04251	1.04251	0.0030774	1.86433	1.86433	0.818929	0.959224	-1.04251	0.0030774	0.536385
1325	AT1G13635	methyladenine glycosylase family protein; FUNCTIONS IN: DNA-3-methyladenine glycosylase I activity, catalytic activity; INVOLVED IN: DNA repair, base-excision repair; LOCATED IN: cellular_component unknown; CONTAINS InterPro DOMAIN/s: DNA glycosylase (InterPro:IPR011257), Methyladenine glycosylase (InterPro:IPR005019); BEST Arabidopsis thaliana protein match is: methyladenine glycosylase family p…		0.276105	0.00319528	0.00678922	1.30593	1.30593	0.274937	1.10201	1.10201	0.348722	0.920396	-1.08649	0.4081	1.07573	1.07573	0.276654	1.10162	1.10162	0.276654	0.907758	-1.10162	0.310916	0.914009	-1.09408	0.000103206	1.55237	1.55237	0.109157	1.15693	1.15693	0.869271	0.985732	-1.01447	0.464444	1.06652	1.06652	0.446911	1.0693	1.0693	0.0315058	1.22448	1.22448	0.446911	0.935193	-1.0693	0.0315058	0.816674
1365	AT1G14060	FUNCTIONS IN: molecular_function unknown; INVOLVED IN: N-terminal protein myristoylation; LOCATED IN: cellular_component unknown; EXPRESSED IN: 16 plant structures; EXPRESSED DURING: 10 growth stages; CONTAINS InterPro DOMAIN/s: GCK (InterPro:IPR012891); BEST Arabidopsis thaliana protein match is: unknown protein (TAIR:AT5G02210.1); Has 243 Blast hits to 215 proteins in 60 species: Archae - 0; Ba…		0.241113	1.55656e-06	1.27155e-05	1.65745	1.65745	0.132226	0.878735	-1.138	0.125	0.876403	-1.14103	1.65149e-06	1.81936	1.81936	0.663991	1.03672	1.03672	0.663991	0.964576	-1.03672	0.000160874	1.49054	1.49054	0.00998579	1.2688	1.2688	0.788103	0.977973	-1.02252	0.011479	1.26187	1.26187	0.543576	1.05188	1.05188	0.0676111	1.17321	1.17321	4.14674e-05	1.57571	1.57571	0.0676111	0.852359	-1.17321	4.14674e-05	0.634636
1438	AT1G14730	LOCATED IN: endomembrane system, integral to membrane; EXPRESSED IN: 16 plant structures; EXPRESSED DURING: 7 growth stages; CONTAINS InterPro DOMAIN/s: Cytochrome b561, eukaryote (InterPro:IPR004877), Cytochrome b561/ferric reductase transmembrane (InterPro:IPR006593); BEST Arabidopsis thaliana protein match is: ACYB-1; carbon-monoxide oxygenase (TAIR:AT5G38630.1); Has 447 Blast hits to 446 prot…		0.00174652	5.13026e-07	8.30936e-05	1.4074	1.4074	0.859789	1.01181	1.01181	1.23379e-06	1.63467	1.63467	0.0121907	1.20289	1.20289	0.0410551	1.15637	1.15637	0.0410551	0.864777	-1.15637	0.439403	1.05321	1.05321	0.00713761	0.817468	-1.22329	0.768557	1.01976	1.01976	0.003064	1.25585	1.25585	0.327393	1.06829	1.06829	0.0135695	1.19881	1.19881	0.000655626	1.31744	1.31744	0.0135695	0.834162	-1.19881	0.000655626	0.75905
1483	AT1G15170	MATE efflux family protein; FUNCTIONS IN: drug transporter activity, antiporter activity, transporter activity; INVOLVED IN: multidrug transport; LOCATED IN: chloroplast, membrane; EXPRESSED IN: 17 plant structures; EXPRESSED DURING: 9 growth stages; CONTAINS InterPro DOMAIN/s: MATE family transporter related protein (InterPro:IPR015521), Multi antimicrobial extrusion protein MatE (InterPro:IPR00…		0.725722	0.000100655	0.000570105	1.70672	1.70672	0.476663	0.913059	-1.09522	0.504124	0.918244	-1.08903	0.000214647	1.81049	1.81049	0.801324	1.03245	1.03245	0.801324	0.968573	-1.03245	0.000185682	1.82662	1.82662	0.89087	1.01755	1.01755	0.74696	0.959858	-1.04182	0.0218652	1.3729	1.3729	0.152071	1.20647	1.20647	0.489624	1.09227	1.09227	0.0133989	1.41464	1.41464	0.489624	0.915524	-1.09227	0.0133989	0.706894
1582	AT1G16140	pseudogene similar to wall-associated kinase protein family	wall associated kinase-like 3 (WAKL3)	0.111375	0.00582987	0.000380866	2.05637	2.05637	0.6462	1.07824	1.07824	0.00583429	1.66829	1.66829	0.00505179	1.6868	1.6868	0.456828	1.13064	1.13064	0.456828	0.884457	-1.13064	0.234777	0.819712	-1.21994	0.0221251	1.50372	1.50372	0.0321773	1.45903	1.45903	0.424183	1.14117	1.14117	0.125913	1.29693	1.29693	0.140312	1.28381	1.28381	0.0112791	1.58558	1.58558	0.140312	0.778932	-1.28381	0.0112791	0.630686
1589	AT1G16220	protein phosphatase 2C family protein / PP2C family protein; FUNCTIONS IN: protein serine/threonine phosphatase activity, catalytic activity; INVOLVED IN: N-terminal protein myristoylation; LOCATED IN: plasma membrane; EXPRESSED IN: 10 plant structures; EXPRESSED DURING: 6 growth stages; CONTAINS InterPro DOMAIN/s: Protein phosphatase 2C-related (InterPro:IPR001932), Protein phosphatase 2C (Inter…		0.0310175	1.40973e-06	5.52699e-06	1.46629	1.46629	0.309528	0.941429	-1.06222	0.129507	0.912176	-1.09628	1.04717e-05	1.43705	1.43705	0.180664	1.08383	1.08383	0.180664	0.922655	-1.08383	0.0143364	1.1711	1.1711	4.77715e-05	1.37261	1.37261	0.0710987	0.894779	-1.11759	0.00307395	1.22175	1.22175	0.0869831	1.11055	1.11055	0.787618	0.984368	-1.01588	0.000183948	1.32033	1.32033	0.787618	1.01588	1.01588	0.000183948	0.757389
1687	AT1G17180	Encodes glutathione transferase belonging to the tau class of GSTs. Naming convention according to Wagner et al. (2002).	GLUTATHIONE S-TRANSFERASE TAU 25 (ATGSTU25)	0.102616	4.48271e-08	0.00505569	1.43492	1.43492	0.0255034	1.31513	1.31513	4.27977e-07	2.4785	2.4785	0.0222841	1.32498	1.32498	0.0999361	0.823477	-1.21436	0.0999361	1.21436	1.21436	0.00278721	1.48069	1.48069	2.73664e-07	0.390998	-2.55756	0.0153362	1.35232	1.35232	0.241664	0.873513	-1.1448	0.461023	1.08764	1.08764	0.468573	1.08608	1.08608	0.0240875	1.31929	1.31929	0.468573	0.920741	-1.08608	0.0240875	0.757981
1695	AT1G17260	belongs to H+-APTase gene family, involved in proanthocyanidin biosynthesis, disturbs the vacuolar biogenesis and acidification process	Autoinhibited H(+)-ATPase isoform 10 (AHA10)	0.885642	0.000230916	0.000267457	2.06405	2.06405	0.408728	0.876124	-1.14139	0.16421	0.796714	-1.25516	0.00105048	1.86302	1.86302	0.151616	1.26455	1.26455	0.151616	0.790796	-1.26455	0.0346476	1.43315	1.43315	0.00157888	1.80769	1.80769	0.402171	0.874459	-1.14356	0.361081	1.15785	1.15785	0.285224	1.18809	1.18809	0.32014	0.852198	-1.17344	0.00270472	1.73728	1.73728	0.32014	1.17344	1.17344	0.00270472	0.575613
1824	AT1G18510	Member of TETRASPANIN family	TETRASPANIN 16 (TET16)	0.0893917	0.0721455	0.00589078	1.30303	1.30303	0.893792	1.01138	1.01138	0.293213	1.09487	1.09487	0.102507	1.15539	1.15539	0.209894	1.1151	1.1151	0.209894	0.89678	-1.1151	0.879717	0.987259	-1.01291	0.0395673	1.20548	1.20548	0.0419493	1.20247	1.20247	0.0573916	0.843031	-1.1862	0.116376	1.14848	1.14848	0.153949	0.882662	-1.13294	0.149536	1.13457	1.13457	0.153949	1.13294	1.13294	0.149536	0.881388
1863	AT1G18910	protein binding / zinc ion binding; FUNCTIONS IN: protein binding, zinc ion binding; EXPRESSED IN: 15 plant structures; EXPRESSED DURING: 7 growth stages; CONTAINS InterPro DOMAIN/s: Zinc finger, CTCHY-type (InterPro:IPR017921), Zinc finger, CHY-type (InterPro:IPR008913), Zinc finger, RING-type (InterPro:IPR001841), Zinc finger, RING/FYVE/PHD-type (InterPro:IPR013083), Haemerythrin/HHE cation-bin…		0.539095	0.0283958	0.00321083	1.41972	1.41972	0.983758	1.0021	1.0021	0.302908	1.11378	1.11378	0.0526932	1.23592	1.23592	0.196149	1.14631	1.14631	0.196149	0.872365	-1.14631	0.0446963	1.24669	1.24669	0.829121	1.02246	1.02246	0.282107	1.11927	1.11927	0.474792	1.07691	1.07691	0.0922403	1.19877	1.19877	0.957513	1.00549	1.00549	0.114138	1.18432	1.18432	0.957513	0.994537	-1.00549	0.114138	0.84437
1875	AT1G19025	DNA cross-link repair protein-related; FUNCTIONS IN: molecular_function unknown; INVOLVED IN: biological_process unknown; LOCATED IN: cellular_component unknown; EXPRESSED IN: 13 plant structures; EXPRESSED DURING: 4 anthesis, petal differentiation and expansion stage, LP.12 twelve leaves visible; CONTAINS InterPro DOMAIN/s: DNA repair metallo-beta-lactamase (InterPro:IPR011084); BEST Arabidopsis…		0.31897	2.58119e-05	0.00019411	2.26059	2.26059	0.232982	0.810262	-1.23417	0.198655	1.25558	1.25558	9.3181e-05	2.4045	2.4045	0.393994	1.1603	1.1603	0.393994	0.861847	-1.1603	0.0390559	1.46444	1.46444	0.241255	1.22943	1.22943	0.554539	0.902619	-1.10789	0.907622	0.98019	-1.02021	0.281499	0.827646	-1.20825	0.699487	1.06898	1.06898	2.15492e-05	2.73134	2.73134	0.699487	0.93547	-1.06898	2.15492e-05	0.36612
1876	AT1G19030	transposable element gene; similar to unknown protein [Arabidopsis thaliana] (TAIR:AT5G13655.1); similar to putative AP endonuclease/reverse transcriptase [Brassica napus] (GB:AAM82604.1); contains domain NON-LTR RETROELEMENT REVERSE TRANSCRIPTASE RELATED (PTHR19446:SF34); contains domain REVERSE TRANSCRIPTASES (PTHR19446)		0.788919	0.00173799	0.005517	1.38951	1.38951	0.113058	0.841925	-1.18775	0.0162345	0.759076	-1.31739	0.060367	1.23046	1.23046	0.0113206	1.34128	1.34128	0.0113206	0.745557	-1.34128	0.315693	1.11216	1.11216	0.000175431	1.64592	1.64592	0.425772	0.919544	-1.0875	0.814178	1.02483	1.02483	0.819416	0.976463	-1.0241	0.733668	0.965088	-1.03617	0.00338315	1.423	1.423	0.733668	1.03617	1.03617	0.00338315	0.702739
1894	AT1G19210	encodes a member of the DREB subfamily A-5 of ERF/AP2 transcription factor family. The protein contains one AP2 domain. There are 15 members in this subfamily including RAP2.1, RAP2.9 and RAP2.10.		0.573848	7.98439e-08	0.00089763	2.05037	2.05037	0.500454	1.12945	1.12945	0.00663572	1.73399	1.73399	0.000431099	2.18159	2.18159	0.313492	0.832137	-1.20173	0.313492	1.20173	1.20173	2.96498e-07	4.4009	4.4009	1.39645e-06	0.268686	-3.72182	0.135967	1.31947	1.31947	0.371758	0.850215	-1.17617	0.608212	1.09673	1.09673	0.899603	1.02289	1.02289	0.00270327	1.86954	1.86954	0.899603	0.977621	-1.02289	0.00270327	0.534891
1973	AT1G19960	FUNCTIONS IN: molecular_function unknown; INVOLVED IN: biological_process unknown; LOCATED IN: cellular_component unknown; EXPRESSED IN: 21 plant structures; EXPRESSED DURING: 13 growth stages; BEST Arabidopsis thaliana protein match is: transmembrane receptor (TAIR:AT2G32140.1); Has 41 Blast hits to 41 proteins in 16 species: Archae - 0; Bacteria - 2; Metazoa - 25; Fungi - 0; Plants - 9; Viruses…		0.012544	8.14238e-06	7.47302e-05	2.38425	2.38425	0.596446	1.09298	1.09298	0.00524585	1.70129	1.70129	8.17118e-06	2.88566	2.88566	0.108452	0.755952	-1.32284	0.108452	1.32284	1.32284	0.00888542	1.63229	1.63229	0.367864	0.858566	-1.16473	0.244741	1.21985	1.21985	0.38503	1.15832	1.15832	0.358192	1.16845	1.16845	0.265172	1.20927	1.20927	0.000512987	2.04051	2.04051	0.265172	0.826947	-1.20927	0.000512987	0.490072
2006	AT1G20320	NLI interacting factor (NIF) family protein; FUNCTIONS IN: phosphoprotein phosphatase activity; INVOLVED IN: biological_process unknown; LOCATED IN: nucleus; CONTAINS InterPro DOMAIN/s: FCP1-like phosphatase, phosphatase domain (InterPro:IPR011947), NLI interacting factor (InterPro:IPR004274); BEST Arabidopsis thaliana protein match is: NLI interacting factor (NIF) family protein (TAIR:AT5G54210.…		0.664808	0.000424685	0.000125704	2.64801	2.64801	0.650068	0.914218	-1.09383	0.545875	1.12716	1.12716	0.000386727	2.3801	2.3801	0.326513	1.21695	1.21695	0.326513	0.821724	-1.21695	0.0665067	1.46519	1.46519	0.0270361	1.60339	1.60339	0.948786	1.01274	1.01274	0.337275	1.21155	1.21155	0.136654	1.35526	1.35526	0.615222	0.905343	-1.10455	0.00327365	1.95387	1.95387	0.615222	1.10455	1.10455	0.00327365	0.511805
2077	AT1G20990	DC1 domain-containing protein; LOCATED IN: chloroplast; CONTAINS InterPro DOMAIN/s: DC1 (InterPro:IPR004146), C1-like (InterPro:IPR011424); BEST Arabidopsis thaliana protein match is: unknown protein (TAIR:AT2G16050.1); Has 1278 Blast hits to 551 proteins in 25 species: Archae - 0; Bacteria - 2; Metazoa - 13; Fungi - 0; Plants - 1255; Viruses - 0; Other Eukaryotes - 8 (source: NCBI BLink).		0.0847953	2.80334e-08	0.000808355	1.43062	1.43062	0.0754729	1.17984	1.17984	6.17405e-07	1.99416	1.99416	0.00959347	1.29154	1.29154	0.478702	0.938846	-1.06514	0.478702	1.06514	1.06514	0.165398	1.1348	1.1348	7.6062e-05	0.632186	-1.58181	0.0480027	0.830048	-1.20475	0.184409	1.12826	1.12826	0.121288	1.15298	1.15298	0.0294829	0.81225	-1.23115	0.0246437	1.2408	1.2408	0.0294829	1.23115	1.23115	0.0246437	0.805934
2092	AT1G21140	nodulin, putative; INVOLVED IN: biological_process unknown; EXPRESSED IN: 14 plant structures; EXPRESSED DURING: LP.06 six leaves visible, 4 anthesis, petal differentiation and expansion stage, LP.08 eight leaves visible; CONTAINS InterPro DOMAIN/s: Protein of unknown function DUF125, transmembrane (InterPro:IPR008217); BEST Arabidopsis thaliana protein match is: nodulin, putative (TAIR:AT3G43630…		0.130495	8.3808e-06	8.88693e-05	1.72652	1.72652	0.076872	1.22002	1.22002	0.000751577	1.54735	1.54735	6.77753e-05	1.75147	1.75147	0.0596116	0.807985	-1.23765	0.0596116	1.23765	1.23765	0.00337373	1.43565	1.43565	0.029106	0.777205	-1.28666	0.00524282	1.40441	1.40441	0.923501	1.01031	1.01031	0.318839	1.11427	1.11427	0.0353759	1.27338	1.27338	0.000731452	1.54946	1.54946	0.0353759	0.785309	-1.27338	0.000731452	0.645386
2098	AT1G21210	cell wall-associated ser/thr kinase involved in cell elongation and lateral root development	wall associated kinase 4 (WAK4)	0.246347	0.000130804	7.37454e-05	2.47041	2.47041	0.507062	1.1231	1.1231	0.242455	1.23076	1.23076	9.96234e-05	2.40742	2.40742	0.604979	0.91369	-1.09446	0.604979	1.09446	1.09446	0.878434	1.02694	1.02694	0.00122744	1.95456	1.95456	0.11347	1.33169	1.33169	0.0228002	1.53858	1.53858	0.0960765	1.35322	1.35322	0.0275197	1.51409	1.51409	0.00284995	1.82558	1.82558	0.0275197	0.660462	-1.51409	0.00284995	0.547772
2100	AT1G21230	encodes a wall-associated kinase	WALL ASSOCIATED KINASE 5 (WAK5)	0.914888	6.84692e-07	1.87306e-05	5.97114	5.97114	0.386356	1.30407	1.30407	0.158419	0.643346	-1.55437	2.37244e-06	8.38711	8.38711	0.0592971	0.545937	-1.83171	0.0592971	1.83171	1.83171	0.164511	1.54389	1.54389	1.7944e-05	6.0117	6.0117	0.21939	1.46385	1.46385	0.170639	1.53373	1.53373	0.960841	1.01498	1.01498	0.0170098	2.21201	2.21201	2.05863e-05	5.88302	5.88302	0.0170098	0.452077	-2.21201	2.05863e-05	0.169981
2102	AT1G21245	wall-associated kinase-related; FUNCTIONS IN: protein kinase activity, ATP binding; INVOLVED IN: protein amino acid phosphorylation; LOCATED IN: cellular_component unknown; CONTAINS InterPro DOMAIN/s: Protein kinase, core (InterPro:IPR000719), Protein kinase-like (InterPro:IPR011009); BEST Arabidopsis thaliana protein match is: WAK3 (wall associated kinase 3); kinase/ protein serine/threonine kin…		0.557704	0.0296276	0.00361079	1.36451	1.36451	0.446533	0.931271	-1.0738	0.951375	0.994364	-1.00567	0.059045	1.20375	1.20375	0.0467977	1.21721	1.21721	0.0467977	0.821552	-1.21721	0.188336	1.13358	1.13358	0.0525172	1.21055	1.21055	0.188205	1.13362	1.13362	0.702884	1.03607	1.03607	0.32023	1.09812	1.09812	0.471735	1.06956	1.06956	0.0300563	1.2426	1.2426	0.471735	0.93496	-1.06956	0.0300563	0.804767
2117	AT1G21360	glycolipid transfer protein 2 (GLTP2); FUNCTIONS IN: glycolipid transporter activity, glycolipid binding; INVOLVED IN: glycolipid transport; LOCATED IN: cytoplasm; CONTAINS InterPro DOMAIN/s: Glycolipid transfer protein, GLTP (InterPro:IPR014830); BEST Arabidopsis thaliana protein match is: glycolipid transfer protein-related (TAIR:AT3G21260.3); Has 32 Blast hits to 26 proteins in 5 species: Arch…	glycolipid transfer protein 2 (GLTP2)	0.353416	2.96782e-08	0.00823445	1.3579	1.3579	0.0253206	1.28449	1.28449	1.37279e-07	2.46573	2.46573	0.0291303	1.27537	1.27537	0.0830489	0.828894	-1.20643	0.0830489	1.20643	1.20643	0.0702235	1.21764	1.21764	7.47698e-07	0.452276	-2.21104	0.982891	0.997791	-1.00221	0.186567	1.15036	1.15036	0.337272	1.10563	1.10563	0.71698	1.03816	1.03816	0.0599077	1.22817	1.22817	0.71698	0.96324	-1.03816	0.0599077	0.814218
2225	AT1G22420	hydroxyproline-rich glycoprotein family protein; FUNCTIONS IN: molecular_function unknown; INVOLVED IN: biological_process unknown; LOCATED IN: cellular_component unknown; Has 5216 Blast hits to 3542 proteins in 362 species: Archae - 14; Bacteria - 378; Metazoa - 2513; Fungi - 666; Plants - 731; Viruses - 191; Other Eukaryotes - 723 (source: NCBI BLink).		0.405809	0.00239408	0.000218637	1.68029	1.68029	0.536588	0.933288	-1.07148	0.444203	1.08955	1.08955	0.0209823	1.32291	1.32291	0.0123468	1.36093	1.36093	0.0123468	0.73479	-1.36093	0.327998	1.11661	1.11661	0.00933666	1.38113	1.38113	0.604827	1.0594	1.0594	0.0313055	1.29434	1.29434	0.157234	1.17613	1.17613	0.179454	1.16588	1.16588	0.00488291	1.42865	1.42865	0.179454	0.857723	-1.16588	0.00488291	0.699959
2250	AT1G22670	protease-associated zinc finger (C3HC4-type RING finger) family protein; FUNCTIONS IN: peptidase activity, protein binding, zinc ion binding; LOCATED IN: endomembrane system; CONTAINS InterPro DOMAIN/s: Protease-associated PA (InterPro:IPR003137), Zinc finger, RING-type (InterPro:IPR001841), Zinc finger, RING/FYVE/PHD-type (InterPro:IPR013083); BEST Arabidopsis thaliana protein match is: protease…		0.147365	0.010243	0.0135246	1.37732	1.37732	0.176864	0.849591	-1.17704	0.0397824	0.772425	-1.29462	0.504709	1.08192	1.08192	0.0029311	1.49841	1.49841	0.0029311	0.667375	-1.49841	0.0266789	1.32519	1.32519	0.0204471	1.34555	1.34555	0.877079	0.982031	-1.0183	0.817548	0.973305	-1.02743	0.337296	0.892147	-1.12089	0.558543	1.07136	1.07136	0.00169675	1.54383	1.54383	0.558543	0.933389	-1.07136	0.00169675	0.647741
2361	AT1G23760	Encodes aromatic rich glycoprotein JP630.	(JP630)	0.00458743	0.000806098	0.000478275	1.56454	1.56454	0.76133	1.03217	1.03217	0.330181	0.9022	-1.1084	0.00329868	1.424	1.424	0.55077	1.06445	1.06445	0.55077	0.939453	-1.06445	0.0370451	1.26251	1.26251	0.00691771	1.37357	1.37357	0.24562	1.13147	1.13147	0.079317	1.21172	1.21172	0.115224	1.18613	1.18613	0.176665	1.15587	1.15587	0.0157079	1.31903	1.31903	0.176665	0.865149	-1.15587	0.0157079	0.758135
2366	AT1G23810	paired amphipathic helix repeat-containing protein; FUNCTIONS IN: molecular_function unknown; INVOLVED IN: regulation of transcription, DNA-dependent; LOCATED IN: nucleus; CONTAINS InterPro DOMAIN/s: Paired amphipathic helix (InterPro:IPR003822); BEST Arabidopsis thaliana protein match is: paired amphipathic helix repeat-containing protein (TAIR:AT1G24250.1); Has 537 Blast hits to 378 proteins in…		0.905622	0.0142712	0.000831714	1.60031	1.60031	0.607356	1.06191	1.06191	0.531477	1.07606	1.07606	0.102429	1.21962	1.21962	0.0834465	1.23563	1.23563	0.0834465	0.809302	-1.23563	0.775988	1.03372	1.03372	0.00589392	1.43868	1.43868	0.79344	1.03098	1.03098	0.0319835	1.30896	1.30896	0.148099	1.19025	1.19025	0.289385	1.13381	1.13381	0.0200171	1.34451	1.34451	0.289385	0.881981	-1.13381	0.0200171	0.743764
2370	AT1G23850	unknown protein; FUNCTIONS IN: molecular_function unknown; INVOLVED IN: biological_process unknown; LOCATED IN: cellular_component unknown; EXPRESSED IN: 18 plant structures; EXPRESSED DURING: 9 growth stages; BEST Arabidopsis thaliana protein match is: unknown protein (TAIR:AT1G23840.1); Has 23 Blast hits to 20 proteins in 2 species: Archae - 0; Bacteria - 0; Metazoa - 0; Fungi - 0; Plants - 23;…		0.0417674	3.12965e-06	0.00142258	1.50382	1.50382	0.964414	1.00482	1.00482	0.000179895	0.598362	-1.67123	0.00621046	1.39642	1.39642	0.522759	1.07175	1.07175	0.522759	0.933054	-1.07175	0.0105849	1.3591	1.3591	2.72547e-05	1.84918	1.84918	0.0698441	1.22879	1.22879	0.222839	1.14396	1.14396	0.209806	1.14862	1.14862	0.0749841	1.2238	1.2238	0.0217989	1.30924	1.30924	0.0749841	0.817128	-1.2238	0.0217989	0.7638
2421	AT1G24320	alpha-glucosidase, putative; FUNCTIONS IN: mannosyl-oligosaccharide glucosidase activity, alpha-glucosidase activity, catalytic activity; INVOLVED IN: oligosaccharide metabolic process; LOCATED IN: cellular_component unknown; EXPRESSED IN: 6 plant structures; EXPRESSED DURING: F mature embryo stage, petal differentiation and expansion stage, D bilateral stage; CONTAINS InterPro DOMAIN/s: Glycosid…		0.0800993	0.000867988	0.000296778	1.4001	1.4001	0.602011	0.96181	-1.03971	0.107077	0.882531	-1.1331	0.290408	1.08331	1.08331	0.000954867	1.34374	1.34374	0.000954867	0.74419	-1.34374	0.12144	1.12717	1.12717	0.000256064	1.40748	1.40748	0.448633	0.944736	-1.0585	0.122229	1.12686	1.12686	0.279385	1.0854	1.0854	0.794733	0.980824	-1.01955	0.00310007	1.28994	1.28994	0.794733	1.01955	1.01955	0.00310007	0.775228
2568	AT1G26660	c-myc binding protein, putative / prefoldin, putative; FUNCTIONS IN: unfolded protein binding; INVOLVED IN: protein folding; LOCATED IN: prefoldin complex; EXPRESSED IN: 21 plant structures; EXPRESSED DURING: 9 growth stages; CONTAINS InterPro DOMAIN/s: Prefoldin alpha-like (InterPro:IPR004127), Prefoldin (InterPro:IPR009053); Has 263 Blast hits to 263 proteins in 87 species: Archae - 12; Bacteri…		0.0215496	0.0350387	0.00937761	1.3724	1.3724	0.24794	1.13724	1.13724	0.145064	1.17857	1.17857	0.0226534	1.31057	1.31057	0.452912	0.920805	-1.08601	0.452912	1.08601	1.08601	0.164171	1.16926	1.16926	0.969884	0.995896	-1.00412	0.498738	1.07706	1.07706	0.211606	1.14976	1.14976	0.152295	1.17492	1.17492	0.630556	1.05399	1.05399	0.166767	1.16808	1.16808	0.630556	0.948772	-1.05399	0.166767	0.856109
2589	AT1G26810	Encodes a protein with &#946;1,3-galactosyltransferase activity involved in the biosynthesis of the Lewis a epitope of certain glycoproteins.	GALACTOSYLTRANSFERASE1 (GALT1)	0.450636	0.000919337	0.0102052	1.30264	1.30264	0.933542	1.00772	1.00772	0.934734	0.992473	-1.00758	0.00205122	1.39613	1.39613	0.409005	0.925882	-1.08005	0.409005	1.08005	1.08005	0.0170303	1.27356	1.27356	0.744403	1.03059	1.03059	0.950277	0.994263	-1.00577	0.481193	0.936597	-1.0677	0.288474	0.90509	-1.10486	0.758018	1.02887	1.02887	0.00101278	1.43923	1.43923	0.758018	0.971936	-1.02887	0.00101278	0.694815
2618	AT1G27110	binding; FUNCTIONS IN: binding; INVOLVED IN: biological_process unknown; LOCATED IN: cellular_component unknown; CONTAINS InterPro DOMAIN/s: Tetratricopeptide-like helical (InterPro:IPR011990); BEST Arabidopsis thaliana protein match is: binding (TAIR:AT1G27150.1); Has 356 Blast hits to 352 proteins in 93 species: Archae - 14; Bacteria - 129; Metazoa - 78; Fungi - 0; Plants - 19; Viruses - 0; Oth…		0.497494	0.000171128	0.00311357	1.53239	1.53239	0.036483	0.75562	-1.32342	0.00740755	0.686426	-1.45682	0.0108142	1.4247	1.4247	0.0109745	1.42345	1.42345	0.0109745	0.702516	-1.42345	0.00339153	1.52479	1.52479	0.00680539	1.46408	1.46408	0.955735	1.00695	1.00695	0.0417403	1.31226	1.31226	0.140349	1.20982	1.20982	0.482861	1.09221	1.09221	0.0721726	1.26663	1.26663	0.482861	0.915577	-1.09221	0.0721726	0.789499
2682	AT1G27710	glycine-rich protein; FUNCTIONS IN: molecular_function unknown; INVOLVED IN: biological_process unknown; LOCATED IN: endomembrane system; Has 111357 Blast hits to 28254 proteins in 1618 species: Archae - 161; Bacteria - 35687; Metazoa - 37412; Fungi - 6791; Plants - 10652; Viruses - 1325; Other Eukaryotes - 19329 (source: NCBI BLink).		0.728032	0.000646706	3.93348e-05	2.01683	2.01683	0.694894	1.05124	1.05124	0.420911	1.10889	1.10889	0.0150202	1.40607	1.40607	0.0244591	1.36446	1.36446	0.0244591	0.732889	-1.36446	0.80327	1.0322	1.0322	0.000343373	1.76205	1.76205	0.87732	1.01982	1.01982	0.456851	1.1001	1.1001	0.689515	1.05222	1.05222	0.615286	1.06623	1.06623	8.76062e-05	1.91673	1.91673	0.615286	0.937887	-1.06623	8.76062e-05	0.521721
2683	AT1G27720	TBP-ASSOCIATED FACTOR 4B (TAF4B); FUNCTIONS IN: transcription initiation factor activity; INVOLVED IN: transcription initiation; LOCATED IN: transcription factor TFIID complex; EXPRESSED IN: 6 plant structures; EXPRESSED DURING: L mature pollen stage, M germinated pollen stage; CONTAINS InterPro DOMAIN/s: Transcription initiation factor TFIID component TAF4 (InterPro:IPR007900); BEST Arabidopsis …	TBP-ASSOCIATED FACTOR 4b (TAF4b)	0.343143	0.000845808	0.00626395	1.67626	1.67626	0.371676	0.859866	-1.16297	0.0819567	1.35647	1.35647	0.0267218	1.49293	1.49293	0.123856	1.30578	1.30578	0.123856	0.765823	-1.30578	0.169893	1.2663	1.2663	0.883679	0.975876	-1.02472	0.0728751	0.729515	-1.37077	0.0811847	1.35762	1.35762	0.124993	1.30465	1.30465	0.112834	0.759132	-1.31729	0.146592	1.28483	1.28483	0.112834	1.31729	1.31729	0.146592	0.778313
2694	AT1G27820	CCR4-NOT transcription complex protein, putative; FUNCTIONS IN: ribonuclease activity, nucleic acid binding; INVOLVED IN: RNA modification; LOCATED IN: nucleus; EXPRESSED IN: sperm cell; CONTAINS InterPro DOMAIN/s: Ribonuclease CAF1 (InterPro:IPR006941), Polynucleotidyl transferase, Ribonuclease H fold (InterPro:IPR012337); BEST Arabidopsis thaliana protein match is: CCR4-NOT transcription comple…		0.0569893	6.48118e-05	0.00219513	1.84873	1.84873	0.945143	0.988276	-1.01186	0.076291	0.726331	-1.37678	0.000178608	2.26529	2.26529	0.273307	0.825794	-1.21096	0.273307	1.21096	1.21096	0.000432014	2.10684	2.10684	0.279031	1.20811	1.20811	0.795351	1.0455	1.0455	0.00267414	1.81981	1.81981	0.284613	1.20538	1.20538	0.0156027	1.57844	1.57844	0.0220632	1.53373	1.53373	0.0156027	0.633537	-1.57844	0.0220632	0.652004
2698	AT1G27870	nucleic acid binding; FUNCTIONS IN: nucleic acid binding; INVOLVED IN: biological_process unknown; LOCATED IN: cellular_component unknown; CONTAINS InterPro DOMAIN/s: Polynucleotidyl transferase, Ribonuclease H fold (InterPro:IPR012337), RNA-directed DNA polymerase (reverse transcriptase), related (InterPro:IPR015706); BEST Arabidopsis thaliana protein match is: glycoside hydrolase family 28 prot…		0.39765	0.00534651	0.00188698	1.55453	1.55453	0.84767	0.977074	-1.02346	0.00519053	1.46846	1.46846	0.159988	1.19132	1.19132	0.0269525	1.3355	1.3355	0.0269525	0.748783	-1.3355	0.545572	1.07612	1.07612	0.891922	0.983734	-1.01654	0.136262	1.20486	1.20486	0.889458	1.01692	1.01692	0.244355	1.1544	1.1544	0.622957	1.06137	1.06137	0.0234352	1.34661	1.34661	0.622957	0.942181	-1.06137	0.0234352	0.742607
2751	AT1G28360	encodes a member of the ERF (ethylene response factor) subfamily B-1 of ERF/AP2 transcription factor family (ERF12). The protein contains one AP2 domain. There are 15 members in this subfamily including ATERF-3, ATERF-4, ATERF-7, and leafy petiole.	ERF DOMAIN PROTEIN 12 (ERF12)	0.524838	4.23626e-07	6.48105e-06	1.66609	1.66609	0.540136	1.04986	1.04986	0.0849866	0.866989	-1.15342	3.96773e-06	1.7019	1.7019	0.381694	0.932464	-1.07243	0.381694	1.07243	1.07243	7.69937e-06	1.65388	1.65388	0.0714169	1.16194	1.16194	0.0749405	1.15959	1.15959	0.00753011	1.26822	1.26822	0.601757	1.04225	1.04225	0.000420898	1.411	1.411	1.73448e-05	1.59855	1.59855	0.000420898	0.70872	-1.411	1.73448e-05	0.625567
2805	AT1G29100	copper-binding family protein; FUNCTIONS IN: copper ion binding, metal ion binding; INVOLVED IN: copper ion transport, metal ion transport; CONTAINS InterPro DOMAIN/s: Heavy metal transport/detoxification protein (InterPro:IPR006121); BEST Arabidopsis thaliana protein match is: copper-binding family protein (TAIR:AT1G06330.1); Has 500 Blast hits to 488 proteins in 34 species: Archae - 0; Bacteria…		0.100282	0.00565268	0.000413998	2.25654	2.25654	0.545002	1.12011	1.12011	0.852596	1.03524	1.03524	0.155798	1.31415	1.31415	0.0332697	1.53298	1.53298	0.0332697	0.652324	-1.53298	0.225873	1.25989	1.25989	0.00868031	1.73009	1.73009	0.0328194	1.53492	1.53492	0.262361	1.23749	1.23749	0.132139	1.33779	1.33779	0.0740551	1.41984	1.41984	0.0115688	1.68676	1.68676	0.0740551	0.704306	-1.41984	0.0115688	0.592852
2896	AT1G29965	60S ribosomal protein L18A (RPL18aA); FUNCTIONS IN: structural constituent of ribosome; INVOLVED IN: translation, ribosome biogenesis; LOCATED IN: cytosolic large ribosomal subunit, ribosome; CONTAINS InterPro DOMAIN/s: Ribosomal protein L18ae (InterPro:IPR002670); BEST Arabidopsis thaliana protein match is: RPL18AA (60S RIBOSOMAL PROTEIN L18A-1); structural constituent of ribosome (TAIR:AT1G2997…		0.075181	0.000145017	0.000178367	1.64042	1.64042	0.321029	0.900709	-1.11024	0.234261	0.881419	-1.13453	0.000218615	1.62379	1.62379	0.277645	1.12161	1.12161	0.277645	0.891578	-1.12161	0.0430533	1.25157	1.25157	0.00131273	1.48703	1.48703	0.834601	1.02191	1.02191	0.513269	1.07066	1.07066	0.717762	0.963128	-1.03828	0.229712	1.136	1.136	8.50455e-05	1.70322	1.70322	0.229712	0.88028	-1.136	8.50455e-05	0.587122
2914	AT1G30135	JASMONATE-ZIM-DOMAIN PROTEIN 8 (JAZ8); FUNCTIONS IN: molecular_function unknown; INVOLVED IN: biological_process unknown; LOCATED IN: cellular_component unknown; EXPRESSED IN: 19 plant structures; EXPRESSED DURING: 8 growth stages; CONTAINS InterPro DOMAIN/s: Tify (InterPro:IPR010399), CCT domain-like (InterPro:IPR018467); BEST Arabidopsis thaliana protein match is: JAZ7 (JASMONATE-ZIM-DOMAIN PRO…	JASMONATE-ZIM-DOMAIN PROTEIN 8 (JAZ8)	0.808557	0.00641614	0.00176651	1.82087	1.82087	0.742686	0.947946	-1.05491	0.622688	0.922845	-1.08361	0.509822	1.11393	1.11393	0.00362319	1.72441	1.72441	0.00362319	0.57991	-1.72441	0.313374	0.84655	-1.18127	7.36192e-05	2.33076	2.33076	0.362775	1.16174	1.16174	0.920057	1.01645	1.01645	0.592851	1.09124	1.09124	0.628601	1.08212	1.08212	0.00558566	1.66862	1.66862	0.628601	0.924112	-1.08212	0.00558566	0.599297
2985	AT1G30800	FUNCTIONS IN: molecular_function unknown; LOCATED IN: anchored to membrane; EXPRESSED IN: flower; EXPRESSED DURING: petal differentiation and expansion stage; CONTAINS InterPro DOMAIN/s: FAS1 domain (InterPro:IPR000782); BEST Arabidopsis thaliana protein match is: unknown protein (TAIR:AT4G29980.1); Has 38 Blast hits to 38 proteins in 5 species: Archae - 0; Bacteria - 0; Metazoa - 0; Fungi - 0; P…		0.362814	2.06926e-06	9.26983e-07	6.85004	6.85004	0.317179	1.29494	1.29494	0.539278	0.854668	-1.17004	0.000203399	3.31088	3.31088	0.0796211	1.59771	1.59771	0.0796211	0.625894	-1.59771	0.0375222	1.76431	1.76431	1.69724e-05	4.54277	4.54277	0.417507	0.811933	-1.23163	0.00510746	2.25133	2.25133	0.0635652	1.64703	1.64703	0.682715	1.10984	1.10984	3.3251e-05	4.15903	4.15903	0.682715	0.901034	-1.10984	3.3251e-05	0.240441
3013	AT1G30990	major latex protein-related / MLP-related; FUNCTIONS IN: molecular_function unknown; INVOLVED IN: response to biotic stimulus, defense response; LOCATED IN: cellular_component unknown; EXPRESSED IN: sperm cell, root; CONTAINS InterPro DOMAIN/s: Bet v I allergen (InterPro:IPR000916); BEST Arabidopsis thaliana protein match is: major latex protein-related / MLP-related (TAIR:AT1G14960.1); Has 208 B…		0.337654	0.0330608	0.0140421	1.42592	1.42592	0.53477	0.921585	-1.08509	0.264441	1.16051	1.16051	0.0261506	1.37081	1.37081	0.360892	1.1287	1.1287	0.360892	0.885972	-1.1287	0.136357	1.22369	1.22369	0.975103	1.00409	1.00409	0.938433	0.989951	-1.01015	0.376447	1.12423	1.12423	0.414433	1.11388	1.11388	0.994825	0.999152	-1.00085	0.0730416	1.28014	1.28014	0.994825	1.00085	1.00085	0.0730416	0.781167
3225	AT1G32970	subtilase family protein; FUNCTIONS IN: identical protein binding, serine-type endopeptidase activity; INVOLVED IN: proteolysis, negative regulation of catalytic activity; LOCATED IN: endomembrane system; EXPRESSED IN: root; CONTAINS InterPro DOMAIN/s: Protease-associated PA (InterPro:IPR003137), Peptidase S8 and S53, subtilisin, kexin, sedolisin (InterPro:IPR000209), Peptidase S8, subtilisin-rel…		0.691341	4.39354e-05	0.0138745	2.14197	2.14197	0.662661	0.884655	-1.13038	0.000421628	0.294903	-3.39094	0.0167132	2.08902	2.08902	0.599849	1.15903	1.15903	0.599849	0.862787	-1.15903	0.226037	1.4151	1.4151	2.10805e-05	5.13269	5.13269	0.742878	1.09641	1.09641	0.155267	0.662796	-1.50876	0.416756	0.794636	-1.25844	0.750033	0.914499	-1.09349	0.00241917	2.69553	2.69553	0.750033	1.09349	1.09349	0.00241917	0.370984
3246	AT1G33160	pseudogene, similar to actin, blastp match of 74% identity and 8.3e-48 P-value to GP|9965319|gb|AAG10041.1|AF288226_1|AF288226 actin {Setaria italica}		0.66494	5.75691e-07	6.27741e-08	3.11404	3.11404	0.896079	0.984123	-1.01613	0.727071	0.958066	-1.04377	0.00407455	1.49767	1.49767	1.2671e-05	2.1128	2.1128	1.2671e-05	0.473307	-2.1128	0.496863	1.08747	1.08747	1.03566e-07	2.98891	2.98891	0.609996	0.939182	-1.06476	0.131825	1.2111	1.2111	0.557052	1.07501	1.07501	0.64606	1.05807	1.05807	1.53159e-07	2.89674	2.89674	0.64606	0.945116	-1.05807	1.53159e-07	0.345216
3327	AT1G33960	Identified as a gene that is induced by avirulence gene avrRpt2 and RPS2 after infection with Pseudomonas syringae pv maculicola strain ES4326 carrying avrRpt2	AVRRPT2-INDUCED GENE 1 (AIG1)	0.873737	0.000710363	0.00330412	2.63327	2.63327	0.715909	1.10961	1.10961	0.764312	1.0894	1.0894	0.00653396	2.40438	2.40438	0.963427	0.987008	-1.01316	0.963427	1.01316	1.01316	0.0417829	1.86139	1.86139	0.365912	1.29858	1.29858	0.000727156	3.22177	3.22177	0.814096	1.06942	1.06942	0.554976	1.18447	1.18447	0.0015629	2.90884	2.90884	0.0116891	2.22316	2.22316	0.0015629	0.34378	-2.90884	0.0116891	0.449811
3337	AT1G34050	ankyrin repeat family protein; FUNCTIONS IN: protein binding; INVOLVED IN: biological_process unknown; LOCATED IN: cellular_component unknown; CONTAINS InterPro DOMAIN/s: Ankyrin (InterPro:IPR002110); BEST Arabidopsis thaliana protein match is: ankyrin repeat family protein (TAIR:AT5G54710.1); Has 17720 Blast hits to 9272 proteins in 363 species: Archae - 14; Bacteria - 889; Metazoa - 10920; Fung…		0.381521	0.0277869	0.00252537	1.4979	1.4979	0.700913	0.956772	-1.04518	0.56855	1.068	1.068	0.538296	1.07365	1.07365	0.00417231	1.45818	1.45818	0.00417231	0.685786	-1.45818	0.247783	0.873236	-1.14517	0.000688383	1.60613	1.60613	0.800181	1.02951	1.02951	0.474097	1.08637	1.08637	0.793908	1.03047	1.03047	0.479024	1.08535	1.08535	0.00442414	1.45361	1.45361	0.479024	0.921358	-1.08535	0.00442414	0.687944
3368	AT1G34315	unknown protein; FUNCTIONS IN: molecular_function unknown; INVOLVED IN: biological_process unknown; LOCATED IN: endomembrane system; BEST Arabidopsis thaliana protein match is: unknown protein (TAIR:AT3G43870.1); Has 4 Blast hits to 4 proteins in 1 species: Archae - 0; Bacteria - 0; Metazoa - 0; Fungi - 0; Plants - 4; Viruses - 0; Other Eukaryotes - 0 (source: NCBI BLink).		0.197901	9.81287e-07	3.55326e-06	1.77518	1.77518	0.0373428	1.20776	1.20776	0.0239477	0.81272	-1.23044	0.000731638	1.41366	1.41366	0.645706	1.03972	1.03972	0.645706	0.961794	-1.03972	2.34043e-05	1.63	1.63	0.00283743	1.34003	1.34003	0.0610103	1.18238	1.18238	0.00709375	1.29241	1.29241	0.195601	1.11884	1.11884	0.00174825	1.36582	1.36582	4.37418e-05	1.58663	1.58663	0.00174825	0.732161	-1.36582	4.37418e-05	0.630266
3407	AT1G34670	Member of the R2R3 factor gene family.	myb domain protein 93 (AtMYB93)	0.034943	0.0704601	0.0145842	1.30122	1.30122	0.107122	1.1784	1.1784	0.201575	1.13663	1.13663	0.0631634	1.21167	1.21167	0.348581	0.911322	-1.09731	0.348581	1.09731	1.09731	0.732615	0.96712	-1.034	0.0985595	1.18372	1.18372	0.390684	1.08854	1.08854	0.337056	1.09984	1.09984	0.0791849	1.19756	1.19756	0.997734	0.999723	-1.00028	0.400724	1.08656	1.08656	0.997734	1.00028	1.00028	0.400724	0.920337
3500	AT1G35640	transposable element gene		0.553662	0.00559482	0.000814738	2.37787	2.37787	0.594668	0.891945	-1.12115	0.722712	0.926755	-1.07903	0.0167961	1.75453	1.75453	0.0644087	1.51946	1.51946	0.0644087	0.65813	-1.51946	0.0618766	1.52631	1.52631	0.0253418	1.68105	1.68105	0.943086	1.01539	1.01539	0.603251	1.11815	1.11815	0.251284	1.28493	1.28493	0.565009	0.883592	-1.13174	0.00996875	1.85058	1.85058	0.565009	1.13174	1.13174	0.00996875	0.540371
3501	AT1G35645	transposable element gene; Mutator-like transposase family, has a 6.9e-78 P-value blast match to Q9SLM0 /314-478 Pfam PF03108 MuDR family transposase (MuDr-element domain)		0.863154	4.30761e-06	5.08122e-07	2.69633	2.69633	0.663617	1.05609	1.05609	0.237271	1.16324	1.16324	9.57084e-05	1.88695	1.88695	0.0259077	1.35304	1.35304	0.0259077	0.739075	-1.35304	0.189488	1.18385	1.18385	5.28362e-05	1.95797	1.95797	0.990377	0.998492	-1.00151	0.0293738	1.3426	1.3426	0.189964	1.18362	1.18362	0.327025	1.1326	1.1326	5.23821e-06	2.27803	2.27803	0.327025	0.882921	-1.1326	5.23821e-06	0.438975
3531	AT1G35910	trehalose-6-phosphate phosphatase, putative; FUNCTIONS IN: catalytic activity, trehalose-phosphatase activity; INVOLVED IN: trehalose biosynthetic process, metabolic process; EXPRESSED IN: 14 plant structures; EXPRESSED DURING: 4 anthesis, F mature embryo stage, C globular stage, petal differentiation and expansion stage, E expanded cotyledon stage; CONTAINS InterPro DOMAIN/s: HAD-superfamily hyd…		0.100267	2.08558e-08	1.43287e-07	2.19519	2.19519	0.865176	0.98481	-1.01542	0.00366405	0.739644	-1.352	3.07074e-07	2.10123	2.10123	0.515111	1.06083	1.06083	0.515111	0.942656	-1.06083	0.000296435	1.50379	1.50379	9.64064e-07	1.97361	1.97361	0.00811857	1.30734	1.30734	0.125564	1.15418	1.15418	0.0503984	1.20647	1.20647	0.0226745	1.25068	1.25068	4.68802e-06	1.81951	1.81951	0.0226745	0.799565	-1.25068	4.68802e-06	0.549597
3713	AT1G38230	transposable element gene; gypsy-like retrotransposon family (Athila), has a 1.7e-60 P-value blast match to GB:CAA57397 Athila ORF 1 (Arabidopsis thaliana)		0.531512	0.0096033	0.00377706	1.46222	1.46222	0.802906	1.02889	1.02889	0.00797584	1.40498	1.40498	0.948103	1.00745	1.00745	0.00739957	1.41065	1.41065	0.00739957	0.708895	-1.41065	0.887866	1.01621	1.01621	0.834404	1.02414	1.02414	0.501834	1.08018	1.08018	0.971581	0.995947	-1.00407	0.485178	1.08351	1.08351	0.950072	0.992886	-1.00716	0.0167517	1.34952	1.34952	0.950072	1.00716	1.00716	0.0167517	0.741004
3885	AT1G42350	transposable element gene; copia-like retrotransposon family, has a 1.1e-102 P-value blast match to GB:CAA31653 polyprotein (Ty1_Copia-element) (Arabidopsis thaliana)		0.111114	0.0209379	0.00364203	1.60456	1.60456	0.333925	1.14851	1.14851	0.59135	0.926686	-1.07911	0.0929032	1.2819	1.2819	0.544577	1.08985	1.08985	0.544577	0.917559	-1.08985	0.182435	1.21374	1.21374	0.0211276	1.42658	1.42658	0.533153	1.09256	1.09256	0.209255	1.1994	1.1994	0.447541	1.11429	1.11429	0.260464	1.17601	1.17601	0.0184313	1.43998	1.43998	0.260464	0.850329	-1.17601	0.0184313	0.694452
4062	AT1G44020	DC1 domain-containing protein; FUNCTIONS IN: molecular_function unknown; INVOLVED IN: biological_process unknown; LOCATED IN: cellular_component unknown; CONTAINS InterPro DOMAIN/s: DC1 (InterPro:IPR004146), C1-like (InterPro:IPR011424); BEST Arabidopsis thaliana protein match is: DC1 domain-containing protein (TAIR:AT1G44030.1); Has 1145 Blast hits to 473 proteins in 14 species: Archae - 0; Bact…		0.149499	8.40054e-10	1.1375e-09	5.49461	5.49461	0.000499442	1.80855	1.80855	0.0287108	1.38769	1.38769	1.75388e-07	3.28717	3.28717	0.57131	0.924236	-1.08197	0.57131	1.08197	1.08197	0.989615	0.9982	-1.0018	2.36267e-08	3.96667	3.96667	0.322931	1.14916	1.14916	0.504894	1.09745	1.09745	0.169105	1.2169	1.2169	0.796703	1.03635	1.03635	6.65342e-09	4.51524	4.51524	0.796703	0.964923	-1.03635	6.65342e-09	0.221472
4063	AT1G44030	DC1 domain-containing protein; LOCATED IN: chloroplast; EXPRESSED IN: root; CONTAINS InterPro DOMAIN/s: Zinc finger, RING/FYVE/PHD-type (InterPro:IPR013083), DC1 (InterPro:IPR004146), C1-like (InterPro:IPR011424); BEST Arabidopsis thaliana protein match is: DC1 domain-containing protein (TAIR:AT1G44020.1); Has 1188 Blast hits to 476 proteins in 17 species: Archae - 0; Bacteria - 2; Metazoa - 8; F…		0.483733	0.000125021	0.000933015	1.96246	1.96246	0.0128193	1.59438	1.59438	0.616533	0.918459	-1.08878	0.029334	1.48964	1.48964	0.268777	0.826286	-1.21023	0.268777	1.21023	1.21023	0.416201	1.14914	1.14914	0.00184619	1.85939	1.85939	0.783565	1.04762	1.04762	0.867543	0.972167	-1.02863	0.846092	0.967676	-1.0334	0.7627	1.05249	1.05249	0.000617244	2.02802	2.02802	0.7627	0.950132	-1.05249	0.000617244	0.493092
4066	AT1G44050	DC1 domain-containing protein; INVOLVED IN: intracellular signaling cascade; LOCATED IN: cellular_component unknown; EXPRESSED IN: root; CONTAINS InterPro DOMAIN/s: Protein kinase C, phorbol ester/diacylglycerol binding (InterPro:IPR002219), DC1 (InterPro:IPR004146), C1-like (InterPro:IPR011424); BEST Arabidopsis thaliana protein match is: DC1 domain-containing protein (TAIR:AT5G55780.1); Has 127…		0.000735961	4.72534e-09	3.96687e-07	2.1207	2.1207	1.33224e-05	1.76046	1.76046	0.19432	0.883315	-1.1321	0.00200601	1.40139	1.40139	0.118035	0.859598	-1.16333	0.118035	1.16333	1.16333	0.325338	0.911255	-1.09739	1.25038e-08	2.63465	2.63465	0.642882	1.04423	1.04423	0.756082	1.02936	1.02936	0.530921	1.06041	1.06041	0.884101	1.01366	1.01366	1.13128e-06	1.99988	1.99988	0.884101	0.986526	-1.01366	1.13128e-06	0.50003
4078	AT1G44160	DNAJ chaperone C-terminal domain-containing protein; FUNCTIONS IN: unfolded protein binding, heat shock protein binding; INVOLVED IN: protein folding; EXPRESSED IN: 13 plant structures; EXPRESSED DURING: L mature pollen stage, M germinated pollen stage, 4 anthesis, C globular stage, petal differentiation and expansion stage; CONTAINS InterPro DOMAIN/s: Molecular chaperone, heat shock protein, Hsp…		0.00820838	0.00109724	0.00271791	1.41791	1.41791	0.356896	1.09807	1.09807	0.0728884	1.20843	1.20843	0.00304105	1.41049	1.41049	0.3838	0.91548	-1.09232	0.3838	1.09232	1.09232	0.0167598	1.30125	1.30125	0.309682	0.901709	-1.10901	0.656536	1.0457	1.0457	0.0669848	1.21386	1.21386	0.511625	1.06844	1.06844	0.0997712	1.18803	1.18803	0.0111182	1.32709	1.32709	0.0997712	0.841732	-1.18803	0.0111182	0.753528
4141	AT1G45140	transposable element gene; non-LTR retrotransposon family (LINE), has a 1.4e-37 P-value blast match to GB:NP_038603 L1 repeat, Tf subfamily, member 23 (LINE-element) (Mus musculus)		0.0284203	0.00244	0.000251812	1.40907	1.40907	0.318268	1.07844	1.07844	0.643514	1.03518	1.03518	0.171315	1.1107	1.1107	0.0415451	1.17637	1.17637	0.0415451	0.850076	-1.17637	0.781505	0.979536	-1.02089	0.000372164	1.38962	1.38962	0.963345	0.996584	-1.00343	0.668605	0.96854	-1.03248	0.244941	1.09252	1.09252	0.110443	0.883495	-1.13187	0.00314939	1.28975	1.28975	0.110443	1.13187	1.13187	0.00314939	0.775345
4203	AT1G47370	Toll-Interleukin-Resistance (TIR) domain-containing protein; FUNCTIONS IN: transmembrane receptor activity; INVOLVED IN: signal transduction, defense response, innate immune response; LOCATED IN: intrinsic to membrane; CONTAINS InterPro DOMAIN/s: Toll-Interleukin receptor (InterPro:IPR000157); BEST Arabidopsis thaliana protein match is: Toll-Interleukin-Resistance (TIR) domain-containing protein …		0.145045	4.23955e-05	0.000341168	3.82437	3.82437	0.90721	0.965548	-1.03568	0.817778	1.07181	1.07181	0.000533176	3.58826	3.58826	0.742964	1.10383	1.10383	0.742964	0.905935	-1.10383	0.000533818	3.58764	3.58764	0.985546	0.994567	-1.00546	0.450137	0.795173	-1.25759	0.000114095	4.48393	4.48393	0.114324	1.63966	1.63966	0.0184271	2.17454	2.17454	0.011331	2.33242	2.33242	0.0184271	0.459867	-2.17454	0.011331	0.428739
4247	AT1G47690	unknown protein; FUNCTIONS IN: molecular_function unknown; INVOLVED IN: biological_process unknown; LOCATED IN: endomembrane system; BEST Arabidopsis thaliana protein match is: unknown protein (TAIR:AT1G47700.1); Has 2 Blast hits to 2 proteins in 1 species: Archae - 0; Bacteria - 0; Metazoa - 0; Fungi - 0; Plants - 2; Viruses - 0; Other Eukaryotes - 0 (source: NCBI BLink).		0.189863	0.259128	0.0091597	1.31058	1.31058	0.108104	1.16808	1.16808	0.0540815	1.20896	1.20896	0.703337	1.03603	1.03603	0.39543	1.08298	1.08298	0.39543	0.923378	-1.08298	0.632086	0.95642	-1.04557	0.188909	1.13345	1.13345	0.0309743	1.24101	1.24101	0.198721	0.884802	-1.1302	0.134028	1.15498	1.15498	0.587388	0.950705	-1.05185	0.185201	1.13472	1.13472	0.587388	1.05185	1.05185	0.185201	0.881275
4309	AT1G48220	ATP binding / protein kinase/ protein serine/threonine kinase/ protein tyrosine kinase; FUNCTIONS IN: protein serine/threonine kinase activity, protein tyrosine kinase activity, protein kinase activity, ATP binding; INVOLVED IN: protein amino acid phosphorylation; LOCATED IN: cellular_component unknown; CONTAINS InterPro DOMAIN/s: Protein kinase, ATP binding site (InterPro:IPR017441), Protein kin…		0.696102	0.201598	0.0134263	1.35542	1.35542	0.0932703	1.21574	1.21574	0.244187	1.1415	1.1415	0.905942	0.986946	-1.01323	0.28187	1.12964	1.12964	0.28187	0.885238	-1.12964	0.306024	0.890705	-1.12271	0.0183185	1.3331	1.3331	0.362723	1.108	1.108	0.552968	1.06859	1.06859	0.050563	1.26036	1.26036	0.575897	0.939408	-1.0645	0.515938	1.07542	1.07542	0.575897	1.0645	1.0645	0.515938	0.929865
4341	AT1G48510	cytochrome c oxidase assembly protein surfeit-related; FUNCTIONS IN: molecular_function unknown; INVOLVED IN: biological_process unknown; EXPRESSED IN: root; CONTAINS InterPro DOMAIN/s: Surfeit locus 1 (InterPro:IPR002994); BEST Arabidopsis thaliana protein match is: SURF1 (SURFEIT 1) (TAIR:AT3G17910.1); Has 287 Blast hits to 287 proteins in 59 species: Archae - 0; Bacteria - 14; Metazoa - 54; Fu…		0.677543	0.00225726	0.0110546	1.38473	1.38473	0.114165	1.20847	1.20847	0.842168	0.977327	-1.0232	0.0850138	1.23128	1.23128	0.534716	0.930622	-1.07455	0.534716	1.07455	1.07455	0.000408143	1.65467	1.65467	0.189835	0.856275	-1.16785	0.270679	1.13802	1.13802	0.519462	1.0775	1.0775	0.904491	0.986281	-1.01391	0.0726585	1.24328	1.24328	0.00857966	1.40399	1.40399	0.0726585	0.804327	-1.24328	0.00857966	0.712254
4396	AT1G49030	unknown protein; FUNCTIONS IN: molecular_function unknown; INVOLVED IN: biological_process unknown; LOCATED IN: cellular_component unknown; EXPRESSED IN: root; CONTAINS InterPro DOMAIN/s: Protein of unknown function Cys-rich (InterPro:IPR006461); BEST Arabidopsis thaliana protein match is: unknown protein (TAIR:AT3G18460.1); Has 470 Blast hits to 469 proteins in 68 species: Archae - 0; Bacteria -…		0.0103116	3.38155e-08	2.06751e-08	5.96261	5.96261	0.718818	1.06621	1.06621	0.500227	1.12826	1.12826	2.33666e-07	4.45863	4.45863	0.213713	1.25427	1.25427	0.213713	0.797277	-1.25427	0.0013696	1.96656	1.96656	3.61573e-05	2.68732	2.68732	0.625402	1.09099	1.09099	0.243817	1.23579	1.23579	0.0738494	1.39744	1.39744	0.840256	0.964792	-1.03649	3.46681e-07	4.26682	4.26682	0.840256	1.03649	1.03649	3.46681e-07	0.234367
4529	AT1G50350	FUNCTIONS IN: molecular_function unknown; INVOLVED IN: biological_process unknown; LOCATED IN: cellular_component unknown; EXPRESSED IN: 21 plant structures; EXPRESSED DURING: 14 growth stages; BEST Arabidopsis thaliana protein match is: zinc finger (C3HC4-type RING finger) family protein (TAIR:AT3G19950.1); Has 18 Blast hits to 18 proteins in 6 species: Archae - 0; Bacteria - 0; Metazoa - 0; Fun…		0.767189	0.0180366	0.0111929	1.4543	1.4543	0.861596	1.02342	1.02342	0.746827	1.04385	1.04385	0.502685	1.09373	1.09373	0.0623561	1.29924	1.29924	0.0623561	0.769683	-1.29924	0.440238	0.901755	-1.10895	0.00424699	1.545	1.545	0.125392	1.23527	1.23527	0.105755	1.25107	1.25107	0.38255	1.12448	1.12448	0.0270431	1.37434	1.37434	0.0665784	1.29331	1.29331	0.0270431	0.727623	-1.37434	0.0665784	0.773209
4579	AT1G50850	transposable element gene; CACTA-like transposase family (Ptta/En/Spm), has a 9.6e-44 P-value blast match to At5g29026.1/8-244 CACTA-like transposase family (Ptta/En/Spm) (CACTA-element) (Arabidopsis thaliana)		0.837051	0.0215519	0.0144856	2.00031	2.00031	0.429453	0.814637	-1.22754	0.325175	1.29267	1.29267	0.00334635	2.3883	2.3883	0.914034	1.02812	1.02812	0.914034	0.972646	-1.02812	0.237348	1.36405	1.36405	0.624715	1.13444	1.13444	0.945461	0.98258	-1.01773	0.561236	1.1619	1.1619	0.191967	1.41132	1.41132	0.414126	0.808932	-1.2362	0.186822	1.41734	1.41734	0.414126	1.2362	1.2362	0.186822	0.705548
4651	AT1G51530	RNA recognition motif (RRM)-containing protein; FUNCTIONS IN: nucleic acid binding; INVOLVED IN: biological_process unknown; LOCATED IN: cellular_component unknown; BEST Arabidopsis thaliana protein match is: nucleic acid binding / nucleotide binding (TAIR:AT1G51520.2); Has 135 Blast hits to 93 proteins in 13 species: Archae - 0; Bacteria - 0; Metazoa - 8; Fungi - 0; Plants - 124; Viruses - 0; Ot…		0.256394	0.131994	0.00505734	1.34273	1.34273	0.868045	1.01544	1.01544	0.172168	1.13853	1.13853	0.265449	1.11044	1.11044	0.072364	1.1908	1.1908	0.072364	0.83977	-1.1908	0.320473	0.911129	-1.09754	0.0117589	1.29439	1.29439	0.486027	1.06688	1.06688	0.816522	1.02164	1.02164	0.185303	1.13388	1.13388	0.669251	0.961268	-1.04029	0.0810167	1.18419	1.18419	0.669251	1.04029	1.04029	0.0810167	0.844461
4677	AT1G51780	encodes a member of the six Arabidopsis IAA-amino acid conjugate hydrolase subfamily and conjugates and is very similar to IAR3.	IAA-LEUCINE RESISTANT (ILR)-LIKE GENE 5 (ILL5)	0.274665	0.0191746	0.00300123	2.74997	2.74997	0.767299	1.09105	1.09105	0.332873	0.748935	-1.33523	0.334447	1.33394	1.33394	0.0430281	1.8895	1.8895	0.0430281	0.52924	-1.8895	0.186325	1.49148	1.49148	0.00671227	2.46187	2.46187	0.859513	1.05346	1.05346	0.309478	1.35513	1.35513	0.742626	0.907796	-1.10157	0.137463	1.57256	1.57256	0.00148209	3.02928	3.02928	0.137463	0.635905	-1.57256	0.00148209	0.330111
4682	AT1G51810	ATP binding / kinase/ protein binding / protein kinase/ protein serine/threonine kinase; FUNCTIONS IN: protein binding, protein serine/threonine kinase activity, protein kinase activity, kinase activity, ATP binding; INVOLVED IN: protein amino acid phosphorylation; CONTAINS InterPro DOMAIN/s: Protein kinase, ATP binding site (InterPro:IPR017441), Protein kinase, core (InterPro:IPR000719), Leucine…		0.0341181	8.19827e-07	0.0160998	1.48451	1.48451	0.000431659	1.91317	1.91317	0.0791279	1.3171	1.3171	3.39034e-05	2.30433	2.30433	1.47443e-06	0.336733	-2.96971	1.47443e-06	2.96971	2.96971	0.260648	0.842588	-1.18682	0.0650688	1.33768	1.33768	0.270191	1.18265	1.18265	0.814427	1.03567	1.03567	0.314295	1.16485	1.16485	0.736889	1.0515	1.0515	0.118217	1.27443	1.27443	0.736889	0.951026	-1.0515	0.118217	0.784666
4824	AT1G53100	acetylglucosaminyltransferase; FUNCTIONS IN: acetylglucosaminyltransferase activity; INVOLVED IN: carbohydrate biosynthetic process; LOCATED IN: membrane; EXPRESSED IN: 7 plant structures; EXPRESSED DURING: 4 anthesis, petal differentiation and expansion stage; CONTAINS InterPro DOMAIN/s: Glycosyl transferase, family 14 (InterPro:IPR003406); BEST Arabidopsis thaliana protein match is: glycosyltra…		0.0337056	0.00730691	0.00410851	1.83357	1.83357	0.515522	1.12808	1.12808	0.867926	1.0311	1.0311	0.00261094	1.90634	1.90634	0.392016	0.852621	-1.17285	0.392016	1.17285	1.17285	0.342097	1.19417	1.19417	0.0430866	1.48913	1.48913	0.348494	1.1913	1.1913	0.876981	1.02892	1.02892	0.532104	1.1227	1.1227	0.634586	1.09178	1.09178	0.0155603	1.63317	1.63317	0.634586	0.915935	-1.09178	0.0155603	0.612305
4878	AT1G53620	unknown protein; FUNCTIONS IN: molecular_function unknown; INVOLVED IN: biological_process unknown; LOCATED IN: endomembrane system; BEST Arabidopsis thaliana protein match is: unknown protein (TAIR:AT1G53610.1); Has 5418 Blast hits to 2090 proteins in 300 species: Archae - 0; Bacteria - 1374; Metazoa - 2188; Fungi - 175; Plants - 1090; Viruses - 68; Other Eukaryotes - 523 (source: NCBI BLink).		0.486751	0.00248407	0.00234214	1.70113	1.70113	0.645679	1.07137	1.07137	0.2344	1.19937	1.19937	0.0805748	1.31578	1.31578	0.219676	1.20675	1.20675	0.219676	0.828672	-1.20675	0.00101726	1.80304	1.80304	0.122378	0.78665	-1.27121	0.0491552	1.36777	1.36777	0.681293	1.06347	1.06347	0.204865	1.21463	1.21463	0.238152	1.19755	1.19755	0.0359642	1.40054	1.40054	0.238152	0.835038	-1.19755	0.0359642	0.714012
4902	AT1G53820	zinc finger (C3HC4-type RING finger) family protein; FUNCTIONS IN: protein binding, zinc ion binding; CONTAINS InterPro DOMAIN/s: Zinc finger, RING-type, conserved site (InterPro:IPR017907), Zinc finger, RING-type (InterPro:IPR001841), Zinc finger, RING/FYVE/PHD-type (InterPro:IPR013083); BEST Arabidopsis thaliana protein match is: ATL3; protein binding / zinc ion binding (TAIR:AT1G72310.1); Has …		0.0895593	1.44346e-06	7.25348e-06	1.96668	1.96668	0.356648	0.906027	-1.10372	0.85447	1.01957	1.01957	1.6045e-05	1.88087	1.88087	0.187101	1.15407	1.15407	0.187101	0.866499	-1.15407	0.0614484	1.23259	1.23259	0.000542141	1.56494	1.56494	0.00881797	0.733479	-1.36337	0.00202512	1.46614	1.46614	0.891371	1.01453	1.01453	0.583064	1.05998	1.05998	9.35101e-06	1.93851	1.93851	0.583064	0.943414	-1.05998	9.35101e-06	0.515861
4919	AT1G53980	polyubiquitin-related; FUNCTIONS IN: molecular_function unknown; INVOLVED IN: biological_process unknown; LOCATED IN: cellular_component unknown; BEST Arabidopsis thaliana protein match is: ubiquitin family protein (TAIR:AT1G53950.1); Has 3448 Blast hits to 1018 proteins in 334 species: Archae - 0; Bacteria - 0; Metazoa - 1528; Fungi - 379; Plants - 862; Viruses - 11; Other Eukaryotes - 668 (sour…		0.084626	4.814e-07	1.03258e-06	3.74113	3.74113	0.0255126	1.53157	1.53157	0.0611418	1.4171	1.4171	3.07481e-05	2.69821	2.69821	0.573433	0.905297	-1.10461	0.573433	1.10461	1.10461	3.63609e-05	2.65796	2.65796	0.969213	0.993237	-1.00681	0.0803298	1.38151	1.38151	0.281373	1.21286	1.21286	0.520802	1.12036	1.12036	0.0335292	1.49557	1.49557	3.18157e-06	3.33923	3.33923	0.0335292	0.668641	-1.49557	3.18157e-06	0.29947
4920	AT1G53990	Contains lipase signature motif and GDSL domain.	GDSL-MOTIF LIPASE 3 (GLIP3)	0.334975	8.68094e-09	2.913e-08	3.58924	3.58924	0.00603625	1.50057	1.50057	0.0840572	0.78945	-1.2667	1.19539e-06	2.63004	2.63004	0.470327	0.909463	-1.09955	0.470327	1.09955	1.09955	8.09469e-06	2.28675	2.28675	6.44375e-05	1.9882	1.9882	0.105116	1.24665	1.24665	0.00146186	1.63578	1.63578	0.0700752	1.28288	1.28288	0.00234206	1.58958	1.58958	5.39664e-07	2.7978	2.7978	0.00234206	0.629097	-1.58958	5.39664e-07	0.357424
4953	AT1G54280	haloacid dehalogenase-like hydrolase family protein; FUNCTIONS IN: ATPase activity, coupled to transmembrane movement of ions, phosphorylative mechanism; INVOLVED IN: phospholipid transport, ATP biosynthetic process; LOCATED IN: integral to membrane, membrane; EXPRESSED IN: 8 plant structures; EXPRESSED DURING: L mature pollen stage, M germinated pollen stage, 4 anthesis, petal differentiation an…		0.629673	0.013851	0.00203207	1.52216	1.52216	0.651933	0.948856	-1.0539	0.877343	1.01807	1.01807	0.0161178	1.35955	1.35955	0.166683	1.17995	1.17995	0.166683	0.847491	-1.17995	0.931947	1.00996	1.00996	0.00339921	1.4804	1.4804	0.170895	1.17792	1.17792	0.46065	1.09018	1.09018	0.277307	1.13706	1.13706	0.302668	1.12934	1.12934	0.0212341	1.33867	1.33867	0.302668	0.885471	-1.12934	0.0212341	0.747009
5023	AT1G54960	member of MEKK subfamily	ARABIDOPSIS NPK1-RELATED PROTEIN KINASE 2 (ANP2)	0.917948	0.00139511	0.000475652	1.36613	1.36613	0.496553	1.05092	1.05092	0.767529	0.978764	-1.0217	0.00266341	1.28848	1.28848	0.902838	1.00889	1.00889	0.902838	0.991185	-1.00889	0.00685723	1.24783	1.24783	0.136103	1.11856	1.11856	0.286968	1.08181	1.08181	0.385071	1.06583	1.06583	0.22779	1.09366	1.09366	0.469801	1.05427	1.05427	0.00665067	1.24914	1.24914	0.469801	0.94852	-1.05427	0.00665067	0.800554
5075	AT1G55420	embryo sac development arrest 11 (EDA11); FUNCTIONS IN: protein binding, zinc ion binding; INVOLVED IN: megagametogenesis; LOCATED IN: chloroplast; CONTAINS InterPro DOMAIN/s: DC1 (InterPro:IPR004146), Zinc finger, PHD-type (InterPro:IPR001965), C1-like (InterPro:IPR011424); BEST Arabidopsis thaliana protein match is: DC1 domain-containing protein (TAIR:AT1G55380.1); Has 29039 Blast hits to 2516 …	embryo sac development arrest 11 (EDA11)	0.128126	0.0588606	0.00484385	1.3638	1.3638	0.809933	0.977045	-1.02349	0.264404	1.11611	1.11611	0.149815	1.15451	1.15451	0.0629221	1.20903	1.20903	0.0629221	0.827107	-1.20903	0.881179	0.985679	-1.01453	0.0379482	1.23968	1.23968	0.0336849	1.24685	1.24685	0.904071	0.988439	-1.0117	0.225834	1.12709	1.12709	0.360781	1.09346	1.09346	0.0619122	1.21002	1.21002	0.360781	0.914524	-1.09346	0.0619122	0.826431
5077	AT1G55440	DC1 domain-containing protein; FUNCTIONS IN: protein binding, zinc ion binding; CONTAINS InterPro DOMAIN/s: Zinc finger, RING-type (InterPro:IPR001841), DC1 (InterPro:IPR004146), Zinc finger, PHD-type (InterPro:IPR001965), C1-like (InterPro:IPR011424); BEST Arabidopsis thaliana protein match is: DC1 domain-containing protein (TAIR:AT5G42280.1); Has 40963 Blast hits to 1881 proteins in 209 species…		0.625116	7.43696e-08	2.80886e-06	2.94097	2.94097	0.00525012	0.609588	-1.64045	0.0106551	0.642063	-1.55748	0.000868799	1.86967	1.86967	1.31206e-05	2.58041	2.58041	1.31206e-05	0.387535	-2.58041	0.00299081	0.585152	-1.70896	3.99368e-10	7.82789	7.82789	0.816225	0.964429	-1.03688	0.662691	0.93414	-1.0705	0.154034	0.795022	-1.25783	0.426684	1.13319	1.13319	2.3777e-07	3.69923	3.69923	0.426684	0.882464	-1.13319	2.3777e-07	0.270326
5081	AT1G55475	unknown protein; FUNCTIONS IN: molecular_function unknown; INVOLVED IN: biological_process unknown; LOCATED IN: endomembrane system; BEST Arabidopsis thaliana protein match is: unknown protein (TAIR:AT3G13480.1); Has 42 Blast hits to 42 proteins in 7 species: Archae - 0; Bacteria - 0; Metazoa - 1; Fungi - 0; Plants - 41; Viruses - 0; Other Eukaryotes - 0 (source: NCBI BLink).		0.374426	9.91581e-05	0.00128446	2.27416	2.27416	0.532846	1.14388	1.14388	1.78086e-05	3.55976	3.55976	0.0385242	1.60876	1.60876	0.33034	1.2358	1.2358	0.33034	0.809192	-1.2358	0.0212191	0.583532	-1.7137	0.673284	1.0948	1.0948	0.770262	1.06464	1.06464	0.622783	1.11158	1.11158	0.991153	0.997628	-1.00238	0.429883	1.18625	1.18625	0.00125434	2.27957	2.27957	0.429883	0.842995	-1.18625	0.00125434	0.438679
5115	AT1G55780	metal ion binding; FUNCTIONS IN: metal ion binding; INVOLVED IN: metal ion transport; LOCATED IN: cellular_component unknown; EXPRESSED IN: 8 plant structures; EXPRESSED DURING: M germinated pollen stage, 4 anthesis, LP.04 four leaves visible, petal differentiation and expansion stage; CONTAINS InterPro DOMAIN/s: Heavy metal transport/detoxification protein (InterPro:IPR006121); Has 95 Blast hits…		0.262481	0.121888	0.00926145	1.57045	1.57045	0.784034	1.04345	1.04345	0.66754	1.06906	1.06906	0.25552	1.19718	1.19718	0.153175	1.25716	1.25716	0.153175	0.795441	-1.25716	0.0562149	1.36907	1.36907	0.650554	1.07299	1.07299	0.188165	1.23342	1.23342	0.836707	1.03249	1.03249	0.274082	1.18867	1.18867	0.657586	1.07136	1.07136	0.0867121	1.32118	1.32118	0.657586	0.933397	-1.07136	0.0867121	0.756901
5179	AT1G56345	pseudouridine synthase family protein; FUNCTIONS IN: pseudouridine synthase activity; INVOLVED IN: pseudouridine synthesis; LOCATED IN: endomembrane system; EXPRESSED IN: 12 plant structures; EXPRESSED DURING: 6 growth stages; CONTAINS InterPro DOMAIN/s: Pseudouridine synthase (InterPro:IPR006145), Pseudouridine synthase, conserved site (InterPro:IPR006224); Has 10665 Blast hits to 10573 proteins…		0.715334	0.0187478	0.00771588	1.32518	1.32518	0.996291	1.00044	1.00044	0.787998	1.02561	1.02561	0.00791168	1.32371	1.32371	0.994288	1.00067	1.00067	0.994288	0.999328	-1.00067	0.504484	1.06517	1.06517	0.0530518	1.21305	1.21305	0.79773	1.02439	1.02439	0.831421	0.980192	-1.02021	0.863481	0.983975	-1.01629	0.829465	1.02045	1.02045	0.00534889	1.34676	1.34676	0.829465	0.979961	-1.02045	0.00534889	0.742521
5278	AT1G58190	Receptor Like Protein 9 (AtRLP9); FUNCTIONS IN: protein binding; INVOLVED IN: signal transduction; LOCATED IN: endomembrane system; CONTAINS InterPro DOMAIN/s: Leucine-rich repeat, N-terminal (InterPro:IPR013210), Leucine-rich repeat (InterPro:IPR001611); BEST Arabidopsis thaliana protein match is: AtRLP14 (Receptor Like Protein 14); protein binding (TAIR:AT1G74180.1); Has 147042 Blast hits to 23…	Receptor Like Protein 9 (AtRLP9)	0.92684	0.000137413	0.00483133	1.67663	1.67663	0.364577	0.862809	-1.159	0.10285	0.760662	-1.31465	0.17943	1.24858	1.24858	0.0129075	1.55635	1.55635	0.0129075	0.642527	-1.55635	0.758351	1.05073	1.05073	0.000248146	2.09776	2.09776	0.0183686	1.51456	1.51456	0.175561	1.25121	1.25121	0.510077	1.11242	1.11242	0.003908	1.70353	1.70353	0.0195568	1.5072	1.5072	0.003908	0.587017	-1.70353	0.0195568	0.663484
5295	AT1G58320	unknown protein; FUNCTIONS IN: molecular_function unknown; INVOLVED IN: biological_process unknown; LOCATED IN: cellular_component unknown; CONTAINS InterPro DOMAIN/s: Protein of unknown function Cys-rich (InterPro:IPR006461); BEST Arabidopsis thaliana protein match is: unknown protein (TAIR:AT5G35525.1); Has 377 Blast hits to 376 proteins in 53 species: Archae - 0; Bacteria - 0; Metazoa - 29; Fu…		0.194234	0.00298471	0.00647832	1.87393	1.87393	0.0511584	1.52674	1.52674	0.00518784	1.91414	1.91414	0.10477	1.41227	1.41227	0.494629	0.869097	-1.15062	0.494629	1.15062	1.15062	0.0629039	1.49368	1.49368	0.0514812	0.655422	-1.52573	0.206652	1.3024	1.3024	0.0461174	1.54339	1.54339	0.195237	1.31174	1.31174	0.0493866	1.53239	1.53239	0.0946011	1.42858	1.42858	0.0493866	0.652574	-1.53239	0.0946011	0.699995
5308	AT1G58450	peptidyl-prolyl cis-trans isomerase FKBP-type family protein; FUNCTIONS IN: peptidyl-prolyl cis-trans isomerase activity, binding; INVOLVED IN: protein folding; CONTAINS InterPro DOMAIN/s: Tetratricopeptide TPR-1 (InterPro:IPR001440), Tetratricopeptide-like helical (InterPro:IPR011990), Tetratricopeptide region (InterPro:IPR013026), Peptidyl-prolyl cis-trans isomerase, FKBP-type (InterPro:IPR0011…		0.945637	0.0056323	0.000441833	1.64765	1.64765	0.787878	0.969465	-1.0315	0.106386	1.21401	1.21401	0.00646438	1.42578	1.42578	0.140752	1.19202	1.19202	0.140752	0.838915	-1.19202	0.881548	0.982986	-1.01731	0.011672	1.38069	1.38069	0.421841	1.09794	1.09794	0.88777	0.983879	-1.01638	0.603961	1.06181	1.06181	0.881216	1.01736	1.01736	0.00133786	1.55174	1.55174	0.881216	0.982939	-1.01736	0.00133786	0.644438
5324	AT1G59171	ATP binding / inositol pentakisphosphate 2-kinase; FUNCTIONS IN: inositol pentakisphosphate 2-kinase activity, ATP binding; INVOLVED IN: biological_process unknown; LOCATED IN: cellular_component unknown; EXPRESSED IN: root; CONTAINS InterPro DOMAIN/s: Inositol-pentakisphosphate 2-kinase, metazoa (InterPro:IPR018009); BEST Arabidopsis thaliana protein match is: ATP binding / inositol pentakisphos…		0.157724	0.00317869	0.00606155	2.01572	2.01572	0.596012	0.886941	-1.12747	0.0110674	1.89078	1.89078	0.135945	1.4166	1.4166	0.0489314	1.60431	1.60431	0.0489314	0.623321	-1.60431	0.897138	0.971287	-1.02956	0.680189	1.09759	1.09759	0.601122	0.888432	-1.12558	0.892737	0.97007	-1.03085	0.536673	1.15033	1.15033	0.211419	0.749209	-1.33474	0.0223326	1.75229	1.75229	0.211419	1.33474	1.33474	0.0223326	0.570682
5360	AT1G59810	AGL50; FUNCTIONS IN: transcription factor activity; INVOLVED IN: regulation of transcription, DNA-dependent; LOCATED IN: nucleus; CONTAINS InterPro DOMAIN/s: Transcription factor, MADS-box (InterPro:IPR002100); BEST Arabidopsis thaliana protein match is: AGL49 (AGAMOUS-LIKE 49); transcription factor (TAIR:AT1G60040.1); Has 139 Blast hits to 139 proteins in 28 species: Archae - 0; Bacteria - 0; Me…	AGAMOUS-like 50 (AGL50)	0.0161223	3.94743e-07	2.96076e-06	3.48014	3.48014	0.501626	0.884831	-1.13016	0.321206	0.833434	-1.19985	1.24407e-06	3.8071	3.8071	0.857126	1.0331	1.0331	0.857126	0.96796	-1.0331	1.08033e-05	3.06239	3.06239	0.10066	1.36353	1.36353	0.592045	1.10222	1.10222	0.620214	1.09411	1.09411	0.721562	1.06669	1.06669	0.500425	1.13055	1.13055	5.64108e-06	3.26257	3.26257	0.500425	0.884522	-1.13055	5.64108e-06	0.306507
5385	AT1G60030	xanthine/uracil permease family protein; FUNCTIONS IN: transmembrane transporter activity; INVOLVED IN: transport; LOCATED IN: plasma membrane, membrane; EXPRESSED IN: 8 plant structures; EXPRESSED DURING: C globular stage, petal differentiation and expansion stage; CONTAINS InterPro DOMAIN/s: Xanthine/uracil permease (InterPro:IPR006042), Xanthine/uracil/vitamin C permease (InterPro:IPR006043); …	NUCLEOBASE-ASCORBATE TRANSPORTER 7 (NAT7)	0.687128	1.87134e-05	3.48421e-05	1.64238	1.64238	0.544508	1.05568	1.05568	0.496322	1.06281	1.06281	1.21835e-05	1.72394	1.72394	0.25794	0.902438	-1.10811	0.25794	1.10811	1.10811	0.00176542	1.38784	1.38784	0.237146	1.11347	1.11347	0.169681	1.13411	1.13411	0.521382	1.05905	1.05905	0.17724	1.13148	1.13148	0.504878	1.06152	1.06152	0.000601034	1.45154	1.45154	0.504878	0.942049	-1.06152	0.000601034	0.688925
5386	AT1G60040	AGAMOUS-LIKE 49 (AGL49); FUNCTIONS IN: transcription factor activity; INVOLVED IN: regulation of transcription, DNA-dependent; LOCATED IN: nucleus; EXPRESSED IN: male gametophyte, pollen tube; EXPRESSED DURING: M germinated pollen stage; CONTAINS InterPro DOMAIN/s: Transcription factor, MADS-box (InterPro:IPR002100); BEST Arabidopsis thaliana protein match is: AGL50; transcription factor (TAIR:AT…	AGAMOUS-LIKE 49 (AGL49)	0.698605	0.00437289	0.00343386	1.97104	1.97104	0.933613	0.9834	-1.01688	0.648827	0.912281	-1.09615	0.00204953	2.06865	2.06865	0.875107	0.9689	-1.0321	0.875107	1.0321	1.0321	0.0434633	1.54302	1.54302	0.108156	1.40022	1.40022	0.0717318	1.46446	1.46446	0.643726	1.09774	1.09774	0.572408	1.12076	1.12076	0.086958	1.43437	1.43437	0.0114877	1.75866	1.75866	0.086958	0.697169	-1.43437	0.0114877	0.568615
5396	AT1G60130	jacalin lectin family protein; FUNCTIONS IN: molecular_function unknown; INVOLVED IN: biological_process unknown; LOCATED IN: cellular_component unknown; CONTAINS InterPro DOMAIN/s: Mannose-binding lectin (InterPro:IPR001229); BEST Arabidopsis thaliana protein match is: unknown protein (TAIR:AT1G60110.1); Has 1206 Blast hits to 439 proteins in 28 species: Archae - 0; Bacteria - 0; Metazoa - 0; Fu…		0.583698	1.78125e-05	1.07425e-05	2.46549	2.46549	0.987904	0.997794	-1.00221	0.00739907	1.55218	1.55218	5.81449e-05	2.17182	2.17182	0.381674	1.13773	1.13773	0.381674	0.878944	-1.13773	0.0250121	1.4257	1.4257	0.462152	1.11412	1.11412	0.52524	1.09764	1.09764	0.0192062	1.4527	1.4527	0.131889	1.25577	1.25577	0.115349	1.26977	1.26977	0.000239149	1.96333	1.96333	0.115349	0.787546	-1.26977	0.000239149	0.50934
5432	AT1G60500	dynamin family protein; FUNCTIONS IN: GTP binding, GTPase activity; INVOLVED IN: biological_process unknown; LOCATED IN: cellular_component unknown; CONTAINS InterPro DOMAIN/s: Dynamin GTPase effector (InterPro:IPR003130), Dynamin, GTPase region (InterPro:IPR001401), Dynamin central region (InterPro:IPR000375), Interferon-induced Mx protein (InterPro:IPR015577); BEST Arabidopsis thaliana protein …		0.588186	5.64437e-06	1.30024e-06	3.00464	3.00464	0.587252	0.921803	-1.08483	0.437949	0.88965	-1.12404	0.00099595	1.80473	1.80473	0.000985153	1.8061	1.8061	0.000985153	0.553678	-1.8061	0.327405	1.16008	1.16008	1.87418e-06	2.91129	2.91129	0.705987	1.05807	1.05807	0.363406	1.14741	1.14741	0.611259	0.926633	-1.07918	0.0846952	1.31017	1.31017	5.51421e-07	3.24253	3.24253	0.0846952	0.76326	-1.31017	5.51421e-07	0.308401
5453	AT1G60720	FUNCTIONS IN: molecular_function unknown; INVOLVED IN: biological_process unknown; CONTAINS InterPro DOMAIN/s: RNA-directed DNA polymerase (reverse transcriptase), related (InterPro:IPR015706); BEST Arabidopsis thaliana protein match is: unknown protein (TAIR:AT1G33710.1); Has 408 Blast hits to 400 proteins in 15 species: Archae - 0; Bacteria - 0; Metazoa - 0; Fungi - 0; Plants - 408; Viruses - 0…		0.1569	0.000643771	0.000203492	3.18053	3.18053	0.504969	0.847885	-1.17941	0.583045	1.14517	1.14517	0.0130749	1.96464	1.96464	0.0166608	1.90932	1.90932	0.0166608	0.523746	-1.90932	0.0264678	1.8065	1.8065	0.0944551	1.53741	1.53741	0.971688	1.00876	1.00876	0.570479	1.15044	1.15044	0.616389	0.883725	-1.13157	0.276679	1.31321	1.31321	7.27907e-05	3.599	3.599	0.276679	0.761492	-1.31321	7.27907e-05	0.277855
5456	AT1G60750	oxidoreductase; FUNCTIONS IN: oxidoreductase activity; INVOLVED IN: oxidation reduction; CONTAINS InterPro DOMAIN/s: Aldo/keto reductase (InterPro:IPR001395); BEST Arabidopsis thaliana protein match is: aldo/keto reductase family protein (TAIR:AT1G60730.1).		0.0672838	6.68878e-15	0.0118617	1.42232	1.42232	1.63727e-06	2.48966	2.48966	1.9617e-14	24.2356	24.2356	0.0453224	1.30924	1.30924	5.26999e-06	0.436352	-2.29173	5.26999e-06	2.29173	2.29173	0.958199	0.993414	-1.00663	1.26383e-13	0.0590762	-16.9273	0.42531	1.10687	1.10687	0.657328	1.0577	1.0577	0.671745	0.947834	-1.05504	0.108142	1.23518	1.23518	0.00481314	1.5006	1.5006	0.108142	0.809599	-1.23518	0.00481314	0.666401
5508	AT1G61215	Bromodomain protein with a DNA binding motif	BROMODOMAIN 4 (BRD4)	0.42289	7.45224e-05	0.000433892	1.70196	1.70196	0.939225	0.990714	-1.00937	0.0978917	0.809171	-1.23583	0.000111397	1.84401	1.84401	0.564739	0.93162	-1.0734	0.564739	1.0734	1.0734	0.00152494	1.58329	1.58329	0.0314476	1.32846	1.32846	0.898913	1.01567	1.01567	0.0750609	1.25778	1.25778	0.288439	1.14142	1.14142	0.363697	1.11921	1.11921	0.00436431	1.4911	1.4911	0.363697	0.893484	-1.11921	0.00436431	0.670648
5515	AT1G61280	FUNCTIONS IN: molecular_function unknown; INVOLVED IN: biological_process unknown; LOCATED IN: cellular_component unknown; EXPRESSED IN: 17 plant structures; EXPRESSED DURING: 9 growth stages; CONTAINS InterPro DOMAIN/s: PIG-P (InterPro:IPR013717), Phosphatidylinositol N-acetylglucosaminyltransferase, GPI19/PIG-P subunit (InterPro:IPR016542); BEST Arabidopsis thaliana protein match is: unknown pr…		0.14688	0.00191435	0.00660042	1.34756	1.34756	0.109506	1.1759	1.1759	0.130851	1.16446	1.16446	0.0491057	1.2258	1.2258	0.491422	0.934884	-1.06965	0.491422	1.06965	1.06965	0.00659475	1.34761	1.34761	0.130759	0.858734	-1.1645	0.700124	1.03821	1.03821	0.0731573	1.20126	1.20126	0.802256	1.02464	1.02464	0.0565439	1.21716	1.21716	0.011223	1.31515	1.31515	0.0565439	0.821584	-1.21716	0.011223	0.760372
5516	AT1G61290	member of SYP12 Gene Family	SYNTAXIN OF PLANTS 124 (SYP124)	0.929949	2.43677e-05	2.29667e-05	2.0937	2.0937	0.209016	1.17859	1.17859	0.418794	1.1098	1.1098	0.000396362	1.75002	1.75002	0.906443	1.0151	1.0151	0.906443	0.985124	-1.0151	0.000473771	1.73124	1.73124	0.503469	1.08972	1.08972	0.434521	1.10586	1.10586	0.52148	1.08576	1.08576	0.346529	1.12947	1.12947	0.632739	1.06306	1.06306	0.000154852	1.8537	1.8537	0.632739	0.940678	-1.06306	0.000154852	0.539461
5535	AT1G61480	S-locus protein kinase, putative; FUNCTIONS IN: in 7 functions; INVOLVED IN: protein amino acid phosphorylation, recognition of pollen; LOCATED IN: endomembrane system; EXPRESSED IN: root; CONTAINS InterPro DOMAIN/s: Curculin-like (mannose-binding) lectin (InterPro:IPR001480), PAN-like, type 2 (InterPro:IPR013227), Apple-like (InterPro:IPR003609), Protein kinase, ATP binding site (InterPro:IPR017…		0.0959464	0.0485775	0.00124946	2.87461	2.87461	0.621322	1.14575	1.14575	0.28273	1.35021	1.35021	0.146606	1.51001	1.51001	0.0784829	1.66153	1.66153	0.0784829	0.601854	-1.66153	0.221067	1.41053	1.41053	0.146994	1.50937	1.50937	0.261689	1.36927	1.36927	0.496905	1.20657	1.20657	0.194738	1.44134	1.44134	0.620252	1.14624	1.14624	0.0211563	1.9944	1.9944	0.620252	0.872421	-1.14624	0.0211563	0.501404
5536	AT1G61490	S-locus protein kinase, putative; FUNCTIONS IN: in 6 functions; INVOLVED IN: protein amino acid phosphorylation, recognition of pollen; LOCATED IN: endomembrane system; EXPRESSED IN: stem, sperm cell; CONTAINS InterPro DOMAIN/s: Curculin-like (mannose-binding) lectin (InterPro:IPR001480), Protein kinase, ATP binding site (InterPro:IPR017441), PAN-like, type 2 (InterPro:IPR013227), Apple-like (Int…		0.616541	0.0042612	0.00278527	2.14784	2.14784	0.993407	0.998184	-1.00182	0.595074	0.889171	-1.12464	0.0033305	2.10881	2.10881	0.92702	1.02036	1.02036	0.92702	0.980047	-1.02036	0.230398	1.31005	1.31005	0.0121994	1.84386	1.84386	0.962452	0.989696	-1.01041	0.0641027	1.53845	1.53845	0.217563	1.32052	1.32052	0.520268	1.15303	1.15303	0.0391953	1.62651	1.62651	0.520268	0.86728	-1.15303	0.0391953	0.614815
5567	AT1G61750	FUNCTIONS IN: molecular_function unknown; INVOLVED IN: biological_process unknown; LOCATED IN: endomembrane system; EXPRESSED IN: root; CONTAINS InterPro DOMAIN/s: Protein of unknown function DUF26 (InterPro:IPR002902); BEST Arabidopsis thaliana protein match is: protein kinase-related (TAIR:AT1G63600.1); Has 5451 Blast hits to 2391 proteins in 173 species: Archae - 4; Bacteria - 562; Metazoa - 1…		0.072128	0.000151359	9.91203e-06	4.85091	4.85091	0.509061	1.18337	1.18337	0.0559085	1.67172	1.67172	0.000450203	2.99233	2.99233	0.224823	1.36991	1.36991	0.224823	0.729974	-1.36991	0.170709	1.42986	1.42986	0.0118454	2.02939	2.02939	0.260352	1.33761	1.33761	0.206449	1.38855	1.38855	0.106983	1.53073	1.53073	0.44917	1.21337	1.21337	0.00027981	3.16901	3.16901	0.44917	0.824153	-1.21337	0.00027981	0.315556
5573	AT1G61810	BETA-GLUCOSIDASE 45 (BGLU45); FUNCTIONS IN: cation binding, hydrolase activity, hydrolyzing O-glycosyl compounds, catalytic activity; INVOLVED IN: carbohydrate metabolic process; LOCATED IN: endomembrane system; EXPRESSED IN: 17 plant structures; EXPRESSED DURING: 9 growth stages; CONTAINS InterPro DOMAIN/s: Glycoside hydrolase, family 1 (InterPro:IPR001360), Glycoside hydrolase, family 1, active…	BETA-GLUCOSIDASE 45 (BGLU45)	0.109642	1.02247e-05	1.81904e-05	2.62827	2.62827	0.957841	1.00867	1.00867	0.480031	0.890226	-1.12331	2.33788e-05	2.57297	2.57297	0.938372	1.01271	1.01271	0.938372	0.98745	-1.01271	0.504954	1.11591	1.11591	1.68343e-05	2.64569	2.64569	0.643457	1.07881	1.07881	0.136308	1.28689	1.28689	0.228505	1.22305	1.22305	0.442106	1.13512	1.13512	0.00021416	2.14895	2.14895	0.442106	0.880963	-1.13512	0.00021416	0.465343
5574	AT1G61820	glycosyl hydrolase family 1, similar to beta-glucosidase GI:1155254 from (Prunus avium)	BETA GLUCOSIDASE 46 (BGLU46)	0.603903	5.20879e-09	2.71114e-07	2.82921	2.82921	0.461462	0.911301	-1.09733	3.47349e-05	0.497548	-2.00986	1.77062e-07	2.92662	2.92662	0.63801	1.06081	1.06081	0.63801	0.942676	-1.06081	3.75175e-05	2.00004	2.00004	2.54759e-07	2.8431	2.8431	0.724229	1.04519	1.04519	0.0473296	1.30273	1.30273	0.200151	1.17878	1.17878	0.258632	1.15509	1.15509	2.46051e-06	2.40011	2.40011	0.258632	0.865737	-1.15509	2.46051e-06	0.416648
5580	AT1G61890	MATE efflux family protein; FUNCTIONS IN: antiporter activity, drug transporter activity, transporter activity; INVOLVED IN: multidrug transport; LOCATED IN: membrane; EXPRESSED IN: 22 plant structures; EXPRESSED DURING: 13 growth stages; CONTAINS InterPro DOMAIN/s: Multi antimicrobial extrusion protein MatE (InterPro:IPR002528); BEST Arabidopsis thaliana protein match is: MATE efflux family prot…		0.151992	0.000364996	0.00165805	1.4284	1.4284	0.692363	0.962661	-1.03879	0.0275051	1.25742	1.25742	0.000442752	1.51596	1.51596	0.823293	0.978787	-1.02167	0.823293	1.02167	1.02167	0.390528	1.08694	1.08694	0.64664	1.04512	1.04512	0.329332	0.909345	-1.09969	0.160712	1.14904	1.14904	0.591622	1.05307	1.05307	0.935132	0.992221	-1.00784	0.00526427	1.35642	1.35642	0.935132	1.00784	1.00784	0.00526427	0.737237
5807	AT1G64030	serpin family protein / serine protease inhibitor family protein; FUNCTIONS IN: serine-type endopeptidase inhibitor activity; INVOLVED IN: biological_process unknown; LOCATED IN: cellular_component unknown; EXPRESSED IN: leaf whorl, sepal, flower; EXPRESSED DURING: petal differentiation and expansion stage; CONTAINS InterPro DOMAIN/s: Protease inhibitor I4, serpin (InterPro:IPR000215); BEST Arabi…	SERPIN 3 (SRP3)	0.767546	0.140955	0.00922944	1.35171	1.35171	0.579055	1.05937	1.05937	0.23399	1.13424	1.13424	0.41466	1.08903	1.08903	0.139367	1.17165	1.17165	0.139367	0.853494	-1.17165	0.544445	1.0651	1.0651	0.286259	1.1189	1.1189	0.854297	1.01919	1.01919	0.109168	1.18858	1.18858	0.0601304	1.22876	1.22876	0.890577	0.985866	-1.01434	0.362944	1.10007	1.10007	0.890577	1.01434	1.01434	0.362944	0.909036
5823	AT1G64160	disease resistance-responsive family protein / dirigent family protein; FUNCTIONS IN: molecular_function unknown; INVOLVED IN: lignan biosynthetic process, defense response; LOCATED IN: endomembrane system; EXPRESSED IN: petal, hypocotyl, root; EXPRESSED DURING: petal differentiation and expansion stage; CONTAINS InterPro DOMAIN/s: Plant disease resistance response protein (InterPro:IPR004265); B…		0.680469	1.60316e-10	0.000897247	2.24924	2.24924	0.3396	0.821842	-1.21678	9.90421e-10	0.0808501	-12.3686	3.96714e-05	3.05492	3.05492	0.588821	0.895873	-1.11623	0.588821	1.11623	1.11623	7.06471e-05	2.88095	2.88095	4.44014e-09	9.6565	9.6565	0.110002	1.40114	1.40114	0.342093	0.822697	-1.21551	0.573096	0.891659	-1.12151	0.215964	1.29278	1.29278	0.000271338	2.52253	2.52253	0.215964	0.773529	-1.29278	0.000271338	0.396427
5897	AT1G64820	MATE efflux family protein; FUNCTIONS IN: antiporter activity, drug transporter activity; INVOLVED IN: multidrug transport; LOCATED IN: membrane; CONTAINS InterPro DOMAIN/s: Multi antimicrobial extrusion protein MatE (InterPro:IPR002528); BEST Arabidopsis thaliana protein match is: MATE efflux family protein (TAIR:AT1G66780.1); Has 5161 Blast hits to 5085 proteins in 1054 species: Archae - 111; B…		0.0861934	0.00115533	0.000611099	1.94415	1.94415	0.731229	0.946788	-1.0562	0.498218	1.11451	1.11451	0.0012503	1.84309	1.84309	0.499591	1.11411	1.11411	0.499591	0.897574	-1.11411	0.413946	1.14021	1.14021	0.0151932	1.5299	1.5299	0.842178	0.96884	-1.03216	0.132468	1.28143	1.28143	0.587508	0.917046	-1.09046	0.0706735	1.3538	1.3538	0.000194863	2.12001	2.12001	0.0706735	0.738659	-1.3538	0.000194863	0.471696
5913	AT1G64980	unknown protein; LOCATED IN: cellular_component unknown; EXPRESSED IN: 23 plant structures; EXPRESSED DURING: 15 growth stages; Has 662 Blast hits to 662 proteins in 38 species: Archae - 0; Bacteria - 73; Metazoa - 0; Fungi - 0; Plants - 25; Viruses - 0; Other Eukaryotes - 564 (source: NCBI BLink).		0.0126388	7.92296e-09	4.329e-07	1.94936	1.94936	0.027179	0.819529	-1.22021	0.937111	0.99346	-1.00658	3.85158e-08	2.22319	2.22319	0.421213	1.06992	1.06992	0.421213	0.934651	-1.06992	2.21736e-07	2.01829	2.01829	0.735088	0.972205	-1.02859	0.181644	0.89197	-1.12111	0.00675076	1.28985	1.28985	0.148921	1.13218	1.13218	0.846963	1.01619	1.01619	5.71071e-06	1.72178	1.72178	0.846963	0.98407	-1.01619	5.71071e-06	0.580795
6006	AT1G65850	disease resistance protein (TIR-NBS-LRR class), putative; FUNCTIONS IN: transmembrane receptor activity, nucleoside-triphosphatase activity, nucleotide binding, ATP binding; INVOLVED IN: signal transduction, defense response, apoptosis, innate immune response; LOCATED IN: intrinsic to membrane; EXPRESSED IN: 8 plant structures; EXPRESSED DURING: 4 anthesis, LP.04 four leaves visible, LP.02 two le…		0.258235	0.000423058	2.46905e-05	2.74024	2.74024	0.930984	0.984951	-1.01528	0.252734	1.22691	1.22691	0.0177871	1.57651	1.57651	0.00456187	1.76473	1.76473	0.00456187	0.566659	-1.76473	0.906704	1.02073	1.02073	0.000332551	2.18807	2.18807	0.0147417	1.60164	1.60164	0.290128	1.20751	1.20751	0.20785	1.25385	1.25385	0.0229956	1.54245	1.54245	0.000337362	2.18545	2.18545	0.0229956	0.648319	-1.54245	0.000337362	0.457572
6032	AT1G66080	unknown protein; FUNCTIONS IN: molecular_function unknown; INVOLVED IN: biological_process unknown; LOCATED IN: cellular_component unknown; EXPRESSED IN: 20 plant structures; EXPRESSED DURING: 11 growth stages; CONTAINS InterPro DOMAIN/s: Protein of unknown function DUF775 (InterPro:IPR008493); Has 208 Blast hits to 206 proteins in 94 species: Archae - 0; Bacteria - 0; Metazoa - 107; Fungi - 59; …		0.318909	3.34209e-07	0.000940164	1.49236	1.49236	0.684164	0.959818	-1.04186	0.00878805	1.3435	1.3435	3.38059e-05	1.75556	1.75556	0.237747	0.885665	-1.12909	0.237747	1.12909	1.12909	1.49146e-05	1.83189	1.83189	0.00011748	0.606369	-1.64916	0.0952381	0.839014	-1.19188	0.000218076	1.60011	1.60011	0.0518346	1.2312	1.2312	0.394879	1.09041	1.09041	0.0697869	1.21212	1.21212	0.394879	0.917089	-1.09041	0.0697869	0.825
6068	AT1G66400	Encodes a calmodulin-like protein. Regulates nitric oxide levels and transition to flowering.	CALMODULIN LIKE 23 (CML23)	0.147347	4.45068e-07	0.00623556	1.62561	1.62561	0.316396	1.17315	1.17315	1.24133e-06	3.18974	3.18974	0.0144109	1.52756	1.52756	0.536731	0.907121	-1.10239	0.536731	1.10239	1.10239	0.0817154	1.33219	1.33219	1.21857e-05	0.382555	-2.614	0.290663	1.1838	1.1838	0.120446	1.28823	1.28823	0.567994	1.0942	1.0942	0.0471841	1.39372	1.39372	0.0208112	1.48566	1.48566	0.0471841	0.717506	-1.39372	0.0208112	0.6731
6083	AT1G66550	member of WRKY Transcription Factor; Group III	WRKY DNA-BINDING PROTEIN 67 (WRKY67)	0.67806	0.000569221	0.000914689	1.94016	1.94016	0.925984	1.01553	1.01553	0.0568415	1.39834	1.39834	0.000641153	1.99467	1.99467	0.795142	0.957791	-1.04407	0.795142	1.04407	1.04407	0.0101281	1.60978	1.60978	0.376423	0.861901	-1.16023	0.33375	1.17681	1.17681	0.0729037	1.36832	1.36832	0.1887	1.25141	1.25141	0.142267	1.28675	1.28675	0.0162812	1.55038	1.55038	0.142267	0.777153	-1.28675	0.0162812	0.645003
6097	AT1G66690	S-adenosyl-L-methionine:carboxyl methyltransferase family protein; FUNCTIONS IN: S-adenosylmethionine-dependent methyltransferase activity, methyltransferase activity; INVOLVED IN: biological_process unknown; LOCATED IN: cellular_component unknown; CONTAINS InterPro DOMAIN/s: SAM dependent carboxyl methyltransferase (InterPro:IPR005299); BEST Arabidopsis thaliana protein match is: PXMT1; S-adenos…		0.761362	0.000322361	0.000327381	2.63519	2.63519	0.874748	1.03469	1.03469	0.150404	1.37937	1.37937	0.000731583	2.42689	2.42689	0.823641	1.04942	1.04942	0.823641	0.952907	-1.04942	0.00960053	1.87026	1.87026	0.921744	1.02148	1.02148	0.931806	1.01868	1.01868	0.00815248	1.90177	1.90177	0.146272	1.38423	1.38423	0.133965	1.39954	1.39954	0.00807086	1.90372	1.90372	0.133965	0.714518	-1.39954	0.00807086	0.525288
6158	AT1G67270	FUNCTIONS IN: molecular_function unknown; INVOLVED IN: biological_process unknown; LOCATED IN: cellular_component unknown; CONTAINS InterPro DOMAIN/s: DDT superfamily (InterPro:IPR018501), DDT subgroup (InterPro:IPR018500), Cell division cycle-associated protein (InterPro:IPR018866); BEST Arabidopsis thaliana protein match is: unknown protein (TAIR:AT1G67780.1); Has 297 Blast hits to 296 proteins…		0.816141	3.18737e-06	4.70946e-06	6.01634	6.01634	0.7042	1.10831	1.10831	0.138341	1.51442	1.51442	6.17488e-05	4.1808	4.1808	0.340964	1.2984	1.2984	0.340964	0.770176	-1.2984	0.00137139	2.79637	2.79637	0.205508	1.42066	1.42066	0.580956	1.16173	1.16173	0.588392	0.863346	-1.15828	0.683935	1.11663	1.11663	0.691952	0.898215	-1.11332	1.00017e-05	5.38796	5.38796	0.691952	1.11332	1.11332	1.00017e-05	0.185599
6195	AT1G67623	F-box family protein; FUNCTIONS IN: molecular_function unknown; INVOLVED IN: biological_process unknown; LOCATED IN: cellular_component unknown; EXPRESSED IN: male gametophyte, pollen tube; EXPRESSED DURING: L mature pollen stage, M germinated pollen stage; CONTAINS InterPro DOMAIN/s: Cyclin-like F-box (InterPro:IPR001810); BEST Arabidopsis thaliana protein match is: unknown protein (TAIR:AT1G748…		0.00446528	0.00587692	0.00200606	1.33873	1.33873	0.45442	1.06258	1.06258	0.455485	0.941241	-1.06243	0.129356	1.13497	1.13497	0.205764	1.11007	1.11007	0.205764	0.900846	-1.11007	0.00255635	1.32663	1.32663	0.392086	1.07212	1.07212	0.885333	1.01167	1.01167	0.473453	1.05985	1.05985	0.721518	1.02914	1.02914	0.611583	1.04186	1.04186	0.0043151	1.30083	1.30083	0.611583	0.959823	-1.04186	0.0043151	0.768739
6224	AT1G67855	unknown protein; FUNCTIONS IN: molecular_function unknown; INVOLVED IN: biological_process unknown; LOCATED IN: cellular_component unknown; Has 0 Blast hits to 0 proteins in 0 species (source: NCBI BLink).		0.198207	0.0105343	0.000316857	1.65318	1.65318	0.862543	0.980817	-1.01956	0.524312	1.07429	1.07429	0.382676	1.10386	1.10386	0.00143078	1.52692	1.52692	0.00143078	0.654912	-1.52692	0.780293	1.03172	1.03172	0.00224276	1.49155	1.49155	0.456995	1.08753	1.08753	0.758432	1.03504	1.03504	0.216168	1.15229	1.15229	0.834344	0.976871	-1.02368	0.00472495	1.43469	1.43469	0.834344	1.02368	1.02368	0.00472495	0.697014
6261	AT1G68200	zinc finger (CCCH-type) family protein; FUNCTIONS IN: transcription factor activity, nucleic acid binding; INVOLVED IN: regulation of transcription; EXPRESSED IN: inflorescence meristem, flower; EXPRESSED DURING: petal differentiation and expansion stage; CONTAINS InterPro DOMAIN/s: Zinc finger, CCCH-type (InterPro:IPR000571); BEST Arabidopsis thaliana protein match is: zinc finger (CCCH-type) fa…		0.0220887	2.04201e-05	0.000190889	1.61564	1.61564	0.121661	0.849679	-1.17691	0.713074	0.963382	-1.03801	5.70675e-06	1.93767	1.93767	0.852277	0.981317	-1.01904	0.852277	1.01904	1.01904	0.000184781	1.61821	1.61821	0.724759	1.03636	1.03636	0.121118	1.17722	1.17722	0.519507	1.06784	1.06784	0.469683	1.0766	1.0766	0.139461	1.16764	1.16764	0.000884917	1.50069	1.50069	0.139461	0.856428	-1.16764	0.000884917	0.666358
6271	AT1G68290	Encodes a putative endonuclease but no demonstrable endonuclease activity, either towards single stranded DNA or mismatches, has been seen in vitro.	endonuclease 2 (ENDO 2)	0.0309915	0.00290336	0.00048272	1.52576	1.52576	0.809566	1.02401	1.02401	0.995878	1.00051	1.00051	0.0148834	1.30236	1.30236	0.183575	1.14407	1.14407	0.183575	0.874074	-1.14407	0.00661157	1.35258	1.35258	0.233204	1.12747	1.12747	0.139997	1.16226	1.16226	0.545558	1.06162	1.06162	0.598723	1.05336	1.05336	0.121869	1.17138	1.17138	0.00148768	1.44847	1.44847	0.121869	0.853697	-1.17138	0.00148768	0.690385
6283	AT1G68410	protein phosphatase 2C-related / PP2C-related; FUNCTIONS IN: protein serine/threonine phosphatase activity, catalytic activity; INVOLVED IN: biological_process unknown; LOCATED IN: cellular_component unknown; EXPRESSED IN: 22 plant structures; EXPRESSED DURING: 12 growth stages; CONTAINS InterPro DOMAIN/s: Protein phosphatase 2C-related (InterPro:IPR001932), Protein phosphatase 2C (InterPro:IPR01…		6.42548e-07	7.10377e-11	2.27031e-06	1.35645	1.35645	0.00350248	0.864437	-1.15682	0.0394533	1.1002	1.1002	4.21782e-09	1.62612	1.62612	0.414821	0.964977	-1.03629	0.414821	1.03629	1.03629	1.02759e-09	1.70914	1.70914	9.54137e-07	0.721364	-1.38626	0.175764	0.941457	-1.06218	0.0265329	1.10965	1.10965	0.466157	0.968708	-1.0323	0.0952474	1.07843	1.07843	6.46544e-07	1.40026	1.40026	0.0952474	0.927274	-1.07843	6.46544e-07	0.714151
6335	AT1G68880	Arabidopsis thaliana basic leucine-zipper 8 (AtbZIP); FUNCTIONS IN: transcription factor activity, DNA binding; INVOLVED IN: regulation of transcription, DNA-dependent; LOCATED IN: nucleus, chloroplast; EXPRESSED IN: root, leaf; EXPRESSED DURING: LP.04 four leaves visible; CONTAINS InterPro DOMAIN/s: Basic-leucine zipper (bZIP) transcription factor (InterPro:IPR004827), bZIP transcription factor,…	Arabidopsis thaliana basic leucine-zipper 8 (AtbZIP)	0.0720804	5.21538e-06	0.00121074	1.77664	1.77664	0.00344808	1.6522	1.6522	0.0025894	1.68534	1.68534	0.00384216	1.63983	1.63983	0.0108565	0.655748	-1.52498	0.0108565	1.52498	1.52498	0.00275433	1.67814	1.67814	0.00588519	0.628179	-1.5919	0.407165	1.13279	1.13279	0.697121	0.943611	-1.05976	0.546668	1.09439	1.09439	0.87424	0.97672	-1.02383	0.00444128	1.62341	1.62341	0.87424	1.02383	1.02383	0.00444128	0.615987
6353	AT1G69050	unknown protein; FUNCTIONS IN: molecular_function unknown; INVOLVED IN: biological_process unknown; LOCATED IN: cellular_component unknown; EXPRESSED IN: 11 plant structures; EXPRESSED DURING: 6 growth stages; Has 3 Blast hits to 3 proteins in 1 species: Archae - 0; Bacteria - 0; Metazoa - 0; Fungi - 0; Plants - 3; Viruses - 0; Other Eukaryotes - 0 (source: NCBI BLink).		0.320832	0.000879597	0.00099431	1.84835	1.84835	0.867138	0.974342	-1.02633	0.119648	1.2858	1.2858	0.00206819	1.75273	1.75273	0.611933	1.08233	1.08233	0.611933	0.923935	-1.08233	0.00324339	1.69656	1.69656	0.294556	0.847305	-1.18021	0.220815	1.21508	1.21508	0.266693	1.1924	1.1924	0.117489	1.28786	1.28786	0.45228	1.12501	1.12501	0.0311167	1.43521	1.43521	0.45228	0.88888	-1.12501	0.0311167	0.696761
6362	AT1G69150	DC1 domain-containing protein; LOCATED IN: cellular_component unknown; CONTAINS InterPro DOMAIN/s: DC1 (InterPro:IPR004146), C1-like (InterPro:IPR011424); BEST Arabidopsis thaliana protein match is: DC1 domain-containing protein (TAIR:AT3G43890.1); Has 1384 Blast hits to 495 proteins in 14 species: Archae - 0; Bacteria - 0; Metazoa - 0; Fungi - 0; Plants - 1365; Viruses - 0; Other Eukaryotes - 19…		0.0518922	8.04175e-09	3.26984e-06	2.77835	2.77835	0.466302	1.11597	1.11597	2.64571e-05	0.425453	-2.35044	1.67677e-05	2.43491	2.43491	0.881764	1.02247	1.02247	0.881764	0.978025	-1.02247	0.148405	1.25014	1.25014	5.24814e-09	5.22369	5.22369	0.267314	1.1841	1.1841	0.752652	1.04827	1.04827	0.18726	1.22453	1.22453	0.927659	1.01365	1.01365	4.20635e-05	2.26891	2.26891	0.927659	0.986531	-1.01365	4.20635e-05	0.44074
6398	AT1G69490	Encodes a member of the NAC transcription factor gene family. It is expressed in floral primordia and upregulated by AP3 and PI. Its expression is associated with leaf senescence.	NAC-like, activated by AP3/PI (NAP)	0.0254224	0.000337544	0.00243647	2.14505	2.14505	0.471784	1.16948	1.16948	0.392868	1.20506	1.20506	0.0112905	1.83676	1.83676	0.994831	0.998603	-1.0014	0.994831	1.0014	1.0014	8.96957e-05	3.01049	3.01049	0.0249566	0.591276	-1.69126	0.0144566	1.7906	1.7906	0.299191	1.25599	1.25599	0.17811	1.34878	1.34878	0.0285238	1.66742	1.66742	0.0441799	1.59036	1.59036	0.0285238	0.599729	-1.66742	0.0441799	0.628787
6433	AT1G69810	member of WRKY Transcription Factor; Group II-b	WRKY DNA-BINDING PROTEIN 36 (WRKY36)	0.390314	2.84803e-07	4.21271e-06	1.66394	1.66394	0.731163	1.0265	1.0265	0.0018567	0.757018	-1.32097	8.27605e-06	1.61802	1.61802	0.980836	1.00183	1.00183	0.980836	0.998177	-1.00183	2.94433e-05	1.53823	1.53823	0.000208063	1.42893	1.42893	0.89071	1.0105	1.0105	0.0443474	1.17731	1.17731	0.123364	1.12938	1.12938	0.496851	1.05339	1.05339	9.11063e-05	1.47332	1.47332	0.496851	0.94932	-1.05339	9.11063e-05	0.678741
6504	AT1G70500	polygalacturonase, putative / pectinase, putative; FUNCTIONS IN: polygalacturonase activity; INVOLVED IN: carbohydrate metabolic process; LOCATED IN: endomembrane system; EXPRESSED IN: 6 plant structures; EXPRESSED DURING: 4 anthesis, C globular stage, petal differentiation and expansion stage; CONTAINS InterPro DOMAIN/s: Pectin lyase fold/virulence factor (InterPro:IPR011050), Pectin lyase fold …		0.446621	0.00012032	1.18831e-05	1.58667	1.58667	0.0263631	1.19851	1.19851	0.0031369	1.29314	1.29314	0.00244376	1.3045	1.3045	0.844626	1.01485	1.01485	0.844626	0.985365	-1.01485	0.0756852	1.15096	1.15096	0.400184	1.06607	1.06607	0.0429505	1.17674	1.17674	0.596407	1.0408	1.0408	0.0906099	1.14258	1.14258	0.362054	1.07192	1.07192	0.000415016	1.38867	1.38867	0.362054	0.932908	-1.07192	0.000415016	0.720114
6569	AT1G71110	unknown protein; FUNCTIONS IN: molecular_function unknown; INVOLVED IN: biological_process unknown; LOCATED IN: endomembrane system; BEST Arabidopsis thaliana protein match is: unknown protein (TAIR:AT2G12400.1); Has 89 Blast hits to 87 proteins in 12 species: Archae - 0; Bacteria - 0; Metazoa - 2; Fungi - 0; Plants - 85; Viruses - 0; Other Eukaryotes - 2 (source: NCBI BLink).		0.0755736	4.95435e-06	2.30329e-05	1.53737	1.53737	0.199192	0.906764	-1.10282	0.00365717	0.779975	-1.28209	0.000135141	1.4394	1.4394	0.0396114	1.17789	1.17789	0.0396114	0.848979	-1.17789	0.00518856	1.26663	1.26663	1.68187e-05	1.55613	1.55613	0.274365	1.08623	1.08623	0.191271	0.90509	-1.10486	0.612924	1.03843	1.03843	0.464913	0.946758	-1.05624	6.2655e-05	1.48048	1.48048	0.464913	1.05624	1.05624	6.2655e-05	0.675456
6575	AT1G71170	6-phosphogluconate dehydrogenase NAD-binding domain-containing protein; FUNCTIONS IN: coenzyme binding, oxidoreductase activity, binding, phosphogluconate dehydrogenase (decarboxylating) activity, catalytic activity; INVOLVED IN: pentose-phosphate shunt, metabolic process; LOCATED IN: cellular_component unknown; EXPRESSED IN: 23 plant structures; EXPRESSED DURING: 13 growth stages; CONTAINS Inter…		0.464655	0.000235138	0.00031788	1.39357	1.39357	0.950702	1.00458	1.00458	0.285702	0.922843	-1.08361	0.00035313	1.38842	1.38842	0.990686	0.999138	-1.00086	0.990686	1.00086	1.00086	0.0103414	1.23511	1.23511	0.0138044	1.22263	1.22263	0.49972	1.05149	1.05149	0.0629888	1.15634	1.15634	0.197127	1.10278	1.10278	0.198031	1.10255	1.10255	0.00535715	1.26368	1.26368	0.198031	0.906985	-1.10255	0.00535715	0.791339
6611	AT1G71530	protein kinase family protein; FUNCTIONS IN: protein serine/threonine kinase activity, protein tyrosine kinase activity, protein kinase activity, kinase activity, ATP binding; INVOLVED IN: protein amino acid phosphorylation, N-terminal protein myristoylation; LOCATED IN: chloroplast; CONTAINS InterPro DOMAIN/s: Protein kinase, ATP binding site (InterPro:IPR017441), Protein kinase, core (InterPro:…		0.0629222	9.97821e-08	1.76659e-06	1.86167	1.86167	0.608474	0.95652	-1.04546	6.4065e-05	1.57749	1.57749	0.000214618	1.49879	1.49879	0.00731106	1.29858	1.29858	0.00731106	0.770073	-1.29858	0.00178152	1.37475	1.37475	0.0917277	0.858446	-1.16489	0.699332	0.967098	-1.03402	0.367349	1.08212	1.08212	0.0654293	1.18326	1.18326	0.168196	0.884438	-1.13066	6.81067e-05	1.57334	1.57334	0.168196	1.13066	1.13066	6.81067e-05	0.635589
6704	AT1G72540	protein kinase, putative; FUNCTIONS IN: protein serine/threonine kinase activity, protein kinase activity, kinase activity, ATP binding; INVOLVED IN: protein amino acid phosphorylation; LOCATED IN: chloroplast; EXPRESSED IN: stem, stamen; EXPRESSED DURING: 4 anthesis; CONTAINS InterPro DOMAIN/s: Protein kinase, ATP binding site (InterPro:IPR017441), Protein kinase, core (InterPro:IPR000719), Seri…		0.23241	3.59179e-08	1.94023e-05	2.01704	2.01704	4.41438e-05	1.91823	1.91823	9.00178e-06	2.11694	2.11694	0.000129929	1.7995	1.7995	0.000310866	0.584332	-1.71136	0.000310866	1.71136	1.71136	0.945761	0.991918	-1.00815	0.736357	0.960571	-1.04105	0.58544	1.06755	1.06755	0.991499	0.99873	-1.00127	0.78922	0.968585	-1.03243	0.425531	1.10078	1.10078	1.16549e-05	2.08246	2.08246	0.425531	0.908451	-1.10078	1.16549e-05	0.480202
6727	AT1G72760	protein kinase family protein; FUNCTIONS IN: protein serine/threonine kinase activity, protein kinase activity, kinase activity, ATP binding; INVOLVED IN: protein amino acid phosphorylation; LOCATED IN: cellular_component unknown; EXPRESSED IN: pollen tube; CONTAINS InterPro DOMAIN/s: Protein kinase, core (InterPro:IPR000719), Serine/threonine protein kinase-related (InterPro:IPR017442), Protein …		0.660789	7.55848e-08	1.22042e-05	3.45978	3.45978	0.292067	1.24275	1.24275	2.7568e-06	4.07866	4.07866	8.82928e-05	2.81931	2.81931	0.950373	0.987468	-1.01269	0.950373	1.01269	1.01269	0.0133541	1.74147	1.74147	0.0023689	0.487097	-2.05298	0.821497	0.955281	-1.04681	0.0231577	1.65014	1.65014	0.31344	1.23073	1.23073	0.232566	1.28082	1.28082	9.08865e-05	2.81116	2.81116	0.232566	0.780749	-1.28082	9.08865e-05	0.355726
6741	AT1G72910	disease resistance protein (TIR-NBS class), putative; FUNCTIONS IN: transmembrane receptor activity; INVOLVED IN: signal transduction, defense response, innate immune response; LOCATED IN: intrinsic to membrane; CONTAINS InterPro DOMAIN/s: Toll-Interleukin receptor (InterPro:IPR000157); BEST Arabidopsis thaliana protein match is: disease resistance protein (TIR-NBS class), putative (TAIR:AT1G7290…		0.153332	3.7864e-05	0.00050354	2.10624	2.10624	0.494263	1.12748	1.12748	0.229582	0.807145	-1.23893	0.000389431	2.15144	2.15144	0.422423	0.868301	-1.15167	0.422423	1.15167	1.15167	7.3145e-05	2.4781	2.4781	0.767137	1.05302	1.05302	0.95611	1.00963	1.00963	0.0127555	1.61739	1.61739	0.8033	1.04439	1.04439	0.01911	1.56356	1.56356	0.000854811	2.01671	2.01671	0.01911	0.639567	-1.56356	0.000854811	0.495858
6742	AT1G72920	disease resistance protein (TIR-NBS class), putative; FUNCTIONS IN: transmembrane receptor activity; INVOLVED IN: response to wounding, defense response; LOCATED IN: intrinsic to membrane; EXPRESSED IN: 19 plant structures; EXPRESSED DURING: 10 growth stages; CONTAINS InterPro DOMAIN/s: Toll-Interleukin receptor (InterPro:IPR000157); BEST Arabidopsis thaliana protein match is: disease resistance …		0.930335	6.25964e-06	7.48126e-05	2.4559	2.4559	0.293209	1.20317	1.20317	0.327443	0.842049	-1.18758	0.000200023	2.25992	2.25992	0.558096	0.90321	-1.10716	0.558096	1.10716	1.10716	0.00147002	1.91966	1.91966	0.0257732	1.51931	1.51931	0.629573	0.919718	-1.08729	0.135779	1.30648	1.30648	0.162554	0.779458	-1.28294	0.0217018	1.54157	1.54157	4.71789e-06	3.15078	3.15078	0.0217018	0.648688	-1.54157	4.71789e-06	0.317382
6745	AT1G72950	disease resistance protein (TIR-NBS class), putative; FUNCTIONS IN: transmembrane receptor activity; INVOLVED IN: signal transduction, defense response, innate immune response; LOCATED IN: intrinsic to membrane; EXPRESSED IN: stem, root; CONTAINS InterPro DOMAIN/s: Toll-Interleukin receptor (InterPro:IPR000157); BEST Arabidopsis thaliana protein match is: disease resistance protein (TIR-NBS class…		0.483104	1.77601e-05	7.45356e-05	2.63119	2.63119	0.854066	1.03483	1.03483	0.0515143	0.680135	-1.4703	0.000144674	2.47637	2.47637	0.887206	1.02675	1.02675	0.887206	0.973946	-1.02675	3.88711e-05	2.79601	2.79601	0.0953283	1.38362	1.38362	0.339303	1.19772	1.19772	0.11421	1.35805	1.35805	0.109546	1.36396	1.36396	0.350729	1.19253	1.19253	0.00246648	1.92908	1.92908	0.350729	0.838551	-1.19253	0.00246648	0.518382
6746	AT1G72960	root hair defective 3 GTP-binding (RHD3) family protein; FUNCTIONS IN: nucleotide binding; LOCATED IN: cellular_component unknown; EXPRESSED IN: leaf whorl, petal, flower; EXPRESSED DURING: 4 anthesis, petal differentiation and expansion stage; CONTAINS InterPro DOMAIN/s: Root hair defective 3 GTP-binding (InterPro:IPR008803); BEST Arabidopsis thaliana protein match is: RHD3 (ROOT HAIR DEFECTIVE …		0.436292	5.68131e-06	5.35897e-05	3.01758	3.01758	0.305239	0.80678	-1.2395	0.29638	1.2446	1.2446	7.95376e-05	2.89774	2.89774	0.22605	1.29076	1.29076	0.22605	0.77474	-1.29076	2.5328e-05	3.2637	3.2637	0.161953	0.742881	-1.34611	0.900585	1.02606	1.02606	0.039146	1.57674	1.57674	0.0658514	1.49216	1.49216	0.695236	1.08422	1.08422	0.00312979	2.02229	2.02229	0.695236	0.922323	-1.08422	0.00312979	0.49449
6779	AT1G73270	serine carboxypeptidase-like 6 (scpl6); FUNCTIONS IN: serine-type carboxypeptidase activity; INVOLVED IN: proteolysis; LOCATED IN: endomembrane system; EXPRESSED IN: root; CONTAINS InterPro DOMAIN/s: Peptidase S10, serine carboxypeptidase (InterPro:IPR001563); BEST Arabidopsis thaliana protein match is: scpl2 (serine carboxypeptidase-like 2); serine-type carboxypeptidase (TAIR:AT1G73300.1); Has 2…	serine carboxypeptidase-like 6 (scpl6)	0.14551	9.61235e-07	0.015375	1.36557	1.36557	0.309965	0.886525	-1.128	1.95629e-05	0.503641	-1.98554	0.0302082	1.31412	1.31412	0.185682	1.17217	1.17217	0.185682	0.853119	-1.17217	0.870903	1.01915	1.01915	2.43285e-07	2.66046	2.66046	0.83421	0.975858	-1.02474	0.162642	1.1831	1.1831	0.903515	1.01425	1.01425	0.276031	1.13832	1.13832	0.0197662	1.34639	1.34639	0.276031	0.878491	-1.13832	0.0197662	0.742727
6804	AT1G73510	unknown protein; FUNCTIONS IN: molecular_function unknown; INVOLVED IN: biological_process unknown; LOCATED IN: cellular_component unknown; EXPRESSED IN: sperm cell, male gametophyte, root, pollen tube; EXPRESSED DURING: M germinated pollen stage; Has 3 Blast hits to 3 proteins in 1 species: Archae - 0; Bacteria - 0; Metazoa - 0; Fungi - 0; Plants - 3; Viruses - 0; Other Eukaryotes - 0 (source: N…		0.557792	1.2811e-05	1.61643e-06	3.72666	3.72666	0.909143	0.979481	-1.02095	0.361473	1.18292	1.18292	0.00356966	1.84061	1.84061	0.000908152	2.0671	2.0671	0.000908152	0.483769	-2.0671	0.0258299	1.55159	1.55159	0.00112081	2.03043	2.03043	0.903462	0.978206	-1.02228	0.763882	1.05616	1.05616	0.555053	1.11383	1.11383	0.679693	0.92756	-1.0781	4.63124e-06	3.34582	3.34582	0.679693	1.0781	1.0781	4.63124e-06	0.29888
6859	AT1G74010	strictosidine synthase family protein; FUNCTIONS IN: strictosidine synthase activity; INVOLVED IN: biosynthetic process; LOCATED IN: plant-type cell wall; EXPRESSED IN: 11 plant structures; EXPRESSED DURING: L mature pollen stage, M germinated pollen stage, 4 anthesis, C globular stage, petal differentiation and expansion stage; CONTAINS InterPro DOMAIN/s: Strictosidine synthase, conserved region…		0.288784	1.1992e-11	4.56007e-06	1.58124	1.58124	0.555657	0.960036	-1.04163	9.75801e-05	1.4172	1.4172	1.57897e-07	1.81519	1.81519	0.170693	0.907379	-1.10208	0.170693	1.10208	1.10208	5.64186e-11	2.82099	2.82099	2.98479e-10	0.395516	-2.52834	0.0836806	1.13314	1.13314	0.151047	1.10758	1.10758	0.550683	1.04217	1.04217	0.0144388	1.20425	1.20425	1.38931e-05	1.51726	1.51726	0.0144388	0.83039	-1.20425	1.38931e-05	0.659082
6877	AT1G74170	Receptor Like Protein 13 (AtRLP13); FUNCTIONS IN: protein binding; INVOLVED IN: signal transduction; EXPRESSED IN: 22 plant structures; EXPRESSED DURING: 13 growth stages; CONTAINS InterPro DOMAIN/s: Leucine-rich repeat, typical subtype (InterPro:IPR003591), Leucine-rich repeat (InterPro:IPR001611); BEST Arabidopsis thaliana protein match is: AtRLP15 (Receptor Like Protein 15); protein binding (T…	Receptor Like Protein 13 (AtRLP13)	0.956286	0.00014012	0.000810014	1.51425	1.51425	0.543773	0.939373	-1.06454	0.0723305	0.823674	-1.21407	0.000747992	1.52006	1.52006	0.568472	1.06047	1.06047	0.568472	0.942981	-1.06047	0.0582953	1.22826	1.22826	0.00103179	1.49675	1.49675	0.1157	0.845605	-1.18258	0.0823142	1.2055	1.2055	0.293169	1.11582	1.11582	0.383217	0.913568	-1.09461	0.00799077	1.35707	1.35707	0.383217	1.09461	1.09461	0.00799077	0.736879
6918	AT1G74590	Encodes glutathione transferase belonging to the tau class of GSTs. Naming convention according to Wagner et al. (2002).	GLUTATHIONE S-TRANSFERASE TAU 10 (GSTU10)	0.707424	5.7072e-08	1.77176e-05	1.81668	1.81668	0.363289	1.09719	1.09719	0.000128093	1.64316	1.64316	0.000104489	1.65975	1.65975	0.980955	0.9976	-1.00241	0.980955	1.00241	1.00241	0.000261327	1.58707	1.58707	0.00217094	0.696631	-1.43548	0.527549	1.0661	1.0661	0.781226	0.972394	-1.02839	0.218213	0.880704	-1.13545	0.119455	1.17709	1.17709	1.76538e-06	2.06276	2.06276	0.119455	0.849549	-1.17709	1.76538e-06	0.484787
6945	AT1G74870	protein binding / zinc ion binding; FUNCTIONS IN: protein binding, zinc ion binding; EXPRESSED IN: sperm cell, sepal, flower; EXPRESSED DURING: 4 anthesis, petal differentiation and expansion stage; CONTAINS InterPro DOMAIN/s: Zinc finger, RING-type (InterPro:IPR001841), Zinc finger, RING/FYVE/PHD-type (InterPro:IPR013083); BEST Arabidopsis thaliana protein match is: protein binding / zinc ion bi…		0.148435	1.55633e-05	0.000189413	2.33132	2.33132	0.586474	0.907069	-1.10245	0.124088	0.751874	-1.33001	1.65895e-05	2.89924	2.89924	0.502724	0.8865	-1.12803	0.502724	1.12803	1.12803	3.44396e-05	2.71063	2.71063	0.455294	1.1439	1.1439	0.0345748	1.50053	1.50053	0.478838	1.13588	1.13588	0.182662	1.27731	1.27731	0.120123	1.33439	1.33439	0.00347533	1.82519	1.82519	0.120123	0.749408	-1.33439	0.00347533	0.547888
6982	AT1G75260	oxidoreductase, acting on NADH or NADPH; FUNCTIONS IN: oxidoreductase activity, acting on NADH or NADPH; LOCATED IN: chloroplast; BEST Arabidopsis thaliana protein match is: unknown protein (TAIR:AT2G22795.1); Has 9000 Blast hits to 6650 proteins in 578 species: Archae - 17; Bacteria - 793; Metazoa - 3741; Fungi - 1063; Plants - 304; Viruses - 64; Other Eukaryotes - 3018 (source: NCBI BLink).		0.319335	0.0160109	0.00991123	1.33951	1.33951	0.303888	1.11199	1.11199	0.567364	1.06009	1.06009	0.0118297	1.32813	1.32813	0.34315	0.906991	-1.10255	0.34315	1.10255	1.10255	0.526032	1.06692	1.06692	0.109862	1.18432	1.18432	0.0680696	1.21596	1.21596	0.341057	1.10303	1.10303	0.566547	1.06023	1.06023	0.0317638	1.26504	1.26504	0.0325845	1.26341	1.26341	0.0317638	0.790487	-1.26504	0.0325845	0.791506
7023	AT1G75700	HVA22-LIKE PROTEIN G (HVA22G); FUNCTIONS IN: molecular_function unknown; INVOLVED IN: biological_process unknown; LOCATED IN: cellular_component unknown; CONTAINS InterPro DOMAIN/s: TB2/DP1 and HVA22 related protein (InterPro:IPR004345); BEST Arabidopsis thaliana protein match is: HVA22H (HVA22-LIKE PROTEIN H (ATHVA22H)) (TAIR:AT1G19950.1); Has 1051 Blast hits to 1050 proteins in 143 species: Arc…	HVA22-LIKE PROTEIN G (HVA22G)	0.159443	0.00874411	0.0166238	1.39179	1.39179	0.817035	1.0295	1.0295	0.760673	0.962421	-1.03905	0.0406115	1.31702	1.31702	0.835152	1.02649	1.02649	0.835152	0.974191	-1.02649	0.00602948	1.47845	1.47845	0.860358	0.978142	-1.02235	0.542992	1.07986	1.07986	0.0245066	1.35923	1.35923	0.857733	1.02278	1.02278	0.0099709	1.4351	1.4351	0.0240526	1.3608	1.3608	0.0099709	0.696815	-1.4351	0.0240526	0.734863
7063	AT1G76120	tRNA pseudouridine synthase family protein; FUNCTIONS IN: pseudouridine synthase activity; INVOLVED IN: tRNA processing, pseudouridine synthesis; LOCATED IN: cellular_component unknown; EXPRESSED IN: 22 plant structures; EXPRESSED DURING: 13 growth stages; CONTAINS InterPro DOMAIN/s: tRNA pseudouridine synthase (InterPro:IPR001406); BEST Arabidopsis thaliana protein match is: tRNA pseudouridine s…		0.17113	0.000123888	0.000789133	1.42516	1.42516	0.29783	0.911775	-1.09676	0.0773929	0.850453	-1.17584	0.00216791	1.36766	1.36766	0.13927	1.14287	1.14287	0.13927	0.874987	-1.14287	0.680087	0.964596	-1.0367	8.24353e-06	1.73727	1.73727	0.160227	1.13474	1.13474	0.110936	0.865179	-1.15583	0.626045	0.958252	-1.04357	0.781366	1.02452	1.02452	0.000281109	1.48725	1.48725	0.781366	0.976066	-1.02452	0.000281109	0.672382
7073	AT1G76210	unknown protein; FUNCTIONS IN: molecular_function unknown; INVOLVED IN: biological_process unknown; LOCATED IN: cellular_component unknown; EXPRESSED IN: root, leaf; EXPRESSED DURING: LP.04 four leaves visible; CONTAINS InterPro DOMAIN/s: Protein of unknown function DUF241, plant (InterPro:IPR004320); BEST Arabidopsis thaliana protein match is: unknown protein (TAIR:AT1G20520.1); Has 231 Blast hi…		0.262793	0.000249926	0.00393631	1.64944	1.64944	0.00855273	1.56123	1.56123	0.0259113	1.44058	1.44058	0.0231623	1.4526	1.4526	0.0479964	0.727321	-1.37491	0.0479964	1.37491	1.37491	0.11952	0.783043	-1.27707	0.0211764	1.46222	1.46222	0.00979134	1.54622	1.54622	0.0092576	0.644152	-1.55243	0.668137	0.937123	-1.0671	0.68739	1.06283	1.06283	0.00156525	1.76011	1.76011	0.68739	0.940885	-1.06283	0.00156525	0.568146
7077	AT1G76250	unknown protein; INVOLVED IN: biological_process unknown; LOCATED IN: endomembrane system; EXPRESSED IN: 6 plant structures; EXPRESSED DURING: 4 anthesis, petal differentiation and expansion stage; Has 29 Blast hits to 29 proteins in 8 species: Archae - 0; Bacteria - 0; Metazoa - 1; Fungi - 0; Plants - 26; Viruses - 0; Other Eukaryotes - 2 (source: NCBI BLink).		0.19776	0.000239303	0.00421579	1.45846	1.45846	0.556859	0.934312	-1.07031	0.0582938	1.25973	1.25973	0.00139617	1.54752	1.54752	0.939886	1.00871	1.00871	0.939886	0.991364	-1.00871	0.00567289	1.43536	1.43536	0.0758557	0.806597	-1.23978	0.855476	1.02118	1.02118	0.716012	1.04282	1.04282	0.934122	1.00955	1.00955	0.643694	1.05483	1.05483	0.00503137	1.44466	1.44466	0.643694	0.948021	-1.05483	0.00503137	0.692203
7088	AT1G76370	protein kinase, putative; FUNCTIONS IN: protein serine/threonine kinase activity, protein kinase activity, kinase activity, ATP binding; INVOLVED IN: protein amino acid phosphorylation; LOCATED IN: chloroplast envelope; EXPRESSED IN: 10 plant structures; EXPRESSED DURING: L mature pollen stage, M germinated pollen stage, 4 anthesis, C globular stage, petal differentiation and expansion stage; CON…		0.125926	0.0132991	0.000933693	1.54692	1.54692	0.923696	1.01054	1.01054	0.718666	0.96125	-1.04031	0.380076	1.10219	1.10219	0.00767631	1.38886	1.38886	0.00767631	0.720015	-1.38886	0.491005	1.07894	1.07894	0.00190409	1.49154	1.49154	0.131078	1.18712	1.18712	0.764137	1.03344	1.03344	0.423875	1.09249	1.09249	0.297916	1.12296	1.12296	0.00527048	1.41596	1.41596	0.297916	0.890506	-1.12296	0.00527048	0.706235
7099	AT1G76470	3-beta-hydroxy-delta5-steroid dehydrogenase/ binding / catalytic/ cinnamoyl-CoA reductase; FUNCTIONS IN: 3-beta-hydroxy-delta5-steroid dehydrogenase activity, binding, cinnamoyl-CoA reductase activity, catalytic activity; INVOLVED IN: lignin biosynthetic process, steroid biosynthetic process, metabolic process; LOCATED IN: endomembrane system; EXPRESSED IN: leaf whorl, male gametophyte, sepal, fl…		0.0627265	0.000321845	0.00054065	2.16216	2.16216	0.972036	0.993648	-1.00639	0.024288	1.56069	1.56069	0.00459464	1.80249	1.80249	0.308313	1.20721	1.20721	0.308313	0.828354	-1.20721	0.00442068	1.80841	1.80841	0.15595	0.766085	-1.30534	0.0325337	1.52026	1.52026	0.0727868	1.41017	1.41017	0.0594038	1.43787	1.43787	0.0402686	1.49097	1.49097	0.0366921	1.50372	1.50372	0.0402686	0.670703	-1.49097	0.0366921	0.665016
7123	AT1G76705	calmodulin binding; FUNCTIONS IN: calmodulin binding; INVOLVED IN: biological_process unknown; LOCATED IN: cellular_component unknown; BEST Arabidopsis thaliana protein match is: IQD12 (IQ-domain 12); calmodulin binding (TAIR:AT5G03960.1); Has 21 Blast hits to 18 proteins in 6 species: Archae - 0; Bacteria - 0; Metazoa - 0; Fungi - 0; Plants - 21; Viruses - 0; Other Eukaryotes - 0 (source: NCBI B…		0.314446	0.0373864	0.00371363	1.49906	1.49906	0.974845	1.00383	1.00383	0.358335	1.11945	1.11945	0.0582059	1.27558	1.27558	0.205077	1.17071	1.17071	0.205077	0.854181	-1.17071	0.136352	1.20578	1.20578	0.392427	1.11057	1.11057	0.620756	1.06205	1.06205	0.149739	1.19786	1.19786	0.0543001	1.28117	1.28117	0.953694	0.992987	-1.00706	0.206576	1.17007	1.17007	0.953694	1.00706	1.00706	0.206576	0.854649
7153	AT1G76965	Encodes a Protease inhibitor/seed storage/LTP family protein		0.270059	1.05447e-05	0.014918	1.64647	1.64647	0.592874	1.1049	1.1049	0.927666	0.983279	-1.017	0.017749	1.62109	1.62109	0.651251	0.919225	-1.08787	0.651251	1.08787	1.08787	8.12291e-07	4.13743	4.13743	0.000145539	0.404712	-2.47089	0.677067	0.925371	-1.08065	0.0686171	1.429	1.429	0.673272	1.0817	1.0817	0.288174	1.22248	1.22248	0.0354101	1.52211	1.52211	0.288174	0.818012	-1.22248	0.0354101	0.656982
7194	AT1G77360	pentatricopeptide (PPR) repeat-containing protein; FUNCTIONS IN: molecular_function unknown; INVOLVED IN: biological_process unknown; LOCATED IN: cellular_component unknown; EXPRESSED IN: 15 plant structures; EXPRESSED DURING: 8 growth stages; CONTAINS InterPro DOMAIN/s: Pentatricopeptide repeat (InterPro:IPR002885); BEST Arabidopsis thaliana protein match is: pentatricopeptide (PPR) repeat-conta…		0.76211	0.00129972	0.000837127	1.79408	1.79408	0.89836	0.981668	-1.01867	0.967333	0.994087	-1.00595	0.00142642	1.73043	1.73043	0.706648	1.05615	1.05615	0.706648	0.946838	-1.05615	0.760124	1.04528	1.04528	0.00147415	1.72658	1.72658	0.600825	0.926721	-1.07907	0.065896	1.32504	1.32504	0.120778	1.26319	1.26319	0.845186	0.972102	-1.0287	0.0256061	1.42028	1.42028	0.845186	1.0287	1.0287	0.0256061	0.704084
7199	AT1G77405	INVOLVED IN: biological_process unknown; EXPRESSED IN: sperm cell; CONTAINS InterPro DOMAIN/s: Pentatricopeptide repeat (InterPro:IPR002885); BEST Arabidopsis thaliana protein match is: EMB2745 (EMBRYO DEFECTIVE 2745) (TAIR:AT5G39710.1); Has 13180 Blast hits to 4377 proteins in 153 species: Archae - 4; Bacteria - 12; Metazoa - 210; Fungi - 191; Plants - 12251; Viruses - 0; Other Eukaryotes - 512 …		0.0891733	0.00805413	0.00261249	1.4523	1.4523	0.80819	1.02621	1.02621	0.499961	1.07503	1.07503	0.00109085	1.51671	1.51671	0.518163	0.933079	-1.07172	0.518163	1.07172	1.07172	0.433196	1.08793	1.08793	0.055466	1.24175	1.24175	0.319533	1.11371	1.11371	0.748445	1.03479	1.03479	0.153641	1.17001	1.17001	0.887132	0.984996	-1.01523	0.055855	1.24127	1.24127	0.887132	1.01523	1.01523	0.055855	0.805627
7240	AT1G77810	galactosyltransferase family protein; FUNCTIONS IN: transferase activity, transferring glycosyl groups, beta-1,3-galactosyltransferase activity; INVOLVED IN: protein amino acid glycosylation; LOCATED IN: Golgi apparatus; EXPRESSED IN: 20 plant structures; EXPRESSED DURING: 13 growth stages; CONTAINS InterPro DOMAIN/s: Glycosyl transferase, family 31 (InterPro:IPR002659); BEST Arabidopsis thaliana…		0.952326	6.39056e-05	0.000395687	1.49461	1.49461	0.178043	0.880768	-1.13537	0.0391339	0.816712	-1.22442	0.000255429	1.52348	1.52348	0.248938	1.11386	1.11386	0.248938	0.89778	-1.11386	0.000263204	1.52147	1.52147	0.0572407	1.2028	1.2028	0.446551	0.932085	-1.07286	0.0426829	1.21951	1.21951	0.459121	1.07076	1.07076	0.516784	1.06157	1.06157	0.00194049	1.39584	1.39584	0.516784	0.942001	-1.06157	0.00194049	0.716415
7241	AT1G77815	FUNCTIONS IN: molecular_function unknown; INVOLVED IN: biological_process unknown; LOCATED IN: cellular_component unknown; BEST Arabidopsis thaliana protein match is: nucleic acid binding (TAIR:AT1G27870.1); Has 42 Blast hits to 42 proteins in 1 species: Archae - 0; Bacteria - 0; Metazoa - 0; Fungi - 0; Plants - 42; Viruses - 0; Other Eukaryotes - 0 (source: NCBI BLink).		0.291856	0.0115865	0.000306297	1.92929	1.92929	0.462983	1.11385	1.11385	0.0489855	1.35731	1.35731	0.354666	1.14646	1.14646	0.0109325	1.51081	1.51081	0.0109325	0.661895	-1.51081	0.523701	1.09799	1.09799	0.0906645	1.29456	1.29456	0.443181	1.11935	1.11935	0.21304	1.20438	1.20438	0.377439	1.13903	1.13903	0.25702	1.18358	1.18358	0.00204691	1.69381	1.69381	0.25702	0.844895	-1.18358	0.00204691	0.590384
7252	AT1G77910	unknown protein; FUNCTIONS IN: molecular_function unknown; INVOLVED IN: biological_process unknown; LOCATED IN: cellular_component unknown; Has 1 Blast hits to 1 proteins in 1 species: Archae - 0; Bacteria - 0; Metazoa - 0; Fungi - 0; Plants - 1; Viruses - 0; Other Eukaryotes - 0 (source: NCBI BLink).		0.689008	0.135689	0.0147528	1.34253	1.34253	0.955222	0.993871	-1.00617	0.0624106	1.241	1.241	0.229734	1.14408	1.14408	0.142883	1.18069	1.18069	0.142883	0.846962	-1.18069	0.39554	0.910182	-1.09868	0.128585	1.18856	1.18856	0.0295085	1.29383	1.29383	0.246714	0.878441	-1.13838	0.395653	1.09866	1.09866	0.757103	1.0345	1.0345	0.0814117	1.22197	1.22197	0.757103	0.966653	-1.0345	0.0814117	0.81835
7273	AT1G78120	tetratricopeptide repeat (TPR)-containing protein; FUNCTIONS IN: binding; LOCATED IN: mitochondrion; EXPRESSED IN: 9 plant structures; EXPRESSED DURING: 4 anthesis, petal differentiation and expansion stage; CONTAINS InterPro DOMAIN/s: Molecular chaperone, heat shock protein, Hsp40, DnaJ (InterPro:IPR015609), Tetratricopeptide TPR-1 (InterPro:IPR001440), Tetratricopeptide-like helical (InterPro:I…		0.820678	2.31285e-06	7.40981e-05	1.44256	1.44256	0.0752906	1.141	1.141	0.000848678	0.752902	-1.32819	0.00230977	1.28515	1.28515	0.816492	0.983775	-1.01649	0.816492	1.01649	1.01649	0.000115562	1.42047	1.42047	0.000532917	1.34885	1.34885	0.577174	1.04025	1.04025	0.876481	1.01101	1.01101	0.297626	1.07751	1.07751	0.731246	0.976054	-1.02453	0.000667574	1.33879	1.33879	0.731246	1.02453	1.02453	0.000667574	0.746941
7294	AT1G78340	Encodes glutathione transferase belonging to the tau class of GSTs. Naming convention according to Wagner et al. (2002).	GLUTATHIONE S-TRANSFERASE TAU 22 (ATGSTU22)	0.181201	0.0042501	0.0088622	1.3253	1.3253	0.672528	0.960109	-1.04155	0.0213391	1.27282	1.27282	0.610879	1.05029	1.05029	0.0106508	1.31427	1.31427	0.0106508	0.760881	-1.31427	0.88137	1.01444	1.01444	0.786302	1.02641	1.02641	0.00215366	1.41227	1.41227	0.498587	0.936629	-1.06766	0.066991	1.20419	1.20419	0.335295	1.09848	1.09848	0.325868	1.10057	1.10057	0.335295	0.910352	-1.09848	0.325868	0.908618
7346	AT1G78840	F-box family protein; FUNCTIONS IN: molecular_function unknown; INVOLVED IN: biological_process unknown; LOCATED IN: cellular_component unknown; EXPRESSED IN: sperm cell, root; CONTAINS InterPro DOMAIN/s: Cyclin-like F-box (InterPro:IPR001810), FBD (InterPro:IPR013596), FBD-like (InterPro:IPR006566), Leucine-rich repeat 2 (InterPro:IPR013101); BEST Arabidopsis thaliana protein match is: F-box fam…		0.558469	0.00860344	0.000768089	1.74069	1.74069	0.849329	0.974486	-1.02618	0.780258	1.03871	1.03871	0.0109399	1.46988	1.46988	0.164648	1.21524	1.21524	0.164648	0.822882	-1.21524	0.231864	1.18099	1.18099	0.0187885	1.41899	1.41899	0.723287	1.04942	1.04942	0.421874	1.11666	1.11666	0.466894	1.10491	1.10491	0.666261	1.06058	1.06058	0.00369562	1.57541	1.57541	0.666261	0.94288	-1.06058	0.00369562	0.634757
7484	AT1G80190	Similar to the PSF1 component of GINS complex, which in other organism was shown to be involved in the initiation of DNA replication.	PARTNER OF SLD FIVE 1 (PSF1)	0.557931	0.0314513	0.0136195	1.33102	1.33102	0.367423	0.908736	-1.10043	0.81299	1.02513	1.02513	0.0137015	1.33062	1.33062	0.365959	1.10076	1.10076	0.365959	0.908463	-1.10076	0.0755625	1.21661	1.21661	0.537201	1.06723	1.06723	0.975905	1.00317	1.00317	0.133442	1.17718	1.17718	0.454518	1.0823	1.0823	0.410494	1.09111	1.09111	0.0621953	1.22981	1.22981	0.410494	0.916496	-1.09111	0.0621953	0.813135
7612	AT2G01430	ARABIDOPSIS THALIANA HOMEOBOX-LEUCINE ZIPPER PROTEIN 17 (ATHB17); FUNCTIONS IN: transcription factor activity; INVOLVED IN: regulation of transcription, DNA-dependent, regulation of transcription; LOCATED IN: nucleus; CONTAINS InterPro DOMAIN/s: Homeobox, conserved site (InterPro:IPR017970), Homeobox (InterPro:IPR001356), Homeodomain-like (InterPro:IPR009057), Leucine zipper, homeobox-associated …	Arabidopsis thaliana homeobox-leucine zipper protein 17 (ATHB17)	0.0993852	6.54725e-07	4.00197e-05	2.22739	2.22739	0.331839	1.15392	1.15392	1.91597e-05	2.35317	2.35317	0.00162094	1.71868	1.71868	0.428906	1.12312	1.12312	0.428906	0.890378	-1.12312	0.00542236	1.58359	1.58359	0.00241217	0.597722	-1.67302	0.834449	1.03086	1.03086	0.0793688	1.30738	1.30738	0.10139	1.28229	1.28229	0.732452	1.05103	1.05103	0.00138593	1.73704	1.73704	0.732452	0.95145	-1.05103	0.00138593	0.575692
7675	AT2G02000	glutamate decarboxylase 3 (GAD3); FUNCTIONS IN: calmodulin binding; INVOLVED IN: carboxylic acid metabolic process, glutamate metabolic process, glutamate decarboxylation to succinate; LOCATED IN: cellular_component unknown; CONTAINS InterPro DOMAIN/s: Pyridoxal phosphate-dependent transferase, major region (InterPro:IPR015424), Pyridoxal phosphate-dependent decarboxylase (InterPro:IPR002129), Gl…	glutamate decarboxylase 3 (GAD3)	0.0355858	0.000278233	0.0121362	1.53131	1.53131	0.977075	0.995611	-1.00441	0.00561208	0.617642	-1.61906	0.0357775	1.41269	1.41269	0.580463	1.08875	1.08875	0.580463	0.918486	-1.08875	6.01078e-05	2.25328	2.25328	0.534906	1.1003	1.1003	0.409132	0.88007	-1.13627	0.00430024	1.65023	1.65023	0.284405	1.18167	1.18167	0.190122	1.22903	1.22903	0.104759	1.29588	1.29588	0.190122	0.81365	-1.22903	0.104759	0.771676
7743	AT2G02680	DC1 domain-containing protein; FUNCTIONS IN: protein binding, zinc ion binding; INVOLVED IN: intracellular signaling cascade; LOCATED IN: intracellular; EXPRESSED IN: root; CONTAINS InterPro DOMAIN/s: Protein kinase C, phorbol ester/diacylglycerol binding (InterPro:IPR002219), DC1 (InterPro:IPR004146), Zinc finger, PHD-type (InterPro:IPR001965), Zinc finger, RanBP2-type (InterPro:IPR001876), C1-l…		0.41811	4.80885e-06	0.0154173	1.3171	1.3171	7.74839e-06	1.92942	1.92942	0.388839	1.09417	1.09417	0.438467	1.08408	1.08408	0.000326155	0.629699	-1.58806	0.000326155	1.58806	1.58806	0.0161674	1.314	1.314	0.401095	0.916093	-1.09159	0.0877614	1.20291	1.20291	0.372661	0.911028	-1.09766	0.790305	0.972902	-1.02785	0.258478	1.12641	1.12641	0.00881283	1.35379	1.35379	0.258478	0.887775	-1.12641	0.00881283	0.738669
7820	AT2G03460	FUNCTIONS IN: molecular_function unknown; INVOLVED IN: biological_process unknown; LOCATED IN: chloroplast; CONTAINS InterPro DOMAIN/s: Galactose oxidase/kelch, beta-propeller (InterPro:IPR011043), Kelch repeat type 1 (InterPro:IPR006652), Kelch repeat type 2 (InterPro:IPR011498), Kelch related (InterPro:IPR013089), Kelch-type beta propeller (InterPro:IPR015915); BEST Arabidopsis thaliana protein…		0.861143	0.00128417	0.00241582	1.65472	1.65472	0.390996	0.883858	-1.1314	0.183145	0.822973	-1.21511	0.00140663	1.71516	1.71516	0.54046	1.09154	1.09154	0.54046	0.91614	-1.09154	0.183072	1.21515	1.21515	0.00241708	1.65466	1.65466	0.0815524	1.29729	1.29729	0.619435	0.931538	-1.07349	0.931384	0.987827	-1.01232	0.16921	1.22336	1.22336	0.00200825	1.67511	1.67511	0.16921	0.817418	-1.22336	0.00200825	0.596975
7906	AT2G04070	antiporter/ drug transporter/ transporter; FUNCTIONS IN: antiporter activity, drug transporter activity, transporter activity; INVOLVED IN: transport, multidrug transport; LOCATED IN: membrane; EXPRESSED IN: 10 plant structures; EXPRESSED DURING: 7 growth stages; CONTAINS InterPro DOMAIN/s: MATE family transporter related protein (InterPro:IPR015521), Multi antimicrobial extrusion protein MatE (I…		0.263815	6.63045e-05	0.000722716	2.86033	2.86033	0.835666	0.948246	-1.05458	0.109012	0.651965	-1.53382	0.000373375	3.09844	3.09844	0.916568	0.973534	-1.02719	0.916568	1.02719	1.02719	0.000207012	3.33081	3.33081	0.290559	1.31717	1.31717	0.629164	0.883303	-1.13211	0.00248215	2.46765	2.46765	0.0589197	1.66953	1.66953	0.305793	1.30557	1.30557	0.048462	1.71325	1.71325	0.305793	0.765951	-1.30557	0.048462	0.583686
7943	AT2G04400	indole-3-glycerol phosphate synthase (IGPS); FUNCTIONS IN: indole-3-glycerol-phosphate synthase activity; INVOLVED IN: tryptophan biosynthetic process; LOCATED IN: chloroplast; EXPRESSED IN: 24 plant structures; EXPRESSED DURING: 15 growth stages; CONTAINS InterPro DOMAIN/s: Aldolase-type TIM barrel (InterPro:IPR013785), Ribulose-phosphate binding barrel (InterPro:IPR011060), Indole-3-glycerol ph…		0.634655	7.41542e-05	0.000985112	1.32299	1.32299	0.288594	1.07938	1.07938	0.00850602	0.811671	-1.23203	0.0146633	1.20969	1.20969	0.852528	1.01323	1.01323	0.852528	0.986939	-1.01323	0.0496449	1.15926	1.15926	0.000161176	1.40604	1.40604	0.227953	1.09116	1.09116	0.748864	1.02292	1.02292	0.0819158	1.13789	1.13789	0.785395	0.980915	-1.01946	0.0457776	1.16266	1.16266	0.785395	1.01946	1.01946	0.0457776	0.860094
7945	AT2G04420	nucleic acid binding; FUNCTIONS IN: nucleic acid binding; INVOLVED IN: biological_process unknown; LOCATED IN: mitochondrion; EXPRESSED IN: sperm cell, leaf; EXPRESSED DURING: LP.04 four leaves visible; CONTAINS InterPro DOMAIN/s: Polynucleotidyl transferase, Ribonuclease H fold (InterPro:IPR012337), RNA-directed DNA polymerase (reverse transcriptase), related (InterPro:IPR015706); BEST Arabidops…		0.316989	0.00866235	0.00217818	1.71445	1.71445	0.452375	1.12064	1.12064	0.444429	1.12293	1.12293	0.00580305	1.60062	1.60062	0.763813	0.95581	-1.04623	0.763813	1.04623	1.04623	0.22473	1.20531	1.20531	0.12943	1.26669	1.26669	0.888632	1.02126	1.02126	0.16256	1.2417	1.2417	0.0654032	1.33977	1.33977	0.714928	0.946508	-1.05651	0.114833	1.27966	1.27966	0.714928	1.05651	1.05651	0.114833	0.781458
7948	AT2G04440	NUDIX/mutT hydrolase family protein; FUNCTIONS IN: hydrolase activity, catalytic activity; INVOLVED IN: metabolic process; LOCATED IN: cellular_component unknown; CONTAINS InterPro DOMAIN/s: NUDIX (InterPro:IPR015797), Anti-sense to fibroblast growth factor protein GFG (InterPro:IPR003293), NUDIX hydrolase, core (InterPro:IPR000086); BEST Arabidopsis thaliana protein match is: atnudt5 (Arabidopsi…		0.382974	4.11134e-06	2.67388e-07	2.42619	2.42619	0.44733	1.08506	1.08506	0.724231	1.03835	1.03835	0.00176953	1.48046	1.48046	0.00118395	1.51033	1.51033	0.00118395	0.662107	-1.51033	0.00299603	1.44229	1.44229	0.000293352	1.62006	1.62006	0.240672	1.13621	1.13621	0.356342	1.10465	1.10465	0.548897	1.06628	1.06628	0.139266	1.1771	1.1771	7.13505e-07	2.27538	2.27538	0.139266	0.849544	-1.1771	7.13505e-07	0.439486
7953	AT2G04490	transposable element gene; copia-like retrotransposon family, has a 0. P-value blast match to GB:CAA72989 open reading frame 1 (Ty1_Copia-element) (Brassica oleracea)		0.717899	0.00134756	6.7621e-05	1.78921	1.78921	0.476594	1.0828	1.0828	0.317336	1.11924	1.11924	0.055759	1.25248	1.25248	0.0218888	1.31929	1.31929	0.0218888	0.757983	-1.31929	0.780056	1.03148	1.03148	0.00100132	1.5498	1.5498	0.867751	0.981702	-1.01864	0.383185	1.10281	1.10281	0.537616	1.07117	1.07117	0.923534	1.0107	1.0107	0.000240557	1.67033	1.67033	0.923534	0.989414	-1.0107	0.000240557	0.598684
7973	AT2G04670	transposable element gene; gypsy-like retrotransposon family, has a 1.2e-313 P-value blast match to GB:AAD27547 polyprotein (Gypsy_Ty3-element) (Oryza sativa subsp. indica)		0.662482	0.0642054	0.0121253	2.37354	2.37354	0.95294	0.981842	-1.01849	0.906954	1.03696	1.03696	0.0526204	1.89617	1.89617	0.438502	1.27491	1.27491	0.438502	0.78437	-1.27491	0.328186	1.36111	1.36111	0.108396	1.68167	1.68167	0.660635	1.14653	1.14653	0.0803376	1.76949	1.76949	0.10309	1.6963	1.6963	0.566369	1.19599	1.19599	0.288031	1.39925	1.39925	0.566369	0.836125	-1.19599	0.288031	0.714669
8017	AT2G05050	catalytic; FUNCTIONS IN: catalytic activity; INVOLVED IN: biological_process unknown; LOCATED IN: cellular_component unknown; CONTAINS InterPro DOMAIN/s: Protein phosphatase 2C-related (InterPro:IPR001932), Protein phosphatase 2C, N-terminal (InterPro:IPR014045), Protein phosphatase 2C (InterPro:IPR015655); BEST Arabidopsis thaliana protein match is: protein phosphatase 2C, putative / PP2C, putat…		0.777314	0.131625	0.00939551	2.02713	2.02713	0.855429	0.956628	-1.04534	0.957171	1.01315	1.01315	0.15202	1.43362	1.43362	0.122253	1.4781	1.4781	0.122253	0.676545	-1.4781	0.206719	1.37045	1.37045	0.133621	1.45997	1.45997	0.545764	1.15929	1.15929	0.858765	1.04426	1.04426	0.695302	1.10021	1.10021	0.694981	1.10033	1.10033	0.0213189	1.84249	1.84249	0.694981	0.908818	-1.10033	0.0213189	0.542745
8340	AT2G07673	unknown protein; FUNCTIONS IN: molecular_function unknown; INVOLVED IN: biological_process unknown; LOCATED IN: cellular_component unknown; BEST Arabidopsis thaliana protein match is: unknown protein (TAIR:ATMG01030.1); Has 5 Blast hits to 5 proteins in 1 species: Archae - 0; Bacteria - 0; Metazoa - 0; Fungi - 0; Plants - 5; Viruses - 0; Other Eukaryotes - 0 (source: NCBI BLink).		0.0338924	0.00019209	0.00365662	1.64888	1.64888	0.595236	1.08299	1.08299	0.000312228	1.9594	1.9594	0.00620008	1.58916	1.58916	0.774609	0.958072	-1.04376	0.774609	1.04376	1.04376	0.378761	1.1424	1.1424	0.0541142	0.736624	-1.35754	0.892658	0.980038	-1.02037	0.0629172	1.34172	1.34172	0.0846849	1.31039	1.31039	0.981502	1.00347	1.00347	0.137767	1.25831	1.25831	0.981502	0.996542	-1.00347	0.137767	0.794717
8344	AT2G07677	auxin-responsive factor (ARF) -related, low similarity to auxin response factor 10 (Arabidopsis thaliana) GI:6165644; blastp match of 82% identity and 6.9e-77 P-value to GP|3717296|emb|CAA03738.1||A63701 unnamed protein product {unidentified}		0.378628	0.000658502	0.00830226	1.57227	1.57227	0.257047	1.19327	1.19327	0.00277491	1.70037	1.70037	0.0150804	1.50559	1.50559	0.388161	0.875148	-1.14266	0.388161	1.14266	1.14266	0.0997444	1.30041	1.30041	0.0375048	0.711055	-1.40636	0.9695	1.00586	1.00586	0.197313	1.22413	1.22413	0.1966	1.22455	1.22455	0.971274	1.00551	1.00551	0.115845	1.28396	1.28396	0.971274	0.994516	-1.00551	0.115845	0.778839
8424	AT2G07779	unknown protein; FUNCTIONS IN: molecular_function unknown; INVOLVED IN: biological_process unknown; LOCATED IN: cellular_component unknown; Has 0 Blast hits to 0 proteins in 0 species (source: NCBI BLink).		0.0414167	0.000430391	0.0121266	1.42979	1.42979	0.602445	0.93502	-1.0695	0.0535151	1.30152	1.30152	0.00986256	1.44792	1.44792	0.671727	1.0561	1.0561	0.671727	0.946882	-1.0561	0.0101999	1.44496	1.44496	0.0455953	0.760261	-1.31534	0.417933	0.900208	-1.11085	0.184586	1.19162	1.19162	0.723904	1.04651	1.04651	0.847408	1.02504	1.02504	0.025235	1.36625	1.36625	0.847408	0.975576	-1.02504	0.025235	0.731931
8552	AT2G10640	transposable element gene; CACTA-like transposase family (Ptta/En/Spm), has a 7.4e-42 P-value blast match to At5g29026.1/8-244 CACTA-like transposase family (Ptta/En/Spm) (CACTA-element) (Arabidopsis thaliana)		0.495627	0.0164583	0.00461027	1.96412	1.96412	0.628884	1.10637	1.10637	0.206062	1.31047	1.31047	0.00699808	1.88568	1.88568	0.77248	0.941454	-1.06219	0.77248	1.06219	1.06219	0.263802	1.26819	1.26819	0.427374	1.18184	1.18184	0.881655	1.03152	1.03152	0.406901	1.19094	1.19094	0.130014	1.38742	1.38742	0.561406	0.885438	-1.12938	0.109564	1.41566	1.41566	0.561406	1.12938	1.12938	0.109564	0.706382
8643	AT2G11430	transposable element gene; gypsy-like retrotransposon family, has a 0. P-value blast match to GB:AAD27547 polyprotein (Gypsy_Ty3-element) (Oryza sativa subsp. indica)		0.63072	0.202599	0.013526	1.95546	1.95546	0.302104	1.29397	1.29397	0.408039	1.22796	1.22796	0.170368	1.41478	1.41478	0.788466	1.06816	1.06816	0.788466	0.936186	-1.06816	0.603991	1.13642	1.13642	0.181782	1.40129	1.40129	0.287173	1.30487	1.30487	0.24917	1.33512	1.33512	0.0896476	1.54753	1.54753	0.630663	1.12577	1.12577	0.347412	1.26361	1.26361	0.630663	0.88828	-1.12577	0.347412	0.791386
8721	AT2G12240	transposable element gene; CACTA-like transposase family (Ptta/En/Spm), has a 6.6e-45 P-value blast match to At5g29026.1/8-244 CACTA-like transposase family (Ptta/En/Spm) (CACTA-element) (Arabidopsis thaliana)		0.645081	0.00573685	0.00957024	1.93083	1.93083	0.542746	0.870146	-1.14923	0.196147	1.35213	1.35213	0.000400254	2.70747	2.70747	0.386823	0.819572	-1.22015	0.386823	1.22015	1.22015	0.276838	1.28633	1.28633	0.646687	1.11013	1.11013	0.962053	1.01087	1.01087	0.375291	1.22626	1.22626	0.124001	1.43779	1.43779	0.516634	0.86215	-1.15989	0.205953	1.34291	1.34291	0.516634	1.15989	1.15989	0.205953	0.744649
8727	AT2G12300	transposable element gene; CACTA-like transposase family (Ptta/En/Spm), has a 3.8e-41 P-value blast match to At5g29026.1/8-244 CACTA-like transposase family (Ptta/En/Spm) (CACTA-element) (Arabidopsis thaliana)		0.95987	0.0111859	0.00936217	1.89819	1.89819	0.419297	0.835308	-1.19716	0.490827	1.16542	1.16542	0.0038556	2.08068	2.08068	0.690022	1.09216	1.09216	0.690022	0.915613	-1.09216	0.463645	1.17702	1.17702	0.154007	1.3838	1.3838	0.39342	0.826636	-1.20972	0.499574	1.16179	1.16179	0.567625	1.13506	1.13506	0.452601	0.846102	-1.18189	0.030764	1.67233	1.67233	0.452601	1.18189	1.18189	0.030764	0.597968
8888	AT2G13640	Golgi GDP mannose transporter (GONST1); INVOLVED IN: transcription; LOCATED IN: nucleus; CONTAINS InterPro DOMAIN/s: TFIIS N-terminal (InterPro:IPR017923), Transcription elongation factor, TFIIS/CRSP70, N-terminal, sub-type (InterPro:IPR003617); BEST Arabidopsis thaliana protein match is: unknown protein (TAIR:AT5G27310.1); Has 1312 Blast hits to 946 proteins in 146 species: Archae - 3; Bacteria …		0.121364	5.45594e-10	7.54305e-11	10.1607	10.1607	0.741698	1.05316	1.05316	0.467186	1.1219	1.1219	1.15653e-07	4.0176	4.0176	3.46395e-05	2.40139	2.40139	3.46395e-05	0.416425	-2.40139	0.0698239	1.34995	1.34995	1.39554e-09	6.70887	6.70887	0.337554	1.16495	1.16495	0.125327	1.28376	1.28376	0.109318	1.29936	1.29936	0.376117	1.15096	1.15096	4.48681e-10	7.81977	7.81977	0.376117	0.868837	-1.15096	4.48681e-10	0.127881
8954	AT2G14250	ankyrin repeat family protein; similar to TIP1 (TIP GROWTH DEFECTIVE 1) [Arabidopsis thaliana] (TAIR:AT5G20350.1); similar to Zinc finger, DHHC-type [Medicago truncatula] (GB:ABE84793.1); contains InterPro domain Ankyrin; (InterPro:IPR002110)		0.902412	0.000103308	0.00194378	1.34108	1.34108	0.380109	0.930901	-1.07423	0.0252806	0.822241	-1.21619	0.000786758	1.38758	1.38758	0.642592	1.03824	1.03824	0.642592	0.963173	-1.03824	0.05472	1.1787	1.1787	0.000846574	1.38373	1.38373	0.284373	0.915882	-1.09184	0.00555566	1.28916	1.28916	0.0570048	1.17669	1.17669	0.966149	1.00343	1.00343	0.11873	1.13971	1.13971	0.966149	0.996586	-1.00343	0.11873	0.877416
9082	AT2G15310	A member of ARF GTPase family. A thaliana has 21 members of this family, known to be essential for vesicle coating and uncoating and functions in GTP-binding. Gene encoding ADP-ribosylation factor and similar to ADP-ribosylation factor (GI:861205) (Chlamydomonas reinhardtii), other ARFs and ARF-like proteins.	ADP-ribosylation factor B1A (ATARFB1A)	0.270912	5.17295e-12	0.000940441	1.40881	1.40881	0.000116563	1.53514	1.53514	1.64664e-11	4.08525	4.08525	0.00347397	1.33676	1.33676	0.000413333	0.68652	-1.45662	0.000413333	1.45662	1.45662	0.0453278	1.202	1.202	9.99962e-11	0.286901	-3.48553	0.452267	1.06747	1.06747	0.0494961	1.19735	1.19735	0.190419	1.12286	1.12286	0.14597	1.13828	1.13828	0.0165362	1.25466	1.25466	0.14597	0.878516	-1.13828	0.0165362	0.797028
9089	AT2G15350	member of Glycosyltransferase Family- 37	FUCOSYLTRANSFERASE 10 (FUT10)	0.642667	0.000658624	0.0134453	1.96218	1.96218	0.361353	0.796101	-1.25612	0.0115282	0.500505	-1.99798	0.0117374	1.99377	1.99377	0.395117	1.23622	1.23622	0.395117	0.808917	-1.23622	0.00137078	2.55474	2.55474	0.0966847	1.53456	1.53456	0.348191	1.26432	1.26432	0.0749433	1.58761	1.58761	0.215113	1.36784	1.36784	0.133564	1.46745	1.46745	0.156481	1.43451	1.43451	0.133564	0.681453	-1.46745	0.156481	0.697103
9090	AT2G15360	galactoside 2-alpha-L-fucosyltransferase; FUNCTIONS IN: galactoside 2-alpha-L-fucosyltransferase activity; INVOLVED IN: cell wall biogenesis; LOCATED IN: membrane; CONTAINS InterPro DOMAIN/s: Xyloglucan fucosyltransferase (InterPro:IPR004938); BEST Arabidopsis thaliana protein match is: FUT4; fucosyltransferase/ transferase, transferring glycosyl groups (TAIR:AT2G15390.2); Has 28 Blast hits to 27…		0.986308	0.0238895	0.0138985	2.41462	2.41462	0.733518	1.11694	1.11694	0.954485	1.01868	1.01868	0.0502882	1.9655	1.9655	0.769354	1.09988	1.09988	0.769354	0.909188	-1.09988	0.0267353	2.17859	2.17859	0.794957	1.08801	1.08801	0.92106	0.968374	-1.03266	0.0170951	2.33801	2.33801	0.148268	1.624	1.624	0.313393	1.39413	1.39413	0.231928	1.48683	1.48683	0.313393	0.717292	-1.39413	0.231928	0.672572
9125	AT2G15700	transposable element gene; copia-like retrotransposon family, has a 2.4e-308 P-value blast match to GB:CAA31653 polyprotein (Ty1_Copia-element) (Arabidopsis thaliana)		0.217403	0.0482544	0.00215886	1.32179	1.32179	0.324193	1.08085	1.08085	0.016034	1.22846	1.22846	0.0347283	1.19289	1.19289	0.749204	1.02517	1.02517	0.749204	0.975446	-1.02517	0.465904	0.944503	-1.05876	0.107529	1.1392	1.1392	0.134159	1.12818	1.12818	0.422846	1.06489	1.06489	0.142555	1.12511	1.12511	0.40347	1.06779	1.06779	0.0511811	1.17481	1.17481	0.40347	0.93651	-1.06779	0.0511811	0.851204
9255	AT2G16890	UDP-glucoronosyl/UDP-glucosyl transferase family protein; FUNCTIONS IN: transferase activity, transferring hexosyl groups, UDP-glycosyltransferase activity, transferase activity, transferring glycosyl groups; INVOLVED IN: metabolic process; LOCATED IN: endomembrane system; EXPRESSED IN: 17 plant structures; EXPRESSED DURING: 7 growth stages; CONTAINS InterPro DOMAIN/s: UDP-glucuronosyl/UDP-glucos…		0.146337	1.85191e-14	6.74694e-06	1.71583	1.71583	0.272534	1.09827	1.09827	1.37195e-13	6.49008	6.49008	1.85524e-07	2.04855	2.04855	0.0046647	0.762636	-1.31124	0.0046647	1.31124	1.31124	0.0258663	1.22456	1.22456	2.95989e-12	0.215895	-4.63189	0.169186	0.888009	-1.12611	0.000535188	1.42737	1.42737	0.0919043	1.1594	1.1594	0.295781	1.09326	1.09326	0.000216499	1.47993	1.47993	0.295781	0.9147	-1.09326	0.000216499	0.675707
9275	AT2G17050	disease resistance protein (TIR-NBS-LRR class), putative; FUNCTIONS IN: protein binding, transmembrane receptor activity, ATP binding; INVOLVED IN: signal transduction, defense response, apoptosis, innate immune response; LOCATED IN: intrinsic to membrane; CONTAINS InterPro DOMAIN/s: Leucine-rich repeat, typical subtype (InterPro:IPR003591), NB-ARC (InterPro:IPR002182), Leucine-rich repeat (Inter…		0.544092	0.000424674	0.00039512	2.28164	2.28164	0.734851	1.06582	1.06582	0.562646	0.896416	-1.11555	0.000809114	2.14105	2.14105	0.999372	0.999852	-1.00015	0.999372	1.00015	1.00015	0.179256	1.29667	1.29667	0.00217543	1.96294	1.96294	0.870284	1.03117	1.03117	0.5518	1.119	1.119	0.789891	1.05139	1.05139	0.621913	1.09747	1.09747	0.000694581	2.17011	2.17011	0.621913	0.911183	-1.09747	0.000694581	0.460807
9276	AT2G17055	disease resistance protein-related; FUNCTIONS IN: transmembrane receptor activity; INVOLVED IN: signal transduction, innate immune response; LOCATED IN: intrinsic to membrane; CONTAINS InterPro DOMAIN/s: Toll-Interleukin receptor (InterPro:IPR000157); BEST Arabidopsis thaliana protein match is: ATP binding / protein binding / transmembrane receptor (TAIR:AT3G51560.1); Has 371 Blast hits to 369 pr…		0.4974	0.0102456	0.00227301	3.83029	3.83029	0.645218	1.18984	1.18984	0.815878	1.09164	1.09164	0.00516105	3.31673	3.31673	0.936757	0.970585	-1.03031	0.936757	1.03031	1.03031	0.605442	1.21555	1.21555	0.0112996	2.88655	2.88655	0.434865	1.34541	1.34541	0.405872	1.37193	1.37193	0.361254	1.41643	1.41643	0.485019	1.30314	1.30314	0.0162405	2.70419	2.70419	0.485019	0.767378	-1.30314	0.0162405	0.369796
9277	AT2G17060	disease resistance protein (TIR-NBS-LRR class), putative; FUNCTIONS IN: protein binding, transmembrane receptor activity, ATP binding; INVOLVED IN: signal transduction, defense response, apoptosis, innate immune response; LOCATED IN: intrinsic to membrane; EXPRESSED IN: root; CONTAINS InterPro DOMAIN/s: NB-ARC (InterPro:IPR002182), Leucine-rich repeat (InterPro:IPR001611), Leucine-rich repeat 3 (…		0.0360367	2.95086e-06	5.40151e-06	2.34011	2.34011	0.360121	1.12764	1.12764	0.250278	0.858899	-1.16428	3.98412e-05	2.04227	2.04227	0.901643	1.01614	1.01614	0.901643	0.984118	-1.01614	0.0048536	1.51655	1.51655	0.000298851	1.79655	1.79655	0.151218	1.2119	1.2119	0.748903	1.0424	1.0424	0.731816	0.956506	-1.04547	0.0443888	1.32072	1.32072	2.9086e-06	2.44652	2.44652	0.0443888	0.757163	-1.32072	2.9086e-06	0.408744
9317	AT2G17442	unknown protein; FUNCTIONS IN: molecular_function unknown; INVOLVED IN: biological_process unknown; Has 6 Blast hits to 6 proteins in 1 species: Archae - 0; Bacteria - 0; Metazoa - 0; Fungi - 0; Plants - 6; Viruses - 0; Other Eukaryotes - 0 (source: NCBI BLink).		0.24468	9.16658e-06	0.000671332	1.4389	1.4389	0.862991	0.984939	-1.01529	0.0672342	1.18518	1.18518	0.000428594	1.46598	1.46598	0.968528	0.996538	-1.00347	0.968528	1.00347	1.00347	0.000167587	1.52515	1.52515	0.0179741	0.79604	-1.25622	0.344771	0.919206	-1.0879	0.178694	1.12943	1.12943	0.165917	1.13385	1.13385	0.323502	0.915621	-1.09215	0.014135	1.26904	1.26904	0.323502	1.09215	1.09215	0.014135	0.787996
9381	AT2G18000	TBP-associated factor 14 (TAF14); INVOLVED IN: regulation of transcription, DNA-dependent; LOCATED IN: nucleus; CONTAINS InterPro DOMAIN/s: YEATS (InterPro:IPR005033); BEST Arabidopsis thaliana protein match is: GAS41; protein binding (TAIR:AT5G45600.1); Has 583 Blast hits to 583 proteins in 152 species: Archae - 0; Bacteria - 0; Metazoa - 303; Fungi - 178; Plants - 28; Viruses - 0; Other Eukaryo…	TBP-associated factor 14 (TAF14)	0.153661	0.0440308	0.0135211	1.45259	1.45259	0.876745	1.02143	1.02143	0.0309967	1.37465	1.37465	0.0145498	1.44564	1.44564	0.90446	0.983727	-1.01654	0.90446	1.01654	1.01654	0.175463	0.826349	-1.21014	0.0863209	1.27876	1.27876	0.0682576	1.3009	1.3009	0.296379	1.15631	1.15631	0.156088	1.22171	1.22171	0.141587	1.23126	1.23126	0.21655	1.18898	1.18898	0.141587	0.812176	-1.23126	0.21655	0.841056
9391	AT2G18100	unknown protein; FUNCTIONS IN: molecular_function unknown; INVOLVED IN: biological_process unknown; LOCATED IN: cellular_component unknown; EXPRESSED IN: 13 plant structures; EXPRESSED DURING: 6 growth stages; CONTAINS InterPro DOMAIN/s: Protein of unknown function DUF726 (InterPro:IPR007941); BEST Arabidopsis thaliana protein match is: unknown protein (TAIR:AT4G36210.3); Has 430 Blast hits to 40…		0.0785565	4.95597e-05	2.11525e-05	1.73572	1.73572	0.335431	0.911786	-1.09675	0.538545	0.943231	-1.06019	0.0001535	1.58029	1.58029	0.0625417	1.20462	1.20462	0.0625417	0.83014	-1.20462	0.00165967	1.42047	1.42047	0.0132744	1.29547	1.29547	0.138212	1.15616	1.15616	0.204233	1.13098	1.13098	0.0825413	1.18795	1.18795	0.317471	1.10071	1.10071	0.000876555	1.4611	1.4611	0.317471	0.908505	-1.10071	0.000876555	0.684418
9397	AT2G18150	peroxidase, putative; FUNCTIONS IN: electron carrier activity, peroxidase activity, heme binding; INVOLVED IN: response to oxidative stress, response to nematode; LOCATED IN: cell wall; CONTAINS InterPro DOMAIN/s: Haem peroxidase (InterPro:IPR010255), Plant peroxidase (InterPro:IPR000823), Haem peroxidase, plant/fungal/bacterial (InterPro:IPR002016); BEST Arabidopsis thaliana protein match is: pe…		0.415182	2.074e-09	0.000137823	1.63857	1.63857	0.604845	1.0538	1.0538	3.53578e-06	1.9849	1.9849	6.9488e-06	1.91198	1.91198	0.0537215	0.813247	-1.22964	0.0537215	1.22964	1.22964	7.25555e-06	1.90748	1.90748	2.76466e-07	0.432778	-2.31065	0.386411	1.09242	1.09242	0.194602	1.14385	1.14385	0.303394	0.899815	-1.11134	0.00444665	1.3887	1.3887	1.72491e-05	1.821	1.821	0.00444665	0.720099	-1.3887	1.72491e-05	0.549148
9491	AT2G19050	GDSL-motif lipase/hydrolase family protein; FUNCTIONS IN: lipase activity, hydrolase activity, acting on ester bonds; INVOLVED IN: lipid metabolic process; LOCATED IN: endomembrane system; EXPRESSED IN: male gametophyte, sepal, pollen tube; EXPRESSED DURING: L mature pollen stage, M germinated pollen stage, 4 anthesis; CONTAINS InterPro DOMAIN/s: Lipase, GDSL (InterPro:IPR001087); BEST Arabidopsi…		0.997535	0.00210761	0.00338704	1.44793	1.44793	0.992231	1.00107	1.00107	0.0707467	0.811802	-1.23183	0.0738569	1.22875	1.22875	0.149491	1.17712	1.17712	0.149491	0.84953	-1.17712	0.116215	1.19586	1.19586	0.00189432	1.49147	1.49147	0.0276478	1.29811	1.29811	0.459829	0.921669	-1.08499	0.587907	1.06137	1.06137	0.282493	1.12725	1.12725	0.0107991	1.36421	1.36421	0.282493	0.887115	-1.12725	0.0107991	0.733024
9492	AT2G19060	GDSL-motif lipase/hydrolase family protein; FUNCTIONS IN: lipase activity, hydrolase activity, acting on ester bonds; INVOLVED IN: lipid metabolic process; LOCATED IN: endomembrane system; EXPRESSED IN: root; CONTAINS InterPro DOMAIN/s: Lipase, GDSL (InterPro:IPR001087), Esterase, SGNH hydrolase-type (InterPro:IPR013830); BEST Arabidopsis thaliana protein match is: GDSL-motif lipase/hydrolase fam…		0.129292	4.21795e-07	0.000128881	2.27041	2.27041	0.241708	0.819489	-1.22027	2.30779e-05	0.381559	-2.62082	6.57435e-05	2.3993	2.3993	0.392644	1.15472	1.15472	0.392644	0.86601	-1.15472	0.00160939	1.85974	1.85974	2.50428e-06	3.19955	3.19955	0.225613	1.22921	1.22921	0.370193	0.859864	-1.16298	0.992817	0.998504	-1.0015	0.73279	1.05854	1.05854	0.000126528	2.27381	2.27381	0.73279	0.944697	-1.05854	0.000126528	0.43979
9548	AT2G19620	Ndr family protein; FUNCTIONS IN: molecular_function unknown; INVOLVED IN: cell differentiation; LOCATED IN: cellular_component unknown; EXPRESSED IN: 23 plant structures; EXPRESSED DURING: 13 growth stages; CONTAINS InterPro DOMAIN/s: Pollen specific protein SF21 (InterPro:IPR015511), Ndr (InterPro:IPR004142); BEST Arabidopsis thaliana protein match is: Ndr family protein (TAIR:AT5G56750.1); Has…	N-MYC DOWNREGULATED-LIKE 3 (NDL3)	0.418056	1.12215e-05	0.000203302	1.31826	1.31826	0.446844	0.955945	-1.04608	0.00770376	1.1924	1.1924	0.000224246	1.31461	1.31461	0.419919	1.04899	1.04899	0.419919	0.953299	-1.04899	0.0148312	1.17083	1.17083	0.335464	0.944245	-1.05905	0.39343	0.950593	-1.05197	0.0414338	1.13666	1.13666	0.852245	0.989124	-1.011	0.145671	1.09238	1.09238	0.000138428	1.33275	1.33275	0.145671	0.915431	-1.09238	0.000138428	0.750326
9601	AT2G20110	tesmin/TSO1-like CXC domain-containing protein; FUNCTIONS IN: transcription factor activity; LOCATED IN: cellular_component unknown; EXPRESSED IN: 23 plant structures; EXPRESSED DURING: 13 growth stages; CONTAINS InterPro DOMAIN/s: Tesmin/TSO1-like, CXC (InterPro:IPR005172); BEST Arabidopsis thaliana protein match is: tesmin/TSO1-like CXC domain-containing protein (TAIR:AT4G29000.1); Has 773 Blas…		0.239949	3.2709e-06	3.73308e-05	1.59032	1.59032	0.0746739	0.854692	-1.17001	0.0445599	0.835692	-1.19661	1.74126e-05	1.64341	1.64341	0.151057	1.13221	1.13221	0.151057	0.883225	-1.13221	0.00015545	1.49888	1.49888	0.0104665	1.26961	1.26961	0.563316	1.0498	1.0498	0.00121576	1.38123	1.38123	0.0705279	1.17299	1.17299	0.0203596	1.23617	1.23617	0.00195753	1.35578	1.35578	0.0203596	0.80895	-1.23617	0.00195753	0.737581
9651	AT2G20560	DNAJ heat shock family protein; FUNCTIONS IN: unfolded protein binding, heat shock protein binding; INVOLVED IN: protein folding; LOCATED IN: cellular_component unknown; EXPRESSED IN: 10 plant structures; EXPRESSED DURING: M germinated pollen stage, 4 anthesis, C globular stage, petal differentiation and expansion stage; CONTAINS InterPro DOMAIN/s: Molecular chaperone, heat shock protein, Hsp40, …		0.190229	6.26174e-09	2.62245e-08	1.95262	1.95262	0.351296	0.937974	-1.06613	0.00247985	0.78737	-1.27005	3.22636e-07	1.74391	1.74391	0.0172911	1.19372	1.19372	0.0172911	0.837716	-1.19372	9.73454e-07	1.6665	1.6665	1.99769e-05	1.48811	1.48811	0.41947	0.94623	-1.05683	0.0150651	1.1991	1.1991	0.174419	1.09943	1.09943	0.643055	1.032	1.032	2.1039e-07	1.77602	1.77602	0.643055	0.968988	-1.032	2.1039e-07	0.563056
9662	AT2G20625	unknown protein; FUNCTIONS IN: molecular_function unknown; INVOLVED IN: biological_process unknown; LOCATED IN: cellular_component unknown; EXPRESSED IN: root; CONTAINS InterPro DOMAIN/s: Protein of unknown function DUF626, Arabidopsis thaliana (InterPro:IPR006462); BEST Arabidopsis thaliana protein match is: unknown protein (TAIR:AT2G20620.1); Has 21 Blast hits to 21 proteins in 1 species: Archa…		0.138515	1.35575e-05	1.80668e-06	2.12251	2.12251	0.954431	1.00601	1.00601	0.805019	1.02624	1.02624	0.000129236	1.6765	1.6765	0.0406216	1.25848	1.25848	0.0406216	0.794612	-1.25848	0.0114272	1.34289	1.34289	0.000701197	1.54013	1.54013	0.324678	1.11058	1.11058	0.549206	1.06519	1.06519	0.185565	1.15347	1.15347	0.809784	1.02558	1.02558	2.20361e-05	1.8401	1.8401	0.809784	0.975058	-1.02558	2.20361e-05	0.543448
9704	AT2G20970	unknown protein; FUNCTIONS IN: molecular_function unknown; INVOLVED IN: biological_process unknown; LOCATED IN: cellular_component unknown; EXPRESSED IN: leaf whorl, sepal; EXPRESSED DURING: petal differentiation and expansion stage.		0.985655	4.03973e-09	1.51225e-09	6.0154	6.0154	0.978393	0.995981	-1.00404	0.317305	1.16313	1.16313	1.60463e-07	3.6202	3.6202	0.0029868	1.66832	1.66832	0.0029868	0.599404	-1.66832	0.0198416	1.46048	1.46048	2.02253e-07	3.54112	3.54112	0.296578	0.853887	-1.17112	0.000942489	1.80738	1.80738	0.0959873	1.29554	1.29554	0.249352	1.19124	1.19124	1.40906e-08	4.64315	4.64315	0.249352	0.839464	-1.19124	1.40906e-08	0.215371
9709	AT2G21020	pseudogene, major intrinsic protein (MIP) family, contains Pfam profile: MIP PF00230; blastp match of 61% identity and 1.8e-40 P-value to PIR|S01444|S01444 nodulin-26 precursor - soybean		0.126115	1.49099e-08	1.214e-06	2.17699	2.17699	0.0416793	1.2572	1.2572	2.67553e-05	0.548676	-1.82257	0.000760516	1.53498	1.53498	0.260672	1.1281	1.1281	0.260672	0.886443	-1.1281	0.00166234	1.47712	1.47712	5.12733e-08	2.68612	2.68612	0.422565	0.918437	-1.08881	0.050135	1.24482	1.24482	0.0690153	1.22323	1.22323	0.522497	0.934645	-1.06993	4.17365e-05	1.7797	1.7797	0.522497	1.06993	1.06993	4.17365e-05	0.561892
9711	AT2G21040	C2 domain-containing protein. Possible pseudogene of AT2G20990.		0.0340967	8.69892e-09	1.49013e-07	2.46731	2.46731	0.0692866	1.22018	1.22018	0.707268	0.961683	-1.03984	3.63852e-08	2.72231	2.72231	0.0102357	0.742783	-1.34629	0.0102357	1.34629	1.34629	0.116039	1.18509	1.18509	1.15062e-06	2.1649	2.1649	0.186219	1.1516	1.1516	0.744702	0.966707	-1.03444	0.122768	1.18118	1.18118	0.570315	0.942495	-1.06101	2.08743e-06	2.08885	2.08885	0.570315	1.06101	1.06101	2.08743e-06	0.478733
9795	AT2G21840	protein binding / zinc ion binding; FUNCTIONS IN: protein binding, zinc ion binding; INVOLVED IN: intracellular signaling cascade; LOCATED IN: cellular_component unknown; CONTAINS InterPro DOMAIN/s: Protein kinase C, phorbol ester/diacylglycerol binding (InterPro:IPR002219), Zinc finger, RING-type (InterPro:IPR001841), Zinc finger, PHD-type (InterPro:IPR001965), C1-like (InterPro:IPR011424); BEST…		0.915528	6.4687e-06	0.000928803	1.35893	1.35893	0.951379	0.995321	-1.0047	0.000892187	0.734809	-1.3609	0.512385	1.05205	1.05205	0.00334932	1.29777	1.29777	0.00334932	0.770553	-1.29777	0.296391	1.08517	1.08517	2.79319e-06	1.70421	1.70421	0.0375104	1.18739	1.18739	0.491421	1.05477	1.05477	0.142969	1.12373	1.12373	0.171412	1.11453	1.11453	0.023221	1.2093	1.2093	0.171412	0.897241	-1.11453	0.023221	0.826928
9812	AT2G22010	Encodes a protein predicted to act as a RING E3 ubiquitin ligase. It appears to regulate the stability of the KRP1/ICK1 cyclin dependent kinase inhibitor. Induced by beet severe curly virus (BSCTV) C4 protein.	Related to KPC1 (RKP)	0.570149	0.0120069	0.00238287	1.32599	1.32599	0.68715	1.03264	1.03264	0.644062	1.03756	1.03756	0.00524013	1.28776	1.28776	0.971265	0.997139	-1.00287	0.971265	1.00287	1.00287	0.0496825	1.18088	1.18088	0.327946	1.08222	1.08222	0.356055	1.07726	1.07726	0.346555	1.0789	1.0789	0.171998	1.11848	1.11848	0.630519	1.03915	1.03915	0.045111	1.18553	1.18553	0.630519	0.962328	-1.03915	0.045111	0.843504
9830	AT2G22190	catalytic/ trehalose-phosphatase; FUNCTIONS IN: catalytic activity, trehalose-phosphatase activity; INVOLVED IN: trehalose biosynthetic process, metabolic process; LOCATED IN: cellular_component unknown; EXPRESSED IN: 23 plant structures; EXPRESSED DURING: 12 growth stages; CONTAINS InterPro DOMAIN/s: HAD-superfamily hydrolase, subfamily IIB (InterPro:IPR006379), Trehalose-phosphatase (InterPro:I…		0.773736	1.93511e-06	0.000347012	1.47799	1.47799	0.764169	0.973982	-1.02671	0.00022364	0.66422	-1.50553	0.000365725	1.47475	1.47475	0.745249	1.02897	1.02897	0.745249	0.971846	-1.02897	0.000302138	1.48658	1.48658	0.000256613	1.49682	1.49682	0.046818	0.830202	-1.20453	0.191764	1.12495	1.12495	0.156573	1.13703	1.13703	0.0368225	0.821387	-1.21745	0.00786619	1.29987	1.29987	0.0368225	1.21745	1.21745	0.00786619	0.769308
9857	AT2G22470	Encodes arabinogalactan-protein (AGP2).	ARABINOGALACTAN PROTEIN 2 (AGP2)	0.598991	0.000330072	0.00455383	1.4408	1.4408	0.047138	0.788	-1.26904	0.901327	0.986141	-1.01405	0.000422367	1.63316	1.63316	0.323178	1.11956	1.11956	0.323178	0.893207	-1.11956	0.000476188	1.62274	1.62274	0.357497	0.900355	-1.11067	0.840631	1.0229	1.0229	0.417242	1.09665	1.09665	0.350236	1.1125	1.1125	0.941244	1.00833	1.00833	0.0329537	1.2951	1.2951	0.941244	0.991739	-1.00833	0.0329537	0.772139
9877	AT2G22680	zinc finger (C3HC4-type RING finger) family protein; FUNCTIONS IN: ubiquitin-protein ligase activity, protein binding, zinc ion binding; EXPRESSED IN: 13 plant structures; EXPRESSED DURING: 6 growth stages; CONTAINS InterPro DOMAIN/s: Zinc finger, RING-type (InterPro:IPR001841), Zinc finger, RING/FYVE/PHD-type (InterPro:IPR013083), von Willebrand factor, type A (InterPro:IPR002035); BEST Arabidop…		0.0169463	0.00746784	0.00463868	1.34531	1.34531	0.488431	1.06608	1.06608	0.553954	0.946915	-1.05606	0.0177762	1.26912	1.26912	0.95055	0.994332	-1.0057	0.95055	1.0057	1.0057	0.00763989	1.31677	1.31677	0.412064	1.07895	1.07895	0.0938421	1.17436	1.17436	0.322157	1.09656	1.09656	0.307132	1.09986	1.09986	0.09961	1.17084	1.17084	0.0402075	1.22317	1.22317	0.09961	0.854088	-1.17084	0.0402075	0.817547
9897	AT2G22860	Phytosulfokine 2 precursor, coding for a unique plant peptide growth factor.	PHYTOSULFOKINE 2 PRECURSOR (ATPSK2)	0.690314	0.000896525	0.00300801	1.61735	1.61735	0.951509	0.991533	-1.00854	0.0261261	0.713655	-1.40124	0.00816838	1.51498	1.51498	0.598785	1.07669	1.07669	0.598785	0.928774	-1.07669	0.00122128	1.71527	1.71527	0.0600158	1.32125	1.32125	0.0696355	1.30689	1.30689	0.560128	0.921358	-1.08535	0.382394	1.1316	1.1316	0.6579	1.06408	1.06408	0.0195483	1.42926	1.42926	0.6579	0.939783	-1.06408	0.0195483	0.699664
9903	AT2G22910	GCN5-related N-acetyltransferase (GNAT) family protein / amino acid kinase family protein; FUNCTIONS IN: amino-acid N-acetyltransferase activity, N-acetyltransferase activity; INVOLVED IN: arginine biosynthetic process, amino acid biosynthetic process, metabolic process; LOCATED IN: cytoplasm; EXPRESSED IN: 23 plant structures; EXPRESSED DURING: 13 growth stages; CONTAINS InterPro DOMAIN/s: GCN5-…	N-ACETYL-L-GLUTAMATE SYNTHASE 1 (NAGS1)	0.285984	0.024235	0.00981589	1.32829	1.32829	0.735978	1.03381	1.03381	0.977714	1.00275	1.00275	0.0216259	1.27967	1.27967	0.967233	1.00405	1.00405	0.967233	0.995965	-1.00405	0.703343	0.963128	-1.03828	0.00462471	1.37535	1.37535	0.700405	1.03869	1.03869	0.318517	1.10491	1.10491	0.100046	1.1843	1.1843	0.749928	0.969066	-1.03192	0.253667	1.12158	1.12158	0.749928	1.03192	1.03192	0.253667	0.891599
9924	AT2G23100	DC1 domain-containing protein; FUNCTIONS IN: protein binding, zinc ion binding; LOCATED IN: chloroplast; CONTAINS InterPro DOMAIN/s: Zinc finger, PHD-type (InterPro:IPR001965), DC1 (InterPro:IPR004146), C1-like (InterPro:IPR011424); BEST Arabidopsis thaliana protein match is: DC1 domain-containing protein (TAIR:AT1G55380.1); Has 5429 Blast hits to 1604 proteins in 167 species: Archae - 2; Bacteri…		0.353363	5.12404e-07	3.29263e-05	1.71182	1.71182	0.646209	0.956829	-1.04512	0.0021953	1.40994	1.40994	8.64443e-07	2.07316	2.07316	0.137734	0.862961	-1.1588	0.137734	1.1588	1.1588	0.000122492	1.60759	1.60759	0.00891375	0.755236	-1.32409	0.197543	1.13522	1.13522	0.183845	1.14	1.14	0.0881157	1.18687	1.18687	0.372602	1.09038	1.09038	0.00132139	1.4423	1.4423	0.372602	0.91711	-1.09038	0.00132139	0.693339
9935	AT2G23210	UDP-glycosyltransferase/ transferase, transferring glycosyl groups; FUNCTIONS IN: UDP-glycosyltransferase activity, transferase activity, transferring glycosyl groups; INVOLVED IN: metabolic process; LOCATED IN: cellular_component unknown; CONTAINS InterPro DOMAIN/s: UDP-glucuronosyl/UDP-glucosyltransferase (InterPro:IPR002213); BEST Arabidopsis thaliana protein match is: UGT84B2 (UDP-glucosyl tr…		0.720907	0.0128368	0.0102524	2.4643	2.4643	0.644772	1.15685	1.15685	0.359659	0.746456	-1.33966	0.0705592	1.82341	1.82341	0.622837	1.16825	1.16825	0.622837	0.855985	-1.16825	0.51659	1.22834	1.22834	0.00571313	2.68765	2.68765	0.541341	0.824054	-1.21351	0.0651817	1.84762	1.84762	0.171409	1.55892	1.55892	0.940239	0.976663	-1.02389	0.159127	1.58078	1.58078	0.940239	1.02389	1.02389	0.159127	0.632599
10048	AT2G24320	unknown protein; INVOLVED IN: N-terminal protein myristoylation; LOCATED IN: cellular_component unknown; EXPRESSED IN: 9 plant structures; EXPRESSED DURING: L mature pollen stage, M germinated pollen stage, 4 anthesis, petal differentiation and expansion stage; BEST Arabidopsis thaliana protein match is: unknown protein (TAIR:AT4G31020.2); Has 2945 Blast hits to 2943 proteins in 497 species: Arch…		0.465956	5.26071e-07	1.23194e-07	4.46498	4.46498	0.841708	1.03447	1.03447	0.773185	0.952242	-1.05015	7.46472e-05	2.41464	2.41464	0.00309615	1.78752	1.78752	0.00309615	0.559434	-1.78752	0.00434483	1.74024	1.74024	2.08562e-05	2.69441	2.69441	0.694368	0.935388	-1.06908	0.000341279	2.13045	2.13045	0.0541337	1.41475	1.41475	0.0568893	1.40859	1.40859	3.6712e-06	3.15602	3.15602	0.0568893	0.709931	-1.40859	3.6712e-06	0.316855
10077	AT2G24610	member of Cyclic nucleotide gated channel family	CYCLIC NUCLEOTIDE-GATED CHANNEL 14 (ATCNGC14)	0.831747	1.51748e-05	0.00554762	1.44341	1.44341	0.00476647	0.687101	-1.45539	0.0207533	0.745298	-1.34174	9.0721e-05	1.81107	1.81107	0.213808	1.15994	1.15994	0.213808	0.862116	-1.15994	6.27348e-06	2.12686	2.12686	0.425728	0.910586	-1.09819	0.66902	0.951318	-1.05117	0.0312337	1.31074	1.31074	0.0889196	1.23067	1.23067	0.910265	1.01321	1.01321	0.183166	1.17286	1.17286	0.910265	0.986964	-1.01321	0.183166	0.852617
10156	AT2G25290	binding; FUNCTIONS IN: binding; INVOLVED IN: biological_process unknown; LOCATED IN: cellular_component unknown; CONTAINS InterPro DOMAIN/s: Octicosapeptide/Phox/Bem1p (InterPro:IPR000270), Tetratricopeptide-like helical (InterPro:IPR011990), Tetratricopeptide region (InterPro:IPR013026); BEST Arabidopsis thaliana protein match is: octicosapeptide/Phox/Bem1p (PB1) domain-containing protein / tetr…		0.329811	0.00152818	0.00399647	2.07892	2.07892	0.415	0.833295	-1.20005	0.325026	0.801496	-1.24767	0.000400919	2.63883	2.63883	0.80005	0.945424	-1.05773	0.80005	1.05773	1.05773	0.348167	1.23445	1.23445	0.00360492	2.10118	2.10118	0.719938	1.08277	1.08277	0.969027	0.991442	-1.00863	0.861028	0.961972	-1.03953	0.62154	1.11595	1.11595	0.00274517	2.1611	2.1611	0.62154	0.896101	-1.11595	0.00274517	0.462727
10157	AT2G25295	Encodes a member of a family of small,secreted, cysteine rich protein with sequence similarity to the PCP (pollen coat protein) gene family.	Low-molecular-weight cysteine-rich 81 (LCR81)	0.363102	5.97419e-08	3.91776e-07	6.48933	6.48933	0.116057	0.685081	-1.45968	0.576706	0.878353	-1.13849	2.66451e-07	6.86005	6.86005	0.175507	1.3808	1.3808	0.175507	0.724218	-1.3808	0.00090401	2.52146	2.52146	0.000229836	2.93007	2.93007	0.206512	0.741045	-1.34945	0.543053	1.15195	1.15195	0.63764	0.896474	-1.11548	0.832445	0.952229	-1.05017	1.84796e-07	7.23873	7.23873	0.832445	1.05017	1.05017	1.84796e-07	0.138146
10171	AT2G25410	protein binding / zinc ion binding; FUNCTIONS IN: protein binding, zinc ion binding; INVOLVED IN: biological_process unknown; LOCATED IN: endomembrane system; CONTAINS InterPro DOMAIN/s: Zinc finger, RING-type (InterPro:IPR001841), Zinc finger, RING/FYVE/PHD-type (InterPro:IPR013083); BEST Arabidopsis thaliana protein match is: zinc finger (C3HC4-type RING finger) family protein (TAIR:AT2G46495.1…		0.0058741	7.21037e-08	3.2467e-05	1.74027	1.74027	0.0305014	1.25914	1.25914	0.00442491	0.725141	-1.37904	0.00431123	1.3807	1.3807	0.99172	1.00102	1.00102	0.99172	0.998977	-1.00102	0.620608	0.952172	-1.05023	5.41488e-08	2.52045	2.52045	0.0555946	0.818375	-1.22193	0.527985	0.939282	-1.06464	0.469792	1.07454	1.07454	0.00329484	0.715364	-1.39789	0.000140246	1.61955	1.61955	0.00329484	1.39789	1.39789	0.000140246	0.617454
10263	AT2G26290	root-specific kinase 1 (ARSK1); FUNCTIONS IN: kinase activity; INVOLVED IN: response to salt stress, response to water deprivation, response to abscisic acid stimulus; EXPRESSED IN: root cortex, root epidermis, root endodermis, root; CONTAINS InterPro DOMAIN/s: Protein kinase, core (InterPro:IPR000719), Serine/threonine protein kinase-related (InterPro:IPR017442), Protein kinase-like (InterPro:IP…	root-specific kinase 1 (ARSK1)	0.183805	2.61938e-05	2.44645e-06	1.80717	1.80717	0.120146	1.14629	1.14629	0.216701	1.11288	1.11288	0.00112836	1.38973	1.38973	0.148842	1.13443	1.13443	0.148842	0.881501	-1.13443	0.0111345	1.26945	1.26945	0.00919836	1.27919	1.27919	0.14376	1.13637	1.13637	0.177994	1.1243	1.1243	0.47899	1.06213	1.06213	0.0411069	1.20289	1.20289	8.93568e-06	1.70145	1.70145	0.0411069	0.831334	-1.20289	8.93568e-06	0.587733
10272	AT2G26380	disease resistance protein-related / LRR protein-related; FUNCTIONS IN: protein binding; INVOLVED IN: signal transduction, defense response; LOCATED IN: endomembrane system; EXPRESSED IN: hypocotyl, root; CONTAINS InterPro DOMAIN/s: Leucine-rich repeat, N-terminal (InterPro:IPR013210), Leucine-rich repeat (InterPro:IPR001611); BEST Arabidopsis thaliana protein match is: disease resistance protein…		0.40223	0.000489634	0.000892547	1.91221	1.91221	0.87237	1.02635	1.02635	0.883627	1.02398	1.02398	0.00482882	1.68323	1.68323	0.532923	1.10687	1.10687	0.532923	0.90345	-1.10687	0.0644922	1.37208	1.37208	0.0708953	1.36102	1.36102	0.174398	1.25414	1.25414	0.00951185	0.625534	-1.59863	0.548606	0.906985	-1.10255	0.376008	0.864959	-1.15612	0.000249931	2.10831	2.10831	0.376008	1.15612	1.15612	0.000249931	0.474313
10318	AT2G26820	Phloem protein 2-A3 (ATPP2-A3); FUNCTIONS IN: carbohydrate binding; INVOLVED IN: response to bacterium; EXPRESSED IN: root; CONTAINS InterPro DOMAIN/s: AIG1 (InterPro:IPR006703); BEST Arabidopsis thaliana protein match is: avirulence-responsive protein, putative / avirulence induced gene protein, putative / AIG protein, putative (TAIR:AT1G33900.1); Has 6414 Blast hits to 4523 proteins in 386 spec…	Phloem protein 2-A3 (ATPP2-A3)	0.148128	1.40948e-07	8.51175e-07	3.0781	3.0781	0.0030654	1.65895	1.65895	0.000430924	1.90003	1.90003	3.6134e-06	2.72251	2.72251	0.0178629	0.681523	-1.4673	0.0178629	1.4673	1.4673	0.0991425	1.28963	1.28963	0.136007	1.25619	1.25619	0.229521	1.19903	1.19903	0.148776	1.24658	1.24658	0.714996	1.05549	1.05549	0.029231	1.4161	1.4161	1.58909e-06	2.91628	2.91628	0.029231	0.706163	-1.4161	1.58909e-06	0.342902
10366	AT2G27270	FUNCTIONS IN: molecular_function unknown; INVOLVED IN: biological_process unknown; LOCATED IN: cellular_component unknown; EXPRESSED IN: root; CONTAINS InterPro DOMAIN/s: Harpin-induced 1 (InterPro:IPR010847); BEST Arabidopsis thaliana protein match is: hairpin-responsive protein, putative (HIN1) (TAIR:AT5G06330.1); Has 195 Blast hits to 195 proteins in 6 species: Archae - 0; Bacteria - 0; Metazo…		0.701612	0.00661684	0.000292391	1.80121	1.80121	0.996179	0.999379	-1.00062	0.255166	1.16276	1.16276	0.160409	1.20693	1.20693	0.00634777	1.49331	1.49331	0.00634777	0.669652	-1.49331	0.591299	0.932384	-1.07252	0.00109164	1.66142	1.66142	0.975672	0.99605	-1.00397	0.779743	1.03701	1.03701	0.256497	1.16225	1.16225	0.369546	0.888717	-1.12522	0.00344433	1.54976	1.54976	0.369546	1.12522	1.12522	0.00344433	0.64526
10373	AT2G27320	unknown protein; INVOLVED IN: biological_process unknown; LOCATED IN: endomembrane system; EXPRESSED IN: 19 plant structures; EXPRESSED DURING: 14 growth stages; CONTAINS InterPro DOMAIN/s: Protein of unknown function DUF239, plant (InterPro:IPR004314); BEST Arabidopsis thaliana protein match is: unknown protein (TAIR:AT2G38255.1); Has 393 Blast hits to 377 proteins in 17 species: Archae - 0; Bac…		0.910605	0.000121558	9.1876e-06	3.23017	3.23017	0.878826	0.971914	-1.0289	0.34845	1.19439	1.19439	0.00948105	1.71916	1.71916	0.0024788	1.93322	1.93322	0.0024788	0.517271	-1.93322	0.832362	0.961205	-1.04036	3.79626e-05	2.81361	2.81361	0.823418	0.959142	-1.0426	0.00888568	1.72903	1.72903	0.0620107	1.44627	1.44627	0.467533	1.14667	1.14667	0.000476441	2.23345	2.23345	0.467533	0.872093	-1.14667	0.000476441	0.447738
10388	AT2G27440	pseudogene of rac GTPase activating protein		0.948267	3.69888e-06	0.00241803	1.41756	1.41756	0.00540156	0.732007	-1.36611	0.000116968	0.612295	-1.6332	3.68624e-05	1.72853	1.72853	0.258693	1.12034	1.12034	0.258693	0.892588	-1.12034	1.0523e-05	1.8432	1.8432	0.03196	1.25605	1.25605	0.0693746	0.827903	-1.20787	0.00648236	1.35464	1.35464	0.663701	1.04392	1.04392	0.470656	1.07433	1.07433	0.00615233	1.35792	1.35792	0.470656	0.930815	-1.07433	0.00615233	0.736421
10403	AT2G27580	zinc finger (AN1-like) family protein; FUNCTIONS IN: DNA binding, zinc ion binding; INVOLVED IN: biological_process unknown; LOCATED IN: cellular_component unknown; EXPRESSED IN: 22 plant structures; EXPRESSED DURING: 15 growth stages; CONTAINS InterPro DOMAIN/s: Zinc finger, AN1-type (InterPro:IPR000058), Zinc finger, A20-type (InterPro:IPR002653); BEST Arabidopsis thaliana protein match is: zin…		0.899159	2.64225e-05	0.00531863	1.383	1.383	0.925083	0.990434	-1.00966	0.161236	1.15928	1.15928	0.00109748	1.49112	1.49112	0.523276	0.936445	-1.06787	0.523276	1.06787	1.06787	3.44723e-05	1.77006	1.77006	0.00121767	0.673975	-1.48373	0.726713	0.964843	-1.03644	0.022511	1.28925	1.28925	0.0989817	1.19273	1.19273	0.68172	1.04292	1.04292	0.160682	1.15952	1.15952	0.68172	0.958843	-1.04292	0.160682	0.862422
10422	AT2G27780	FUNCTIONS IN: molecular_function unknown; INVOLVED IN: transcription; LOCATED IN: nucleus; CONTAINS InterPro DOMAIN/s: TFIIS N-terminal (InterPro:IPR017923), Transcription elongation factor, TFIIS/CRSP70, N-terminal, sub-type (InterPro:IPR003617); BEST Arabidopsis thaliana protein match is: unknown protein (TAIR:AT5G27310.1); Has 511 Blast hits to 423 proteins in 85 species: Archae - 2; Bacteria …		0.515822	3.46427e-09	4.60062e-10	8.00061	8.00061	0.98124	0.996271	-1.00374	0.177326	1.247	1.247	1.48891e-07	3.98429	3.98429	0.000378187	2.01555	2.01555	0.000378187	0.496141	-2.01555	0.266972	1.19711	1.19711	1.01738e-08	5.35948	5.35948	0.10217	1.31154	1.31154	0.591257	1.0895	1.0895	0.122051	1.29096	1.29096	0.525468	1.10687	1.10687	3.10928e-09	6.19742	6.19742	0.525468	0.90345	-1.10687	3.10928e-09	0.161358
10461	AT2G28160	Encodes a putative transcription factor that regulates iron uptake responses. mRNA is detected in the outer cell layers of the root and accumulates in response to iron deficiency. The expression of many iron-regulated genes is dependent on FIT1. It specifically regulates FRO2 at the level of mRNA accumulation and IRT1 at the level of protein accumulation.Similar to FER in tomato and is a regulato…	FER-LIKE REGULATOR OF IRON UPTAKE (FRU)	0.61507	3.04637e-06	9.2571e-05	1.46995	1.46995	0.00115473	0.745331	-1.34169	0.00316244	0.772305	-1.29482	0.000800045	1.35926	1.35926	0.000131444	1.45095	1.45095	0.000131444	0.689204	-1.45095	0.033593	1.189	1.189	1.02369e-05	1.60078	1.60078	0.00246084	0.765505	-1.30633	0.0351875	1.18691	1.18691	0.890836	1.01044	1.01044	0.172916	0.899202	-1.1121	0.000122434	1.45476	1.45476	0.172916	1.1121	1.1121	0.000122434	0.687398
10506	AT2G28590	protein kinase family protein; FUNCTIONS IN: protein serine/threonine kinase activity, protein kinase activity, kinase activity, ATP binding; INVOLVED IN: protein amino acid phosphorylation; LOCATED IN: cellular_component unknown; EXPRESSED IN: 21 plant structures; EXPRESSED DURING: 14 growth stages; CONTAINS InterPro DOMAIN/s: Protein kinase, ATP binding site (InterPro:IPR017441), Protein kinase…		0.262617	1.1338e-08	2.40381e-05	1.35383	1.35383	0.278391	0.943669	-1.05969	5.15031e-07	0.659855	-1.51549	1.58439e-05	1.36932	1.36932	0.380468	1.04771	1.04771	0.380468	0.954464	-1.04771	2.21447e-05	1.35685	1.35685	5.52202e-07	1.51212	1.51212	0.401347	1.04556	1.04556	0.0554914	1.11262	1.11262	0.185601	1.07409	1.07409	0.142082	1.08306	1.08306	0.000379252	1.26045	1.26045	0.142082	0.923308	-1.08306	0.000379252	0.793369
10545	AT2G28960	leucine-rich repeat protein kinase, putative; FUNCTIONS IN: in 6 functions; INVOLVED IN: protein amino acid phosphorylation; LOCATED IN: endomembrane system; EXPRESSED IN: 6 plant structures; EXPRESSED DURING: 4 anthesis, C globular stage; CONTAINS InterPro DOMAIN/s: Protein kinase, ATP binding site (InterPro:IPR017441), Serine/threonine protein kinase (InterPro:IPR002290), Leucine-rich repeat (I…		0.231215	5.09728e-09	1.21078e-06	2.12079	2.12079	0.00172478	1.45522	1.45522	0.000121367	0.604649	-1.65385	7.54493e-05	1.69361	1.69361	0.152019	0.860512	-1.1621	0.152019	1.1621	1.1621	0.00506961	1.38283	1.38283	7.25761e-08	2.53644	2.53644	0.663848	1.04522	1.04522	0.139871	1.16783	1.16783	0.261447	1.12329	1.12329	0.417582	1.08666	1.08666	9.40663e-06	1.88801	1.88801	0.417582	0.920251	-1.08666	9.40663e-06	0.529658
10546	AT2G28970	leucine-rich repeat protein kinase, putative; FUNCTIONS IN: protein serine/threonine kinase activity, kinase activity, ATP binding; INVOLVED IN: transmembrane receptor protein tyrosine kinase signaling pathway, protein amino acid phosphorylation; LOCATED IN: endomembrane system; EXPRESSED IN: root; CONTAINS InterPro DOMAIN/s: Protein kinase, ATP binding site (InterPro:IPR017441), Protein kinase, …		0.0352718	3.95021e-09	1.72459e-07	2.83939	2.83939	0.0468293	1.29325	1.29325	0.00108798	0.622165	-1.60729	5.77599e-07	2.59114	2.59114	0.184262	0.847326	-1.18018	0.184262	1.18018	1.18018	0.000116102	1.82948	1.82948	9.75024e-07	2.49454	2.49454	0.797045	0.969263	-1.03171	0.0674367	1.2639	1.2639	0.681555	1.05116	1.05116	0.218015	1.16543	1.16543	3.30427e-07	2.70119	2.70119	0.218015	0.858056	-1.16543	3.30427e-07	0.370207
10550	AT2G29010	pseudogene, receptor protein kinase, contains a protein kinase domain (PS50011); contains a S-locus glycoprotein family domain (PF00954); contains LRR Leucine Rich Repeat domains; blastp match of 42% identity and 3.1e-185 P-value to GP|9837280|gb|AAG00510.1||AF285172 leaf senescence-associated receptor-like protein kinase {Phaseolus vulgaris}		0.00566347	0.00233707	0.000426718	1.55141	1.55141	0.389421	0.915899	-1.09182	0.453024	0.92647	-1.07937	0.0592072	1.22346	1.22346	0.00475076	1.38449	1.38449	0.00475076	0.722288	-1.38449	0.0150021	1.31066	1.31066	0.0252788	1.27763	1.27763	0.331837	1.10448	1.10448	0.535199	1.06495	1.06495	0.103679	1.1869	1.1869	0.928566	0.990997	-1.00908	0.0158676	1.3071	1.3071	0.928566	1.00908	1.00908	0.0158676	0.76505
10574	AT2G29230	transposable element gene; Mutator-like transposase family, has a 5.0e-87 P-value blast match to Q9SLM0 /314-478 Pfam PF03108 MuDR family transposase (MuDr-element domain)		0.509568	1.391e-05	1.57727e-06	3.59525	3.59525	0.490139	0.884602	-1.13045	0.234062	1.23946	1.23946	0.000814841	2.04199	2.04199	0.00111094	1.99034	1.99034	0.00111094	0.502426	-1.99034	0.0852493	1.375	1.375	0.000550591	2.10956	2.10956	0.639498	0.920458	-1.08642	0.0837546	1.37733	1.37733	0.100487	1.35338	1.35338	0.711541	0.936742	-1.06753	3.77611e-05	2.65649	2.65649	0.711541	1.06753	1.06753	3.77611e-05	0.376436
10599	AT2G29480	Encodes glutathione transferase belonging to the tau class of GSTs. Naming convention according to Wagner et al. (2002).	ARABIDOPSIS THALIANA GLUTATHIONE S-TRANSFERASE TAU 2 (ATGSTU2)	0.00756389	1.1546e-13	0.00051914	1.43141	1.43141	6.82105e-07	1.92011	1.92011	2.00214e-13	6.25633	6.25633	0.0965964	1.15751	1.15751	7.04383e-05	0.644038	-1.5527	7.04383e-05	1.5527	1.5527	0.0664067	1.17731	1.17731	1.14404e-12	0.194335	-5.14576	4.04054e-05	1.58958	1.58958	0.0426402	0.83318	-1.20022	0.53422	1.05405	1.05405	0.0140774	1.25649	1.25649	0.00197126	1.358	1.358	0.0140774	0.795869	-1.25649	0.00197126	0.736375
10639	AT2G29870	major intrinsic family protein / MIP family protein; FUNCTIONS IN: water channel activity; INVOLVED IN: transport; LOCATED IN: membrane; CONTAINS InterPro DOMAIN/s: Major intrinsic protein (InterPro:IPR000425); BEST Arabidopsis thaliana protein match is: NIP2;1 (NOD26-LIKE INTRINSIC PROTEIN 2;1); lactate transmembrane transporter/ water channel (TAIR:AT2G34390.1); Has 3494 Blast hits to 3485 prot…		0.705347	9.3104e-08	0.000410417	2.09139	2.09139	0.0823187	1.36062	1.36062	0.00023158	2.19015	2.19015	5.51548e-05	2.46627	2.46627	0.011673	0.623243	-1.60451	0.011673	1.60451	1.60451	0.000254259	2.17362	2.17362	0.000144388	0.439317	-2.27626	0.927044	1.01557	1.01557	0.35062	1.17319	1.17319	0.27654	0.82932	-1.20581	0.0444474	1.43667	1.43667	4.24341e-05	2.52181	2.52181	0.0444474	0.696055	-1.43667	4.24341e-05	0.39654
10691	AT2G30395	Member of the plant specific ovate protein family of unknown function.	Arabidopsis thaliana ovate family protein 17 (ofp17)	0.672659	0.00126358	0.0105375	1.3952	1.3952	0.158951	0.843718	-1.18523	0.587076	0.938243	-1.06582	0.000862905	1.59977	1.59977	0.777142	1.03366	1.03366	0.777142	0.967433	-1.03366	0.00107874	1.58034	1.58034	0.603977	0.940957	-1.06275	0.623601	1.05924	1.05924	0.0840381	1.23602	1.23602	0.0726419	1.24735	1.24735	0.679316	1.04962	1.04962	0.344604	1.11853	1.11853	0.679316	0.952726	-1.04962	0.344604	0.894033
10707	AT2G30550	lipase class 3 family protein; FUNCTIONS IN: triacylglycerol lipase activity; INVOLVED IN: lipid metabolic process; LOCATED IN: chloroplast; EXPRESSED IN: 23 plant structures; EXPRESSED DURING: 10 growth stages; CONTAINS InterPro DOMAIN/s: Lipase, class 3 (InterPro:IPR002921); BEST Arabidopsis thaliana protein match is: lipase class 3 family protein (TAIR:AT1G06800.1); Has 975 Blast hits to 969 p…		0.627807	0.000808548	0.0100541	1.39233	1.39233	0.916637	1.01213	1.01213	0.00348536	1.47441	1.47441	0.00683745	1.42181	1.42181	0.774711	0.967522	-1.03357	0.774711	1.03357	1.03357	0.0993954	1.21945	1.21945	0.0385495	0.774391	-1.29134	0.966727	1.00482	1.00482	0.0367337	1.29495	1.29495	0.0645903	1.25246	1.25246	0.740842	1.03891	1.03891	0.36448	1.11167	1.11167	0.740842	0.96255	-1.03891	0.36448	0.899544
10738	AT2G30840	encodes a protein whose sequence is similar to 2-oxoglutarate-dependent dioxygenase		0.0177233	1.44948e-07	0.0010408	1.311	1.311	0.00675258	1.23451	1.23451	8.7747e-05	0.703044	-1.42239	0.186399	1.09807	1.09807	0.628367	0.967111	-1.03401	0.628367	1.03401	1.03401	0.00882551	1.22384	1.22384	1.23878e-05	1.52368	1.52368	0.000836319	1.32029	1.32029	0.373785	1.06397	1.06397	0.0989341	1.12605	1.12605	0.00488312	1.24749	1.24749	0.0393248	1.16424	1.16424	0.00488312	0.801609	-1.24749	0.0393248	0.858926
10778	AT2G31180	Member of the R2R3 factor gene family.	MYB DOMAIN PROTEIN 14 (MYB14)	0.662175	6.59236e-06	0.0157574	1.43534	1.43534	0.994047	1.00101	1.00101	0.00351647	0.632824	-1.58022	0.00931244	1.48509	1.48509	0.796543	0.965523	-1.03571	0.796543	1.03571	1.03571	0.125141	0.805271	-1.24182	8.52258e-07	2.81663	2.81663	0.510799	1.09419	1.09419	0.0259083	0.719958	-1.38897	0.0907916	0.785956	-1.27234	0.986465	1.00231	1.00231	0.000363422	1.82624	1.82624	0.986465	0.997697	-1.00231	0.000363422	0.547574
10830	AT2G31690	encodes a triacylglycerol lipase located in plastoglobuli and involved in the degradation of triacylglycerol. It also has impact on leaf senescence and maintaining the structural integrity of thylakoids.		0.100497	0.00304753	0.00100605	1.39453	1.39453	0.591204	0.955588	-1.04648	0.420649	0.933783	-1.07091	0.172369	1.1257	1.1257	0.00643809	1.29638	1.29638	0.00643809	0.771378	-1.29638	0.174247	1.12509	1.12509	0.00353311	1.32738	1.32738	0.894903	1.01119	1.01119	0.930597	0.992693	-1.00736	0.127621	0.875294	-1.14247	0.117881	1.14681	1.14681	3.84231e-05	1.59321	1.59321	0.117881	0.871982	-1.14681	3.84231e-05	0.627663
10980	AT2G33080	Receptor Like Protein 28 (AtRLP28); FUNCTIONS IN: protein binding; INVOLVED IN: signal transduction; LOCATED IN: endomembrane system; EXPRESSED IN: stem, stamen; EXPRESSED DURING: 4 anthesis; CONTAINS InterPro DOMAIN/s: Leucine-rich repeat (InterPro:IPR001611); BEST Arabidopsis thaliana protein match is: AtRLP24 (Receptor Like Protein 24); kinase/ protein binding (TAIR:AT2G33020.1); Has 64919 Bla…	Receptor Like Protein 28 (AtRLP28)	0.787095	0.00161526	0.00116659	3.45317	3.45317	0.46834	0.791715	-1.26308	0.983699	1.00655	1.00655	0.0073993	2.62142	2.62142	0.12491	1.66384	1.66384	0.12491	0.601018	-1.66384	0.108286	1.70712	1.70712	0.041218	2.00964	2.00964	0.268774	1.43362	1.43362	0.0124784	2.42224	2.42224	0.365869	1.3399	1.3399	0.00798254	2.59167	2.59167	0.0082854	2.57718	2.57718	0.00798254	0.385851	-2.59167	0.0082854	0.388021
10981	AT2G33090	FUNCTIONS IN: molecular_function unknown; INVOLVED IN: transcription; LOCATED IN: nucleus; CONTAINS InterPro DOMAIN/s: TFIIS N-terminal (InterPro:IPR017923), Transcription elongation factor, TFIIS/CRSP70, N-terminal, sub-type (InterPro:IPR003617); BEST Arabidopsis thaliana protein match is: unknown protein (TAIR:AT2G33300.1); Has 40 Blast hits to 40 proteins in 10 species: Archae - 0; Bacteria - …		0.157159	0.0139865	0.00176724	1.31391	1.31391	0.255224	1.08984	1.08984	0.868811	0.987838	-1.01231	0.061782	1.15769	1.15769	0.585749	1.04138	1.04138	0.585749	0.96026	-1.04138	0.293341	1.08243	1.08243	0.0121688	1.22879	1.22879	0.709595	1.02802	1.02802	0.30873	1.07966	1.07966	0.193471	1.10403	1.10403	0.942746	1.00533	1.00533	0.0296604	1.19011	1.19011	0.942746	0.994695	-1.00533	0.0296604	0.840261
11030	AT2G33540	C-TERMINAL DOMAIN PHOSPHATASE-LIKE 3 (CPL3); FUNCTIONS IN: phosphoprotein phosphatase activity, CTD phosphatase activity; INVOLVED IN: response to salt stress; LOCATED IN: nucleus; EXPRESSED IN: 22 plant structures; EXPRESSED DURING: 12 growth stages; CONTAINS InterPro DOMAIN/s: FCP1-like phosphatase, phosphatase domain (InterPro:IPR011947), NLI interacting factor (InterPro:IPR004274), BRCT (Inte…	C-TERMINAL DOMAIN PHOSPHATASE-LIKE 3 (CPL3)	0.828502	0.000375559	0.0130777	1.32099	1.32099	0.422211	0.92113	-1.08562	0.00855239	0.741708	-1.34824	0.0631314	1.22039	1.22039	0.125223	1.17511	1.17511	0.125223	0.850982	-1.17511	0.900311	0.987387	-1.01277	2.17885e-05	1.80376	1.80376	0.340104	1.10304	1.10304	0.219927	0.88044	-1.1358	0.622068	1.05141	1.05141	0.437652	0.923674	-1.08263	0.0360493	1.2564	1.2564	0.437652	1.08263	1.08263	0.0360493	0.795926
11091	AT2G34140	Dof-type zinc finger domain-containing protein; FUNCTIONS IN: transcription factor activity, DNA binding; INVOLVED IN: regulation of transcription; LOCATED IN: cellular_component unknown; EXPRESSED IN: hypocotyl, flower, root, stamen; EXPRESSED DURING: 4 anthesis, petal differentiation and expansion stage; CONTAINS InterPro DOMAIN/s: Zinc finger, Dof-type (InterPro:IPR003851); BEST Arabidopsis th…		0.0170993	9.95476e-06	4.92087e-05	1.70242	1.70242	0.272314	1.11643	1.11643	0.719747	0.96524	-1.03601	3.94375e-05	1.72124	1.72124	0.229116	0.885913	-1.12878	0.229116	1.12878	1.12878	5.27693e-05	1.69655	1.69655	0.693832	1.0396	1.0396	0.0492403	1.22892	1.22892	0.723767	1.03546	1.03546	0.452201	1.0775	1.0775	0.105262	1.18097	1.18097	0.000230448	1.57996	1.57996	0.105262	0.846759	-1.18097	0.000230448	0.632927
11120	AT2G34390	major intrinsic family protein / MIP family protein, contains Pfam profile: MIP PF00230; an isoform contains a non-consensus GA-AG intron	NOD26-LIKE INTRINSIC PROTEIN 2;1 (NIP2;1)	0.663024	1.17243e-08	4.31499e-05	2.28001	2.28001	0.0143614	1.50237	1.50237	2.38178e-05	2.3866	2.3866	3.21547e-05	2.33188	2.33188	0.0104978	0.650809	-1.53655	0.0104978	1.53655	1.53655	9.72245e-05	2.1451	2.1451	5.28018e-05	0.445359	-2.24538	0.4118	1.13308	1.13308	0.749453	1.04935	1.04935	0.233935	0.832447	-1.20128	0.0286528	1.42831	1.42831	4.29334e-06	2.73893	2.73893	0.0286528	0.700129	-1.42831	4.29334e-06	0.365106
11150	AT2G34670	proline-rich family protein; INVOLVED IN: N-terminal protein myristoylation; EXPRESSED IN: 10 plant structures; EXPRESSED DURING: 4 anthesis, F mature embryo stage, petal differentiation and expansion stage, D bilateral stage, E expanded cotyledon stage; CONTAINS InterPro DOMAIN/s: Protein of unknown function DUF630 (InterPro:IPR006868), Protein of unknown function DUF632 (InterPro:IPR006867); BE…		0.523541	0.000798293	0.000957713	1.49486	1.49486	0.932681	1.00859	1.00859	0.75526	1.0321	1.0321	0.00108979	1.48574	1.48574	0.980871	0.997577	-1.00243	0.980871	1.00243	1.00243	0.00780993	1.35363	1.35363	0.50681	1.06999	1.06999	0.791518	0.973577	-1.02714	0.321242	1.10736	1.10736	0.228844	1.13275	1.13275	0.62637	0.951751	-1.05069	0.0132625	1.31967	1.31967	0.62637	1.05069	1.05069	0.0132625	0.757764
11186	AT2G35030	pentatricopeptide (PPR) repeat-containing protein; FUNCTIONS IN: binding; INVOLVED IN: biological_process unknown; LOCATED IN: cellular_component unknown; EXPRESSED IN: 13 plant structures; EXPRESSED DURING: 6 growth stages; CONTAINS InterPro DOMAIN/s: Pentatricopeptide repeat (InterPro:IPR002885), Tetratricopeptide-like helical (InterPro:IPR011990); BEST Arabidopsis thaliana protein match is: pe…		0.186959	0.0103442	0.00344091	1.52286	1.52286	0.590554	0.934878	-1.06966	0.947789	0.991875	-1.00819	0.00417156	1.50591	1.50591	0.531027	1.0817	1.0817	0.531027	0.924471	-1.0817	0.30329	1.13934	1.13934	0.0271229	1.34756	1.34756	0.844023	0.975773	-1.02483	0.638899	1.06042	1.06042	0.571768	1.07337	1.07337	0.768815	0.963997	-1.03735	0.011534	1.41876	1.41876	0.768815	1.03735	1.03735	0.011534	0.704839
11204	AT2G35180	pseudogene, 60S ribosomal protein L37a, blastp match of 96% identity and 1.7e-35 P-value to GP|20161109|dbj|BAB90039.1||AP003335 putative 60S ribosomal protein L37a {Oryza sativa (japonica cultivar-group)}		0.877817	0.0013585	0.000210679	1.73352	1.73352	0.776252	0.96718	-1.03393	0.423162	1.09955	1.09955	0.00642867	1.43566	1.43566	0.0725833	1.24845	1.24845	0.0725833	0.800994	-1.24845	0.678954	0.952497	-1.04987	0.000480982	1.65521	1.65521	0.185635	1.17313	1.17313	0.0669998	0.797021	-1.25467	0.597778	1.06412	1.06412	0.279082	0.87867	-1.13808	0.000641104	1.62907	1.62907	0.279082	1.13808	1.13808	0.000641104	0.613848
11213	AT2G35270	Direct target of AGAMOUS. Regulates patterning and differentiation of reproductive organs.	GIANT KILLER (GIK)	0.0271364	7.86271e-08	7.3278e-05	1.59752	1.59752	0.0815695	1.17891	1.17891	0.000165991	0.648971	-1.5409	5.2467e-05	1.62166	1.62166	0.0595406	0.835609	-1.19673	0.0595406	1.19673	1.19673	0.0149233	1.27314	1.27314	1.3902e-06	1.9335	1.9335	0.866144	0.984946	-1.01528	0.117401	1.15784	1.15784	0.174012	1.13427	1.13427	0.952135	1.00541	1.00541	0.00136487	1.40841	1.40841	0.952135	0.994615	-1.00541	0.00136487	0.710023
11261	AT2G35730	heavy-metal-associated domain-containing protein; FUNCTIONS IN: metal ion binding; INVOLVED IN: metal ion transport; LOCATED IN: endomembrane system; EXPRESSED IN: stem, leaf whorl, sepal, root, stamen; EXPRESSED DURING: 4 anthesis, petal differentiation and expansion stage; CONTAINS InterPro DOMAIN/s: Heavy metal transport/detoxification protein (InterPro:IPR006121), Heavy-metal-associated, cons…		0.636732	0.000327707	0.00960128	1.60546	1.60546	0.915976	0.982891	-1.01741	0.941991	0.988169	-1.01197	0.00185168	1.82096	1.82096	0.509249	0.897004	-1.11482	0.509249	1.11482	1.11482	0.000147456	2.21557	2.21557	0.0719757	0.733301	-1.3637	0.570879	0.911042	-1.09764	0.159817	1.2679	1.2679	0.437542	1.13678	1.13678	0.922095	1.01612	1.01612	0.0477305	1.41229	1.41229	0.922095	0.984132	-1.01612	0.0477305	0.708071
11357	AT2G36650	FUNCTIONS IN: molecular_function unknown; INVOLVED IN: biological_process unknown; EXPRESSED IN: sperm cell, hypocotyl, flower, root; EXPRESSED DURING: petal differentiation and expansion stage; BEST Arabidopsis thaliana protein match is: CHUP1 (CHLOROPLAST UNUSUAL POSITIONING 1) (TAIR:AT3G25690.1); Has 6069 Blast hits to 4778 proteins in 417 species: Archae - 149; Bacteria - 438; Metazoa - 2557;…		0.288161	3.16565e-06	0.000275859	1.56446	1.56446	0.517576	1.06599	1.06599	0.0215542	0.781965	-1.27883	6.30514e-06	1.8884	1.8884	0.0189428	0.777169	-1.28672	0.0189428	1.28672	1.28672	0.00612161	1.35633	1.35633	0.000979817	1.47507	1.47507	0.19054	1.14113	1.14113	0.944049	0.993138	-1.00691	0.19574	1.13929	1.13929	0.957176	0.994746	-1.00528	0.00467755	1.37319	1.37319	0.957176	1.00528	1.00528	0.00467755	0.72823
11395	AT2G36985	Encodes ROTUNDIFOLIA4, a member of the seed plant-specific family of small peptides, RTFL (ROT FOUR LIKE), characterised by the presence of a 29-amino acid domain: RTF. Expressed in shoot apices, young leaves and flowers. Involved in controlling polarity-dependent cell proliferation.	ROTUNDIFOLIA4 (ROT4)	0.82675	0.000892178	0.00363113	1.73751	1.73751	0.180306	1.25532	1.25532	0.583422	0.913158	-1.0951	0.00197435	1.8208	1.8208	0.11051	0.760166	-1.3155	0.11051	1.3155	1.3155	0.00260563	1.7824	1.7824	0.692598	1.06752	1.06752	0.290394	1.19419	1.19419	0.340154	1.17301	1.17301	0.408145	1.14783	1.14783	0.237524	1.22039	1.22039	0.0212182	1.51373	1.51373	0.237524	0.81941	-1.22039	0.0212182	0.660619
11403	AT2G37040	encodes a protein similar to phenylalanine ammonia-lyase	Phe ammonia lyase 1 (pal1)	0.883765	2.6738e-08	0.00226599	1.3333	1.3333	0.0224612	0.81845	-1.22182	2.31756e-07	0.507601	-1.97005	0.000511051	1.4104	1.4104	0.0879461	1.15503	1.15503	0.0879461	0.865777	-1.15503	0.00344759	1.31245	1.31245	1.70605e-07	2.00134	2.00134	0.709654	1.03052	1.03052	0.31602	1.08556	1.08556	0.0571459	1.17653	1.17653	0.533974	0.950835	-1.05171	0.134301	1.13325	1.13325	0.533974	1.05171	1.05171	0.134301	0.882417
11459	AT2G37590	Dof-type zinc finger domain-containing protein; FUNCTIONS IN: transcription factor activity, DNA binding; INVOLVED IN: regulation of transcription; LOCATED IN: nucleus; EXPRESSED IN: 26 plant structures; EXPRESSED DURING: 13 growth stages; CONTAINS InterPro DOMAIN/s: Zinc finger, Dof-type (InterPro:IPR003851); BEST Arabidopsis thaliana protein match is: Dof-type zinc finger domain-containing prot…	DNA BINDING WITH ONE FINGER 2.4 (DOF2.4)	0.671552	8.64275e-08	6.07837e-07	2.09971	2.09971	0.878965	1.01455	1.01455	0.0256522	1.25826	1.25826	2.40105e-07	2.21726	2.21726	0.471171	0.933399	-1.07135	0.471171	1.07135	1.07135	0.000397441	1.5162	1.5162	0.319885	1.10061	1.10061	0.638332	0.956244	-1.04576	0.0992082	1.17757	1.17757	0.0515795	1.21707	1.21707	0.417413	0.925208	-1.08084	2.51107e-05	1.72522	1.72522	0.417413	1.08084	1.08084	2.51107e-05	0.579638
11615	AT2G39110	protein kinase, putative; FUNCTIONS IN: protein kinase activity, kinase activity, ATP binding; INVOLVED IN: protein amino acid phosphorylation; LOCATED IN: cellular_component unknown; EXPRESSED IN: 11 plant structures; EXPRESSED DURING: 4 anthesis, petal differentiation and expansion stage; CONTAINS InterPro DOMAIN/s: Protein kinase, ATP binding site (InterPro:IPR017441), Protein kinase, core (In…		0.311876	2.21423e-09	0.00114584	1.41748	1.41748	0.714578	1.03342	1.03342	1.09625e-08	2.56756	2.56756	3.37159e-05	1.6524	1.6524	0.0510984	0.830086	-1.20469	0.0510984	1.20469	1.20469	0.102533	1.16527	1.16527	2.67225e-07	0.473773	-2.11072	0.309746	1.09708	1.09708	0.638234	1.04324	1.04324	0.313027	1.09637	1.09637	0.633146	1.04391	1.04391	0.0102573	1.29289	1.29289	0.633146	0.957935	-1.04391	0.0102573	0.773461
11644	AT2G39410	hydrolase, alpha/beta fold family protein; FUNCTIONS IN: hydrolase activity; EXPRESSED IN: root; CONTAINS InterPro DOMAIN/s: Alpha/beta hydrolase fold-1 (InterPro:IPR000073); BEST Arabidopsis thaliana protein match is: esterase/lipase/thioesterase family protein (TAIR:AT2G39420.1); Has 2860 Blast hits to 2856 proteins in 795 species: Archae - 17; Bacteria - 1871; Metazoa - 104; Fungi - 90; Plants…		0.147339	2.81595e-05	0.001524	1.64894	1.64894	0.936392	1.01068	1.01068	0.00766801	0.670579	-1.49125	0.00691572	1.50093	1.50093	0.533559	1.087	1.087	0.533559	0.919962	-1.087	0.28455	1.15623	1.15623	2.95018e-05	2.12673	2.12673	0.19807	1.19249	1.19249	0.0762073	1.28214	1.28214	0.102052	1.25532	1.25532	0.152047	1.21797	1.21797	0.0539145	1.31356	1.31356	0.152047	0.821041	-1.21797	0.0539145	0.761288
11646	AT2G39420	esterase/lipase/thioesterase family protein; FUNCTIONS IN: catalytic activity; EXPRESSED IN: 24 plant structures; EXPRESSED DURING: 15 growth stages; CONTAINS InterPro DOMAIN/s: Alpha/beta hydrolase fold-1 (InterPro:IPR000073); BEST Arabidopsis thaliana protein match is: hydrolase, alpha/beta fold family protein (TAIR:AT2G39410.2); Has 2754 Blast hits to 2750 proteins in 815 species: Archae - 17;…		0.988382	4.7957e-05	0.0024973	1.34521	1.34521	0.662072	1.03756	1.03756	0.000535791	0.699648	-1.42929	0.0621607	1.18064	1.18064	0.274916	1.09814	1.09814	0.274916	0.910628	-1.09814	0.005443	1.30468	1.30468	0.000249626	1.47369	1.47369	0.579917	1.0479	1.0479	0.380568	1.07753	1.07753	0.117678	1.14676	1.14676	0.854062	0.984639	-1.0156	0.0718804	1.17305	1.17305	0.854062	1.0156	1.0156	0.0718804	0.852477
11694	AT2G39880	Encodes a putative transcription factor (MYB25).	myb domain protein 25 (MYB25)	0.297839	0.0862601	0.0141954	1.32229	1.32229	0.474591	0.928343	-1.07719	0.191948	1.14836	1.14836	0.177687	1.15392	1.15392	0.0546196	1.23436	1.23436	0.0546196	0.810138	-1.23436	0.0767885	0.82525	-1.21175	0.00470846	1.39529	1.39529	0.649682	1.04812	1.04812	0.927807	0.990698	-1.00939	0.391861	1.09347	1.09347	0.617558	0.94961	-1.05306	0.0797081	1.20926	1.20926	0.617558	1.05306	1.05306	0.0797081	0.826955
11721	AT2G40116	phosphoinositide-specific phospholipase C family protein; FUNCTIONS IN: phospholipase C activity, phosphoinositide phospholipase C activity, phosphoric diester hydrolase activity; INVOLVED IN: signal transduction, intracellular signaling cascade, lipid metabolic process; LOCATED IN: cellular_component unknown; CONTAINS InterPro DOMAIN/s: Phospholipase C, phosphoinositol-specific, EF-hand-like (In…		0.741868	0.00262821	0.000292559	1.85131	1.85131	0.866459	0.977406	-1.02312	0.601816	0.931284	-1.07379	0.0395589	1.34946	1.34946	0.0220561	1.40359	1.40359	0.0220561	0.712456	-1.40359	0.42691	1.11519	1.11519	0.000525568	1.78257	1.78257	0.352965	1.13649	1.13649	0.239112	1.17766	1.17766	0.159195	1.21832	1.21832	0.492232	1.09856	1.09856	0.00647828	1.51956	1.51956	0.492232	0.910283	-1.09856	0.00647828	0.658087
11727	AT2G40170	Encodes a group 1 LEA gene that is activated by direct binding of ABI5 to its promoter and is involved in response to ABA. Is required for normal seed development. Involved in regulating the timing of dessication tolerance and rate of water loss during seed maturation.	LATE EMBRYOGENESIS ABUNDANT 6 (GEA6)	0.831293	0.00601957	0.0066422	1.8758	1.8758	0.373265	0.831213	-1.20306	0.0180123	1.70199	1.70199	0.00801055	1.84221	1.84221	0.329608	1.225	1.225	0.329608	0.81633	-1.225	0.875266	0.968321	-1.03272	0.530405	1.13818	1.13818	0.655934	0.912447	-1.09595	0.302639	1.23981	1.23981	0.114679	1.40035	1.40035	0.306074	0.807843	-1.23786	0.166831	1.33952	1.33952	0.306074	1.23786	1.23786	0.166831	0.746538
11790	AT2G40750	member of WRKY Transcription Factor; Group III	WRKY DNA-BINDING PROTEIN 54 (WRKY54)	0.0922899	6.61134e-08	4.55784e-05	2.09029	2.09029	0.000989272	1.70893	1.70893	4.1343e-06	2.48124	2.48124	7.82897e-05	2.01514	2.01514	0.00176464	0.606984	-1.64749	0.00176464	1.64749	1.64749	0.000392002	1.81299	1.81299	2.98424e-05	0.464667	-2.15208	0.0306198	1.37174	1.37174	0.0997924	1.26222	1.26222	0.219474	1.18573	1.18573	0.0118164	1.46023	1.46023	0.000606994	1.76288	1.76288	0.0118164	0.684821	-1.46023	0.000606994	0.567254
11808	AT2G40925	F-box family protein; FUNCTIONS IN: molecular_function unknown; INVOLVED IN: biological_process unknown; LOCATED IN: chloroplast; CONTAINS InterPro DOMAIN/s: Cyclin-like F-box (InterPro:IPR001810), F-box associated type 3 (InterPro:IPR013187), F-box associated type 1 (InterPro:IPR017451); BEST Arabidopsis thaliana protein match is: F-box protein-related (TAIR:AT2G40910.2); Has 827 Blast hits to 8…		0.835096	0.000118153	5.30768e-06	4.48956	4.48956	0.863395	1.0401	1.0401	0.570769	1.13902	1.13902	0.00317706	2.1808	2.1808	0.00786625	1.9793	1.9793	0.00786625	0.505229	-1.9793	0.0781647	1.52687	1.52687	0.000654661	2.58149	2.58149	0.084707	1.51185	1.51185	0.132887	1.42774	1.42774	0.161973	1.39059	1.39059	0.0682571	1.55224	1.55224	8.56164e-05	3.22854	3.22854	0.0682571	0.644231	-1.55224	8.56164e-05	0.309738
11825	AT2G41070	Transcription factor homologous to ABI5. Regulates AtEm1 expression by binding directly at the AtEm1 promoter. Located in the nucleus and expressed during seed maturation in the cotyledons and later in the whole embryo.	ENHANCED EM LEVEL (EEL)	0.143854	9.47966e-06	2.64108e-05	1.78679	1.78679	0.792768	1.02703	1.02703	0.308643	0.900339	-1.11069	0.000169328	1.6266	1.6266	0.510144	1.06957	1.06957	0.510144	0.934954	-1.06957	1.62573e-05	1.83299	1.83299	0.437768	1.0827	1.0827	0.656191	1.04633	1.04633	0.00849517	1.34909	1.34909	0.0852899	1.20097	1.20097	0.125087	1.17538	1.17538	0.00107792	1.4878	1.4878	0.125087	0.850785	-1.17538	0.00107792	0.672135
11831	AT2G41130	basic helix-loop-helix (bHLH) family protein; FUNCTIONS IN: transcription factor activity, DNA binding; INVOLVED IN: regulation of transcription; LOCATED IN: chloroplast envelope; CONTAINS InterPro DOMAIN/s: Basic helix-loop-helix dimerisation region bHLH (InterPro:IPR001092), Helix-loop-helix DNA-binding (InterPro:IPR011598); BEST Arabidopsis thaliana protein match is: basic helix-loop-helix (bH…		0.524955	0.0338787	0.0127371	1.45458	1.45458	0.802736	0.966626	-1.03453	0.323294	1.14591	1.14591	0.0773403	1.28694	1.28694	0.25904	1.16928	1.16928	0.25904	0.855225	-1.16928	0.0784014	1.28567	1.28567	0.925113	0.98732	-1.01284	0.806374	0.967245	-1.03386	0.413932	1.11862	1.11862	0.274577	1.16322	1.16322	0.595454	0.930159	-1.07508	0.113845	1.25048	1.25048	0.595454	1.07508	1.07508	0.113845	0.799696
11855	AT2G41380	embryo-abundant protein-related; FUNCTIONS IN: methyltransferase activity; INVOLVED IN: response to cadmium ion; LOCATED IN: mitochondrion; EXPRESSED IN: 12 plant structures; EXPRESSED DURING: 4 anthesis, LP.04 four leaves visible, petal differentiation and expansion stage; CONTAINS InterPro DOMAIN/s: Methyltransferase type 11 (InterPro:IPR013216); BEST Arabidopsis thaliana protein match is: embr…		0.184831	3.44631e-05	0.00376903	1.42527	1.42527	0.184677	1.15613	1.15613	0.00303609	1.44063	1.44063	0.0165932	1.32308	1.32308	0.509087	0.931762	-1.07324	0.509087	1.07324	1.07324	0.000785702	1.54064	1.54064	0.000634129	0.642158	-1.55725	0.672558	1.04609	1.04609	0.116553	1.18962	1.18962	0.233365	1.13839	1.13839	0.407269	1.09316	1.09316	0.0474172	1.252	1.252	0.407269	0.914782	-1.09316	0.0474172	0.798723
11865	AT2G41480	electron carrier/ heme binding / peroxidase; FUNCTIONS IN: electron carrier activity, peroxidase activity, heme binding; INVOLVED IN: response to oxidative stress; EXPRESSED IN: root, leaf; EXPRESSED DURING: LP.04 four leaves visible; CONTAINS InterPro DOMAIN/s: Haem peroxidase (InterPro:IPR010255), Plant peroxidase (InterPro:IPR000823), Haem peroxidase, plant/fungal/bacterial (InterPro:IPR002016…		0.00123059	7.42917e-09	0.000137489	1.55284	1.55284	0.806631	0.978228	-1.02226	6.75315e-08	0.436637	-2.29023	0.000692867	1.44861	1.44861	0.316317	1.09581	1.09581	0.316317	0.912566	-1.09581	2.2548e-05	1.6846	1.6846	2.71626e-07	2.1111	2.1111	0.0690112	1.18817	1.18817	0.410824	0.928023	-1.07756	0.283294	1.10319	1.10319	0.995691	0.999515	-1.00049	0.00137045	1.4076	1.4076	0.995691	1.00049	1.00049	0.00137045	0.710431
11909	AT2G41890	curculin-like (mannose-binding) lectin family protein / PAN domain-containing protein; FUNCTIONS IN: sugar binding, protein tyrosine kinase activity, protein kinase activity, ATP binding; INVOLVED IN: protein amino acid phosphorylation, recognition of pollen; LOCATED IN: endomembrane system; EXPRESSED IN: 22 plant structures; EXPRESSED DURING: 13 growth stages; CONTAINS InterPro DOMAIN/s: Curculi…		0.372837	0.00436149	0.00434033	1.63989	1.63989	0.920009	1.01532	1.01532	0.513796	0.905278	-1.10463	0.00427977	1.64152	1.64152	0.914802	0.983934	-1.01633	0.914802	1.01633	1.01633	0.3332	1.16033	1.16033	0.00867466	1.56118	1.56118	0.825683	0.967187	-1.03393	0.665814	1.06777	1.06777	0.927643	1.01384	1.01384	0.902953	1.01863	1.01863	0.00527075	1.6175	1.6175	0.902953	0.981709	-1.01863	0.00527075	0.618238
12022	AT2G42980	aspartyl protease family protein; FUNCTIONS IN: aspartic-type endopeptidase activity; INVOLVED IN: proteolysis; EXPRESSED IN: 7 plant structures; EXPRESSED DURING: 4 anthesis; CONTAINS InterPro DOMAIN/s: Peptidase aspartic, catalytic (InterPro:IPR009007), Peptidase A1 (InterPro:IPR001461); BEST Arabidopsis thaliana protein match is: aspartyl protease family protein (TAIR:AT3G59080.1); Has 1726 Bl…		0.602668	2.24255e-10	0.000199759	1.42693	1.42693	0.0113635	0.808846	-1.23633	1.23825e-07	0.514384	-1.94407	0.000308496	1.40466	1.40466	0.0073086	1.25593	1.25593	0.0073086	0.796224	-1.25593	0.104336	0.880053	-1.13629	4.79226e-11	3.15214	3.15214	0.00387122	1.28442	1.28442	0.356984	0.932042	-1.07291	0.215702	0.908785	-1.10037	0.00188581	1.31729	1.31729	1.59131e-05	1.57015	1.57015	0.00188581	0.759136	-1.31729	1.59131e-05	0.636882
12045	AT2G43220	DC1 domain-containing protein; FUNCTIONS IN: protein binding, zinc ion binding; INVOLVED IN: intracellular signaling cascade; EXPRESSED IN: sperm cell; CONTAINS InterPro DOMAIN/s: Protein kinase C, phorbol ester/diacylglycerol binding (InterPro:IPR002219), Zinc finger, RING-type (InterPro:IPR001841), DC1 (InterPro:IPR004146), Zinc finger, PHD-type (InterPro:IPR001965), C1-like (InterPro:IPR011424…		0.429111	4.99476e-05	0.00736029	1.52623	1.52623	0.036741	1.36898	1.36898	0.0121136	0.677198	-1.47667	0.267884	1.17141	1.17141	0.724305	0.95173	-1.05072	0.724305	1.05072	1.05072	0.940104	1.01058	1.01058	2.61003e-05	2.23015	2.23015	0.389413	1.12968	1.12968	0.659995	1.06372	1.06372	0.967732	0.994353	-1.00568	0.188374	1.20849	1.20849	0.00675354	1.5349	1.5349	0.188374	0.82748	-1.20849	0.00675354	0.65151
12080	AT2G43570	chitinase, putative; FUNCTIONS IN: chitin binding, chitinase activity; INVOLVED IN: cell wall macromolecule catabolic process; LOCATED IN: apoplast, plant-type cell wall; EXPRESSED IN: 15 plant structures; EXPRESSED DURING: 10 growth stages; CONTAINS InterPro DOMAIN/s: Chitin-binding, type 1, conserved site (InterPro:IPR018371), Glycoside hydrolase, family 19 (InterPro:IPR016283), Chitin-binding,…	CHITINASE, PUTATIVE (CHI)	0.023592	0.000133953	0.00117327	1.75343	1.75343	0.37597	0.878239	-1.13864	0.586028	0.923818	-1.08246	0.000288376	1.93008	1.93008	0.81533	1.03443	1.03443	0.81533	0.966716	-1.03443	0.00029591	1.92663	1.92663	0.917744	0.985153	-1.01507	0.0806401	1.30457	1.30457	0.0785153	1.30729	1.30729	0.70973	1.05551	1.05551	0.00393646	1.61577	1.61577	0.00261016	1.66122	1.66122	0.00393646	0.618901	-1.61577	0.00261016	0.601966
12127	AT2G44010	unknown protein; FUNCTIONS IN: molecular_function unknown; INVOLVED IN: biological_process unknown; LOCATED IN: cellular_component unknown; EXPRESSED IN: root; BEST Arabidopsis thaliana protein match is: unknown protein (TAIR:AT3G59880.1); Has 7 Blast hits to 7 proteins in 2 species: Archae - 0; Bacteria - 0; Metazoa - 0; Fungi - 0; Plants - 7; Viruses - 0; Other Eukaryotes - 0 (source: NCBI BLin…		0.0768336	0.00119783	0.00228691	1.65406	1.65406	0.365386	1.13816	1.13816	0.389011	1.13089	1.13089	0.025366	1.40847	1.40847	0.82448	1.03181	1.03181	0.82448	0.969167	-1.03181	0.00181047	1.67967	1.67967	0.334033	0.870778	-1.1484	0.784447	0.962096	-1.0394	0.00542894	1.56253	1.56253	0.104062	1.27051	1.27051	0.243411	1.18323	1.18323	0.075723	1.30189	1.30189	0.243411	0.845144	-1.18323	0.075723	0.768113
12134	AT2G44070	GTP binding / translation initiation factor; FUNCTIONS IN: GTP binding, translation initiation factor activity; INVOLVED IN: translational initiation, cellular metabolic process; LOCATED IN: eukaryotic translation initiation factor 2B complex; CONTAINS InterPro DOMAIN/s: Initiation factor 2B related (InterPro:IPR000649); BEST Arabidopsis thaliana protein match is: eukaryotic translation initiatio…		0.346836	1.17107e-06	1.00429e-05	3.85302	3.85302	0.470017	0.854068	-1.17087	0.0205468	0.578177	-1.72957	8.34717e-06	3.93654	3.93654	0.531605	1.14603	1.14603	0.531605	0.87258	-1.14603	2.99476e-05	3.40514	3.40514	0.0061968	1.95707	1.95707	0.15028	1.38002	1.38002	0.00754795	1.91818	1.91818	0.0967544	1.45659	1.45659	0.0127779	1.81735	1.81735	0.000318935	2.64524	2.64524	0.0127779	0.550253	-1.81735	0.000318935	0.378038
12148	AT2G44195	unknown protein; FUNCTIONS IN: molecular_function unknown; INVOLVED IN: biological_process unknown; LOCATED IN: cellular_component unknown; EXPRESSED IN: sperm cell; BEST Arabidopsis thaliana protein match is: unknown protein (TAIR:AT2G44200.1); Has 166 Blast hits to 166 proteins in 74 species: Archae - 0; Bacteria - 0; Metazoa - 86; Fungi - 40; Plants - 22; Viruses - 0; Other Eukaryotes - 18 (so…		0.45649	0.00198855	0.00187098	2.11522	2.11522	0.411077	0.843592	-1.18541	0.21611	0.771424	-1.2963	0.00281758	2.0342	2.0342	0.314756	1.23262	1.23262	0.314756	0.811279	-1.23262	0.0417126	1.56222	1.56222	0.0130609	1.75518	1.75518	0.394538	1.19281	1.19281	0.322248	1.22854	1.22854	0.909337	0.976957	-1.02359	0.061362	1.49998	1.49998	0.00146567	2.16511	2.16511	0.061362	0.666674	-1.49998	0.00146567	0.46187
12162	AT2G44340	VQ motif-containing protein; FUNCTIONS IN: molecular_function unknown; INVOLVED IN: biological_process unknown; CONTAINS InterPro DOMAIN/s: VQ (InterPro:IPR008889); BEST Arabidopsis thaliana protein match is: VQ motif-containing protein (TAIR:AT3G60090.1); Has 78817 Blast hits to 8421 proteins in 126 species: Archae - 42; Bacteria - 64; Metazoa - 594; Fungi - 1932; Plants - 70; Viruses - 2; Other…		0.711176	0.000117615	0.000164782	2.80995	2.80995	0.600161	1.11972	1.11972	0.34018	0.812303	-1.23107	0.00424021	2.02219	2.02219	0.322406	1.24099	1.24099	0.322406	0.805809	-1.24099	0.00140497	2.25877	2.25877	0.0609404	1.53147	1.53147	0.58231	0.888069	-1.12604	0.779156	1.06216	1.06216	0.639742	1.10615	1.10615	0.462212	0.852753	-1.17267	0.000438957	2.54031	2.54031	0.462212	1.17267	1.17267	0.000438957	0.393653
12205	AT2G44750	Encodes a thiamine pyrophosphokinase capable of producing thiamine pyrophosphate from free thiamine.	Thiamin pyrophosphokinase 2 (TPK2)	0.639557	0.00464653	0.00743083	1.6769	1.6769	0.508491	0.892135	-1.12091	0.331818	0.844596	-1.184	0.0264548	1.51068	1.51068	0.213735	1.24424	1.24424	0.213735	0.803702	-1.24424	0.00318061	1.79502	1.79502	0.558555	1.10609	1.10609	0.322729	0.84181	-1.18792	0.0395051	1.45983	1.45983	0.558735	1.10604	1.10604	0.541316	1.11108	1.11108	0.0253472	1.51614	1.51614	0.541316	0.900023	-1.11108	0.0253472	0.659571
12209	AT2G44790	Encodes a uclacyanin, a protein precursor that is closely related to precursors of stellacyanins and a blue copper protein from pea pods.	UCLACYANIN 2 (UCC2)	0.0116044	3.93981e-07	3.43535e-06	1.53588	1.53588	0.815055	0.985367	-1.01485	0.00485315	0.816712	-1.22442	3.72279e-06	1.53156	1.53156	0.780601	1.01772	1.01772	0.780601	0.982593	-1.01772	3.88359e-05	1.41621	1.41621	0.000311537	1.32789	1.32789	0.00764515	1.20809	1.20809	0.99883	0.999908	-1.00009	0.199819	1.08643	1.08643	0.106435	1.11188	1.11188	4.10636e-05	1.41369	1.41369	0.106435	0.899378	-1.11188	4.10636e-05	0.707368
12238	AT2G45100	RNA polymerase II transcription factor/ protein binding / transcription activator/ transcription regulator/ translation initiation factor/ zinc ion binding; FUNCTIONS IN: in 6 functions; INVOLVED IN: translational initiation, positive regulation of transcription, regulation of transcription, DNA-dependent, transcription initiation; LOCATED IN: transcription factor complex, nucleus; EXPRESSED IN: …		0.226227	0.000251708	0.0002496	1.43178	1.43178	0.685562	0.968889	-1.03211	0.478063	0.945841	-1.05726	0.000348973	1.41402	1.41402	0.573193	1.04507	1.04507	0.573193	0.956873	-1.04507	0.752251	1.02492	1.02492	0.000109661	1.47695	1.47695	0.505791	1.05356	1.05356	0.784856	1.02151	1.02151	0.0860246	1.15054	1.15054	0.396554	0.935407	-1.06905	0.0115067	1.24444	1.24444	0.396554	1.06905	1.06905	0.0115067	0.803572
12265	AT2G45360	unknown protein; FUNCTIONS IN: molecular_function unknown; INVOLVED IN: biological_process unknown; LOCATED IN: cellular_component unknown; CONTAINS InterPro DOMAIN/s: Protein of unknown function DUF1442 (InterPro:IPR009902); BEST Arabidopsis thaliana protein match is: unknown protein (TAIR:AT3G60780.1); Has 55 Blast hits to 55 proteins in 8 species: Archae - 0; Bacteria - 6; Metazoa - 0; Fungi -…		0.426147	8.10184e-08	5.04587e-06	3.6511	3.6511	0.188716	1.3036	1.3036	0.00125646	0.470294	-2.12633	3.8673e-05	2.95788	2.95788	0.781108	0.946889	-1.05609	0.781108	1.05609	1.05609	0.0296919	1.58552	1.58552	3.85752e-07	4.89646	4.89646	0.413593	1.17599	1.17599	0.00308398	1.95865	1.95865	0.307124	1.22596	1.22596	0.00485848	1.87881	1.87881	3.61092e-05	2.97816	2.97816	0.00485848	0.532252	-1.87881	3.61092e-05	0.335778
12287	AT2G45580	member of CYP76C	CYTOCHROME P450, FAMILY 76, SUBFAMILY C, POLYPEPTIDE 3 (CYP76C3)	0.132579	0.000888742	9.58532e-05	1.5568	1.5568	0.308796	1.09446	1.09446	0.857486	1.01579	1.01579	0.0357565	1.21757	1.21757	0.0889215	1.16826	1.16826	0.0889215	0.855973	-1.16826	0.00245636	1.36091	1.36091	0.185447	1.12616	1.12616	0.518645	1.05831	1.05831	0.365527	1.08325	1.08325	0.174025	1.12993	1.12993	0.868216	1.01458	1.01458	0.00181407	1.37778	1.37778	0.868216	0.985627	-1.01458	0.00181407	0.725807
12341	AT2G46140	late embryogenesis abundant protein, putative / LEA protein, putative; FUNCTIONS IN: molecular_function unknown; INVOLVED IN: embryonic development ending in seed dormancy, response to desiccation; LOCATED IN: plasma membrane; EXPRESSED IN: 24 plant structures; EXPRESSED DURING: 15 growth stages; CONTAINS InterPro DOMAIN/s: Water Stress and Hypersensitive response (InterPro:IPR013990), Late embry…		0.970389	0.000201768	0.00139513	1.41212	1.41212	0.296759	0.908001	-1.10132	0.0112874	0.774051	-1.29191	0.017354	1.26795	1.26795	0.0365012	1.22654	1.22654	0.0365012	0.815298	-1.22654	9.37319e-05	1.58766	1.58766	0.139989	1.14907	1.14907	0.420352	0.928667	-1.07681	0.0259561	1.24556	1.24556	0.353071	1.08935	1.08935	0.512036	1.06184	1.06184	0.0104332	1.2963	1.2963	0.512036	0.941761	-1.06184	0.0104332	0.771426
12391	AT2G46590	encodes a protein containing Dof zinc finger motifs. expression is limited to vascular system of the mother plant. recessive mutation is inherited as maternal-effect and expression is not detected in the embryo. mutants are defective in seed germination. mutants are more dependent on light and cold treatment and less sensitive to gibberellin during seed germination.	DOF AFFECTING GERMINATION 2 (DAG2)	0.131104	1.82777e-08	5.34399e-05	1.43419	1.43419	0.0313583	1.16894	1.16894	4.57384e-07	1.71123	1.71123	9.48118e-05	1.40698	1.40698	0.055024	0.87202	-1.14676	0.055024	1.14676	1.14676	0.0229393	1.1811	1.1811	9.02959e-05	0.709595	-1.40926	0.191885	1.09434	1.09434	0.163926	0.907981	-1.10134	0.57805	1.03828	1.03828	0.51603	0.957006	-1.04493	0.000166088	1.38131	1.38131	0.51603	1.04493	1.04493	0.000166088	0.723952
12433	AT2G46990	Encodes a member of the Aux/IAA family of proteins implicated in auxin signaling. IAA20 lacks the conserved degron (domain II) found in many family members, and IAA20 fusion proteins are stable in Arabidopsis seedlings. IAA20 transcripts are induced by auxin treatment, and overexpression of IAA20 leads to defects in gravitropism, root development, root meristem maintenance, etiolation, and cotyle…	INDOLE-3-ACETIC ACID INDUCIBLE 20 (IAA20)	0.60169	6.38864e-05	0.000491791	1.93728	1.93728	0.456558	0.890584	-1.12286	0.755552	0.953039	-1.04928	0.000125082	2.14417	2.14417	0.925582	1.01451	1.01451	0.925582	0.985693	-1.01451	0.000203589	2.06735	2.06735	0.912867	0.983259	-1.01703	0.942333	1.01122	1.01122	0.793811	1.04119	1.04119	0.664456	1.06942	1.06942	0.919495	0.984527	-1.01572	0.00124099	1.81152	1.81152	0.919495	1.01572	1.01572	0.00124099	0.552022
12486	AT2G47520	encodes a member of the ERF (ethylene response factor) subfamily B-2 of ERF/AP2 transcription factor family. The protein contains one AP2 domain. There are 5 members in this subfamily including RAP2.2 AND RAP2.12.	HYPOXIA RESPONSIVE ERF (ETHYLENE RESPONSE FACTOR) 2 (HRE2)	0.0849318	3.88893e-13	0.000107948	2.26598	2.26598	0.285223	1.19422	1.19422	1.37869e-09	7.244	7.244	3.25042e-08	4.88393	4.88393	2.28428e-05	0.388512	-2.57392	2.28428e-05	2.57392	2.57392	2.70301e-09	6.62157	6.62157	2.08118e-12	0.0472408	-21.1681	0.81928	0.963402	-1.03799	0.00549311	1.6734	1.6734	0.465065	1.12766	1.12766	0.0406892	1.42965	1.42965	0.000499011	2.00946	2.00946	0.0406892	0.699471	-1.42965	0.000499011	0.497646
12490	AT2G47560	zinc finger (C3HC4-type RING finger) family protein; FUNCTIONS IN: protein binding, zinc ion binding; EXPRESSED IN: pedicel, root; EXPRESSED DURING: 4 anthesis; CONTAINS InterPro DOMAIN/s: Zinc finger, RING-type, conserved site (InterPro:IPR017907), Zinc finger, RING-type (InterPro:IPR001841), Zinc finger, RING/FYVE/PHD-type (InterPro:IPR013083); BEST Arabidopsis thaliana protein match is: ATL5 (…		0.800193	6.82676e-07	0.000790075	1.54618	1.54618	0.410495	1.09334	1.09334	3.5497e-05	0.550122	-1.81778	0.000313068	1.62058	1.62058	0.215294	0.872637	-1.14595	0.215294	1.14595	1.14595	0.000173918	1.67047	1.67047	0.00015147	1.68253	1.68253	0.973207	0.996404	-1.00361	0.297497	1.12042	1.12042	0.794464	0.972417	-1.02837	0.209459	1.14806	1.14806	0.000454569	1.59004	1.59004	0.209459	0.871034	-1.14806	0.000454569	0.628916
12528	AT2G47950	unknown protein; FUNCTIONS IN: molecular_function unknown; INVOLVED IN: biological_process unknown; LOCATED IN: endomembrane system; EXPRESSED IN: flower, root; EXPRESSED DURING: petal differentiation and expansion stage; Has 9 Blast hits to 9 proteins in 2 species: Archae - 0; Bacteria - 0; Metazoa - 0; Fungi - 0; Plants - 9; Viruses - 0; Other Eukaryotes - 0 (source: NCBI BLink).		0.0875441	2.96528e-14	0.00144368	1.52107	1.52107	0.001463	1.52003	1.52003	1.04098e-12	8.77779	8.77779	1.28326e-06	2.26656	2.26656	1.29699e-06	0.4415	-2.265	1.29699e-06	2.265	2.265	3.58735e-06	2.12393	2.12393	1.13735e-13	0.0815879	-12.2567	0.0265511	1.30574	1.30574	0.493233	0.92628	-1.07959	0.752634	1.03564	1.03564	0.174525	1.16787	1.16787	0.00284123	1.46873	1.46873	0.174525	0.856263	-1.16787	0.00284123	0.680858
12534	AT2G48010	receptor-like serine/threonine kinase (RKF3)	RECEPTOR-LIKE KINASE IN IN FLOWERS 3 (RKF3)	0.614605	4.66415e-05	0.00336268	1.41289	1.41289	0.107086	0.842366	-1.18713	0.0226381	0.776148	-1.28841	9.56719e-05	1.67873	1.67873	0.993316	0.999145	-1.00086	0.993316	1.00086	1.00086	7.08165e-05	1.70442	1.70442	0.52167	1.06804	1.06804	0.766241	0.970074	-1.03085	0.479921	1.07538	1.07538	0.135672	0.853958	-1.17102	0.0636921	1.2216	1.2216	0.000127872	1.65452	1.65452	0.0636921	0.818596	-1.2216	0.000127872	0.604403
12600	AT3G01430	FUNCTIONS IN: molecular_function unknown; INVOLVED IN: biological_process unknown; LOCATED IN: cellular_component unknown; EXPRESSED IN: 7 plant structures; EXPRESSED DURING: LP.06 six leaves visible, LP.04 four leaves visible, LP.10 ten leaves visible, petal differentiation and expansion stage; BEST Arabidopsis thaliana protein match is: NHL repeat-containing protein (TAIR:AT5G14890.1); Has 48 B…		0.803422	7.0235e-05	0.00878176	1.50187	1.50187	0.652634	0.939381	-1.06453	0.0719969	1.30037	1.30037	0.000510919	1.80605	1.80605	0.384528	0.885242	-1.12964	0.384528	1.12964	1.12964	0.00026904	1.88404	1.88404	0.00245386	0.613024	-1.63126	0.872627	1.02246	1.02246	0.0342357	1.37106	1.37106	0.132132	1.24151	1.24151	0.386167	1.12915	1.12915	0.181651	1.20971	1.20971	0.386167	0.885622	-1.12915	0.181651	0.826641
12610	AT3G01513	unknown protein; FUNCTIONS IN: molecular_function unknown; INVOLVED IN: biological_process unknown; LOCATED IN: cellular_component unknown; BEST Arabidopsis thaliana protein match is: unknown protein (TAIR:AT5G14730.1); Has 48 Blast hits to 48 proteins in 5 species: Archae - 0; Bacteria - 0; Metazoa - 0; Fungi - 0; Plants - 48; Viruses - 0; Other Eukaryotes - 0 (source: NCBI BLink).		0.533052	0.00428639	0.0110906	1.40529	1.40529	0.749706	1.03922	1.03922	0.252056	1.15123	1.15123	0.00301658	1.51257	1.51257	0.358571	0.894017	-1.11855	0.358571	1.11855	1.11855	0.0226345	1.34842	1.34842	0.413448	0.905274	-1.10464	0.957036	0.993535	-1.00651	0.160581	1.19051	1.19051	0.410715	1.1053	1.1053	0.575315	1.07013	1.07013	0.0597556	1.27142	1.27142	0.575315	0.934463	-1.07013	0.0597556	0.786524
12621	AT3G01610	AAA-type ATPase - Over 90% homologous to CDC48a	(CDC48C)	0.785962	0.000282928	0.00027108	1.36286	1.36286	0.804336	0.983343	-1.01694	0.127315	0.898298	-1.11322	0.00231378	1.27279	1.27279	0.219791	1.0889	1.0889	0.219791	0.918361	-1.0889	0.303724	1.07343	1.07343	8.97414e-05	1.41336	1.41336	0.662374	1.03011	1.03011	0.432897	1.05511	1.05511	0.245064	1.0838	1.0838	0.966536	1.00285	1.00285	0.00339515	1.25748	1.25748	0.966536	0.997162	-1.00285	0.00339515	0.795242
12622	AT3G01620	glycosyl transferase family 17 protein; FUNCTIONS IN: transferase activity, transferring glycosyl groups, acetylglucosaminyltransferase activity; INVOLVED IN: protein amino acid N-linked glycosylation; LOCATED IN: membrane; EXPRESSED IN: 6 plant structures; EXPRESSED DURING: L mature pollen stage, M germinated pollen stage, 4 anthesis, petal differentiation and expansion stage; CONTAINS InterPro …		0.270017	0.000622115	0.000198854	2.96913	2.96913	0.616153	0.890417	-1.12307	0.00939994	1.9539	1.9539	0.00120682	2.43804	2.43804	0.186763	1.36771	1.36771	0.186763	0.731149	-1.36771	0.377906	1.22862	1.22862	0.363052	1.23683	1.23683	0.40433	1.21465	1.21465	0.309038	1.26936	1.26936	0.386593	1.22394	1.22394	0.324245	1.25973	1.25973	0.00126411	2.42588	2.42588	0.324245	0.79382	-1.25973	0.00126411	0.412221
12659	AT3G01990	Member of a small family of ACT domain containing proteins in Arabidopsis. ACT domains are involved in amino acid binding.	ACT DOMAIN REPEAT 6 (ACR6)	0.0163878	4.53509e-07	0.000139617	1.56622	1.56622	0.00249017	1.382	1.382	7.14274e-05	1.61432	1.61432	0.000252608	1.52556	1.52556	0.00460391	0.742871	-1.34613	0.00460391	1.34613	1.34613	0.000272756	1.52042	1.52042	0.000137832	0.638114	-1.56712	0.0416875	1.22136	1.22136	0.243013	1.1157	1.1157	0.279797	1.10631	1.10631	0.0347148	1.23172	1.23172	0.00141749	1.41571	1.41571	0.0347148	0.811872	-1.23172	0.00141749	0.706357
12660	AT3G02000	Roxy1 encodes a glutaredoxin belonging to a subgroup specific to higher plants. It is required for proper petal initiation and organogenesis. It is likely to function in the temporal and spatial expression regulation of AGAMOUS in the first and second whorl. It's function is dependent on the Cysteine 49 residue and its nuclear localization. ROXY1 interacts in vitro and in vivo with members of the…	(ROXY1)	0.0130321	4.33118e-09	0.00150147	1.53704	1.53704	0.12766	1.19807	1.19807	1.16273e-06	2.33804	2.33804	0.000128583	1.75652	1.75652	0.0130144	0.730382	-1.36915	0.0130144	1.36915	1.36915	6.0565e-05	1.83273	1.83273	9.79997e-08	0.358703	-2.78782	0.799931	0.971433	-1.02941	0.0142962	1.36214	1.36214	0.992998	0.998998	-1.001	0.0237169	1.32455	1.32455	0.0014735	1.53858	1.53858	0.0237169	0.754971	-1.32455	0.0014735	0.649948
12718	AT3G02555	unknown protein; FUNCTIONS IN: molecular_function unknown; INVOLVED IN: biological_process unknown; LOCATED IN: cellular_component unknown; EXPRESSED IN: 24 plant structures; EXPRESSED DURING: 15 growth stages; BEST Arabidopsis thaliana protein match is: unknown protein (TAIR:AT5G16110.1); Has 62 Blast hits to 62 proteins in 11 species: Archae - 0; Bacteria - 0; Metazoa - 0; Fungi - 0; Plants - 6…		0.753812	3.45834e-09	4.10659e-07	1.72644	1.72644	0.188345	0.912418	-1.09599	0.0693005	1.13868	1.13868	7.74195e-08	1.85648	1.85648	0.778982	1.01922	1.01922	0.778982	0.981142	-1.01922	2.42885e-07	1.7652	1.7652	0.0366614	0.858923	-1.16425	0.10245	0.890878	-1.12249	0.00207547	1.27724	1.27724	0.22751	1.08731	1.08731	0.505395	1.0465	1.0465	3.37867e-06	1.5878	1.5878	0.505395	0.95557	-1.0465	3.37867e-06	0.629801
12740	AT3G02770	dimethylmenaquinone methyltransferase family protein; FUNCTIONS IN: ribonuclease inhibitor activity; INVOLVED IN: regulation of RNA metabolic process; LOCATED IN: cellular_component unknown; EXPRESSED IN: 23 plant structures; EXPRESSED DURING: 13 growth stages; CONTAINS InterPro DOMAIN/s: Ribonuclease E inhibitor RraA/Dimethylmenaquinone methyltransferase (InterPro:IPR005493), Ribonuclease E inhi…		0.334407	3.45334e-05	0.00022759	1.48127	1.48127	0.762439	0.97477	-1.02588	0.861656	1.01483	1.01483	0.000262135	1.47281	1.47281	0.71154	1.03178	1.03178	0.71154	0.9692	-1.03178	0.000300169	1.46476	1.46476	0.966814	0.996494	-1.00352	0.278505	0.910986	-1.09771	0.00123195	1.38463	1.38463	0.146321	1.13529	1.13529	0.223219	1.11106	1.11106	0.00556839	1.30474	1.30474	0.223219	0.900043	-1.11106	0.00556839	0.766434
12793	AT3G03280	unknown protein; FUNCTIONS IN: molecular_function unknown; INVOLVED IN: N-terminal protein myristoylation; LOCATED IN: cellular_component unknown; BEST Arabidopsis thaliana protein match is: unknown protein (TAIR:AT5G17350.1); Has 66 Blast hits to 66 proteins in 7 species: Archae - 0; Bacteria - 0; Metazoa - 0; Fungi - 0; Plants - 66; Viruses - 0; Other Eukaryotes - 0 (source: NCBI BLink).		0.129551	1.1598e-05	0.0111764	1.36728	1.36728	0.399065	0.909799	-1.09914	0.315757	1.11963	1.11963	0.218312	1.15005	1.15005	0.026058	1.30676	1.30676	0.026058	0.765254	-1.30676	2.14852e-05	1.90806	1.90806	0.000853938	0.640016	-1.56246	0.279169	0.884955	-1.13	0.558632	1.06735	1.06735	0.930215	0.990341	-1.00975	0.670178	0.953766	-1.04848	0.00929106	1.38062	1.38062	0.670178	1.04848	1.04848	0.00929106	0.724314
12820	AT3G03540	Encodes a nonspecific phospholipase C. Located in the cytosol. Involved in the conversion of phospholipids to glycolipids under phosphate deprivation conditions.	NON-SPECIFIC PHOSPHOLIPASE C5 (NPC5)	0.133438	0.0109237	0.0138232	1.36817	1.36817	0.745305	1.03819	1.03819	0.168577	0.849137	-1.17767	0.0424232	1.28411	1.28411	0.822063	1.02627	1.02627	0.822063	0.974407	-1.02627	0.0901736	1.22694	1.22694	0.0287582	1.31323	1.31323	0.496356	0.924095	-1.08214	0.130639	1.19805	1.19805	0.94477	0.992051	-1.00801	0.347623	1.11598	1.11598	0.0119555	1.37913	1.37913	0.347623	0.896072	-1.11598	0.0119555	0.725092
12833	AT3G03670	peroxidase, putative; FUNCTIONS IN: electron carrier activity, peroxidase activity, heme binding; INVOLVED IN: response to oxidative stress; LOCATED IN: plant-type cell wall; EXPRESSED IN: 9 plant structures; EXPRESSED DURING: 4 anthesis, C globular stage, petal differentiation and expansion stage; CONTAINS InterPro DOMAIN/s: Haem peroxidase (InterPro:IPR010255), Plant peroxidase (InterPro:IPR000…		0.0081939	6.0856e-05	0.00291289	2.82446	2.82446	0.0964941	1.68647	1.68647	0.129109	0.622745	-1.60579	0.00132493	3.15428	3.15428	0.0482021	0.530953	-1.88341	0.0482021	1.88341	1.88341	0.00791464	2.45393	2.45393	0.054439	1.84826	1.84826	0.952929	1.01791	1.01791	0.0677286	1.7859	1.7859	0.516778	0.821827	-1.2168	0.016353	2.21199	2.21199	0.000720708	3.43681	3.43681	0.016353	0.452081	-2.21199	0.000720708	0.290967
12893	AT3G04230	40S ribosomal protein S16 (RPS16B); FUNCTIONS IN: structural constituent of ribosome; INVOLVED IN: translation; LOCATED IN: cytosolic small ribosomal subunit, cytosolic ribosome, nucleolus, chloroplast, membrane; EXPRESSED IN: 22 plant structures; EXPRESSED DURING: 13 growth stages; CONTAINS InterPro DOMAIN/s: Ribosomal protein S9 (InterPro:IPR000754), Ribosomal protein S5 domain 2-type fold (Int…		0.0659726	0.000139471	0.0170631	1.33305	1.33305	0.0420268	0.787654	-1.26959	0.262883	0.882196	-1.13354	0.000143283	1.70779	1.70779	0.934379	0.991006	-1.00908	0.934379	1.00908	1.00908	0.000176685	1.68884	1.68884	0.318427	0.894736	-1.11765	0.12017	0.837517	-1.19401	0.0196377	1.32315	1.32315	0.662775	1.04916	1.04916	0.619379	1.05624	1.05624	0.0414373	1.27059	1.27059	0.619379	0.946757	-1.05624	0.0414373	0.787035
12934	AT3G04620	nucleic acid binding; FUNCTIONS IN: nucleic acid binding; INVOLVED IN: biological_process unknown; EXPRESSED IN: 16 plant structures; EXPRESSED DURING: 8 growth stages; CONTAINS InterPro DOMAIN/s: Alba, DNA/RNA-binding protein (InterPro:IPR002775), Uncharacterised conserved protein UCP030333, DNA/RNA-binding Alba-related (InterPro:IPR014560); BEST Arabidopsis thaliana protein match is: nucleic ac…		0.36406	2.95288e-05	0.00058093	1.6672	1.6672	0.382833	0.898247	-1.11328	0.678041	1.05187	1.05187	9.65689e-05	1.85155	1.85155	0.984021	1.00244	1.00244	0.984021	0.99757	-1.00244	0.000425229	1.69738	1.69738	0.574726	0.933792	-1.0709	0.17487	0.843849	-1.18505	0.0239358	1.34758	1.34758	0.439321	1.09949	1.09949	0.781802	1.03426	1.03426	0.00308338	1.51635	1.51635	0.781802	0.966877	-1.03426	0.00308338	0.65948
13056	AT3G05710	member of SYP4 Gene Family	SYNTAXIN OF PLANTS 43 (SYP43)	0.556984	0.00405232	0.00458713	1.34716	1.34716	0.306289	0.908793	-1.10036	0.950177	1.00576	1.00576	0.00774689	1.31706	1.31706	0.20986	1.1255	1.1255	0.20986	0.888491	-1.1255	0.122604	1.15895	1.15895	0.129302	1.15573	1.15573	0.354648	0.917352	-1.09009	0.0082888	1.31321	1.31321	0.0553741	1.20563	1.20563	0.993141	0.99921	-1.00079	0.237742	1.11739	1.11739	0.993141	1.00079	1.00079	0.237742	0.894942
13070	AT3G05820	beta-fructofuranosidase/ catalytic; FUNCTIONS IN: catalytic activity, beta-fructofuranosidase activity; INVOLVED IN: biological_process unknown; EXPRESSED IN: 6 plant structures; EXPRESSED DURING: L mature pollen stage, M germinated pollen stage, 4 anthesis, petal differentiation and expansion stage; CONTAINS InterPro DOMAIN/s: Plant neutral invertase (InterPro:IPR006937), Six-hairpin glycosidase…		0.202782	0.000176264	0.000314577	1.99037	1.99037	0.0773984	0.752575	-1.32877	0.0169434	0.669392	-1.49389	0.00797271	1.57821	1.57821	0.00345134	1.67579	1.67579	0.00345134	0.596734	-1.67579	0.0213126	1.46871	1.46871	0.000249422	2.0245	2.0245	0.792406	0.960493	-1.04113	0.232222	1.20566	1.20566	0.593961	1.08538	1.08538	0.672818	1.06693	1.06693	0.00097695	1.8338	1.8338	0.672818	0.937266	-1.06693	0.00097695	0.545316
13147	AT3G06490	putative transcription factor MYB108 (MYB108) mRNA,	myb domain protein 108 (MYB108)	0.00495731	4.04665e-06	0.00302125	1.63603	1.63603	0.0389059	1.37332	1.37332	2.74208e-06	2.70272	2.70272	0.0212713	1.43337	1.43337	0.20811	0.831119	-1.2032	0.20811	1.2032	1.2032	0.141213	1.24393	1.24393	0.000105419	0.486628	-2.05496	0.00391496	1.60795	1.60795	0.40896	0.887293	-1.12702	0.296631	1.16433	1.16433	0.168804	1.22537	1.22537	0.0282378	1.40513	1.40513	0.168804	0.816083	-1.22537	0.0282378	0.711677
13228	AT3G07280	pseudogene of unknown protein		0.0831916	7.05883e-05	3.20425e-05	1.5306	1.5306	0.394469	1.06737	1.06737	0.164844	1.11455	1.11455	7.91897e-05	1.47881	1.47881	0.685051	0.969693	-1.03125	0.685051	1.03125	1.03125	0.505049	0.950461	-1.05212	0.000147961	1.44486	1.44486	0.283991	1.08611	1.08611	0.493859	1.05356	1.05356	0.212769	1.10152	1.10152	0.616304	1.03881	1.03881	0.000433379	1.38953	1.38953	0.616304	0.962639	-1.03881	0.000433379	0.719666
13264	AT3G07600	heavy-metal-associated domain-containing protein; FUNCTIONS IN: metal ion binding; INVOLVED IN: metal ion transport; LOCATED IN: cellular_component unknown; EXPRESSED IN: 6 plant structures; EXPRESSED DURING: LP.06 six leaves visible, 4 anthesis, LP.04 four leaves visible; CONTAINS InterPro DOMAIN/s: Heavy metal transport/detoxification protein (InterPro:IPR006121); BEST Arabidopsis thaliana prot…		0.522105	3.6917e-09	2.16532e-07	2.72074	2.72074	0.485014	1.08682	1.08682	1.22769e-05	2.06346	2.06346	7.69213e-08	2.94714	2.94714	0.180284	0.84943	-1.17726	0.180284	1.17726	1.17726	0.000419199	1.67551	1.67551	0.0563589	0.786944	-1.27074	0.458551	0.91533	-1.0925	0.00387424	1.48123	1.48123	0.0916052	1.2325	1.2325	0.424976	1.10005	1.10005	4.27605e-06	2.2075	2.2075	0.424976	0.909047	-1.10005	4.27605e-06	0.453
13335	AT3G08750	F-box family protein; FUNCTIONS IN: molecular_function unknown; INVOLVED IN: biological_process unknown; LOCATED IN: endomembrane system; EXPRESSED IN: flower; EXPRESSED DURING: petal differentiation and expansion stage; CONTAINS InterPro DOMAIN/s: Cyclin-like F-box (InterPro:IPR001810), F-box associated (InterPro:IPR006527), F-box associated type 1 (InterPro:IPR017451); BEST Arabidopsis thaliana…		0.735915	2.5863e-06	2.32411e-07	5.91585	5.91585	0.717332	1.07965	1.07965	0.455547	0.85296	-1.17239	0.015798	1.75301	1.75301	5.0379e-05	3.12572	3.12572	5.0379e-05	0.319926	-3.12572	0.256121	1.27753	1.27753	4.46152e-07	5.42898	5.42898	0.991806	0.997833	-1.00217	0.291798	1.25447	1.25447	0.375339	1.20883	1.20883	0.868864	1.03551	1.03551	1.00946e-06	4.89388	4.89388	0.868864	0.965711	-1.03551	1.00946e-06	0.204337
13341	AT3G08810	kelch repeat-containing F-box family protein; FUNCTIONS IN: molecular_function unknown; INVOLVED IN: biological_process unknown; LOCATED IN: cellular_component unknown; EXPRESSED IN: 16 plant structures; EXPRESSED DURING: 7 growth stages; CONTAINS InterPro DOMAIN/s: Cyclin-like F-box (InterPro:IPR001810), Galactose oxidase/kelch, beta-propeller (InterPro:IPR011043), Kelch repeat type 2 (InterPro:…		0.168082	2.19684e-05	0.00135856	1.79611	1.79611	0.478681	0.896025	-1.11604	0.0093614	0.639638	-1.56339	0.00175553	1.76338	1.76338	0.409528	1.13676	1.13676	0.409528	0.879696	-1.13676	0.114746	1.28719	1.28719	9.60888e-05	2.18151	2.18151	0.0175554	1.49287	1.49287	0.329646	1.16436	1.16436	0.209367	1.21891	1.21891	0.0322485	1.42607	1.42607	0.020913	1.47354	1.47354	0.0322485	0.70123	-1.42607	0.020913	0.678638
13357	AT3G08950	electron transport SCO1/SenC family protein; FUNCTIONS IN: copper ion binding; INVOLVED IN: copper ion transport, respiratory chain complex IV assembly, cellular copper ion homeostasis, cell redox homeostasis; LOCATED IN: mitochondrion, plastid; EXPRESSED IN: 24 plant structures; EXPRESSED DURING: 13 growth stages; CONTAINS InterPro DOMAIN/s: Synthesis of cytochrome c oxidase, Sco1/Sco2 (InterPro…		0.192325	0.000429211	0.00524352	1.36693	1.36693	0.426168	0.924008	-1.08224	0.484441	0.933065	-1.07174	0.000854983	1.48562	1.48562	0.965718	0.995783	-1.00423	0.965718	1.00423	1.00423	0.00172972	1.43826	1.43826	0.851502	1.01859	1.01859	0.268324	0.89494	-1.11739	0.432452	1.08106	1.08106	0.74333	0.968267	-1.03277	0.993457	0.999194	-1.00081	0.00259668	1.41173	1.41173	0.993457	1.00081	1.00081	0.00259668	0.708349
13402	AT3G09340	amino acid transporter family protein; FUNCTIONS IN: amino acid transmembrane transporter activity; INVOLVED IN: amino acid transport; LOCATED IN: membrane; CONTAINS InterPro DOMAIN/s: Amino acid transporter, transmembrane (InterPro:IPR013057); BEST Arabidopsis thaliana protein match is: amino acid transporter family protein (TAIR:AT3G09330.1); Has 3616 Blast hits to 3570 proteins in 216 species:…		0.160045	0.003017	0.000259385	1.41194	1.41194	0.813452	1.0179	1.0179	0.872079	1.01218	1.01218	0.0602479	1.1613	1.1613	0.0287969	1.19444	1.19444	0.0287969	0.837215	-1.19444	0.00799802	1.25103	1.25103	0.160359	1.11504	1.11504	0.568729	1.04398	1.04398	0.5734	1.04343	1.04343	0.189641	1.10664	1.10664	0.833915	0.984359	-1.01589	0.00457717	1.27588	1.27588	0.833915	1.01589	1.01589	0.00457717	0.783771
13410	AT3G09400	Similar to POLTERGEIST (POL) protein phosphatase 2C. No phenotype observed in plants homozygous for a null allele. Ubiquitously expressed.	POL-LIKE 3 (PLL3)	0.0156928	1.42463e-05	0.00906095	1.85574	1.85574	0.707105	1.08294	1.08294	0.000347219	2.5651	2.5651	0.727294	1.07673	1.07673	0.0403609	1.5915	1.5915	0.0403609	0.62834	-1.5915	0.0376578	1.60331	1.60331	0.00150682	0.451228	-2.21618	0.979466	0.994569	-1.00546	0.744871	0.933357	-1.0714	0.769068	1.06418	1.06418	0.521232	0.872302	-1.14639	0.0167855	1.74382	1.74382	0.521232	1.14639	1.14639	0.0167855	0.573453
13424	AT3G09570	FUNCTIONS IN: molecular_function unknown; INVOLVED IN: biological_process unknown; LOCATED IN: endomembrane system, integral to membrane; EXPRESSED IN: 24 plant structures; EXPRESSED DURING: 15 growth stages; CONTAINS InterPro DOMAIN/s: Transmembrane receptor, eukaryota (InterPro:IPR009637); BEST Arabidopsis thaliana protein match is: unknown protein (TAIR:AT5G18520.1); Has 385 Blast hits to 385 …		0.137882	0.000496613	0.000469978	1.34444	1.34444	0.415126	0.944987	-1.05822	0.372288	0.939805	-1.06405	0.000307288	1.36323	1.36323	0.536753	1.04362	1.04362	0.536753	0.958201	-1.04362	0.045983	1.15757	1.15757	0.00645271	1.23582	1.23582	0.103253	1.12397	1.12397	0.41924	1.05768	1.05768	0.125744	1.11546	1.11546	0.360447	1.06575	1.06575	0.0139267	1.20528	1.20528	0.360447	0.938308	-1.06575	0.0139267	0.829684
13463	AT3G09930	GDSL-motif lipase/hydrolase family protein; FUNCTIONS IN: lipase activity, hydrolase activity, acting on ester bonds, carboxylesterase activity; INVOLVED IN: lipid metabolic process; LOCATED IN: endomembrane system; EXPRESSED IN: leaf whorl, petal, flower, carpel; EXPRESSED DURING: 4 anthesis, petal differentiation and expansion stage; CONTAINS InterPro DOMAIN/s: Lipase, GDSL (InterPro:IPR001087)…		0.280173	0.0154335	0.0135621	1.30535	1.30535	0.117424	1.17234	1.17234	0.620632	0.952664	-1.04969	0.0654919	1.20923	1.20923	0.403154	0.920804	-1.08601	0.403154	1.08601	1.08601	0.156481	1.15357	1.15357	0.092174	1.1878	1.1878	0.456565	1.07606	1.07606	0.61994	0.952572	-1.04979	0.262747	1.11798	1.11798	0.379642	0.916852	-1.09069	0.126358	1.16759	1.16759	0.379642	1.09069	1.09069	0.126358	0.856463
13464	AT3G09940	Encodes a member of the monodehydroascorbate reductase gene family. Critical for a mutualistic symbiosis between the host Arabidopsis and the root colonizing fungus Piriformospora indica.	MONODEHYDROASCORBATE REDUCTASE (MDHAR)	0.814488	1.77e-07	0.000452867	1.51775	1.51775	0.00825919	1.33117	1.33117	1.50327e-05	0.559755	-1.7865	0.0842776	1.19099	1.19099	0.652129	0.957316	-1.04459	0.652129	1.04459	1.04459	0.00019884	1.57647	1.57647	3.21555e-05	1.71995	1.71995	0.239054	1.12314	1.12314	0.0229805	1.26971	1.26971	0.0701152	1.20236	1.20236	0.0912424	1.18605	1.18605	0.0260051	1.26231	1.26231	0.0912424	0.843134	-1.18605	0.0260051	0.792198
13617	AT3G11370	DC1 domain-containing protein; LOCATED IN: cellular_component unknown; EXPRESSED IN: root; CONTAINS InterPro DOMAIN/s: DC1 (InterPro:IPR004146), C1-like (InterPro:IPR011424); BEST Arabidopsis thaliana protein match is: DC1 domain-containing protein (TAIR:AT3G11385.1); Has 1028 Blast hits to 460 proteins in 16 species: Archae - 0; Bacteria - 0; Metazoa - 1; Fungi - 6; Plants - 1015; Viruses - 0; O…		0.00117109	0.000174392	0.00399613	1.37906	1.37906	0.000481661	1.51843	1.51843	0.0235214	1.27069	1.27069	0.0406736	1.23752	1.23752	0.00520679	0.733902	-1.36258	0.00520679	1.36258	1.36258	0.0537889	0.81937	-1.22045	0.00967219	1.32453	1.32453	0.138173	1.16108	1.16108	0.981889	1.00221	1.00221	0.0829626	1.19362	1.19362	0.793856	0.974892	-1.02576	0.150797	1.15536	1.15536	0.793856	1.02576	1.02576	0.150797	0.86553
13665	AT3G11810	unknown protein; BEST Arabidopsis thaliana protein match is: unknown protein (TAIR:AT2G03330.1); Has 76 Blast hits to 76 proteins in 11 species: Archae - 0; Bacteria - 2; Metazoa - 0; Fungi - 0; Plants - 73; Viruses - 0; Other Eukaryotes - 1 (source: NCBI BLink).		0.0226334	6.04893e-08	2.13168e-05	1.52323	1.52323	0.267656	1.08498	1.08498	0.058295	1.15583	1.15583	4.73307e-05	1.47911	1.47911	0.473194	0.949167	-1.05356	0.473194	1.05356	1.05356	1.34758e-07	1.88191	1.88191	0.000126502	0.700278	-1.428	0.505841	1.04952	1.04952	0.150556	1.11319	1.11319	0.689395	1.02933	1.02933	0.0934746	1.13503	1.13503	4.67032e-05	1.47983	1.47983	0.0934746	0.881032	-1.13503	4.67032e-05	0.675752
13699	AT3G12140	emsy N terminus domain-containing protein / ENT domain-containing protein; FUNCTIONS IN: molecular_function unknown; INVOLVED IN: biological_process unknown; LOCATED IN: cellular_component unknown; EXPRESSED IN: 24 plant structures; EXPRESSED DURING: 15 growth stages; CONTAINS InterPro DOMAIN/s: ENT (InterPro:IPR005491), Tudor-like, plant (InterPro:IPR014002); BEST Arabidopsis thaliana protein ma…		0.676721	0.00835299	0.000514141	1.35962	1.35962	0.180606	1.10435	1.10435	0.0700899	1.14753	1.14753	0.0128071	1.21971	1.21971	0.896898	1.00938	1.00938	0.896898	0.990709	-1.00938	0.468626	1.05404	1.05404	0.118512	1.12407	1.12407	0.28753	1.08112	1.08112	0.0719794	1.14637	1.14637	0.0654405	1.15053	1.15053	0.309757	1.07721	1.07721	0.0316112	1.18173	1.18173	0.309757	0.928324	-1.07721	0.0316112	0.846217
13761	AT3G12720	Member of the R2R3 factor gene family.	MYB DOMAIN PROTEIN 67 (ATMYB67)	0.00161996	0.000479826	0.00668428	1.45809	1.45809	0.162464	1.19406	1.19406	0.167112	1.1916	1.1916	0.00052598	1.68786	1.68786	0.0166808	0.723471	-1.38223	0.0166808	1.38223	1.38223	0.00146445	1.59096	1.59096	0.0456368	0.769123	-1.30018	0.125102	1.21655	1.21655	0.37335	1.11731	1.11731	0.0604521	1.27718	1.27718	0.614079	1.06427	1.06427	0.29026	1.14164	1.14164	0.614079	0.939612	-1.06427	0.29026	0.875929
13762	AT3G12730	myb family transcription factor; FUNCTIONS IN: transcription factor activity; INVOLVED IN: regulation of transcription; EXPRESSED IN: 22 plant structures; EXPRESSED DURING: 13 growth stages; CONTAINS InterPro DOMAIN/s: Homeodomain-like (InterPro:IPR009057), Myb, DNA-binding (InterPro:IPR014778), Myb-type HTH DNA-binding domain (InterPro:IPR017930), Myb-like DNA-binding region, SHAQKYF class (Inte…		0.23395	0.0585007	0.0122068	1.30314	1.30314	0.410736	1.0824	1.0824	0.466977	1.07235	1.07235	0.0224643	1.26718	1.26718	0.592473	0.950088	-1.05253	0.592473	1.05253	1.05253	0.144654	1.15461	1.15461	0.59277	1.05249	1.05249	0.386836	1.08697	1.08697	0.209235	1.13049	1.13049	0.206499	1.13137	1.13137	0.391181	1.08613	1.08613	0.151076	1.15183	1.15183	0.391181	0.920702	-1.08613	0.151076	0.868185
13787	AT3G12960	unknown protein; FUNCTIONS IN: molecular_function unknown; INVOLVED IN: biological_process unknown; LOCATED IN: cellular_component unknown; Has 33 Blast hits to 33 proteins in 11 species: Archae - 0; Bacteria - 0; Metazoa - 0; Fungi - 0; Plants - 33; Viruses - 0; Other Eukaryotes - 0 (source: NCBI BLink).		0.809313	0.0245145	0.00193092	1.62185	1.62185	0.990508	1.00158	1.00158	0.438413	1.10936	1.10936	0.0675931	1.29179	1.29179	0.102821	1.25353	1.25353	0.102821	0.797747	-1.25353	0.118694	1.24025	1.24025	0.225965	1.17876	1.17876	0.600373	1.07229	1.07229	0.185954	1.1978	1.1978	0.546581	1.08377	1.08377	0.211843	1.18512	1.18512	0.0070722	1.49649	1.49649	0.211843	0.843798	-1.18512	0.0070722	0.668228
13803	AT3G13090	member of MRP subfamily	ARABIDOPSIS THALIANA MULTIDRUG RESISTANCE-ASSOCIATED PROTEIN 8 (ATMRP8)	0.108461	1.02297e-05	0.000840557	1.45534	1.45534	0.390464	0.922348	-1.08419	0.00441679	0.738459	-1.35417	9.83542e-05	1.60141	1.60141	0.873523	0.985297	-1.01492	0.873523	1.01492	1.01492	3.17067e-06	1.8928	1.8928	0.665175	1.0412	1.0412	0.380573	1.08608	1.08608	0.389181	1.08443	1.08443	0.711568	0.966119	-1.03507	0.0459995	1.21908	1.21908	0.000383536	1.50638	1.50638	0.0459995	0.820288	-1.21908	0.000383536	0.663843
13816	AT3G13210	crooked neck protein, putative / cell cycle protein, putative; FUNCTIONS IN: binding; INVOLVED IN: RNA processing; LOCATED IN: intracellular; CONTAINS InterPro DOMAIN/s: Tetratricopeptide-like helical (InterPro:IPR011990), RNA-processing protein, HAT helix (InterPro:IPR003107), Tetratricopeptide region (InterPro:IPR013026); BEST Arabidopsis thaliana protein match is: crooked neck protein, putativ…		0.801796	4.42593e-05	2.4727e-05	5.09371	5.09371	0.825837	0.939629	-1.06425	0.893166	0.962726	-1.03872	5.25835e-05	4.57003	4.57003	0.54825	1.1862	1.1862	0.54825	0.843027	-1.1862	0.00811279	2.31883	2.31883	0.0091551	2.28172	2.28172	0.628792	1.14707	1.14707	0.237039	1.40775	1.40775	0.143269	1.535	1.535	0.85785	1.05198	1.05198	0.000540843	3.31838	3.31838	0.85785	0.950589	-1.05198	0.000540843	0.301352
13849	AT3G13435	unknown protein; FUNCTIONS IN: molecular_function unknown; INVOLVED IN: biological_process unknown; LOCATED IN: endomembrane system; Has 2 Blast hits to 2 proteins in 1 species: Archae - 0; Bacteria - 0; Metazoa - 0; Fungi - 0; Plants - 2; Viruses - 0; Other Eukaryotes - 0 (source: NCBI BLink).		0.43152	7.6816e-06	0.000327152	2.36479	2.36479	0.529386	1.12929	1.12929	0.00175447	2.03166	2.03166	0.00245703	1.9713	1.9713	0.753544	1.06227	1.06227	0.753544	0.941381	-1.06227	0.00179827	2.02717	2.02717	0.00973646	0.574185	-1.7416	0.564813	0.894777	-1.1176	0.048488	1.49772	1.49772	0.205066	1.28381	1.28381	0.823322	1.04386	1.04386	0.00523672	1.842	1.842	0.823322	0.957984	-1.04386	0.00523672	0.542887
13868	AT3G13610	oxidoreductase, 2OG-Fe(II) oxygenase family protein; FUNCTIONS IN: oxidoreductase activity, acting on paired donors, with incorporation or reduction of molecular oxygen, 2-oxoglutarate as one donor, and incorporation of one atom each of oxygen into both donors, dioxygenase activity; INVOLVED IN: coumarin biosynthetic process, response to cyclopentenone, hydrogen peroxide-mediated programmed cell …		0.514038	2.85921e-05	0.0100236	1.3566	1.3566	0.219705	0.875088	-1.14274	2.43243e-05	0.542389	-1.8437	0.133688	1.17944	1.17944	0.0186814	1.3144	1.3144	0.0186814	0.760806	-1.3144	0.000577633	1.56327	1.56327	0.000364194	1.59996	1.59996	0.662107	1.04761	1.04761	0.932329	0.99103	-1.00905	0.213087	0.87331	-1.14507	0.117241	1.18882	1.18882	0.000655548	1.5534	1.5534	0.117241	0.841168	-1.18882	0.000655548	0.643747
13873	AT3G13650	disease resistance response; FUNCTIONS IN: molecular_function unknown; INVOLVED IN: lignan biosynthetic process, defense response; LOCATED IN: endomembrane system; EXPRESSED IN: 20 plant structures; EXPRESSED DURING: 11 growth stages; CONTAINS InterPro DOMAIN/s: Plant disease resistance response protein (InterPro:IPR004265); BEST Arabidopsis thaliana protein match is: disease resistance response …		0.118659	3.38275e-08	1.06984e-05	1.80596	1.80596	0.138515	0.863779	-1.1577	1.00891e-05	0.552074	-1.81135	1.79429e-06	1.98421	1.98421	0.585267	1.0537	1.0537	0.585267	0.949035	-1.0537	3.18659e-06	1.9235	1.9235	3.59139e-05	1.70067	1.70067	0.958474	1.00498	1.00498	0.139272	0.864038	-1.15736	0.170978	0.874037	-1.14412	0.945359	0.993483	-1.00656	8.67568e-07	2.06623	2.06623	0.945359	1.00656	1.00656	8.67568e-07	0.483974
13889	AT3G13760	DC1 domain-containing protein; FUNCTIONS IN: protein binding, zinc ion binding; LOCATED IN: membrane; EXPRESSED IN: root, leaf; CONTAINS InterPro DOMAIN/s: DC1 (InterPro:IPR004146), Zinc finger, PHD-type (InterPro:IPR001965), C1-like (InterPro:IPR011424); BEST Arabidopsis thaliana protein match is: DC1 domain-containing protein (TAIR:AT1G35610.1); Has 1028 Blast hits to 472 proteins in 19 species…		0.0399759	7.30657e-11	0.0166714	1.39952	1.39952	0.00195244	1.59199	1.59199	6.43001e-10	0.195095	-5.1257	0.778638	0.964688	-1.03661	0.470742	0.91128	-1.09736	0.470742	1.09736	1.09736	0.000411639	1.74779	1.74779	5.35448e-09	4.10435	4.10435	0.682042	1.05387	1.05387	0.414079	1.11121	1.11121	0.212056	1.17759	1.17759	0.965374	0.99447	-1.00556	0.188688	1.18847	1.18847	0.965374	1.00556	1.00556	0.188688	0.841421
13916	AT3G13965	pseudogene, hypothetical protein		0.00772597	3.82854e-05	0.000747919	1.31449	1.31449	0.0121484	0.830182	-1.20455	0.184272	0.912692	-1.09566	6.99168e-05	1.41883	1.41883	0.115039	1.11597	1.11597	0.115039	0.89608	-1.11597	0.000109399	1.398	1.398	0.657325	1.03021	1.03021	0.82352	0.985185	-1.01504	0.0525645	1.1478	1.1478	0.311188	1.07128	1.07128	0.423592	1.05555	1.05555	0.00677085	1.22703	1.22703	0.423592	0.94737	-1.05555	0.00677085	0.814978
13973	AT3G14470	disease resistance protein (NBS-LRR class), putative; FUNCTIONS IN: protein binding, ATP binding; INVOLVED IN: defense response, apoptosis; LOCATED IN: endomembrane system; EXPRESSED IN: 23 plant structures; EXPRESSED DURING: 14 growth stages; CONTAINS InterPro DOMAIN/s: Leucine-rich repeat-containing protein (InterPro:IPR015766), NB-ARC (InterPro:IPR002182), Leucine-rich repeat (InterPro:IPR0016…		0.104546	1.85813e-06	3.17922e-06	1.76847	1.76847	0.563036	1.04952	1.04952	0.259032	0.908669	-1.10051	4.41966e-06	1.74174	1.74174	0.691159	0.967433	-1.03366	0.691159	1.03366	1.03366	0.00053814	1.42307	1.42307	0.0014907	1.36762	1.36762	0.0434286	1.19659	1.19659	0.681017	1.03486	1.03486	0.0947899	1.15642	1.15642	0.415497	1.07081	1.07081	8.93243e-05	1.52926	1.52926	0.415497	0.933874	-1.07081	8.93243e-05	0.653911
13992	AT3G14630	putative cytochrome P450	CYTOCHROME P450, FAMILY 72, SUBFAMILY A, POLYPEPTIDE 9 (CYP72A9)	0.450254	3.98943e-06	8.62637e-06	3.56066	3.56066	0.938045	0.984479	-1.01577	0.153325	1.34579	1.34579	1.55536e-05	3.3435	3.3435	0.696899	1.08174	1.08174	0.696899	0.924437	-1.08174	0.0013667	2.15115	2.15115	0.311682	1.22994	1.22994	0.672727	0.918289	-1.08898	0.00602827	1.87127	1.87127	0.352531	1.20889	1.20889	0.094893	1.42145	1.42145	5.31477e-05	2.94541	2.94541	0.094893	0.703509	-1.42145	5.31477e-05	0.339512
14057	AT3G15270	Encodes a member of the SPL (squamosa-promoter binding protein-like)gene family, a novel gene family encoding DNA binding proteins and putative transcription factors. Contains the SBP-box, which encodes the SBP-domain, required and sufficient for interaction with DNA. It is involved in regulation of flowering and vegetative phase change. Its temporal expression is regulated by the microRNA miR156…	SQUAMOSA PROMOTER BINDING PROTEIN-LIKE 5 (SPL5)	0.609099	9.5353e-05	0.00021643	2.40893	2.40893	0.361224	0.840388	-1.18993	0.322329	1.20796	1.20796	2.50397e-05	2.94667	2.94667	0.883265	0.972776	-1.02799	0.883265	1.02799	1.02799	0.0740528	1.42418	1.42418	0.0875631	1.40026	1.40026	0.648995	1.08961	1.08961	0.997665	0.99945	-1.00055	0.959905	0.990597	-1.00949	0.615676	1.09934	1.09934	0.000195007	2.4318	2.4318	0.615676	0.909633	-1.09934	0.000195007	0.411218
14099	AT3G15600	transposable element gene; similar to unknown protein [Arabidopsis thaliana] (TAIR:AT2G07770.1); similar to unknown protein [Arabidopsis thaliana] (TAIR:AT3G43530.1); similar to hypothetical protein B14911_03489 [Bacillus sp. NRRL B-14911] (GB:ZP_01168655.1); contains InterPro domain Protein of unknown function DUF287; (InterPro:IPR005048)		0.604272	0.158122	0.00625161	1.90236	1.90236	0.553258	1.1318	1.1318	0.101282	1.42684	1.42684	0.208452	1.3073	1.3073	0.236723	1.28572	1.28572	0.236723	0.777774	-1.28572	0.608988	1.11256	1.11256	0.389166	1.19837	1.19837	0.436999	1.17701	1.17701	0.487134	1.15652	1.15652	0.130019	1.38584	1.38584	0.931273	0.982249	-1.01807	0.140802	1.37271	1.37271	0.931273	1.01807	1.01807	0.140802	0.728488
14117	AT3G15760	unknown protein; FUNCTIONS IN: molecular_function unknown; INVOLVED IN: biological_process unknown; LOCATED IN: endomembrane system; EXPRESSED IN: 22 plant structures; EXPRESSED DURING: 10 growth stages; BEST Arabidopsis thaliana protein match is: unknown protein (TAIR:AT1G52565.1); Has 21 Blast hits to 21 proteins in 6 species: Archae - 0; Bacteria - 0; Metazoa - 0; Fungi - 0; Plants - 21; Virus…		0.0600134	5.25402e-08	3.41032e-06	2.21125	2.21125	0.128757	1.20144	1.20144	1.49401e-06	2.33539	2.33539	2.31082e-05	1.96222	1.96222	0.583961	0.937972	-1.06613	0.583961	1.06613	1.06613	0.121131	1.2063	1.2063	0.0505881	0.784914	-1.27402	0.563044	0.934573	-1.07001	0.0110852	1.38951	1.38951	0.32538	1.12327	1.12327	0.22367	1.15608	1.15608	2.18982e-05	1.96858	1.96858	0.22367	0.864991	-1.15608	2.18982e-05	0.507981
14128	AT3G15870	oxidoreductase; FUNCTIONS IN: oxidoreductase activity; INVOLVED IN: lipid metabolic process; EXPRESSED IN: sepal; EXPRESSED DURING: petal differentiation and expansion stage; CONTAINS InterPro DOMAIN/s: Fatty acid desaturase, type 1, core (InterPro:IPR015876), Fatty acid desaturase, type 1 (InterPro:IPR005804); BEST Arabidopsis thaliana protein match is: FAD5 (FATTY ACID DESATURASE 5); 16:0 monog…		0.00212618	0.000251012	0.000163384	1.59439	1.59439	0.244231	1.12224	1.12224	0.145333	1.15723	1.15723	0.0199306	1.27967	1.27967	0.289253	1.11022	1.11022	0.289253	0.900722	-1.11022	0.000761516	1.48495	1.48495	0.443693	0.927818	-1.0778	0.0919099	1.18652	1.18652	0.385912	0.918482	-1.08875	0.393562	1.08724	1.08724	0.980614	1.00236	1.00236	0.00100317	1.46646	1.46646	0.980614	0.997648	-1.00236	0.00100317	0.681916
14138	AT3G15960	ATP binding / mismatched DNA binding; FUNCTIONS IN: mismatched DNA binding, ATP binding; INVOLVED IN: mismatch repair; LOCATED IN: endomembrane system; CONTAINS InterPro DOMAIN/s: DNA mismatch repair protein MutS, connector (InterPro:IPR007860); BEST Arabidopsis thaliana protein match is: TSA1 (TSK-ASSOCIATING PROTEIN 1); calcium ion binding / protein binding (TAIR:AT1G52410.2); Has 3030 Blast hi…		0.908651	0.00199323	0.00688294	1.43477	1.43477	0.948083	0.992326	-1.00773	0.39798	0.903805	-1.10643	0.0359009	1.30574	1.30574	0.394357	1.10732	1.10732	0.394357	0.903085	-1.10732	0.139591	1.19848	1.19848	0.028145	1.32458	1.32458	0.762615	1.03643	1.03643	0.00212644	1.53098	1.53098	0.947833	1.00777	1.00777	0.00127936	1.57452	1.57452	0.00790963	1.4237	1.4237	0.00127936	0.635112	-1.57452	0.00790963	0.702393
14146	AT3G16040	FUNCTIONS IN: molecular_function unknown; INVOLVED IN: biological_process unknown; LOCATED IN: cellular_component unknown; EXPRESSED IN: 9 plant structures; EXPRESSED DURING: L mature pollen stage, M germinated pollen stage, 4 anthesis, C globular stage, petal differentiation and expansion stage; CONTAINS InterPro DOMAIN/s: Translation machinery associated TMA7 (InterPro:IPR015157); BEST Arabidop…		0.44142	2.70057e-06	3.2033e-07	5.10092	5.10092	0.407037	1.18094	1.18094	0.0970785	1.41089	1.41089	2.01586e-05	3.19982	3.19982	0.14404	1.34988	1.34988	0.14404	0.740805	-1.34988	0.10509	1.39868	1.39868	0.000172866	2.58487	2.58487	0.327174	1.21824	1.21824	0.0329395	1.57761	1.57761	0.122585	1.37491	1.37491	0.105663	1.39784	1.39784	4.98537e-06	3.71001	3.71001	0.105663	0.715389	-1.39784	4.98537e-06	0.269541
14173	AT3G16300	integral membrane family protein; FUNCTIONS IN: molecular_function unknown; INVOLVED IN: biological_process unknown; LOCATED IN: cellular_component unknown; CONTAINS InterPro DOMAIN/s: Uncharacterised protein family UPF0497, trans-membrane plant (InterPro:IPR006702), Uncharacterised protein family UPF0497, trans-membrane plant subgroup (InterPro:IPR006459); BEST Arabidopsis thaliana protein match…		0.657586	0.00203239	0.00539777	1.3897	1.3897	0.0579619	0.811388	-1.23246	0.136021	0.851586	-1.17428	0.00321468	1.42511	1.42511	0.0913322	1.20183	1.20183	0.0913322	0.832064	-1.20183	0.352961	1.10286	1.10286	0.00148024	1.47969	1.47969	0.319138	0.900118	-1.11097	0.0664266	1.22334	1.22334	0.499234	1.07332	1.07332	0.805639	1.02593	1.02593	0.0225471	1.29476	1.29476	0.805639	0.974722	-1.02593	0.0225471	0.772341
14285	AT3G17320	F-box family protein; FUNCTIONS IN: molecular_function unknown; INVOLVED IN: biological_process unknown; LOCATED IN: cellular_component unknown; CONTAINS InterPro DOMAIN/s: Cyclin-like F-box (InterPro:IPR001810), F-box associated (InterPro:IPR006527), F-box associated type 1 (InterPro:IPR017451); BEST Arabidopsis thaliana protein match is: F-box family protein (TAIR:AT3G16740.1); Has 721 Blast hi…		0.796612	0.00238725	0.00155988	1.75012	1.75012	0.782221	0.959481	-1.04223	0.400359	0.880625	-1.13556	0.00287497	1.67713	1.67713	0.576171	1.08759	1.08759	0.576171	0.919467	-1.08759	0.00657631	1.58294	1.58294	0.14157	1.25548	1.25548	0.478761	1.11261	1.11261	0.65656	0.935507	-1.06894	0.32822	1.15996	1.15996	0.472183	0.897321	-1.11443	0.0129643	1.50877	1.50877	0.472183	1.11443	1.11443	0.0129643	0.66279
14294	AT3G17400	F-box family protein; FUNCTIONS IN: molecular_function unknown; INVOLVED IN: biological_process unknown; LOCATED IN: cellular_component unknown; CONTAINS InterPro DOMAIN/s: Cyclin-like F-box (InterPro:IPR001810); BEST Arabidopsis thaliana protein match is: F-box family protein (TAIR:AT3G17620.1); Has 486 Blast hits to 486 proteins in 10 species: Archae - 0; Bacteria - 0; Metazoa - 0; Fungi - 0; P…		0.388815	0.000406937	0.000675841	2.0416	2.0416	0.884905	0.975326	-1.0253	0.142646	0.769584	-1.2994	0.0260151	1.5169	1.5169	0.0761771	1.37995	1.37995	0.0761771	0.724665	-1.37995	0.0614482	1.40726	1.40726	0.00181384	1.88512	1.88512	0.550256	0.901532	-1.10922	0.0014187	1.92278	1.92278	0.101577	1.34321	1.34321	0.152703	1.29052	1.29052	0.0254098	1.51994	1.51994	0.152703	0.774881	-1.29052	0.0254098	0.657923
14322	AT3G17660	A member of ARF GAP domain (AGD), A thaliana has 15 members, grouped into four classes; AGD15 belongs to the class 4, together with AGD14.	ARF-GAP domain 15 (AGD15)	0.458466	3.78885e-07	1.13619e-06	2.7021	2.7021	0.308673	0.870963	-1.14815	0.446102	0.902449	-1.1081	9.21534e-07	2.74699	2.74699	0.368183	1.12939	1.12939	0.368183	0.885434	-1.12939	0.000111205	1.94957	1.94957	0.00486031	1.53582	1.53582	0.973486	0.995574	-1.00445	0.00084788	1.71237	1.71237	0.132395	1.23163	1.23163	0.0249321	1.38417	1.38417	1.9251e-05	2.19392	2.19392	0.0249321	0.722453	-1.38417	1.9251e-05	0.455805
14348	AT3G17920	protein binding; FUNCTIONS IN: protein binding; INVOLVED IN: biological_process unknown; LOCATED IN: cellular_component unknown; EXPRESSED IN: 23 plant structures; EXPRESSED DURING: 15 growth stages; CONTAINS InterPro DOMAIN/s: Leucine-rich repeat (InterPro:IPR001611); BEST Arabidopsis thaliana protein match is: leucine-rich repeat family protein (TAIR:AT1G48540.1); Has 6478 Blast hits to 4195 pr…		0.509328	0.00900529	0.00478595	1.38546	1.38546	0.873782	0.984048	-1.01621	0.626568	1.05066	1.05066	0.00207011	1.44136	1.44136	0.816701	0.976799	-1.02375	0.816701	1.02375	1.02375	0.317958	1.10815	1.10815	0.100004	1.18996	1.18996	0.746395	0.967753	-1.03332	0.168441	1.15454	1.15454	0.377108	1.09472	1.09472	0.840137	1.02063	1.02063	0.0310439	1.26558	1.26558	0.840137	0.979782	-1.02063	0.0310439	0.790151
14355	AT3G18010	Encodes a WUSCHEL-related homeobox gene family member with 65 amino acids in its homeodomain. Proteins in this family contain a sequence of eight residues (TLPLFPMH) downstream of the homeodomain called the WUS box. Its mRNA is expressed in the initiating vascular primordium of the cotyledons during heart and torpedo stages.	WUSCHEL related homeobox 1 (WOX1)	0.345974	3.94864e-05	0.00121905	1.85675	1.85675	0.678056	0.935444	-1.06901	0.0312143	1.45168	1.45168	0.000675719	1.94099	1.94099	0.889082	1.02262	1.02262	0.889082	0.977883	-1.02262	0.0174994	1.5191	1.5191	0.291923	0.84197	-1.18769	0.353409	0.859977	-1.16282	0.468516	1.12434	1.12434	0.653134	0.930269	-1.07496	0.809761	1.03938	1.03938	0.000467361	1.99593	1.99593	0.809761	0.962107	-1.03938	0.000467361	0.501019
14377	AT3G18200	nodulin MtN21 family protein; FUNCTIONS IN: molecular_function unknown; LOCATED IN: endomembrane system, membrane; EXPRESSED IN: root; CONTAINS InterPro DOMAIN/s: Protein of unknown function DUF6, transmembrane (InterPro:IPR000620); BEST Arabidopsis thaliana protein match is: nodulin MtN21 family protein (TAIR:AT1G75500.1); Has 1869 Blast hits to 1862 proteins in 245 species: Archae - 6; Bacteria…		0.51498	0.0184921	0.0072524	1.31324	1.31324	0.531203	0.944856	-1.05836	0.430683	1.07428	1.07428	0.0363462	1.22439	1.22439	0.171808	1.13516	1.13516	0.171808	0.88093	-1.13516	0.315108	1.09627	1.09627	0.23675	1.1151	1.1151	0.138544	1.14817	1.14817	0.101058	1.16673	1.16673	0.0565932	1.19975	1.19975	0.231377	1.11656	1.11656	0.322951	1.0946	1.0946	0.231377	0.895604	-1.11656	0.322951	0.913578
14458	AT3G18955	pseudogene, hypothetical protein		0.069121	0.000101931	8.52367e-05	1.68007	1.68007	0.00749169	1.35585	1.35585	0.925249	1.00953	1.00953	0.067943	1.21508	1.21508	0.846371	1.01979	1.01979	0.846371	0.980595	-1.01979	0.258377	1.12369	1.12369	0.00115461	1.48102	1.48102	0.6668	0.957291	-1.04461	0.276471	1.11865	1.11865	0.298288	1.11291	1.11291	0.703882	0.962225	-1.03926	0.000771173	1.50961	1.50961	0.703882	1.03926	1.03926	0.000771173	0.662421
14466	AT3G19025	pseudogene, similar to ethylene-induced esterase, blastp match of 45% identity and 7.4e-14 P-value to GP|14279437|gb|AAK58599.1|AF269158_1|AF269158 ethylene-induced esterase {Citrus sinensis}		0.105225	0.000101828	6.10791e-06	2.28748	2.28748	0.727307	1.0455	1.0455	0.785612	0.965914	-1.03529	0.0130053	1.41945	1.41945	0.00328511	1.54139	1.54139	0.00328511	0.648764	-1.54139	0.0478972	1.30811	1.30811	0.000224522	1.8104	1.8104	0.601342	1.06911	1.06911	0.0509245	1.30288	1.30288	0.0785026	1.26573	1.26573	0.456116	1.10049	1.10049	0.000231006	1.80724	1.80724	0.456116	0.908686	-1.10049	0.000231006	0.553329
14502	AT3G19360	zinc finger (CCCH-type) family protein; FUNCTIONS IN: transcription factor activity, nucleic acid binding; INVOLVED IN: regulation of transcription; LOCATED IN: cellular_component unknown; EXPRESSED IN: 21 plant structures; EXPRESSED DURING: 11 growth stages; CONTAINS InterPro DOMAIN/s: Zinc finger, CCCH-type (InterPro:IPR000571); BEST Arabidopsis thaliana protein match is: zinc finger (CCCH-type…		0.692838	2.38068e-08	3.28684e-06	1.58323	1.58323	0.0139143	0.833097	-1.20034	3.37442e-05	0.686563	-1.45653	3.04471e-07	1.74003	1.74003	0.201159	1.09217	1.09217	0.201159	0.915607	-1.09217	9.05173e-05	1.40893	1.40893	1.38054e-06	1.63671	1.63671	0.233157	1.0854	1.0854	0.0372985	1.16207	1.16207	0.25873	1.08053	1.08053	0.0326204	1.16732	1.16732	2.83687e-05	1.46524	1.46524	0.0326204	0.856663	-1.16732	2.83687e-05	0.682484
14593	AT3G20180	metal ion binding; FUNCTIONS IN: metal ion binding; INVOLVED IN: metal ion transport; LOCATED IN: cellular_component unknown; EXPRESSED IN: 6 plant structures; EXPRESSED DURING: F mature embryo stage, petal differentiation and expansion stage, D bilateral stage, E expanded cotyledon stage; CONTAINS InterPro DOMAIN/s: Heavy metal transport/detoxification protein (InterPro:IPR006121); BEST Arabidop…		0.649645	0.000342106	2.23282e-05	2.23122	2.23122	0.909555	1.01582	1.01582	0.642018	0.937595	-1.06656	0.0136669	1.45741	1.45741	0.00819611	1.5071	1.5071	0.00819611	0.663525	-1.5071	0.035994	1.36523	1.36523	0.00086149	1.74309	1.74309	0.404212	1.12358	1.12358	0.269188	1.16843	1.16843	0.0825764	1.2864	1.2864	0.883031	1.02054	1.02054	0.000930041	1.73446	1.73446	0.883031	0.979875	-1.02054	0.000930041	0.576547
14629	AT3G20520	SHV3-LIKE 3 (SVL3); FUNCTIONS IN: phosphoric diester hydrolase activity, glycerophosphodiester phosphodiesterase activity; INVOLVED IN: glycerol metabolic process, lipid metabolic process; LOCATED IN: anchored to membrane; EXPRESSED IN: 8 plant structures; EXPRESSED DURING: 4 anthesis, C globular stage, petal differentiation and expansion stage; CONTAINS InterPro DOMAIN/s: PLC-like phosphodiester…	SHV3-LIKE 3 (SVL3)	0.152073	3.11391e-09	3.76164e-09	10.1623	10.1623	0.546827	0.883358	-1.13204	0.784751	1.05756	1.05756	2.8649e-08	7.45336	7.45336	0.0467981	1.54349	1.54349	0.0467981	0.647881	-1.54349	4.74167e-06	3.88877	3.88877	0.000371098	2.47102	2.47102	0.363309	1.20747	1.20747	0.0166228	1.71396	1.71396	0.482235	1.15599	1.15599	0.0106463	1.79031	1.79031	9.45221e-09	8.79106	8.79106	0.0106463	0.558564	-1.79031	9.45221e-09	0.113752
14759	AT3G21710	unknown protein; FUNCTIONS IN: molecular_function unknown; INVOLVED IN: biological_process unknown; LOCATED IN: cellular_component unknown; EXPRESSED IN: 9 plant structures; EXPRESSED DURING: 4 anthesis, C globular stage, petal differentiation and expansion stage; Has 16 Blast hits to 16 proteins in 6 species: Archae - 0; Bacteria - 0; Metazoa - 0; Fungi - 0; Plants - 16; Viruses - 0; Other Eukar…		0.210491	0.0001878	0.000424714	1.38364	1.38364	0.459195	1.05724	1.05724	0.0114977	1.23294	1.23294	0.00491688	1.27027	1.27027	0.689781	1.03028	1.03028	0.689781	0.970612	-1.03028	0.00391356	1.2804	1.2804	0.0912602	0.876464	-1.14095	0.298089	1.08212	1.08212	0.0182449	1.21276	1.21276	0.149104	1.11765	1.11765	0.0438101	1.17422	1.17422	0.0102432	1.23799	1.23799	0.0438101	0.851631	-1.17422	0.0102432	0.807761
14883	AT3G22800	leucine-rich repeat family protein / extensin family protein; FUNCTIONS IN: structural constituent of cell wall, protein binding; LOCATED IN: endomembrane system; EXPRESSED IN: 7 plant structures; EXPRESSED DURING: petal differentiation and expansion stage; CONTAINS InterPro DOMAIN/s: Leucine-rich repeat, N-terminal (InterPro:IPR013210), Leucine-rich repeat (InterPro:IPR001611); BEST Arabidopsis …		0.254751	0.000251556	0.000276338	1.53975	1.53975	0.0144784	1.29101	1.29101	0.311953	0.907309	-1.10216	0.0680576	1.19997	1.19997	0.948609	0.993919	-1.00612	0.948609	1.00612	1.00612	0.00181066	1.41595	1.41595	0.0697105	1.19853	1.19853	0.0133365	1.29582	1.29582	0.970591	1.00349	1.00349	0.616913	1.04867	1.04867	0.0346304	1.23999	1.23999	0.000797381	1.46829	1.46829	0.0346304	0.806455	-1.23999	0.000797381	0.681066
14900	AT3G22945	pseudogene, cyclophilin (fragment), blastp match of 59% identity and 2.2e-14 P-value to GP|1563719|emb|CAA69622.1||Y08320 cyclophylin {Digitalis lanata}		0.302851	0.000143847	0.0031804	1.42106	1.42106	0.139954	0.854331	-1.17051	0.0228036	0.774677	-1.29086	0.000444146	1.56262	1.56262	0.546356	1.06447	1.06447	0.546356	0.939436	-1.06447	4.70172e-05	1.74908	1.74908	0.644866	1.04877	1.04877	0.876291	1.01616	1.01616	0.11022	1.18698	1.18698	0.408879	1.08978	1.08978	0.331697	1.1068	1.1068	0.0186294	1.30399	1.30399	0.331697	0.903502	-1.1068	0.0186294	0.766877
14911	AT3G23040	unknown protein; FUNCTIONS IN: molecular_function unknown; INVOLVED IN: biological_process unknown; LOCATED IN: cellular_component unknown; Has 1 Blast hits to 1 proteins in 1 species: Archae - 0; Bacteria - 0; Metazoa - 0; Fungi - 0; Plants - 1; Viruses - 0; Other Eukaryotes - 0 (source: NCBI BLink).		0.979093	0.0592506	0.000935812	1.88626	1.88626	0.129381	1.285	1.285	0.121509	1.29233	1.29233	0.587006	1.09083	1.09083	0.0765568	1.34568	1.34568	0.0765568	0.743116	-1.34568	0.357242	1.16028	1.16028	0.162747	1.25795	1.25795	0.0882997	1.32929	1.32929	0.718781	0.944143	-1.05916	0.333803	1.16916	1.16916	0.657337	1.07346	1.07346	0.00763882	1.61334	1.61334	0.657337	0.93157	-1.07346	0.00763882	0.619831
15058	AT3G24310	snapdragon myb protein 305 homolog (myb)	myb domain protein 305 (MYB305)	0.0523056	2.01604e-09	0.000677049	1.75614	1.75614	0.0287719	1.37995	1.37995	7.2669e-10	5.62666	5.62666	0.005725	1.53307	1.53307	0.183822	0.830104	-1.20467	0.183822	1.20467	1.20467	0.15182	0.817317	-1.22352	2.18298e-06	0.381872	-2.61868	0.539993	1.08757	1.08757	0.454634	1.10818	1.10818	0.0562206	1.31773	1.31773	0.515007	0.914617	-1.09335	0.0478669	1.3327	1.3327	0.515007	1.09335	1.09335	0.0478669	0.750359
15070	AT3G24400	pseudogene, protein kinase family, contains Pfam PF00069: Protein kinase domain; blastp match of 72% identity and 1.7e-148 P-value to GP|13397640|emb|CAC34703.1||AX088876 unnamed protein product {Brassica napus}		0.00249267	0.00574752	0.00833069	1.79358	1.79358	0.932691	1.0168	1.0168	0.198575	0.770703	-1.29752	0.331657	1.2146	1.2146	0.0726601	1.45229	1.45229	0.0726601	0.688568	-1.45229	0.665853	0.918113	-1.08919	0.000200504	2.53477	2.53477	0.232981	1.27217	1.27217	0.68621	1.08318	1.08318	0.771785	1.05896	1.05896	0.193904	1.30126	1.30126	0.0153422	1.69372	1.69372	0.193904	0.768484	-1.30126	0.0153422	0.590416
15073	AT3G24440	Encodes Vernalization Insensitive 3-like 1 (VIL1). VIL1 is involved in the photoperiod and vernalization of Arabidopsis by regulating expression of the related floral repressors Flowering Locus C (FLC) and Flowering Locus M (FLM). VIL1, along with VIN3 (Vernalization Insensitive 3) is necessary for the chromatin modification to FLC and FLM.	VERNALIZATION 5 (VRN5)	0.553229	0.000178159	0.00242523	1.3301	1.3301	0.603624	0.958843	-1.04292	0.0408926	0.838219	-1.19301	0.00188469	1.34276	1.34276	0.687047	1.03309	1.03309	0.687047	0.967969	-1.03309	0.618311	1.04114	1.04114	7.03143e-05	1.52411	1.52411	0.153347	1.12631	1.12631	0.59615	1.04384	1.04384	0.260406	1.097	1.097	0.395601	1.07172	1.07172	0.0273417	1.21248	1.21248	0.395601	0.933076	-1.07172	0.0273417	0.824753
15090	AT3G24540	protein kinase family protein; FUNCTIONS IN: protein serine/threonine kinase activity, protein tyrosine kinase activity, protein kinase activity, kinase activity, ATP binding; INVOLVED IN: protein amino acid phosphorylation; CONTAINS InterPro DOMAIN/s: Protein kinase, ATP binding site (InterPro:IPR017441), Protein kinase, core (InterPro:IPR000719), Serine/threonine protein kinase (InterPro:IPR002…		0.990161	4.31127e-05	0.000191306	2.06078	2.06078	0.199424	0.817821	-1.22276	0.0760447	0.752017	-1.32976	0.000245028	2.02362	2.02362	0.163737	1.24521	1.24521	0.163737	0.803075	-1.24521	0.492617	1.11128	1.11128	1.82667e-05	2.46594	2.46594	0.425758	1.13065	1.13065	0.118751	1.28104	1.28104	0.133452	1.26811	1.26811	0.38936	1.14218	1.14218	0.00521746	1.62508	1.62508	0.38936	0.875519	-1.14218	0.00521746	0.615356
15177	AT3G25510	disease resistance protein (TIR-NBS-LRR class), putative; FUNCTIONS IN: transmembrane receptor activity, protein binding, nucleoside-triphosphatase activity, nucleotide binding, ATP binding; INVOLVED IN: signal transduction, defense response, apoptosis, innate immune response; LOCATED IN: intrinsic to membrane; EXPRESSED IN: epidermis; CONTAINS InterPro DOMAIN/s: ATPase, AAA+ type, core (InterPro…		0.446103	0.0285665	0.0101204	1.55595	1.55595	0.949798	1.00975	1.00975	0.536999	0.908751	-1.10041	0.05255	1.37376	1.37376	0.45995	1.12168	1.12168	0.45995	0.891516	-1.12168	0.46857	1.11918	1.11918	0.0127493	1.52985	1.52985	0.362592	1.15273	1.15273	0.576948	1.0902	1.0902	0.654285	0.933134	-1.07166	0.067274	1.34676	1.34676	0.00388819	1.66744	1.66744	0.067274	0.742522	-1.34676	0.00388819	0.599721
15292	AT3G26470	FUNCTIONS IN: molecular_function unknown; INVOLVED IN: biological_process unknown; LOCATED IN: cellular_component unknown; EXPRESSED IN: 8 plant structures; EXPRESSED DURING: 4 anthesis, LP.04 four leaves visible, petal differentiation and expansion stage; CONTAINS InterPro DOMAIN/s: Disease resistance, plant (InterPro:IPR014011); BEST Arabidopsis thaliana protein match is: ADR1-L1 (ADR1-like 1);…		0.143946	1.42949e-05	3.29134e-05	1.80163	1.80163	0.179821	1.15591	1.15591	0.0419935	1.25649	1.25649	0.000114785	1.68744	1.68744	0.453227	0.92366	-1.08265	0.453227	1.08265	1.08265	0.000225023	1.63056	1.63056	0.231226	0.879365	-1.13718	0.158574	1.16506	1.16506	0.0157725	1.32167	1.32167	0.0505511	1.24407	1.24407	0.0555475	1.23773	1.23773	0.00247726	1.44817	1.44817	0.0555475	0.807929	-1.23773	0.00247726	0.690526
15346	AT3G26930	FUNCTIONS IN: molecular_function unknown; INVOLVED IN: biological_process unknown; LOCATED IN: cellular_component unknown; EXPRESSED IN: sperm cell; CONTAINS InterPro DOMAIN/s: FBD (InterPro:IPR013596), FBD-like (InterPro:IPR006566), Leucine-rich repeat 2 (InterPro:IPR013101); BEST Arabidopsis thaliana protein match is: unknown protein (TAIR:AT4G13965.1); Has 678 Blast hits to 661 proteins in 16 …		0.97337	0.00294548	0.0160463	1.9393	1.9393	0.582857	1.14791	1.14791	0.344759	0.786966	-1.2707	0.114125	1.50868	1.50868	0.651832	1.1198	1.1198	0.651832	0.893017	-1.1198	0.364315	1.25831	1.25831	0.0147883	1.9584	1.9584	0.108343	1.51969	1.51969	0.0277029	1.81463	1.81463	0.172959	1.4205	1.4205	0.0159066	1.94134	1.94134	0.223943	1.36522	1.36522	0.0159066	0.515109	-1.94134	0.223943	0.732484
15409	AT3G27490	DC1 domain-containing protein; FUNCTIONS IN: protein binding, zinc ion binding; INVOLVED IN: biological_process unknown; LOCATED IN: cellular_component unknown; CONTAINS InterPro DOMAIN/s: DC1 (InterPro:IPR004146), Zinc finger, PHD-type (InterPro:IPR001965), C1-like (InterPro:IPR011424); BEST Arabidopsis thaliana protein match is: DC1 domain-containing protein (TAIR:AT3G27480.1); Has 1232 Blast h…		0.581319	2.98261e-07	0.00119512	1.87931	1.87931	0.154946	1.27078	1.27078	0.000419381	2.0366	2.0366	0.000113535	2.25681	2.25681	0.0180809	0.655289	-1.52604	0.0180809	1.52604	1.52604	1.26122e-05	2.7075	2.7075	5.05002e-06	0.340818	-2.93412	0.0159373	1.54126	1.54126	0.240265	0.822188	-1.21627	0.304528	1.18564	1.18564	0.684062	1.06879	1.06879	0.0111237	1.58505	1.58505	0.684062	0.935639	-1.06879	0.0111237	0.630894
15461	AT3G27950	early nodule-specific protein, putative; FUNCTIONS IN: hydrolase activity, acting on ester bonds, carboxylesterase activity; INVOLVED IN: lipid metabolic process; LOCATED IN: endomembrane system; EXPRESSED IN: root; CONTAINS InterPro DOMAIN/s: Lipase, GDSL (InterPro:IPR001087); BEST Arabidopsis thaliana protein match is: GDSL-motif lipase/hydrolase family protein (TAIR:AT5G14450.1); Has 1614 Blas…		0.082103	7.47123e-06	0.000510467	2.40774	2.40774	0.228819	1.28859	1.28859	0.00814423	0.542368	-1.84377	0.000284329	2.54973	2.54973	0.144553	0.732826	-1.36458	0.144553	1.36458	1.36458	0.00303446	2.02778	2.02778	0.00136573	2.18925	2.18925	0.28695	1.25008	1.25008	0.425208	1.18035	1.18035	0.525644	0.8768	-1.14051	0.0206087	1.68287	1.68287	0.000134825	2.74605	2.74605	0.0206087	0.594225	-1.68287	0.000134825	0.364159
15488	AT3G28180	encodes a gene similar to cellulose synthase	CELLULOSE-SYNTHASE LIKE C4 (ATCSLC04)	0.0410516	1.07498e-05	4.85673e-05	1.65282	1.65282	0.616507	1.04778	1.04778	0.000842626	1.45404	1.45404	8.57164e-05	1.60993	1.60993	0.826353	0.979828	-1.02059	0.826353	1.02059	1.02059	0.0751023	1.19	1.19	0.622928	0.955217	-1.04688	0.806491	0.977499	-1.02302	0.0148252	1.28337	1.28337	0.203654	1.12876	1.12876	0.264753	1.11139	1.11139	0.000717293	1.46429	1.46429	0.264753	0.899773	-1.11139	0.000717293	0.682925
15534	AT3G28600	ATP binding / ATPase/ nucleoside-triphosphatase/ nucleotide binding; FUNCTIONS IN: nucleoside-triphosphatase activity, ATPase activity, nucleotide binding, ATP binding; INVOLVED IN: N-terminal protein myristoylation; LOCATED IN: endomembrane system; EXPRESSED IN: flower; EXPRESSED DURING: petal differentiation and expansion stage; CONTAINS InterPro DOMAIN/s: ATPase, AAA-type, core (InterPro:IPR00…		0.28852	0.000384836	0.000107653	2.74252	2.74252	0.0474623	1.52954	1.52954	0.135641	1.36484	1.36484	0.00528091	1.89369	1.89369	0.786116	0.946845	-1.05614	0.786116	1.05614	1.05614	0.00268632	2.01771	2.01771	0.983615	0.99588	-1.00414	0.00521444	1.89595	1.89595	0.486019	0.868353	-1.15161	0.210847	1.29435	1.29435	0.241857	1.27196	1.27196	0.00159418	2.11884	2.11884	0.241857	0.786188	-1.27196	0.00159418	0.471956
15536	AT3G28620	zinc finger (C3HC4-type RING finger) family protein; FUNCTIONS IN: protein binding, zinc ion binding; EXPRESSED IN: root; CONTAINS InterPro DOMAIN/s: Zinc finger, RING-type (InterPro:IPR001841), Zinc finger, RING/FYVE/PHD-type (InterPro:IPR013083); BEST Arabidopsis thaliana protein match is: zinc finger (C3HC4-type RING finger) family protein (TAIR:AT5G43200.1); Has 5202 Blast hits to 5188 protei…		0.00373139	0.000557361	0.00284937	1.58338	1.58338	0.679566	1.05649	1.05649	0.0754001	1.28191	1.28191	0.00103103	1.68624	1.68624	0.380145	0.8888	-1.12511	0.380145	1.12511	1.12511	0.0485554	1.32164	1.32164	0.611486	0.934571	-1.07001	0.852236	1.02503	1.02503	0.755274	1.04228	1.04228	0.949151	0.991575	-1.0085	0.575816	1.07745	1.07745	0.00248493	1.59684	1.59684	0.575816	0.928114	-1.07745	0.00248493	0.626238
15537	AT3G28630	FUNCTIONS IN: molecular_function unknown; INVOLVED IN: biological_process unknown; LOCATED IN: endomembrane system; EXPRESSED IN: leaf whorl, male gametophyte, flower, pollen tube; EXPRESSED DURING: L mature pollen stage, M germinated pollen stage, 4 anthesis; CONTAINS InterPro DOMAIN/s: Protein of unknown function DUF569 (InterPro:IPR007679), Actin_cross-linking (InterPro:IPR008999); BEST Arabid…		0.00452646	0.000345858	0.000965035	1.62773	1.62773	0.710668	1.04669	1.04669	0.016829	1.38046	1.38046	0.00119608	1.60778	1.60778	0.786399	0.967249	-1.03386	0.786399	1.03386	1.03386	0.119733	1.21971	1.21971	0.782997	0.966722	-1.03442	0.770937	0.96485	-1.03643	0.45963	1.09588	1.09588	0.218396	1.16743	1.16743	0.424505	0.905716	-1.1041	0.0142114	1.39429	1.39429	0.424505	1.1041	1.1041	0.0142114	0.717213
15588	AT3G29020	Encodes a putative transcription factor (MYB110).	myb domain protein 110 (MYB110)	0.107681	9.14638e-10	8.93591e-11	6.38171	6.38171	0.52598	1.08431	1.08431	0.291061	1.14606	1.14606	2.92881e-06	2.4004	2.4004	2.17898e-06	2.45188	2.45188	2.17898e-06	0.407851	-2.45188	0.459392	1.09929	1.09929	6.44119e-10	5.06546	5.06546	0.519983	1.08561	1.08561	0.593942	1.07028	1.07028	0.301122	1.14273	1.14273	0.895627	1.01678	1.01678	2.72049e-10	5.58461	5.58461	0.895627	0.983495	-1.01678	2.72049e-10	0.179064
15708	AT3G29750	ATP binding / aminoacyl-tRNA ligase/ aspartic-type endopeptidase/ nucleotide binding; FUNCTIONS IN: aspartic-type endopeptidase activity, aminoacyl-tRNA ligase activity, nucleotide binding, ATP binding; INVOLVED IN: proteolysis, translation, tRNA aminoacylation for protein translation; LOCATED IN: cytoplasm; CONTAINS InterPro DOMAIN/s: Aminoacyl-tRNA synthetase, class II (D, K and N)-like (InterP…		0.525304	0.0371732	0.00123715	1.40593	1.40593	0.190858	1.12626	1.12626	0.0287906	1.23258	1.23258	0.313857	1.09474	1.09474	0.151032	1.14028	1.14028	0.151032	0.876977	-1.14028	0.210967	1.12012	1.12012	0.837498	1.01831	1.01831	0.0627762	1.19017	1.19017	0.469566	1.06661	1.06661	0.0866947	1.1722	1.1722	0.373509	1.08296	1.08296	0.0530786	1.19939	1.19939	0.373509	0.923397	-1.08296	0.0530786	0.833756
15746	AT3G29970	germination protein-related; FUNCTIONS IN: molecular_function unknown; INVOLVED IN: biological_process unknown; LOCATED IN: endomembrane system; EXPRESSED IN: 8 plant structures; EXPRESSED DURING: F mature embryo stage, 4 leaf senescence stage, petal differentiation and expansion stage, D bilateral stage, E expanded cotyledon stage; CONTAINS InterPro DOMAIN/s: B12D (InterPro:IPR010530); BEST Arab…		0.176946	0.000278086	0.000262517	2.23483	2.23483	0.40665	0.863178	-1.15851	0.530149	0.895131	-1.11716	0.000272322	2.22795	2.22795	0.397109	1.16209	1.16209	0.397109	0.860522	-1.16209	0.00790238	1.68835	1.68835	0.0376804	1.47875	1.47875	0.597402	1.09749	1.09749	0.547075	1.11205	1.11205	0.966549	0.992673	-1.00738	0.248872	1.22948	1.22948	0.000240554	2.25132	2.25132	0.248872	0.813351	-1.22948	0.000240554	0.444183
15853	AT3G30721	transposable element gene; CACTA-like transposase family (Tnp2/En/Spm), has a 6.7e-134 P-value blast match to GB:CAA40555 TNP2 (CACTA-element) (Antirrhinum majus)		0.00662263	0.0423913	0.00141941	1.50532	1.50532	0.457424	1.08429	1.08429	0.0296531	1.28881	1.28881	0.721924	0.962237	-1.03925	0.00329818	1.44278	1.44278	0.00329818	0.693105	-1.44278	0.806414	0.973869	-1.02683	0.106511	1.19934	1.19934	0.276983	1.12706	1.12706	0.680497	1.04558	1.04558	0.127883	1.18607	1.18607	0.95223	0.993554	-1.00649	0.039417	1.26917	1.26917	0.95223	1.00649	1.00649	0.039417	0.787919
15878	AT3G30767	transposable element gene; CACTA-like transposase family (Ptta/En/Spm), has a 8.3e-46 P-value blast match to At5g29026.1/8-244 CACTA-like transposase family (Ptta/En/Spm) (CACTA-element) (Arabidopsis thaliana)		0.923121	0.00472334	0.00379952	2.09172	2.09172	0.877162	0.966311	-1.03486	0.259265	1.29074	1.29074	0.000430734	2.62216	2.62216	0.392532	0.825521	-1.21136	0.392532	1.21136	1.21136	0.150325	1.39049	1.39049	0.492899	1.16547	1.16547	0.548873	1.14296	1.14296	0.500856	1.16216	1.16216	0.126482	1.42156	1.42156	0.759827	0.934396	-1.07021	0.0957495	1.47143	1.47143	0.759827	1.07021	1.07021	0.0957495	0.67961
15952	AT3G31400	unknown protein; FUNCTIONS IN: molecular_function unknown; INVOLVED IN: N-terminal protein myristoylation; LOCATED IN: cellular_component unknown; BEST Arabidopsis thaliana protein match is: unknown protein (TAIR:AT3G32120.1); Has 4 Blast hits to 4 proteins in 1 species: Archae - 0; Bacteria - 0; Metazoa - 0; Fungi - 0; Plants - 4; Viruses - 0; Other Eukaryotes - 0 (source: NCBI BLink).		0.995864	0.0616976	0.0027165	1.72146	1.72146	0.462532	1.12239	1.12239	0.756945	1.04948	1.04948	0.0952905	1.3125	1.3125	0.324925	1.16857	1.16857	0.324925	0.855745	-1.16857	0.166219	1.2492	1.2492	0.0947891	1.31309	1.31309	0.0792554	1.3331	1.3331	0.952807	0.990821	-1.00926	0.0908818	1.3178	1.3178	0.988132	1.00232	1.00232	0.100686	1.30631	1.30631	0.988132	0.997685	-1.00232	0.100686	0.765514
15964	AT3G31470	transposable element gene; non-LTR retrotransposon family (LINE), has a 1.7e-22 P-value blast match to GB:AAB41224 ORF2 (LINE-element) (Rattus norvegicus)		0.950816	0.00949502	0.000754929	1.38575	1.38575	0.639105	0.963111	-1.0383	0.0314548	1.20368	1.20368	0.160611	1.12265	1.12265	0.00612115	1.28164	1.28164	0.00612115	0.780251	-1.28164	0.0807871	0.863671	-1.15785	0.00213489	1.33298	1.33298	0.61912	1.04067	1.04067	0.965067	1.0035	1.0035	0.162504	1.12202	1.12202	0.374893	0.93074	-1.07441	0.0162715	1.23504	1.23504	0.374893	1.07441	1.07441	0.0162715	0.809687
16021	AT3G32090	transcription factor-related; FUNCTIONS IN: transcription factor activity, sequence-specific DNA binding; INVOLVED IN: regulation of transcription; LOCATED IN: nucleus; CONTAINS InterPro DOMAIN/s: DNA-binding WRKY (InterPro:IPR003657); BEST Arabidopsis thaliana protein match is: WRKY40; transcription factor (TAIR:AT1G80840.1); Has 123 Blast hits to 123 proteins in 27 species: Archae - 0; Bacteria…		0.863184	0.0852955	0.00502052	2.79846	2.79846	0.28076	1.424	1.424	0.630503	1.16798	1.16798	0.128617	1.66093	1.66093	0.602524	1.1832	1.1832	0.602524	0.845168	-1.1832	0.0685125	1.85604	1.85604	0.431815	1.29091	1.29091	0.159488	1.5955	1.5955	0.650449	1.15745	1.15745	0.140172	1.63472	1.63472	0.705237	1.12968	1.12968	0.108894	1.71189	1.71189	0.705237	0.885207	-1.12968	0.108894	0.58415
16252	AT3G42180	exostosin family protein, contains Pfam profile: PF03016 Exostosin family		0.327223	3.50193e-07	4.62921e-07	2.4906	2.4906	0.0522254	1.26606	1.26606	0.808406	0.972648	-1.02812	5.78821e-05	1.8377	1.8377	0.553454	1.07047	1.07047	0.553454	0.934172	-1.07047	2.10829e-05	1.9489	1.9489	0.0274191	1.31389	1.31389	0.297886	1.12867	1.12867	0.524477	1.07594	1.07594	0.730386	1.04024	1.04024	0.18778	1.16741	1.16741	8.19877e-07	2.39425	2.39425	0.18778	0.856596	-1.16741	8.19877e-07	0.417667
16388	AT3G42810	transposable element gene; similar to unknown protein [Arabidopsis thaliana] (TAIR:AT4G18420.1); similar to hypothetical protein 26.t00076 [Brassica oleracea] (GB:ABD65021.1)		0.931738	0.0211044	0.00115417	1.49453	1.49453	0.948268	0.993313	-1.00673	0.337351	1.10594	1.10594	0.318747	1.11045	1.11045	0.0087736	1.35493	1.35493	0.0087736	0.738043	-1.35493	0.212864	0.876261	-1.14121	0.000604555	1.5422	1.5422	0.432687	1.08539	1.08539	0.490975	1.07441	1.07441	0.632068	1.05095	1.05095	0.32213	1.10962	1.10962	0.00323377	1.42207	1.42207	0.32213	0.901213	-1.10962	0.00323377	0.7032
16519	AT3G43530	transposable element gene; similar to unknown protein [Arabidopsis thaliana] (TAIR:AT3G15600.1); similar to unknown protein [Arabidopsis thaliana] (TAIR:AT2G07770.1); similar to hypothetical protein PFB0115w [Plasmodium falciparum 3D7] (GB:NP_472952.1); contains InterPro domain Protein of unknown function DUF287; (InterPro:IPR005048)		0.895452	0.0228904	0.000638921	1.59047	1.59047	0.515494	1.07571	1.07571	0.116025	1.20003	1.20003	0.174354	1.16882	1.16882	0.0479102	1.26499	1.26499	0.0479102	0.790522	-1.26499	0.190797	0.860788	-1.16173	0.00118798	1.5397	1.5397	0.188452	1.1627	1.1627	0.49521	0.926269	-1.0796	0.191822	1.1613	1.1613	0.501928	0.927387	-1.0783	0.0112045	1.36956	1.36956	0.501928	1.0783	1.0783	0.0112045	0.730163
16684	AT3G44670	ATP binding / nucleoside-triphosphatase/ nucleotide binding / protein binding / transmembrane receptor; FUNCTIONS IN: protein binding, transmembrane receptor activity, nucleoside-triphosphatase activity, nucleotide binding, ATP binding; INVOLVED IN: defense response to bacterium, defense response; LOCATED IN: intrinsic to membrane; CONTAINS InterPro DOMAIN/s: ATPase, AAA+ type, core (InterPro:IPR…		0.0762204	2.30695e-09	2.72539e-06	1.55391	1.55391	0.0674457	0.884643	-1.1304	2.9092e-07	0.59148	-1.69068	5.6162e-07	1.64772	1.64772	0.321289	1.06604	1.06604	0.321289	0.938048	-1.06604	6.04623e-08	1.80425	1.80425	1.80541e-05	1.45609	1.45609	0.431383	1.05173	1.05173	0.0028755	1.24556	1.24556	0.391083	1.05663	1.05663	0.00336412	1.23979	1.23979	1.33947e-05	1.47063	1.47063	0.00336412	0.806586	-1.23979	1.33947e-05	0.679981
16775	AT3G45440	lectin protein kinase family protein; FUNCTIONS IN: carbohydrate binding, kinase activity; INVOLVED IN: protein amino acid phosphorylation; LOCATED IN: endomembrane system; EXPRESSED IN: 7 plant structures; EXPRESSED DURING: 4 anthesis, petal differentiation and expansion stage, D bilateral stage, E expanded cotyledon stage; CONTAINS InterPro DOMAIN/s: Legume lectin, beta domain (InterPro:IPR0012…		0.0258011	0.00305188	0.00259029	1.81054	1.81054	0.896711	0.978269	-1.02221	0.49905	1.12212	1.12212	0.00297525	1.79087	1.79087	0.845932	1.03344	1.03344	0.845932	0.967638	-1.03344	0.0664998	1.38821	1.38821	0.379998	1.16229	1.16229	0.985814	1.00301	1.00301	0.89	0.976864	-1.02368	0.846892	1.03323	1.03323	0.754074	0.948296	-1.05452	0.00392003	1.75232	1.75232	0.754074	1.05452	1.05452	0.00392003	0.570673
16802	AT3G45660	proton-dependent oligopeptide transport (POT) family protein; FUNCTIONS IN: transporter activity; INVOLVED IN: oligopeptide transport; LOCATED IN: membrane; CONTAINS InterPro DOMAIN/s: TGF-beta receptor, type I/II extracellular region (InterPro:IPR000109), Major facilitator superfamily, general substrate transporter (InterPro:IPR016196); BEST Arabidopsis thaliana protein match is: NAXT1 (NITRATE …		0.610553	6.04482e-10	0.000645206	1.56209	1.56209	0.034568	1.27622	1.27622	2.25295e-08	0.342656	-2.91838	0.958322	1.00562	1.00562	0.081204	1.21716	1.21716	0.081204	0.821588	-1.21716	0.0337306	1.2779	1.2779	1.94889e-09	3.56739	3.56739	0.0431548	1.261	1.261	0.716222	1.03984	1.03984	0.278915	1.12563	1.12563	0.167614	1.1649	1.1649	0.0068329	1.38774	1.38774	0.167614	0.858444	-1.1649	0.0068329	0.720596
16817	AT3G45790	protein kinase-related; FUNCTIONS IN: protein serine/threonine kinase activity, protein kinase activity, kinase activity, ATP binding; INVOLVED IN: protein amino acid phosphorylation; LOCATED IN: cellular_component unknown; CONTAINS InterPro DOMAIN/s: Protein kinase, ATP binding site (InterPro:IPR017441), Protein kinase, core (InterPro:IPR000719), Serine/threonine protein kinase-related (InterPro…		0.0827089	4.11776e-07	6.80031e-05	1.6266	1.6266	0.130925	1.15648	1.15648	9.51786e-09	2.67706	2.67706	0.211747	1.12612	1.12612	0.0269806	1.24899	1.24899	0.0269806	0.80065	-1.24899	1.56813e-05	0.573524	-1.74361	0.536162	1.05943	1.05943	0.0649594	1.19837	1.19837	0.723793	0.96769	-1.03339	0.194357	1.13167	1.13167	0.792559	1.02472	1.02472	0.00109216	1.43735	1.43735	0.792559	0.975876	-1.02472	0.00109216	0.695727
16822	AT3G45840	protein binding / zinc ion binding; FUNCTIONS IN: protein binding, zinc ion binding; INVOLVED IN: biological_process unknown; LOCATED IN: cellular_component unknown; CONTAINS InterPro DOMAIN/s: DC1 (InterPro:IPR004146), Zinc finger, PHD-type (InterPro:IPR001965), C1-like (InterPro:IPR011424); BEST Arabidopsis thaliana protein match is: DC1 domain-containing protein / UV-B light-insensitive protei…		0.29693	8.92719e-07	2.90994e-05	2.45829	2.45829	0.0116384	1.55963	1.55963	0.0302975	0.690093	-1.44908	0.000246009	2.07913	2.07913	0.0950422	0.758111	-1.31907	0.0950422	1.31907	1.31907	0.0611846	1.36927	1.36927	1.46149e-05	2.60157	2.60157	0.112448	1.29972	1.29972	0.807659	1.03939	1.03939	0.371815	1.15421	1.15421	0.328325	1.17043	1.17043	0.000179457	2.12986	2.12986	0.328325	0.854388	-1.17043	0.000179457	0.469515
16824	AT3G45860	Encodes a cysteine-rich receptor-like protein kinase. Involved in programmed cell death and defense response to pathogen.	CYSTEINE-RICH RLK 4 (CRK4)	0.456353	1.39072e-06	0.0162764	1.48814	1.48814	0.180079	1.23069	1.23069	0.0243169	0.691966	-1.44516	0.00194047	1.72971	1.72971	0.0279211	0.699077	-1.43046	0.0279211	1.43046	1.43046	1.83408e-06	2.94006	2.94006	0.0507981	0.731481	-1.36709	1.23375e-05	2.51065	2.51065	0.209811	0.824086	-1.21347	0.906118	0.982414	-1.0179	0.000123223	2.10603	2.10603	0.0127243	1.51478	1.51478	0.000123223	0.474827	-2.10603	0.0127243	0.660161
16830	AT3G45920	receptor protein kinase-related; FUNCTIONS IN: protein serine/threonine kinase activity, protein kinase activity, ATP binding; INVOLVED IN: protein amino acid phosphorylation; LOCATED IN: cellular_component unknown; CONTAINS InterPro DOMAIN/s: Protein kinase, core (InterPro:IPR000719), Serine/threonine protein kinase-related (InterPro:IPR017442), Protein kinase-like (InterPro:IPR011009), Serine/t…		0.162754	9.28682e-07	0.000298237	3.06362	3.06362	0.0191949	1.88567	1.88567	0.00987277	0.490163	-2.04014	0.000915048	2.68685	2.68685	0.0555173	0.604683	-1.65376	0.0555173	1.65376	1.65376	0.39085	1.23968	1.23968	5.6725e-06	5.04179	5.04179	0.157524	1.43512	1.43512	0.249839	1.33762	1.33762	0.904884	1.03002	1.03002	0.0211609	1.8637	1.8637	0.000383193	2.97434	2.97434	0.0211609	0.536567	-1.8637	0.000383193	0.336209
16852	AT3G46140	protein kinase-related; FUNCTIONS IN: protein serine/threonine kinase activity, protein kinase activity, kinase activity, ATP binding; INVOLVED IN: protein amino acid phosphorylation; LOCATED IN: cellular_component unknown; CONTAINS InterPro DOMAIN/s: Protein kinase, ATP binding site (InterPro:IPR017441), Protein kinase, core (InterPro:IPR000719), Serine/threonine protein kinase (InterPro:IPR0022…		0.0238171	8.5428e-08	0.000250346	1.63234	1.63234	0.226244	1.14082	1.14082	1.54488e-09	3.6009	3.6009	0.0863904	1.21078	1.21078	0.130177	1.18176	1.18176	0.130177	0.846194	-1.18176	3.73688e-07	0.421831	-2.37062	0.501527	1.07464	1.07464	0.135103	1.17909	1.17909	0.372101	1.1009	1.1009	0.220534	1.14277	1.14277	0.241202	1.13588	1.13588	0.00361262	1.4284	1.4284	0.241202	0.880375	-1.13588	0.00361262	0.700084
16859	AT3G46190	meprin and TRAF homology domain-containing protein / MATH domain-containing protein; FUNCTIONS IN: molecular_function unknown; INVOLVED IN: biological_process unknown; LOCATED IN: cellular_component unknown; CONTAINS InterPro DOMAIN/s: TRAF-like (InterPro:IPR008974), MATH (InterPro:IPR002083), TRAF-type (InterPro:IPR013322); BEST Arabidopsis thaliana protein match is: ZW9 (TAIR:AT1G58270.1); Has …		0.163443	6.59511e-08	0.000655666	2.1753	2.1753	0.440126	0.864224	-1.15711	3.47355e-06	3.57779	3.57779	0.00364851	1.87193	1.87193	0.127707	1.34463	1.34463	0.127707	0.743699	-1.34463	0.0409597	1.50649	1.50649	0.000152994	0.403588	-2.47777	0.731675	0.937706	-1.06643	0.841217	0.963164	-1.03824	0.732801	0.93797	-1.06613	0.840042	0.962893	-1.03854	0.000318669	2.31916	2.31916	0.840042	1.03854	1.03854	0.000318669	0.431191
16865	AT3G46250	pseudogene, similar to leaf senescence-associated receptor-like protein kinase, serine/threonine-specific receptor protein kinase, Arabidopsis thaliana, PIR:S71277; blastp match of 31% identity and 2.8e-15 P-value to GP|9837280|gb|AAG00510.1||AF285172 leaf senescence-associated receptor-like protein kinase {Phaseolus vulgaris}		0.464027	8.28198e-07	0.00151516	2.02275	2.02275	0.407382	1.17001	1.17001	3.80515e-05	0.354239	-2.82296	0.214271	1.26953	1.26953	0.113665	1.36179	1.36179	0.113665	0.734326	-1.36179	0.440084	1.15731	1.15731	1.98412e-07	4.93397	4.93397	0.217851	1.26706	1.26706	0.376203	0.845385	-1.18289	0.822382	1.04301	1.04301	0.887059	1.02699	1.02699	0.00245314	1.93935	1.93935	0.887059	0.973723	-1.02699	0.00245314	0.515638
16867	AT3G46270	receptor protein kinase-related; FUNCTIONS IN: molecular_function unknown; INVOLVED IN: biological_process unknown; LOCATED IN: plasma membrane; EXPRESSED IN: root; BEST Arabidopsis thaliana protein match is: protein kinase-related (TAIR:AT3G46280.1); Has 2698 Blast hits to 1337 proteins in 202 species: Archae - 2; Bacteria - 476; Metazoa - 858; Fungi - 261; Plants - 642; Viruses - 15; Other Euka…		0.688884	6.32935e-09	0.00511063	1.64129	1.64129	0.590177	1.08764	1.08764	4.99171e-08	0.231325	-4.32292	0.325755	1.16762	1.16762	0.112737	1.29241	1.29241	0.112737	0.773747	-1.29241	0.0975304	1.30866	1.30866	6.65202e-09	5.42173	5.42173	0.7872	1.04285	1.04285	0.800353	0.961459	-1.04009	0.567056	0.914537	-1.09345	0.555706	1.09636	1.09636	0.00148861	1.79467	1.79467	0.555706	0.91211	-1.09636	0.00148861	0.557205
16873	AT3G46330	maternal effect embryo arrest 39 (MEE39); FUNCTIONS IN: kinase activity; INVOLVED IN: embryonic development ending in seed dormancy; LOCATED IN: endomembrane system; CONTAINS InterPro DOMAIN/s: Protein kinase, ATP binding site (InterPro:IPR017441), Serine/threonine protein kinase (InterPro:IPR002290), Leucine-rich repeat (InterPro:IPR001611), Tyrosine protein kinase (InterPro:IPR001245), Serine/t…	maternal effect embryo arrest 39 (MEE39)	0.670901	2.68606e-07	0.000913615	2.37072	2.37072	0.0447294	1.58922	1.58922	0.00102572	0.426786	-2.3431	0.00339879	2.07652	2.07652	0.13953	0.718389	-1.392	0.13953	1.392	1.392	0.573732	0.885	-1.12994	2.02975e-07	6.27663	6.27663	0.222031	1.31033	1.31033	0.706125	1.08508	1.08508	0.868257	1.0365	1.0365	0.156735	1.37174	1.37174	0.0013024	2.28722	2.28722	0.156735	0.729003	-1.37174	0.0013024	0.437212
16922	AT3G46730	disease resistance protein (CC-NBS class), putative; FUNCTIONS IN: ATP binding; INVOLVED IN: defense response, apoptosis; LOCATED IN: endomembrane system; CONTAINS InterPro DOMAIN/s: NB-ARC (InterPro:IPR002182); BEST Arabidopsis thaliana protein match is: RPP13 (RECOGNITION OF PERONOSPORA PARASITICA 13); ATP binding (TAIR:AT3G46530.1); Has 10031 Blast hits to 9692 proteins in 352 species: Archae …		0.476763	0.0036283	0.00258931	1.91039	1.91039	0.881311	1.02794	1.02794	0.39957	0.854538	-1.17022	0.024617	1.56916	1.56916	0.365376	1.18437	1.18437	0.365376	0.844332	-1.18437	0.521181	1.12653	1.12653	0.00166342	1.98449	1.98449	0.10072	1.37214	1.37214	0.5091	1.1305	1.1305	0.954061	1.01069	1.01069	0.031391	1.53481	1.53481	0.00293001	1.89019	1.89019	0.031391	0.651548	-1.53481	0.00293001	0.529048
16929	AT3G46800	DC1 domain-containing protein; FUNCTIONS IN: protein binding, zinc ion binding; INVOLVED IN: intracellular signaling cascade; LOCATED IN: cellular_component unknown; EXPRESSED IN: root; CONTAINS InterPro DOMAIN/s: Protein kinase C, phorbol ester/diacylglycerol binding (InterPro:IPR002219), DC1 (InterPro:IPR004146), Zinc finger, PHD-type (InterPro:IPR001965), C1-like (InterPro:IPR011424); BEST Ara…		0.704912	0.00252072	0.0140414	1.57202	1.57202	0.0228598	1.5115	1.5115	0.658317	1.07675	1.07675	0.145091	1.28579	1.28579	0.214502	0.80887	-1.23629	0.214502	1.23629	1.23629	0.185661	0.79696	-1.25477	0.00198793	1.83192	1.83192	0.0279739	1.48673	1.48673	0.721537	0.94221	-1.06133	0.709496	1.06421	1.06421	0.113426	1.31629	1.31629	0.0302486	1.47717	1.47717	0.113426	0.759711	-1.31629	0.0302486	0.67697
16934	AT3G46850	subtilase family protein; FUNCTIONS IN: identical protein binding, serine-type endopeptidase activity; INVOLVED IN: proteolysis, negative regulation of catalytic activity; LOCATED IN: endomembrane system; CONTAINS InterPro DOMAIN/s: Protease-associated PA (InterPro:IPR003137), Peptidase S8 and S53, subtilisin, kexin, sedolisin (InterPro:IPR000209), Peptidase S8, subtilisin-related (InterPro:IPR01…		0.600432	0.000127063	0.000106997	2.10567	2.10567	0.845538	0.971505	-1.02933	0.409529	0.883687	-1.13162	0.000602692	1.8617	1.8617	0.31316	1.16422	1.16422	0.31316	0.858944	-1.16422	0.25527	1.188	1.188	0.000209954	2.00574	2.00574	0.476081	0.898932	-1.11243	0.0661583	1.33364	1.33364	0.428314	1.12598	1.12598	0.673306	1.06471	1.06471	0.000565284	1.87007	1.87007	0.673306	0.939221	-1.06471	0.000565284	0.534739
16953	AT3G47040	glycosyl hydrolase family 3 protein; FUNCTIONS IN: hydrolase activity, hydrolyzing O-glycosyl compounds; INVOLVED IN: carbohydrate metabolic process; LOCATED IN: cellular_component unknown; EXPRESSED IN: sperm cell, root; CONTAINS InterPro DOMAIN/s: Glycoside hydrolase, family 3, N-terminal (InterPro:IPR001764), Glycoside hydrolase, family 3, C-terminal (InterPro:IPR002772), Glycoside hydrolase, …		0.265307	0.00598165	0.00131985	1.38086	1.38086	0.351063	0.923276	-1.0831	0.163601	1.12902	1.12902	0.110288	1.15085	1.15085	0.00615571	1.29957	1.29957	0.00615571	0.769486	-1.29957	0.4802	1.06191	1.06191	0.108464	1.15175	1.15175	0.328664	1.08734	1.08734	0.0674337	1.17707	1.17707	0.129958	1.14187	1.14187	0.18873	1.12086	1.12086	0.0361764	1.2093	1.2093	0.18873	0.892176	-1.12086	0.0361764	0.826928
16954	AT3G47050	glycosyl hydrolase family 3 protein; FUNCTIONS IN: hydrolase activity, hydrolyzing O-glycosyl compounds; INVOLVED IN: carbohydrate metabolic process; EXPRESSED IN: sperm cell, pollen tube; CONTAINS InterPro DOMAIN/s: Glycoside hydrolase, family 3, C-terminal (InterPro:IPR002772), Glycoside hydrolase, family 3, N-terminal (InterPro:IPR001764), Glycoside hydrolase, catalytic core (InterPro:IPR01785…		0.302462	0.000238427	0.000112985	1.65955	1.65955	0.407317	1.08869	1.08869	0.155768	0.861791	-1.16037	0.0463786	1.24058	1.24058	0.0557367	1.22874	1.22874	0.0557367	0.813842	-1.22874	0.238723	1.12998	1.12998	6.65299e-05	1.70418	1.70418	0.872351	0.983829	-1.01644	0.205803	1.14075	1.14075	0.928473	0.990936	-1.00915	0.230444	1.13257	1.13257	9.41217e-05	1.67473	1.67473	0.230444	0.88295	-1.13257	9.41217e-05	0.597111
16971	AT3G47210	unknown protein; INVOLVED IN: biological_process unknown; LOCATED IN: plasma membrane; EXPRESSED IN: petal, inflorescence meristem, hypocotyl, root; EXPRESSED DURING: 4 anthesis; CONTAINS InterPro DOMAIN/s: Protein of unknown function DUF247, plant (InterPro:IPR004158); BEST Arabidopsis thaliana protein match is: unknown protein (TAIR:AT3G47250.3); Has 703 Blast hits to 487 proteins in 22 species…		0.555214	7.15116e-05	0.000137379	1.76407	1.76407	0.7802	0.968144	-1.0329	0.305917	0.886343	-1.12823	7.30382e-05	1.82875	1.82875	0.974961	0.99637	-1.00364	0.974961	1.00364	1.00364	0.043954	1.28333	1.28333	0.00142497	1.55087	1.55087	0.191514	1.16833	1.16833	0.0758005	1.24183	1.24183	0.0551186	1.26617	1.26617	0.250035	1.14586	1.14586	0.0102879	1.39323	1.39323	0.250035	0.872705	-1.14586	0.0102879	0.717757
17009	AT3G47580	leucine-rich repeat transmembrane protein kinase, putative; FUNCTIONS IN: protein serine/threonine kinase activity, kinase activity, ATP binding; INVOLVED IN: transmembrane receptor protein tyrosine kinase signaling pathway, protein amino acid phosphorylation; LOCATED IN: endomembrane system; CONTAINS InterPro DOMAIN/s: Protein kinase, ATP binding site (InterPro:IPR017441), Protein kinase, core (…		0.12293	3.3749e-06	0.00697301	1.43705	1.43705	0.641456	0.945887	-1.05721	0.899288	0.985042	-1.01519	0.000891475	1.61123	1.61123	0.622869	0.942917	-1.06054	0.622869	1.06054	1.06054	0.507703	0.923651	-1.08266	0.00127439	1.57946	1.57946	1.89451e-05	2.01748	2.01748	0.600938	1.06454	1.06454	0.0701113	1.25543	1.25543	0.000307642	1.71072	1.71072	0.265933	1.14467	1.14467	0.000307642	0.584548	-1.71072	0.265933	0.873615
17030	AT3G47780	member of ATH subfamily	ABC2 HOMOLOG 6 (ATH6)	0.148789	7.19443e-06	6.30986e-05	1.69753	1.69753	0.147331	0.860552	-1.16205	0.132187	0.85516	-1.16937	1.22296e-05	1.84702	1.84702	0.51429	1.06799	1.06799	0.51429	0.936337	-1.06799	2.55709e-05	1.77715	1.77715	0.278541	1.11698	1.11698	0.749959	1.03249	1.03249	0.0397379	1.24706	1.24706	0.0561772	1.22513	1.22513	0.62102	1.05098	1.05098	0.00445516	1.38559	1.38559	0.62102	0.951494	-1.05098	0.00445516	0.721715
17087	AT3G48300	putative cytochrome P450	CYTOCHROME P450, FAMILY 71, SUBFAMILY A, POLYPEPTIDE 23 (CYP71A23)	0.0523348	0.121826	0.0131917	1.34645	1.34645	0.922444	0.989499	-1.01061	0.908606	1.01253	1.01253	0.290002	1.12391	1.12391	0.0921462	1.21073	1.21073	0.0921462	0.82595	-1.21073	0.401953	1.09626	1.09626	0.0892292	1.21303	1.21303	0.0430678	1.26433	1.26433	0.280329	0.88757	-1.12667	0.580808	1.06201	1.06201	0.612701	1.05666	1.05666	0.0409507	1.26783	1.26783	0.612701	0.946381	-1.05666	0.0409507	0.788746
17103	AT3G48450	nitrate-responsive NOI protein, putative; FUNCTIONS IN: molecular_function unknown; INVOLVED IN: response to nitrate; LOCATED IN: cellular_component unknown; EXPRESSED IN: 9 plant structures; EXPRESSED DURING: L mature pollen stage, M germinated pollen stage, 4 anthesis, petal differentiation and expansion stage; CONTAINS InterPro DOMAIN/s: Defence response, Rin4 (InterPro:IPR008700); BEST Arabid…		0.0693575	2.06213e-07	3.6002e-07	2.70926	2.70926	0.0918125	1.24131	1.24131	0.390839	0.89915	-1.11216	2.38742e-06	2.36171	2.36171	0.52212	0.924151	-1.08207	0.52212	1.08207	1.08207	0.000215459	1.77366	1.77366	0.000450279	1.69882	1.69882	0.0398055	1.30961	1.30961	0.955905	1.00679	1.00679	0.203845	1.17313	1.17313	0.346862	1.12392	1.12392	3.30349e-06	2.30942	2.30942	0.346862	0.889747	-1.12392	3.30349e-06	0.433008
17140	AT3G48790	serine C-palmitoyltransferase, putative; FUNCTIONS IN: pyridoxal phosphate binding, transferase activity, transferring nitrogenous groups, serine C-palmitoyltransferase activity, transferase activity, catalytic activity; INVOLVED IN: biosynthetic process, metabolic process, sphingolipid biosynthetic process; LOCATED IN: cellular_component unknown; EXPRESSED IN: male gametophyte, pollen tube; EXPR…		0.953476	0.00662417	0.00792939	2.21989	2.21989	0.235207	1.38322	1.38322	0.0126534	2.09235	2.09235	0.0941323	1.59688	1.59688	0.985081	1.00501	1.00501	0.985081	0.995017	-1.00501	0.576402	1.16182	1.16182	0.734363	0.913186	-1.09507	0.658266	0.888225	-1.12584	0.101549	1.57918	1.57918	0.677493	1.11785	1.11785	0.400903	1.25479	1.25479	0.0190086	1.98585	1.98585	0.400903	0.796949	-1.25479	0.0190086	0.503561
17150	AT3G48890	putative progesterone-binding protein homolog (Atmp2) mRNA,	MEMBRANE-ASSOCIATED PROGESTERONE BINDING PROTEIN 3 (MAPR3)	0.776178	2.89577e-05	4.37979e-05	1.4784	1.4784	0.474374	0.949715	-1.05295	0.193512	0.908841	-1.1003	4.4504e-05	1.47754	1.47754	0.469522	1.05356	1.05356	0.469522	0.949167	-1.05356	0.00959353	1.23009	1.23009	0.00110307	1.32241	1.32241	0.805011	1.01783	1.01783	0.0563164	1.15591	1.15591	0.122211	1.12179	1.12179	0.508361	1.0488	1.0488	0.00122178	1.31789	1.31789	0.508361	0.953475	-1.0488	0.00122178	0.758787
17167	AT3G49055	unknown protein; EXPRESSED IN: cotyledon; BEST Arabidopsis thaliana protein match is: unknown protein (TAIR:AT1G24560.1); Has 42257 Blast hits to 22827 proteins in 1235 species: Archae - 554; Bacteria - 3576; Metazoa - 23751; Fungi - 2674; Plants - 1649; Viruses - 136; Other Eukaryotes - 9917 (source: NCBI BLink).		0.145666	0.000617509	0.00054387	1.48124	1.48124	0.351329	0.916134	-1.09154	0.419523	0.927186	-1.07853	0.000557324	1.47965	1.47965	0.345639	1.09271	1.09271	0.345639	0.915154	-1.09271	0.230875	1.12035	1.12035	0.00130354	1.42595	1.42595	0.496012	1.06563	1.06563	0.3285	0.91214	-1.09632	0.123847	1.15975	1.15975	0.0707993	0.838115	-1.19315	0.0163753	1.27721	1.27721	0.0707993	1.19315	1.19315	0.0163753	0.782958
17172	AT3G49110	Class III peroxidase Perx33. Expressed in roots. Located in the cell wall. Involved in cell elongation. Expression activated by light. May play a role in generating H2O2 during defense response.	PEROXIDASE CA (PRXCA)	0.714801	3.62592e-05	0.00126816	1.59549	1.59549	0.333903	1.1267	1.1267	0.637895	0.94418	-1.05912	0.00402633	1.4943	1.4943	0.659404	0.947655	-1.05524	0.659404	1.05524	1.05524	5.77399e-05	1.91132	1.91132	0.318883	0.884112	-1.13108	0.106145	0.814639	-1.22754	0.00026597	1.74529	1.74529	0.0654299	1.26719	1.26719	0.350638	1.122	1.122	0.0722999	1.25908	1.25908	0.350638	0.891269	-1.122	0.0722999	0.794232
17173	AT3G49120	Class III peroxidase Perx34. Expressed in roots, leaves and stems. Located in the cell wall. Involved in cell elongation. Expression activated by light. May play a role in generating H2O2 during defense response.	PEROXIDASE CB (PRXCB)	0.57972	0.000207942	0.00383576	1.3117	1.3117	0.227099	0.904024	-1.10617	0.624725	0.960728	-1.04088	0.00287464	1.32617	1.32617	0.27945	1.09409	1.09409	0.27945	0.914001	-1.09409	9.00231e-05	1.5168	1.5168	0.208717	0.900127	-1.11095	0.410361	0.934349	-1.07026	0.0294481	1.21173	1.21173	0.25373	1.09977	1.09977	0.722404	1.02947	1.02947	0.04336	1.1927	1.1927	0.722404	0.971375	-1.02947	0.04336	0.838433
17181	AT3G49200	unknown protein; FUNCTIONS IN: molecular_function unknown; INVOLVED IN: biological_process unknown; LOCATED IN: cellular_component unknown; CONTAINS InterPro DOMAIN/s: Protein of unknown function DUF1298 (InterPro:IPR009721), Uncharacterised protein family UPF0089 (InterPro:IPR004255); BEST Arabidopsis thaliana protein match is: unknown protein (TAIR:AT3G49210.1); Has 629 Blast hits to 624 protei…		0.804503	0.00259296	0.000785791	1.56327	1.56327	0.508956	0.929522	-1.07582	0.157017	0.851603	-1.17426	0.859413	1.01966	1.01966	0.00028068	1.64936	1.64936	0.00028068	0.606294	-1.64936	0.427217	1.09213	1.09213	0.000196311	1.68081	1.68081	0.969945	0.995868	-1.00415	0.774217	1.03207	1.03207	0.479458	1.08148	1.08148	0.644271	0.950363	-1.05223	0.00361593	1.44548	1.44548	0.644271	1.05223	1.05223	0.00361593	0.691811
17217	AT3G49540	unknown protein; FUNCTIONS IN: molecular_function unknown; INVOLVED IN: N-terminal protein myristoylation; LOCATED IN: cellular_component unknown; Has 8326 Blast hits to 4596 proteins in 687 species: Archae - 16; Bacteria - 1991; Metazoa - 1984; Fungi - 842; Plants - 266; Viruses - 74; Other Eukaryotes - 3153 (source: NCBI BLink).		0.891407	0.00724145	0.00476971	1.53628	1.53628	0.800154	1.03433	1.03433	0.876461	1.02093	1.02093	0.00567077	1.51979	1.51979	0.863177	0.977298	-1.02323	0.863177	1.02323	1.02323	0.0240735	1.38642	1.38642	0.540946	1.08537	1.08537	0.912592	1.01473	1.01473	0.339912	1.13768	1.13768	0.708481	1.05118	1.05118	0.48517	1.09823	1.09823	0.0105771	1.46148	1.46148	0.48517	0.910556	-1.09823	0.0105771	0.684238
17279	AT3G50150	unknown protein; INVOLVED IN: biological_process unknown; LOCATED IN: mitochondrion; CONTAINS InterPro DOMAIN/s: Protein of unknown function DUF247, plant (InterPro:IPR004158); BEST Arabidopsis thaliana protein match is: unknown protein (TAIR:AT3G50170.1); Has 522 Blast hits to 470 proteins in 14 species: Archae - 0; Bacteria - 0; Metazoa - 0; Fungi - 0; Plants - 522; Viruses - 0; Other Eukaryote…		0.905237	0.000545687	0.00165907	1.89108	1.89108	0.681273	0.931824	-1.07316	0.0332381	1.4818	1.4818	0.00133574	1.92417	1.92417	0.756431	1.05471	1.05471	0.756431	0.948132	-1.05471	0.243388	1.22685	1.22685	0.818215	1.04023	1.04023	0.367942	0.855224	-1.16928	0.0906514	1.35517	1.35517	0.822595	1.03922	1.03922	0.527361	1.11523	1.11523	0.00268487	1.81971	1.81971	0.527361	0.896675	-1.11523	0.00268487	0.549539
17280	AT3G50160	unknown protein; FUNCTIONS IN: molecular_function unknown; INVOLVED IN: biological_process unknown; LOCATED IN: cellular_component unknown; CONTAINS InterPro DOMAIN/s: Protein of unknown function DUF247, plant (InterPro:IPR004158); BEST Arabidopsis thaliana protein match is: unknown protein (TAIR:AT3G50150.1); Has 513 Blast hits to 463 proteins in 14 species: Archae - 0; Bacteria - 0; Metazoa - 0…		0.713573	5.02542e-06	7.20775e-06	6.07044	6.07044	0.963896	1.01282	1.01282	0.860791	0.95182	-1.05062	9.63963e-06	5.80922	5.80922	0.91162	1.03174	1.03174	0.91162	0.969238	-1.03174	0.299454	1.346	1.346	3.87629e-05	4.73827	4.73827	0.952764	1.01681	1.01681	0.126886	1.56233	1.56233	0.530214	1.19456	1.19456	0.318855	1.32986	1.32986	2.38396e-05	5.08174	5.08174	0.318855	0.751959	-1.32986	2.38396e-05	0.196783
17281	AT3G50170	unknown protein; FUNCTIONS IN: molecular_function unknown; INVOLVED IN: biological_process unknown; LOCATED IN: cellular_component unknown; EXPRESSED IN: shoot apex, embryo, pedicel, flower, seed; EXPRESSED DURING: 4 anthesis, F mature embryo stage, petal differentiation and expansion stage, D bilateral stage, E expanded cotyledon stage; CONTAINS InterPro DOMAIN/s: Protein of unknown function DUF…		0.396396	0.0105804	0.00129163	1.98882	1.98882	0.826928	1.04003	1.04003	0.14961	1.30644	1.30644	0.00278571	1.86497	1.86497	0.888976	1.02536	1.02536	0.888976	0.975263	-1.02536	0.994799	1.00117	1.00117	0.0305073	1.52055	1.52055	0.375009	1.17487	1.17487	0.843499	1.03607	1.03607	0.312987	1.20199	1.20199	0.943945	1.01269	1.01269	0.0115431	1.65461	1.65461	0.943945	0.987466	-1.01269	0.0115431	0.604371
17284	AT3G50200	unknown protein; FUNCTIONS IN: molecular_function unknown; INVOLVED IN: biological_process unknown; LOCATED IN: cellular_component unknown; EXPRESSED IN: root; CONTAINS InterPro DOMAIN/s: Protein of unknown function DUF247, plant (InterPro:IPR004158); BEST Arabidopsis thaliana protein match is: unknown protein (TAIR:AT3G50170.2); Has 76 Blast hits to 61 proteins in 5 species: Archae - 0; Bacteria…		0.651183	0.0125589	0.000739528	2.30945	2.30945	0.354581	1.21152	1.21152	0.0792003	1.45836	1.45836	0.0120212	1.7682	1.7682	0.713684	1.07807	1.07807	0.713684	0.927586	-1.07807	0.427193	0.848767	-1.17818	0.00689729	1.86575	1.86575	0.181196	1.32493	1.32493	0.70717	1.08001	1.08001	0.318964	1.23	1.23	0.463075	1.16336	1.16336	0.00645757	1.87759	1.87759	0.463075	0.85958	-1.16336	0.00645757	0.532597
17312	AT3G50460	Homolog of RPW8	HOMOLOG OF RPW8 2 (HR2)	0.558015	0.000104378	0.00439372	2.53826	2.53826	0.138336	1.55044	1.55044	0.0143907	0.462272	-2.16323	0.00634749	2.41644	2.41644	0.185068	0.677494	-1.47603	0.185068	1.47603	1.47603	0.00685172	2.39179	2.39179	0.00929194	2.2957	2.2957	0.927461	1.02634	1.02634	0.163553	1.50763	1.50763	0.88901	1.04067	1.04067	0.177384	1.48688	1.48688	0.00592086	2.43907	2.43907	0.177384	0.67255	-1.48688	0.00592086	0.409993
17345	AT3G50770	calmodulin-related protein, putative; FUNCTIONS IN: calcium ion binding; INVOLVED IN: biological_process unknown; LOCATED IN: chloroplast; EXPRESSED IN: 17 plant structures; EXPRESSED DURING: 11 growth stages; CONTAINS InterPro DOMAIN/s: EF-HAND 1 (InterPro:IPR018247), EF-HAND 2 (InterPro:IPR018249), EF-Hand type (InterPro:IPR011992), Calcium-binding EF-hand (InterPro:IPR002048), EF hand (InterPr…		0.336785	4.06685e-08	6.85045e-07	4.88321	4.88321	0.277693	0.797377	-1.25411	0.000263274	0.391307	-2.55554	1.05803e-06	4.63154	4.63154	0.184651	1.32226	1.32226	0.184651	0.756282	-1.32226	3.40773e-05	3.14143	3.14143	3.9316e-06	3.97247	3.97247	0.0427943	1.55801	1.55801	0.405019	0.841699	-1.18807	0.784362	0.945472	-1.05767	0.123991	1.387	1.387	4.36382e-07	5.16484	5.16484	0.123991	0.720979	-1.387	4.36382e-07	0.193617
17403	AT3G51330	aspartyl protease family protein; FUNCTIONS IN: aspartic-type endopeptidase activity; INVOLVED IN: proteolysis; LOCATED IN: anchored to membrane; EXPRESSED IN: 7 plant structures; EXPRESSED DURING: LP.06 six leaves visible, LP.04 four leaves visible, LP.10 ten leaves visible, 4 leaf senescence stage, LP.08 eight leaves visible; CONTAINS InterPro DOMAIN/s: Peptidase aspartic, catalytic (InterPro:I…		0.875667	0.00185235	0.000735175	1.3067	1.3067	0.861016	0.988628	-1.0115	0.776025	0.981572	-1.01877	0.0027266	1.25547	1.25547	0.435358	1.05278	1.05278	0.435358	0.949869	-1.05278	0.171483	1.09639	1.09639	0.00814411	1.21419	1.21419	0.510403	1.04423	1.04423	0.477635	0.954334	-1.04785	0.920521	0.993506	-1.00654	0.962745	1.00305	1.00305	0.00059481	1.31525	1.31525	0.962745	0.996955	-1.00305	0.00059481	0.760314
17405	AT3G51350	aspartyl protease family protein; FUNCTIONS IN: aspartic-type endopeptidase activity; INVOLVED IN: proteolysis; LOCATED IN: anchored to membrane; CONTAINS InterPro DOMAIN/s: Peptidase aspartic, catalytic (InterPro:IPR009007), Peptidase A1 (InterPro:IPR001461), Peptidase aspartic, active site (InterPro:IPR001969); BEST Arabidopsis thaliana protein match is: aspartyl protease family protein (TAIR:A…		0.753644	0.000620152	0.000195958	1.54506	1.54506	0.767589	0.973127	-1.02762	0.489577	0.937918	-1.06619	0.00240929	1.38549	1.38549	0.152189	1.14597	1.14597	0.152189	0.872625	-1.14597	0.331259	1.09505	1.09505	0.000358918	1.50434	1.50434	0.604729	1.04901	1.04901	0.147497	1.1479	1.1479	0.547225	1.05731	1.05731	0.170496	1.13889	1.13889	0.000698717	1.46131	1.46131	0.170496	0.878045	-1.13889	0.000698717	0.684315
17406	AT3G51360	aspartyl protease family protein; FUNCTIONS IN: aspartic-type endopeptidase activity; INVOLVED IN: proteolysis; LOCATED IN: endomembrane system; EXPRESSED IN: root; CONTAINS InterPro DOMAIN/s: Peptidase aspartic, catalytic (InterPro:IPR009007), Peptidase A1 (InterPro:IPR001461), Peptidase aspartic, active site (InterPro:IPR001969); BEST Arabidopsis thaliana protein match is: aspartyl protease fam…		0.0661967	0.000220153	4.18897e-05	2.44689	2.44689	0.868582	1.02736	1.02736	0.478225	1.12363	1.12363	0.000387712	2.04896	2.04896	0.362395	1.16241	1.16241	0.362395	0.860279	-1.16241	0.0504488	1.40429	1.40429	0.0147337	1.55073	1.55073	0.404766	1.14724	1.14724	0.269005	1.20179	1.20179	0.48695	1.12101	1.12101	0.215639	1.22992	1.22992	0.000172699	2.18276	2.18276	0.215639	0.813064	-1.22992	0.000172699	0.458135
17438	AT3G51680	short-chain dehydrogenase/reductase (SDR) family protein; FUNCTIONS IN: oxidoreductase activity, binding, catalytic activity; INVOLVED IN: metabolic process; LOCATED IN: cellular_component unknown; EXPRESSED IN: cotyledon, root; CONTAINS InterPro DOMAIN/s: NAD(P)-binding (InterPro:IPR016040), Glucose/ribitol dehydrogenase (InterPro:IPR002347), Short-chain dehydrogenase/reductase SDR (InterPro:IPR…		0.645098	4.97747e-10	1.389e-06	1.9055	1.9055	0.0786724	0.849889	-1.17662	3.93536e-06	1.80893	1.80893	9.38541e-08	2.20747	2.20747	0.859802	1.01566	1.01566	0.859802	0.984578	-1.01566	6.72368e-07	1.97876	1.97876	1.83983e-06	0.532345	-1.87848	0.22373	1.11583	1.11583	0.295896	1.09809	1.09809	0.0889729	1.16977	1.16977	0.599717	1.04745	1.04745	3.72451e-05	1.62895	1.62895	0.599717	0.954696	-1.04745	3.72451e-05	0.613891
17451	AT3G51810	Encodes a ABA-inducible protein that accumulates during seed maturation, in parallel with its corresponding mRNA but with a 3 d delay. During germination, AtEm1 protein undergoes two successive cleavages before being degraded. Both proteins are more stable than the corresponding mRNA. The gene can be activated by the basic leucine zipper transcription factor ABI5. Expressed predominantly in prova…	LATE EMBRYOGENESIS ABUNDANT 1 (EM1)	0.792366	1.121e-06	4.17599e-07	4.50559	4.50559	0.773522	1.05537	1.05537	0.0950703	1.3863	1.3863	3.58818e-06	3.56056	3.56056	0.338861	1.19903	1.19903	0.338861	0.834006	-1.19903	0.88405	1.02766	1.02766	1.15154e-05	3.16261	3.16261	0.950765	0.988519	-1.01161	0.0311454	1.54495	1.54495	0.0823041	1.40677	1.40677	0.661446	1.08562	1.08562	1.01432e-05	3.20278	3.20278	0.661446	0.921136	-1.08562	1.01432e-05	0.312228
17467	AT3G51970	Arabidopsis thaliana sterol O-acyltransferase 1 (AtSAT1); FUNCTIONS IN: acyltransferase activity; INVOLVED IN: biological_process unknown; LOCATED IN: endomembrane system; EXPRESSED IN: 10 plant structures; EXPRESSED DURING: 6 growth stages; CONTAINS InterPro DOMAIN/s: Wax synthase (InterPro:IPR017088); BEST Arabidopsis thaliana protein match is: long-chain-alcohol O-fatty-acyltransferase family …	ACYL-COA STEROL ACYL TRANSFERASE 1 (ASAT1)	0.475776	0.084796	0.00655729	1.37716	1.37716	0.792749	1.02776	1.02776	0.213976	1.14182	1.14182	0.0849815	1.20703	1.20703	0.323111	1.11013	1.11013	0.323111	0.900793	-1.11013	0.993271	0.999123	-1.00088	0.0848081	1.20717	1.20717	0.0418203	1.25449	1.25449	0.639125	1.0502	1.0502	0.0575712	1.23325	1.23325	0.528319	1.06829	1.06829	0.297432	1.11669	1.11669	0.528319	0.936078	-1.06829	0.297432	0.895501
17521	AT3G52490	heat shock protein-related; FUNCTIONS IN: protein binding; INVOLVED IN: protein metabolic process; LOCATED IN: cellular_component unknown; EXPRESSED IN: 21 plant structures; EXPRESSED DURING: 10 growth stages; CONTAINS InterPro DOMAIN/s: Clp, N-terminal (InterPro:IPR004176); BEST Arabidopsis thaliana protein match is: heat shock protein-related (TAIR:AT4G29920.1); Has 4159 Blast hits to 4008 prot…		0.0132123	0.00384886	0.00947528	1.373	1.373	0.512711	1.07468	1.07468	0.0543118	1.25031	1.25031	0.00602865	1.40532	1.40532	0.388845	0.909108	-1.09998	0.388845	1.09998	1.09998	0.0227118	1.31148	1.31148	0.118333	0.837316	-1.19429	0.273083	1.12987	1.12987	0.933192	0.990881	-1.0092	0.259845	1.13391	1.13391	0.907287	0.987352	-1.01281	0.0943235	1.21086	1.21086	0.907287	1.01281	1.01281	0.0943235	0.825862
17561	AT3G52870	calmodulin-binding family protein; FUNCTIONS IN: calmodulin binding; INVOLVED IN: biological_process unknown; LOCATED IN: cellular_component unknown; EXPRESSED IN: 21 plant structures; EXPRESSED DURING: 13 growth stages; CONTAINS InterPro DOMAIN/s: IQ calmodulin-binding region (InterPro:IPR000048); BEST Arabidopsis thaliana protein match is: calmodulin-binding family protein (TAIR:AT3G13600.1); H…		0.582976	0.000403204	0.00117148	1.49755	1.49755	0.897962	1.01344	1.01344	0.0408118	0.79607	-1.25617	0.00309346	1.42856	1.42856	0.745845	1.03438	1.03438	0.745845	0.966762	-1.03438	0.0580679	1.23274	1.23274	0.000796401	1.52601	1.52601	0.669822	1.04553	1.04553	0.769878	1.03097	1.03097	0.299401	1.1162	1.1162	0.737837	0.965691	-1.03553	0.0111749	1.34164	1.34164	0.737837	1.03553	1.03553	0.0111749	0.745355
17589	AT3G53160	UDP-glucosyl transferase 73C7 (UGT73C7); FUNCTIONS IN: UDP-glycosyltransferase activity, transferase activity, transferring glycosyl groups; INVOLVED IN: response to other organism; LOCATED IN: cellular_component unknown; EXPRESSED IN: shoot apex, stem, leaf whorl, embryo, stamen; EXPRESSED DURING: 4 anthesis, D bilateral stage; CONTAINS InterPro DOMAIN/s: UDP-glucuronosyl/UDP-glucosyltransferase…	UDP-glucosyl transferase 73C7 (UGT73C7)	0.330308	0.00139024	0.00628501	1.68473	1.68473	0.612917	1.0894	1.0894	0.0218966	1.52394	1.52394	0.00597136	1.69156	1.69156	0.596374	0.914226	-1.09382	0.596374	1.09382	1.09382	0.613418	1.08927	1.08927	0.930062	1.01491	1.01491	0.663621	0.929105	-1.0763	0.871021	0.972992	-1.02776	0.64064	1.08216	1.08216	0.294471	0.835375	-1.19707	0.0168621	1.55682	1.55682	0.294471	1.19707	1.19707	0.0168621	0.642336
17607	AT3G53310	transcriptional factor B3 family protein; FUNCTIONS IN: transcription factor activity, DNA binding; INVOLVED IN: regulation of transcription, DNA-dependent; LOCATED IN: endomembrane system; EXPRESSED IN: 15 plant structures; EXPRESSED DURING: 13 growth stages; CONTAINS InterPro DOMAIN/s: Transcriptional factor B3 (InterPro:IPR003340); BEST Arabidopsis thaliana protein match is: transcriptional fa…		0.0452764	9.64244e-06	0.0027622	1.46442	1.46442	0.248688	0.878759	-1.13797	0.869301	0.98211	-1.01822	0.000706417	1.57044	1.57044	0.590095	1.06115	1.06115	0.590095	0.942377	-1.06115	0.0301445	1.29285	1.29285	0.204956	1.15334	1.15334	0.000613629	0.63215	-1.5819	0.07915	1.22438	1.22438	0.13822	1.18349	1.18349	0.00118723	0.653996	-1.52906	0.0660424	1.23738	1.23738	0.00118723	1.52906	1.52906	0.0660424	0.80816
17609	AT3G53330	plastocyanin-like domain-containing protein; FUNCTIONS IN: electron carrier activity, copper ion binding; LOCATED IN: endomembrane system; CONTAINS InterPro DOMAIN/s: Plastocyanin-like (InterPro:IPR003245), Cupredoxin (InterPro:IPR008972); BEST Arabidopsis thaliana protein match is: copper ion binding / electron carrier (TAIR:AT1G45063.2); Has 19425 Blast hits to 8514 proteins in 655 species: Arc…		0.712014	0.16954	0.015745	1.34524	1.34524	0.304899	1.12344	1.12344	0.109444	1.20457	1.20457	0.671706	0.9537	-1.04855	0.0547257	1.25557	1.25557	0.0547257	0.796452	-1.25557	0.309107	1.12227	1.12227	0.964939	0.995109	-1.00491	0.154253	1.17847	1.17847	0.826684	0.975856	-1.02474	0.543246	1.07059	1.07059	0.523817	1.07419	1.07419	0.0539923	1.25655	1.25655	0.523817	0.930934	-1.07419	0.0539923	0.795832
17635	AT3G53590	leucine-rich repeat transmembrane protein kinase, putative; FUNCTIONS IN: protein binding, protein serine/threonine kinase activity, protein kinase activity, ATP binding; INVOLVED IN: transmembrane receptor protein tyrosine kinase signaling pathway, protein amino acid phosphorylation; EXPRESSED IN: root; CONTAINS InterPro DOMAIN/s: Protein kinase, ATP binding site (InterPro:IPR017441), Protein ki…		0.40789	0.00930671	0.00284106	1.82435	1.82435	0.33773	0.844678	-1.18388	0.991202	0.998089	-1.00191	0.0257944	1.52152	1.52152	0.0570165	1.41951	1.41951	0.0570165	0.704467	-1.41951	0.361783	0.851843	-1.17392	0.000386821	2.14575	2.14575	0.933164	0.985554	-1.01466	0.756402	0.947525	-1.05538	0.620575	1.09005	1.09005	0.378593	0.856693	-1.16728	0.00821517	1.67364	1.67364	0.378593	1.16728	1.16728	0.00821517	0.5975
17647	AT3G53720	member of Putative Na+/H+ antiporter family. Involved in the osmoregulation through K(+) fluxes and possibly pH modulation of an active endomembrane system in guard cells.	CATION/H+ EXCHANGER 20 (ATCHX20)	0.0718737	7.16934e-06	0.00151338	1.40782	1.40782	0.560153	0.948093	-1.05475	8.33009e-05	0.626188	-1.59697	0.00121301	1.42112	1.42112	0.630752	1.04488	1.04488	0.630752	0.95705	-1.04488	4.73563e-05	1.63845	1.63845	0.00277019	1.37218	1.37218	0.548278	0.946539	-1.05648	0.35603	1.08887	1.08887	0.112765	1.16221	1.16221	0.198673	0.886812	-1.12764	0.0480889	1.21134	1.21134	0.198673	1.12764	1.12764	0.0480889	0.825534
17652	AT3G53770	late embryogenesis abundant protein-related / LEA protein-related; FUNCTIONS IN: molecular_function unknown; INVOLVED IN: response to stress; EXPRESSED IN: flower; EXPRESSED DURING: petal differentiation and expansion stage; CONTAINS InterPro DOMAIN/s: Late embryogenesis abundant protein 3 (InterPro:IPR004926); Has 77 Blast hits to 63 proteins in 17 species: Archae - 0; Bacteria - 0; Metazoa - 0;…		0.215811	6.16981e-08	5.75628e-08	4.73808	4.73808	0.974129	0.994608	-1.00542	0.824435	0.963665	-1.03771	3.63122e-06	3.09851	3.09851	0.0185429	1.53744	1.53744	0.0185429	0.650433	-1.53744	0.00102859	1.92851	1.92851	3.26946e-05	2.5495	2.5495	0.522089	0.898151	-1.1134	0.353464	1.16981	1.16981	0.927224	0.984887	-1.01534	0.698823	1.06679	1.06679	5.03552e-08	4.81079	4.81079	0.698823	0.937391	-1.06679	5.03552e-08	0.207866
17691	AT3G54160	syntaxin-related family protein; FUNCTIONS IN: molecular_function unknown; INVOLVED IN: biological_process unknown; CONTAINS InterPro DOMAIN/s: FBD-like (InterPro:IPR006566), Leucine-rich repeat 2 (InterPro:IPR013101); BEST Arabidopsis thaliana protein match is: F-box family protein (TAIR:AT3G62430.1); Has 634 Blast hits to 617 proteins in 6 species: Archae - 0; Bacteria - 0; Metazoa - 0; Fungi -…		0.0824323	9.19191e-05	2.79364e-05	2.76852	2.76852	0.675526	0.927687	-1.07795	0.400925	0.859058	-1.16407	0.000300319	2.24459	2.24459	0.125204	1.32956	1.32956	0.125204	0.752128	-1.32956	0.0535214	1.44331	1.44331	0.000319282	2.23288	2.23288	0.103319	1.35545	1.35545	0.786884	1.04959	1.04959	0.298408	1.2083	1.2083	0.367354	1.17741	1.17741	0.000236246	2.29124	2.29124	0.367354	0.84932	-1.17741	0.000236246	0.436444
17716	AT3G54430	A member of SHI gene family. Arabidopsis thaliana has ten members that encode proteins with a RING finger-like zinc finger motif. Despite being highly divergent in sequence, many of the SHI-related genes are partially redundant in function and synergistically promote gynoecium, stamen and leaf development in Arabidopsis.	SHI-RELATED SEQUENCE 6 (SRS6)	0.0772224	2.31551e-09	1.67633e-09	3.70708	3.70708	0.960923	0.994656	-1.00537	0.960383	1.00545	1.00545	5.45197e-07	2.36878	2.36878	0.000664531	1.57338	1.57338	0.000664531	0.635575	-1.57338	0.069597	1.2329	1.2329	2.15527e-08	2.99052	2.99052	0.198193	0.865436	-1.15549	0.0882966	1.21581	1.21581	0.487988	0.926423	-1.07942	0.254256	1.13577	1.13577	7.32692e-10	4.0015	4.0015	0.254256	0.88046	-1.13577	7.32692e-10	0.249906
17785	AT3G55090	ATPase, coupled to transmembrane movement of substances; FUNCTIONS IN: ATPase activity, coupled to transmembrane movement of substances; INVOLVED IN: response to cyclopentenone; LOCATED IN: membrane; EXPRESSED IN: sepal, flower, root, carpel, stamen; EXPRESSED DURING: 4 anthesis, petal differentiation and expansion stage; CONTAINS InterPro DOMAIN/s: ATPase, AAA+ type, core (InterPro:IPR003593), A…		0.100555	8.27944e-11	9.47942e-07	2.24544	2.24544	0.0462676	1.25574	1.25574	9.10311e-10	3.81073	3.81073	8.95266e-07	2.2536	2.2536	0.0432905	0.793462	-1.2603	0.0432905	1.2603	1.2603	0.049955	1.25047	1.25047	2.35537e-06	0.471218	-2.12216	0.00562327	1.40062	1.40062	0.00474355	0.707908	-1.41261	0.634213	1.05246	1.05246	0.579293	0.942088	-1.06147	2.15767e-06	2.13352	2.13352	0.579293	1.06147	1.06147	2.15767e-06	0.46871
17834	AT3G55600	FUNCTIONS IN: molecular_function unknown; INVOLVED IN: biological_process unknown; EXPRESSED IN: 25 plant structures; EXPRESSED DURING: 15 growth stages; BEST Arabidopsis thaliana protein match is: cation exchanger, putative (CAX10) (TAIR:AT1G54110.1); Has 167 Blast hits to 167 proteins in 56 species: Archae - 0; Bacteria - 8; Metazoa - 84; Fungi - 28; Plants - 42; Viruses - 0; Other Eukaryotes -…		0.610728	0.000168759	0.00356122	1.33848	1.33848	0.591434	0.95429	-1.0479	0.100271	1.16068	1.16068	0.00155204	1.38421	1.38421	0.879192	1.01328	1.01328	0.879192	0.986894	-1.01328	0.00254669	1.35676	1.35676	0.0751726	0.84996	-1.17653	0.445647	0.935386	-1.06908	0.00646347	1.30649	1.30649	0.458271	1.06708	1.06708	0.131905	1.14525	1.14525	0.0173653	1.25434	1.25434	0.131905	0.873169	-1.14525	0.0173653	0.797229
17919	AT3G56400	member of WRKY Transcription Factor; Group III. Function as activator of SA-dependent defense genes and a repressor of JA-regulated genes. WRKY70-controlled suppression of JA-signaling is partly executed by NPR1.	WRKY DNA-BINDING PROTEIN 70 (WRKY70)	0.589782	1.04027e-07	6.51721e-06	3.11316	3.11316	0.503706	1.12564	1.12564	4.31088e-06	3.23952	3.23952	2.03638e-06	3.48848	3.48848	0.198319	0.792802	-1.26135	0.198319	1.26135	1.26135	0.00631048	1.72194	1.72194	0.00388957	0.558089	-1.79183	0.112604	1.33703	1.33703	0.0273425	1.52209	1.52209	0.145515	1.30307	1.30307	0.0202716	1.56175	1.56175	0.000122201	2.3891	2.3891	0.0202716	0.640306	-1.56175	0.000122201	0.418568
17921	AT3G56420	INVOLVED IN: cell redox homeostasis; LOCATED IN: cellular_component unknown; CONTAINS InterPro DOMAIN/s: Thioredoxin fold (InterPro:IPR012335), Thioredoxin, core (InterPro:IPR015467), Thioredoxin domain (InterPro:IPR013766), Thioredoxin, conserved site (InterPro:IPR017937), Thioredoxin-like subdomain (InterPro:IPR006662), Thioredoxin-like (InterPro:IPR017936), Thioredoxin-like fold (InterPro:IPR0…		0.564058	0.0101591	0.00159177	1.56065	1.56065	0.723555	0.958648	-1.04314	0.933956	0.990173	-1.00992	0.0487435	1.28433	1.28433	0.0603263	1.26756	1.26756	0.0603263	0.788916	-1.26756	0.774519	0.966398	-1.03477	0.000722683	1.63094	1.63094	0.962497	1.00562	1.00562	0.342066	1.12172	1.12172	0.10576	1.22276	1.22276	0.501648	0.922523	-1.08398	0.0539683	1.27633	1.27633	0.501648	1.08398	1.08398	0.0539683	0.783494
18042	AT3G57620	glyoxal oxidase-related; FUNCTIONS IN: molecular_function unknown; INVOLVED IN: biological_process unknown; LOCATED IN: endomembrane system; EXPRESSED IN: leaf whorl, sepal, flower; EXPRESSED DURING: petal differentiation and expansion stage; CONTAINS InterPro DOMAIN/s: Galactose oxidase/kelch, beta-propeller (InterPro:IPR011043), Galactose oxidase, beta-propeller (InterPro:IPR015916), Immunoglob…		0.626286	0.0110722	0.00187169	1.65783	1.65783	0.783804	0.96277	-1.03867	0.354571	0.87841	-1.13842	0.233395	1.18342	1.18342	0.0139997	1.45505	1.45505	0.0139997	0.687263	-1.45505	0.26494	1.1701	1.1701	0.00286703	1.61294	1.61294	0.725076	0.952495	-1.04987	0.97187	1.00488	1.00488	0.833895	0.971431	-1.02941	0.914597	0.985294	-1.01493	0.00119399	1.70658	1.70658	0.914597	1.01493	1.01493	0.00119399	0.585966
18189	AT3G59070	auxin-responsive protein, putative; INVOLVED IN: multicellular organismal development; LOCATED IN: membrane; CONTAINS InterPro DOMAIN/s: Protein of unknown function DUF568, DOMON-like (InterPro:IPR007613), DOMON related (InterPro:IPR005018), Cytochrome b561/ferric reductase transmembrane (InterPro:IPR006593); BEST Arabidopsis thaliana protein match is: auxin-responsive protein, putative (TAIR:AT5…		0.26197	0.0401455	0.0011839	1.63906	1.63906	0.321612	1.13706	1.13706	0.123719	1.22636	1.22636	0.124043	1.22613	1.22613	0.215877	1.17564	1.17564	0.215877	0.850598	-1.17564	0.918743	0.987069	-1.0131	0.0281525	1.35403	1.35403	0.0268274	1.35814	1.35814	0.476511	1.09588	1.09588	0.0645197	1.28315	1.28315	0.254731	1.15992	1.15992	0.0690007	1.27737	1.27737	0.254731	0.862128	-1.15992	0.0690007	0.782858
18293	AT3G60110	DNA binding; FUNCTIONS IN: DNA binding; EXPRESSED IN: 15 plant structures; EXPRESSED DURING: 8 growth stages; CONTAINS InterPro DOMAIN/s: SANT, DNA-binding (InterPro:IPR001005), Homeodomain-like (InterPro:IPR009057), Bromodomain (InterPro:IPR001487); BEST Arabidopsis thaliana protein match is: DNA-binding bromodomain-containing protein (TAIR:AT2G44430.1); Has 34218 Blast hits to 19494 proteins in…		0.187575	0.000427519	0.0101385	1.34798	1.34798	0.0252904	0.776623	-1.28763	0.0266657	0.778731	-1.28414	0.000193734	1.63642	1.63642	0.573448	1.06066	1.06066	0.573448	0.942807	-1.06066	0.000538109	1.55542	1.55542	0.312108	1.11288	1.11288	0.976094	1.00312	1.00312	0.694112	1.04189	1.04189	0.954684	1.00593	1.00593	0.713913	1.03898	1.03898	0.0114277	1.34003	1.34003	0.713913	0.962483	-1.03898	0.0114277	0.746251
18422	AT3G61300	C2 domain-containing protein; FUNCTIONS IN: molecular_function unknown; INVOLVED IN: tryptophan biosynthetic process; LOCATED IN: cellular_component unknown; CONTAINS InterPro DOMAIN/s: C2 membrane targeting protein (InterPro:IPR018029), C2 calcium/lipid-binding region, CaLB (InterPro:IPR008973), Phosphoribosyltransferase C-terminal, plant (InterPro:IPR013583), C2 calcium-dependent membrane targe…		0.698312	1.27773e-06	0.00199018	1.50381	1.50381	0.000185181	0.586183	-1.70595	0.000677449	0.628347	-1.59148	8.93723e-05	1.77554	1.77554	0.00426895	1.44487	1.44487	0.00426895	0.692104	-1.44487	0.857984	0.980086	-1.02032	4.94331e-07	2.4419	2.4419	0.393127	1.10195	1.10195	0.695244	0.956836	-1.04511	0.199269	1.15965	1.15965	0.402329	0.909225	-1.09984	0.0319714	1.29678	1.29678	0.402329	1.09984	1.09984	0.0319714	0.771143
18457	AT3G61640	AGP20; INVOLVED IN: biological_process unknown; LOCATED IN: anchored to membrane; EXPRESSED IN: 23 plant structures; EXPRESSED DURING: 14 growth stages; CONTAINS InterPro DOMAIN/s: Protein of unknown function DUF1070 (InterPro:IPR009424); BEST Arabidopsis thaliana protein match is: AGP16 (ARABINOGALACTAN PROTEIN 16) (TAIR:AT2G46330.1); Has 61 Blast hits to 61 proteins in 8 species: Archae - 0; Ba…	ARABINOGALACTAN PROTEIN 20 (AGP20)	0.125773	9.13788e-05	0.000754729	1.90858	1.90858	0.905061	0.9813	-1.01906	0.235836	0.825401	-1.21153	0.000762026	1.90721	1.90721	0.901481	1.01979	1.01979	0.901481	0.980598	-1.01979	3.66309e-05	2.40894	2.40894	0.796046	0.959885	-1.04179	0.879227	0.976234	-1.02434	0.0260477	1.46527	1.46527	0.0606004	1.36955	1.36955	0.78361	1.04447	1.04447	0.049004	1.39358	1.39358	0.78361	0.957426	-1.04447	0.049004	0.717574
18460	AT3G61670	unknown protein; FUNCTIONS IN: molecular_function unknown; INVOLVED IN: biological_process unknown; LOCATED IN: plasma membrane; EXPRESSED IN: 22 plant structures; EXPRESSED DURING: 13 growth stages; BEST Arabidopsis thaliana protein match is: unknown protein (TAIR:AT2G46380.1); Has 197 Blast hits to 162 proteins in 30 species: Archae - 0; Bacteria - 2; Metazoa - 13; Fungi - 15; Plants - 161; Vir…		0.19422	0.00096879	0.00046049	1.56605	1.56605	0.58939	0.945227	-1.05795	0.747812	0.967098	-1.03402	0.00176456	1.46676	1.46676	0.250924	1.12956	1.12956	0.250924	0.885297	-1.12956	0.00511215	1.39307	1.39307	0.160518	1.16242	1.16242	0.937957	1.00812	1.00812	0.204443	1.14488	1.14488	0.202468	1.1456	1.1456	0.942735	1.00749	1.00749	0.00752972	1.36702	1.36702	0.942735	0.992565	-1.00749	0.00752972	0.731519
18466	AT3G61730	unknown protein; FUNCTIONS IN: molecular_function unknown; INVOLVED IN: biological_process unknown; LOCATED IN: cellular_component unknown; BEST Arabidopsis thaliana protein match is: unknown protein (TAIR:AT5G36000.1); Has 23 Blast hits to 23 proteins in 6 species: Archae - 0; Bacteria - 0; Metazoa - 6; Fungi - 0; Plants - 17; Viruses - 0; Other Eukaryotes - 0 (source: NCBI BLink).		0.546459	0.00016112	4.16291e-05	2.25333	2.25333	0.911441	0.983677	-1.01659	0.480277	0.900085	-1.11101	0.000765295	1.82824	1.82824	0.141092	1.25297	1.25297	0.141092	0.798105	-1.25297	0.0217696	1.448	1.448	0.00171505	1.72891	1.72891	0.589525	1.0835	1.0835	0.119264	1.27092	1.27092	0.0869713	1.3042	1.3042	0.713956	1.05585	1.05585	0.00173173	1.72776	1.72776	0.713956	0.947105	-1.05585	0.00173173	0.578785
18478	AT3G61850	Zinc finger transcription factor of the Dof family involved in the control of seed germination.	dof affecting germination 1 (DAG1)	0.0247656	5.59437e-05	0.000122131	1.80417	1.80417	0.121097	1.21156	1.21156	0.0338169	1.31267	1.31267	0.000115172	1.81035	1.81035	0.115087	0.822564	-1.21571	0.115087	1.21571	1.21571	0.0101599	1.40701	1.40701	0.844099	0.976844	-1.0237	0.296329	1.1349	1.1349	0.582841	1.06792	1.06792	0.0669449	1.25911	1.25911	0.74907	0.962572	-1.03888	0.00734623	1.4329	1.4329	0.74907	1.03888	1.03888	0.00734623	0.697887
18515	AT3G62210	embryo sac development arrest 32 (EDA32); INVOLVED IN: polar nucleus fusion; LOCATED IN: cellular_component unknown; CONTAINS InterPro DOMAIN/s: Protein of unknown function DUF537 (InterPro:IPR007491); BEST Arabidopsis thaliana protein match is: unknown protein (TAIR:AT3G62200.1); Has 207 Blast hits to 203 proteins in 38 species: Archae - 0; Bacteria - 7; Metazoa - 54; Fungi - 16; Plants - 128; V…	embryo sac development arrest 32 (EDA32)	0.913092	0.000106	0.00801454	1.73474	1.73474	0.791867	1.05004	1.05004	0.00107045	0.484443	-2.06422	0.0126559	1.66667	1.66667	0.962018	0.991236	-1.00884	0.962018	1.00884	1.00884	0.00922924	1.7135	1.7135	0.000928545	2.0898	2.0898	0.778042	1.05355	1.05355	0.294907	1.21782	1.21782	0.991981	0.998144	-1.00186	0.186635	1.28543	1.28543	0.00784543	1.73796	1.73796	0.186635	0.777952	-1.28543	0.00784543	0.575386
18522	AT3G62280	carboxylesterase/ hydrolase, acting on ester bonds; FUNCTIONS IN: hydrolase activity, acting on ester bonds, carboxylesterase activity; INVOLVED IN: lipid metabolic process; LOCATED IN: endomembrane system; EXPRESSED IN: hypocotyl, flower, root, cultured cell; EXPRESSED DURING: petal differentiation and expansion stage; CONTAINS InterPro DOMAIN/s: Lipase, GDSL (InterPro:IPR001087); BEST Arabidops…		0.65829	4.38624e-08	0.0134135	1.47011	1.47011	0.378167	0.881888	-1.13393	2.71083e-07	0.309862	-3.22724	0.15531	1.22975	1.22975	0.0433587	1.35557	1.35557	0.0433587	0.737698	-1.35557	0.0617615	1.32119	1.32119	8.40671e-08	3.591	3.591	0.427266	1.11958	1.11958	0.30917	1.15679	1.15679	0.922493	0.986388	-1.0138	0.067177	1.313	1.313	0.0109355	1.4904	1.4904	0.067177	0.761617	-1.313	0.0109355	0.670961
18555	AT3G62590	lipase class 3 family protein; FUNCTIONS IN: triacylglycerol lipase activity; INVOLVED IN: lipid metabolic process; LOCATED IN: cellular_component unknown; EXPRESSED IN: 19 plant structures; EXPRESSED DURING: 12 growth stages; CONTAINS InterPro DOMAIN/s: Lipase, class 3 (InterPro:IPR002921); BEST Arabidopsis thaliana protein match is: lipase class 3 family protein (TAIR:AT1G02660.1); Has 135 Blas…		0.0590422	0.000180909	0.00156627	1.53797	1.53797	0.0850065	0.812307	-1.23106	0.448838	1.09188	1.09188	0.000239545	1.70308	1.70308	0.363521	1.11171	1.11171	0.363521	0.899516	-1.11171	0.0020797	1.51476	1.51476	0.529898	0.92988	-1.07541	0.979485	0.997047	-1.00296	0.76233	1.03544	1.03544	0.464037	1.08865	1.08865	0.645631	0.948321	-1.0545	0.0076105	1.41273	1.41273	0.645631	1.0545	1.0545	0.0076105	0.707849
18565	AT3G62690	Encodes a RING-H2 zinc finger protein related to ATL2. The ATL gene family is represented by fifteen sequences that contain, in addition to the RING, a transmembrane domain which is located in most of them towards the N-terminal end.	ATL5 (ATL5)	0.292589	0.00897893	0.0158315	1.38592	1.38592	0.156702	0.83548	-1.19692	0.425947	1.10386	1.10386	0.0169173	1.38049	1.38049	0.148401	1.20162	1.20162	0.148401	0.832208	-1.20162	0.0843481	1.24932	1.24932	0.967884	1.00496	1.00496	0.678371	0.950194	-1.05242	0.575434	1.07161	1.07161	0.0940409	1.24027	1.24027	0.122455	0.820979	-1.21806	0.372264	1.11743	1.11743	0.122455	1.21806	1.21806	0.372264	0.894907
18573	AT3G62760	Encodes glutathione transferase belonging to the phi class of GSTs. Naming convention according to Wagner et al. (2002).	(ATGSTF13)	0.778136	0.00025105	0.0112865	1.5407	1.5407	0.0988528	0.767504	-1.30292	0.0168091	0.668306	-1.49632	0.000307245	1.99736	1.99736	0.973863	1.00504	1.00504	0.973863	0.994987	-1.00504	0.00283724	1.7017	1.7017	0.0615234	1.35476	1.35476	0.878631	0.976842	-1.02371	0.0193521	1.48078	1.48078	0.130871	1.27182	1.27182	0.406672	1.13733	1.13733	0.222206	1.21142	1.21142	0.406672	0.879249	-1.13733	0.222206	0.825479
18582	AT3G62850	zinc finger protein-related; FUNCTIONS IN: zinc ion binding; INVOLVED IN: biological_process unknown; LOCATED IN: intracellular; CONTAINS InterPro DOMAIN/s: Zinc finger, C2H2-like (InterPro:IPR015880), Protein of unknown function DUF537 (InterPro:IPR007491); BEST Arabidopsis thaliana protein match is: unknown protein (TAIR:AT3G62200.1); Has 254 Blast hits to 154 proteins in 27 species: Archae - 0…		0.540406	5.57826e-05	2.13053e-05	2.06983	2.06983	0.652892	0.945293	-1.05787	0.318644	0.881303	-1.13468	0.00364614	1.5183	1.5183	0.00879244	1.44215	1.44215	0.00879244	0.69341	-1.44215	0.730633	1.04395	1.04395	6.05176e-06	2.24973	2.24973	0.701333	1.0491	1.0491	0.587062	1.07041	1.07041	0.608588	0.937892	-1.06622	0.161733	1.19733	1.19733	8.04502e-06	2.2069	2.2069	0.161733	0.835192	-1.19733	8.04502e-06	0.453125
18621	AT3G63240	endonuclease/exonuclease/phosphatase family protein; FUNCTIONS IN: hydrolase activity, inositol or phosphatidylinositol phosphatase activity; INVOLVED IN: biological_process unknown; LOCATED IN: cellular_component unknown; EXPRESSED IN: 10 plant structures; EXPRESSED DURING: 4 anthesis, F mature embryo stage, petal differentiation and expansion stage, D bilateral stage, E expanded cotyledon stage…		0.216837	7.62763e-05	0.000508303	1.50108	1.50108	0.0775602	0.838123	-1.19314	0.316057	1.10175	1.10175	4.00454e-05	1.68892	1.68892	0.539613	1.06044	1.06044	0.539613	0.943002	-1.06044	0.0513202	1.21799	1.21799	0.248688	1.1186	1.1186	0.151462	0.868461	-1.15146	0.0445532	1.2264	1.2264	0.17615	1.14169	1.14169	0.468941	0.932903	-1.07192	0.0099512	1.31479	1.31479	0.468941	1.07192	1.07192	0.0099512	0.760577
18748	AT4G00760	Encodes a response-regulator like protein.	PSEUDO-RESPONSE REGULATOR 8 (APRR8)	0.149677	0.000104392	0.000356474	1.32443	1.32443	0.534039	1.0404	1.0404	0.164985	0.913325	-1.0949	0.0020842	1.25666	1.25666	0.8384	1.013	1.013	0.8384	0.987167	-1.013	0.514449	1.04242	1.04242	7.21426e-05	1.39111	1.39111	0.909333	0.992817	-1.00723	0.861539	0.989017	-1.01111	0.812591	1.01513	1.01513	0.600699	0.967276	-1.03383	0.000588091	1.30468	1.30468	0.600699	1.03383	1.03383	0.000588091	0.766469
18764	AT4G00905	FUNCTIONS IN: molecular_function unknown; INVOLVED IN: biological_process unknown; LOCATED IN: cellular_component unknown; CONTAINS InterPro DOMAIN/s: NC (InterPro:IPR007053); BEST Arabidopsis thaliana protein match is: NC domain-containing protein-related (TAIR:AT1G01225.1); Has 84 Blast hits to 83 proteins in 19 species: Archae - 0; Bacteria - 10; Metazoa - 6; Fungi - 0; Plants - 66; Viruses - …		0.86566	0.000108795	0.0146574	1.3871	1.3871	0.263659	0.870605	-1.14863	0.0954886	0.809038	-1.23604	0.00144691	1.58287	1.58287	0.95705	1.00656	1.00656	0.95705	0.993478	-1.00656	0.000192319	1.77772	1.77772	0.76602	0.964442	-1.03687	0.0255978	0.745002	-1.34228	0.000889151	1.6273	1.6273	0.050122	1.28841	1.28841	0.617844	0.940959	-1.06275	0.545848	1.0766	1.0766	0.617844	1.06275	1.06275	0.545848	0.928847
18768	AT4G00940	Dof-type zinc finger domain-containing protein; FUNCTIONS IN: transcription factor activity, DNA binding; INVOLVED IN: regulation of transcription; LOCATED IN: nucleus; EXPRESSED IN: 17 plant structures; EXPRESSED DURING: 7 growth stages; CONTAINS InterPro DOMAIN/s: Zinc finger, Dof-type (InterPro:IPR003851); BEST Arabidopsis thaliana protein match is: DAG1 (dof affecting germination 1); DNA bind…		0.000202426	4.97706e-09	1.60885e-05	1.51835	1.51835	8.46465e-05	1.43145	1.43145	7.11518e-07	1.71512	1.71512	0.000138484	1.4075	1.4075	0.00081128	0.753615	-1.32694	0.00081128	1.32694	1.32694	2.31085e-05	1.49851	1.49851	9.76267e-07	0.590769	-1.69271	0.0284821	1.18001	1.18001	0.386019	1.06319	1.06319	0.105075	1.12537	1.12537	0.133483	1.1148	1.1148	0.000489367	1.3492	1.3492	0.133483	0.897019	-1.1148	0.000489367	0.741179
18773	AT4G00980	zinc knuckle (CCHC-type) family protein; FUNCTIONS IN: zinc ion binding, nucleic acid binding; INVOLVED IN: biological_process unknown; LOCATED IN: cellular_component unknown; EXPRESSED IN: 13 plant structures; EXPRESSED DURING: 7 growth stages; CONTAINS InterPro DOMAIN/s: Zinc finger, CCHC-type (InterPro:IPR001878), DEK, C-terminal (InterPro:IPR014876); BEST Arabidopsis thaliana protein match is…		0.111739	7.4658e-09	9.65807e-08	1.92129	1.92129	0.705693	1.02789	1.02789	0.175808	0.903609	-1.10667	7.55258e-07	1.74879	1.74879	0.366067	1.06883	1.06883	0.366067	0.935602	-1.06883	0.0381443	0.8507	-1.1755	8.01622e-10	2.4994	2.4994	0.560318	1.04348	1.04348	0.757014	0.977729	-1.02278	0.998679	0.99988	-1.00012	0.781791	1.02036	1.02036	9.63396e-08	1.92152	1.92152	0.781791	0.980045	-1.02036	9.63396e-08	0.52042
18834	AT4G01535	unknown protein; FUNCTIONS IN: molecular_function unknown; INVOLVED IN: biological_process unknown; LOCATED IN: endomembrane system; Has 0 Blast hits to 0 proteins in 0 species (source: NCBI BLink).		0.776041	8.90411e-05	1.52839e-05	7.50313	7.50313	0.729021	0.890084	-1.12349	0.701233	1.1377	1.1377	0.000864423	3.85336	3.85336	0.0306813	2.18762	2.18762	0.0306813	0.457117	-2.18762	0.0524594	1.9974	1.9974	0.00231634	3.30179	3.30179	0.704694	0.880353	-1.13591	0.0175462	2.39768	2.39768	0.143125	1.66294	1.66294	0.480661	1.26932	1.26932	0.00031976	4.51198	4.51198	0.480661	0.787821	-1.26932	0.00031976	0.221632
18933	AT4G02360	unknown protein; FUNCTIONS IN: molecular_function unknown; INVOLVED IN: biological_process unknown; LOCATED IN: endomembrane system; EXPRESSED IN: 9 plant structures; EXPRESSED DURING: 4 anthesis, LP.04 four leaves visible, C globular stage, petal differentiation and expansion stage, E expanded cotyledon stage; CONTAINS InterPro DOMAIN/s: Protein of unknown function DUF538 (InterPro:IPR007493); B…		0.250749	0.0121707	0.000834112	1.67946	1.67946	0.419803	1.11036	1.11036	0.586885	1.07262	1.07262	0.0828308	1.26352	1.26352	0.173928	1.19709	1.19709	0.173928	0.83536	-1.19709	0.453562	1.10198	1.10198	0.0134185	1.42086	1.42086	0.919663	1.01304	1.01304	0.941138	1.00953	1.00953	0.294956	1.14669	1.14669	0.378734	0.891863	-1.12125	0.00815638	1.46462	1.46462	0.378734	1.12125	1.12125	0.00815638	0.682772
18968	AT4G02660	WD-40 repeat family protein / beige-related; FUNCTIONS IN: binding; INVOLVED IN: signal transduction; LOCATED IN: chloroplast; EXPRESSED IN: 10 plant structures; EXPRESSED DURING: 6 growth stages; CONTAINS InterPro DOMAIN/s: WD40 repeat-like (InterPro:IPR011046), Beige/BEACH (InterPro:IPR000409), WD40 repeat, region (InterPro:IPR017986), WD40/YVTN repeat-like (InterPro:IPR015943), WD40 repeat (In…		0.679396	0.00147899	0.0101015	1.56322	1.56322	0.37871	0.870482	-1.14879	0.03884	0.708371	-1.41169	0.00897043	1.57695	1.57695	0.408799	1.13879	1.13879	0.408799	0.878128	-1.13879	0.105946	1.30019	1.30019	0.00327298	1.69728	1.69728	0.0960495	1.31119	1.31119	0.864268	0.973736	-1.02697	0.596181	0.920502	-1.08636	0.048538	1.38702	1.38702	0.00324806	1.69822	1.69822	0.048538	0.720969	-1.38702	0.00324806	0.588852
19045	AT4G03320	TRANSLOCON AT THE INNER ENVELOPE MEMBRANE OF CHLOROPLASTS 20-IV (tic20-IV); EXPRESSED IN: 17 plant structures; EXPRESSED DURING: 6 growth stages; CONTAINS InterPro DOMAIN/s: Chloroplast protein import component Tic20 (InterPro:IPR005691); BEST Arabidopsis thaliana protein match is: TIC20 (TRANSLOCON AT THE INNER ENVELOPE MEMBRANE OF CHLOROPLASTS 20) (TAIR:AT1G04940.1); Has 44 Blast hits to 44 pro…	TRANSLOCON AT THE INNER ENVELOPE MEMBRANE OF CHLOROPLASTS 20-IV (tic20-IV)	0.0236003	0.0034135	0.00158169	1.41546	1.41546	0.844008	1.01847	1.01847	0.782846	0.97468	-1.02598	0.00606381	1.3353	1.3353	0.667878	1.04081	1.04081	0.667878	0.960795	-1.04081	0.0107603	1.30215	1.30215	0.250597	1.11525	1.11525	0.156045	1.14592	1.14592	0.152135	1.1475	1.1475	0.439154	1.0753	1.0753	0.0429384	1.22287	1.22287	0.00841062	1.31634	1.31634	0.0429384	0.817751	-1.22287	0.00841062	0.759682
19058	AT4G03440	ankyrin repeat family protein; FUNCTIONS IN: protein binding; CONTAINS InterPro DOMAIN/s: Ankyrin (InterPro:IPR002110); BEST Arabidopsis thaliana protein match is: protein binding (TAIR:AT4G03480.1); Has 14732 Blast hits to 7208 proteins in 304 species: Archae - 8; Bacteria - 873; Metazoa - 8875; Fungi - 814; Plants - 1181; Viruses - 41; Other Eukaryotes - 2940 (source: NCBI BLink).		0.710904	1.502e-10	4.70455e-09	2.72022	2.72022	0.209165	0.890856	-1.12252	7.09659e-05	1.59782	1.59782	1.1601e-09	3.01149	3.01149	0.877357	1.01395	1.01395	0.877357	0.986246	-1.01395	7.66319e-07	1.99188	1.99188	0.0944613	0.854698	-1.17	0.10256	1.16526	1.16526	0.277342	1.10443	1.10443	0.695073	1.03588	1.03588	0.0257996	1.24237	1.24237	7.84807e-09	2.626	2.626	0.0257996	0.804916	-1.24237	7.84807e-09	0.380807
19065	AT4G03505	FUNCTIONS IN: molecular_function unknown; INVOLVED IN: biological_process unknown; LOCATED IN: cellular_component unknown; BEST Arabidopsis thaliana protein match is: ankyrin repeat family protein (TAIR:AT4G03470.1); Has 30 Blast hits to 30 proteins in 1 species: Archae - 0; Bacteria - 0; Metazoa - 0; Fungi - 0; Plants - 30; Viruses - 0; Other Eukaryotes - 0 (source: NCBI BLink).		0.550662	0.000276346	7.8614e-05	2.04483	2.04483	0.665758	1.06174	1.06174	0.0119318	1.4711	1.4711	0.00189992	1.65718	1.65718	0.28592	1.16217	1.16217	0.28592	0.860458	-1.16217	0.0205342	0.70474	-1.41896	0.000133679	1.97236	1.97236	0.637704	1.06753	1.06753	0.774286	1.0405	1.0405	0.8865	1.01994	1.01994	0.539715	1.08905	1.08905	0.000105001	2.00486	2.00486	0.539715	0.918227	-1.08905	0.000105001	0.498789
19255	AT4G04710	member of Calcium Dependent Protein Kinase	(CPK22)	0.0154499	0.0103774	0.00779289	1.66581	1.66581	0.224255	0.80881	-1.23638	0.0165858	1.56682	1.56682	0.0590448	1.40655	1.40655	0.037224	1.46428	1.46428	0.037224	0.682929	-1.46428	0.596313	0.913278	-1.09496	0.378631	1.16414	1.16414	0.909769	1.01951	1.01951	0.665159	1.07681	1.07681	0.382548	1.16266	1.16266	0.736924	0.944241	-1.05905	0.0478748	1.43277	1.43277	0.736924	1.05905	1.05905	0.0478748	0.697951
19314	AT4G05200	Encodes a cysteine-rich receptor-like protein kinase.	CYSTEINE-RICH RLK (RECEPTOR-LIKE PROTEIN KINASE) 25 (CRK25)	0.00172155	0.00128559	0.00773717	1.31686	1.31686	0.923856	0.991258	-1.00882	0.0132504	0.777384	-1.28636	0.804299	1.02304	1.02304	0.0106812	1.29855	1.29855	0.0106812	0.770091	-1.29855	0.000286772	1.51789	1.51789	0.242488	1.116	1.116	0.170994	1.13839	1.13839	0.384692	1.08418	1.08418	0.735202	1.03161	1.03161	0.0648042	1.1964	1.1964	0.0157814	1.27651	1.27651	0.0648042	0.835841	-1.1964	0.0157814	0.783388
19461	AT4G06545	transposable element gene; gypsy-like retrotransposon family (Athila), has a 1.3e-127 P-value blast match to GB:CAA57397 Athila ORF 1 (Arabidopsis thaliana)		0.550248	0.00353922	0.00306865	1.59751	1.59751	0.600962	1.07439	1.07439	0.00766441	1.50672	1.50672	0.0487578	1.33221	1.33221	0.425988	1.11611	1.11611	0.425988	0.895967	-1.11611	0.0687738	1.30003	1.30003	0.149012	0.815566	-1.22614	0.225436	1.18478	1.18478	0.402244	1.12267	1.12267	0.153678	1.22312	1.22312	0.541669	1.08748	1.08748	0.0644669	1.3061	1.3061	0.541669	0.919559	-1.08748	0.0644669	0.765641
19732	AT4G07820	pathogenesis-related protein, putative; FUNCTIONS IN: molecular_function unknown; LOCATED IN: endomembrane system, extracellular region; EXPRESSED IN: stem, hypocotyl, root; CONTAINS InterPro DOMAIN/s: Allergen V5/Tpx-1 related (InterPro:IPR001283), SCP-like extracellular (InterPro:IPR014044); BEST Arabidopsis thaliana protein match is: PR1 (PATHOGENESIS-RELATED GENE 1) (TAIR:AT2G14610.1); Has 88…		0.875036	0.00057301	0.00222811	2.08966	2.08966	0.919291	0.979346	-1.02109	0.414843	1.18499	1.18499	0.0312272	1.61407	1.61407	0.187587	1.32195	1.32195	0.187587	0.756455	-1.32195	0.277859	1.25579	1.25579	0.11346	1.40426	1.40426	0.010392	0.555195	-1.80117	0.0117395	1.77981	1.77981	0.337227	1.22212	1.22212	0.310137	0.808547	-1.23679	0.0176234	1.70987	1.70987	0.310137	1.23679	1.23679	0.0176234	0.584841
19921	AT4G08770	peroxidase, putative; FUNCTIONS IN: electron carrier activity, peroxidase activity, heme binding; INVOLVED IN: response to oxidative stress; LOCATED IN: vacuole; EXPRESSED IN: hypocotyl, root; CONTAINS InterPro DOMAIN/s: Haem peroxidase (InterPro:IPR010255), Plant peroxidase (InterPro:IPR000823), Haem peroxidase, plant/fungal/bacterial (InterPro:IPR002016); BEST Arabidopsis thaliana protein match…		0.656179	1.7117e-05	0.000215885	1.68448	1.68448	0.43369	1.0921	1.0921	0.0778394	0.813266	-1.22961	0.000139277	1.72481	1.72481	0.323472	0.89426	-1.11824	0.323472	1.11824	1.11824	7.04665e-05	1.79046	1.79046	0.202826	1.15682	1.15682	0.305514	1.12314	1.12314	0.012506	1.36147	1.36147	0.150555	1.18015	1.18015	0.0312191	1.2957	1.2957	0.00508971	1.42734	1.42734	0.0312191	0.771783	-1.2957	0.00508971	0.700602
19922	AT4G08780	peroxidase, putative; FUNCTIONS IN: electron carrier activity, peroxidase activity, heme binding; INVOLVED IN: response to oxidative stress; LOCATED IN: vacuole; EXPRESSED IN: embryo, hypocotyl, flower, root, seed; EXPRESSED DURING: F mature embryo stage, petal differentiation and expansion stage, D bilateral stage, E expanded cotyledon stage; CONTAINS InterPro DOMAIN/s: Haem peroxidase (InterPro…		0.435371	0.000765386	0.0146391	1.72003	1.72003	0.668506	1.09031	1.09031	0.011343	0.567306	-1.76272	0.0249645	1.63275	1.63275	0.864464	0.966204	-1.03498	0.864464	1.03498	1.03498	0.000662252	2.3042	2.3042	0.185126	1.31582	1.31582	0.765027	1.06211	1.06211	0.0418794	1.55018	1.55018	0.722373	1.0743	1.0743	0.0468145	1.53258	1.53258	0.0304085	1.60107	1.60107	0.0468145	0.652493	-1.53258	0.0304085	0.624584
19951	AT4G08950	EXORDIUM (EXO); FUNCTIONS IN: molecular_function unknown; INVOLVED IN: response to brassinosteroid stimulus; LOCATED IN: cell wall, plant-type cell wall; EXPRESSED IN: 21 plant structures; EXPRESSED DURING: 13 growth stages; CONTAINS InterPro DOMAIN/s: Phosphate-induced protein 1 conserved region (InterPro:IPR006766); BEST Arabidopsis thaliana protein match is: PHI-1 (PHOSPHATE-INDUCED 1) (TAIR:A…	EXORDIUM (EXO)	0.0233331	1.77677e-10	7.74629e-08	2.26598	2.26598	0.0139551	1.27556	1.27556	7.26479e-08	2.27474	2.27474	3.72554e-06	1.83392	1.83392	0.722822	0.968663	-1.03235	0.722822	1.03235	1.03235	0.000292437	1.50108	1.50108	0.00026728	0.663622	-1.50688	0.148425	0.874663	-1.1433	0.00333441	1.35494	1.35494	0.604477	1.04771	1.04771	0.18138	1.13116	1.13116	1.71075e-07	2.1628	2.1628	0.18138	0.88405	-1.13116	1.71075e-07	0.462364
19961	AT4G09030	Encodes arabinogalactan protein (AGP10).	ARABINOGALACTAN PROTEIN 10 (AGP10)	0.478245	4.82306e-06	3.6543e-05	1.97073	1.97073	0.585906	0.935364	-1.0691	0.02156	1.35802	1.35802	2.17587e-05	2.03576	2.03576	0.778638	1.03495	1.03495	0.778638	0.966227	-1.03495	0.00130499	1.59571	1.59571	0.441098	0.909429	-1.09959	0.699115	1.04843	1.04843	0.146032	1.20158	1.20158	0.830321	1.02652	1.02652	0.107769	1.22723	1.22723	5.58996e-05	1.91981	1.91981	0.107769	0.814846	-1.22723	5.58996e-05	0.520884
20062	AT4G09950	avirulence-responsive family protein / avirulence induced gene (AIG1) family protein; FUNCTIONS IN: GTP binding; INVOLVED IN: response to bacterium; LOCATED IN: cellular_component unknown; EXPRESSED IN: 14 plant structures; EXPRESSED DURING: 6 growth stages; CONTAINS InterPro DOMAIN/s: AIG1 (InterPro:IPR006703); BEST Arabidopsis thaliana protein match is: avirulence-responsive family protein / av…		0.5918	0.00368852	0.000755829	1.4765	1.4765	0.0859254	1.18757	1.18757	0.073708	1.19694	1.19694	0.0119978	1.30487	1.30487	0.613866	0.952812	-1.04953	0.613866	1.04953	1.04953	0.287205	1.10895	1.10895	0.273635	1.11237	1.11237	0.164649	1.14659	1.14659	0.0144294	1.29394	1.29394	0.103219	1.17624	1.17624	0.0250646	1.26132	1.26132	0.0277712	1.25527	1.25527	0.0250646	0.792817	-1.26132	0.0277712	0.796644
20074	AT4G10040	Encodes cytochrome c. Promoter directs preferential expression in vascular tissues of cotyledons, leaves, roots, and hypocotyls, and in anthers.	cytochrome c-2 (CYTC-2)	0.166054	3.33887e-05	0.00163219	1.47509	1.47509	0.0610165	0.812947	-1.23009	0.606657	0.947458	-1.05546	8.04628e-05	1.71396	1.71396	0.586814	1.05866	1.05866	0.586814	0.944594	-1.05866	6.81963e-05	1.72871	1.72871	0.323517	0.900605	-1.11036	0.852412	0.980756	-1.01962	0.00308537	1.43008	1.43008	0.270036	1.12459	1.12459	0.0472555	1.24718	1.24718	0.0178339	1.31167	1.31167	0.0472555	0.801811	-1.24718	0.0178339	0.762389
20111	AT4G10390	protein kinase family protein; FUNCTIONS IN: protein serine/threonine kinase activity, protein kinase activity, kinase activity, ATP binding; INVOLVED IN: response to wounding; LOCATED IN: cellular_component unknown; EXPRESSED IN: 18 plant structures; EXPRESSED DURING: 11 growth stages; CONTAINS InterPro DOMAIN/s: Protein kinase, ATP binding site (InterPro:IPR017441), Protein kinase, core (InterP…		0.27665	1.70736e-06	0.000273493	1.59494	1.59494	0.541182	0.939089	-1.06486	0.000577212	0.650162	-1.53808	4.02929e-05	1.75613	1.75613	0.744082	0.96712	-1.034	0.744082	1.034	1.034	0.0435704	1.24678	1.24678	4.88494e-06	1.96758	1.96758	0.885393	0.985367	-1.01485	0.304149	1.11278	1.11278	0.426071	1.08568	1.08568	0.922778	1.00996	1.00996	0.00150357	1.46907	1.46907	0.922778	0.990137	-1.00996	0.00150357	0.680704
20124	AT4G10510	subtilase family protein; FUNCTIONS IN: identical protein binding, serine-type endopeptidase activity; INVOLVED IN: proteolysis, negative regulation of catalytic activity; EXPRESSED IN: male gametophyte, root; CONTAINS InterPro DOMAIN/s: Protease-associated PA (InterPro:IPR003137), Proteinase inhibitor, propeptide (InterPro:IPR009020), Peptidase S8 and S53, subtilisin, kexin, sedolisin (InterPro:…		0.856738	0.0011032	2.46392e-05	1.90907	1.90907	0.0536811	1.25887	1.25887	0.299208	1.12592	1.12592	0.117823	1.20047	1.20047	0.0505555	1.26325	1.26325	0.0505555	0.791609	-1.26325	0.879023	0.98305	-1.01724	0.000150291	1.7248	1.7248	0.035411	1.28913	1.28913	0.320352	0.892828	-1.12004	0.0679993	1.24153	1.24153	0.503032	0.927059	-1.07868	0.00129386	1.53767	1.53767	0.503032	1.07868	1.07868	0.00129386	0.650334
20125	AT4G10520	subtilase family protein; FUNCTIONS IN: identical protein binding, serine-type endopeptidase activity; INVOLVED IN: proteolysis, negative regulation of catalytic activity; LOCATED IN: endomembrane system; CONTAINS InterPro DOMAIN/s: Protease-associated PA (InterPro:IPR003137), Proteinase inhibitor, propeptide (InterPro:IPR009020), Peptidase S8 and S53, subtilisin, kexin, sedolisin (InterPro:IPR00…		0.0574134	1.3879e-11	1.22941e-09	6.48174	6.48174	0.895343	1.0203	1.0203	0.991417	1.00164	1.00164	5.27359e-12	14.7348	14.7348	4.01394e-05	0.431142	-2.31942	4.01394e-05	2.31942	2.31942	0.0112415	1.53817	1.53817	5.13714e-08	4.207	4.207	0.0245062	1.45243	1.45243	0.883146	0.977799	-1.02271	0.763232	1.04714	1.04714	0.0596566	1.35625	1.35625	1.76759e-09	6.18993	6.18993	0.0596566	0.737329	-1.35625	1.76759e-09	0.161553
20126	AT4G10530	subtilase family protein; FUNCTIONS IN: identical protein binding, serine-type endopeptidase activity; INVOLVED IN: proteolysis, negative regulation of catalytic activity; LOCATED IN: endomembrane system; CONTAINS InterPro DOMAIN/s: Protease-associated PA (InterPro:IPR003137), Proteinase inhibitor, propeptide (InterPro:IPR009020), Peptidase S8 and S53, subtilisin, kexin, sedolisin (InterPro:IPR00…		0.809759	1.79217e-10	8.09229e-09	12.0266	12.0266	0.70127	0.914797	-1.09314	0.248628	0.761094	-1.3139	1.03001e-10	28.5785	28.5785	0.00361842	0.460023	-2.17381	0.00361842	2.17381	2.17381	0.000252278	2.90519	2.90519	1.43261e-06	5.43913	5.43913	0.0146874	1.86554	1.86554	0.584977	0.880654	-1.13552	0.617691	0.890421	-1.12306	0.0162184	1.84508	1.84508	4.21949e-09	13.5066	13.5066	0.0162184	0.541982	-1.84508	4.21949e-09	0.0740377
20150	AT4G10720	ankyrin repeat family protein; FUNCTIONS IN: protein binding; INVOLVED IN: biological_process unknown; LOCATED IN: cellular_component unknown; CONTAINS InterPro DOMAIN/s: Ankyrin (InterPro:IPR002110); BEST Arabidopsis thaliana protein match is: ankyrin repeat family protein (TAIR:AT5G54620.1); Has 18056 Blast hits to 8585 proteins in 352 species: Archae - 14; Bacteria - 887; Metazoa - 10621; Fung…		0.319276	7.79994e-05	1.3957e-05	3.45952	3.45952	0.480917	1.15676	1.15676	0.457419	1.16611	1.16611	0.000111326	2.78759	2.78759	0.732001	1.07286	1.07286	0.732001	0.932089	-1.07286	0.0940911	1.43214	1.43214	0.00235343	2.07154	2.07154	0.0810852	1.45604	1.45604	0.102194	1.41885	1.41885	0.0626219	1.49757	1.49757	0.130419	1.37951	1.37951	0.000754492	2.3101	2.3101	0.130419	0.724896	-1.37951	0.000754492	0.432882
20187	AT4G11050	Arabidopsis thaliana glycosyl hydrolase 9C3 (AtGH9C3); FUNCTIONS IN: carbohydrate binding, hydrolase activity, hydrolyzing O-glycosyl compounds, catalytic activity; INVOLVED IN: carbohydrate metabolic process; LOCATED IN: endomembrane system; EXPRESSED IN: 7 plant structures; EXPRESSED DURING: 4 anthesis, D bilateral stage, E expanded cotyledon stage; CONTAINS InterPro DOMAIN/s: Six-hairpin glyco…	Arabidopsis thaliana glycosyl hydrolase 9C3 (AtGH9C3)	0.14952	3.67207e-05	0.000873645	1.64506	1.64506	0.350717	0.889319	-1.12446	0.00239284	0.644396	-1.55184	0.000488488	1.70187	1.70187	0.504346	1.08692	1.08692	0.504346	0.92003	-1.08692	0.0191369	1.37424	1.37424	0.000112451	1.85766	1.85766	0.772211	0.96471	-1.03658	0.822136	0.9725	-1.02828	0.685154	1.05168	1.05168	0.363255	0.892081	-1.12097	0.00208516	1.56423	1.56423	0.363255	1.12097	1.12097	0.00208516	0.639293
20207	AT4G11230	respiratory burst oxidase, putative / NADPH oxidase, putative; FUNCTIONS IN: in 6 functions; INVOLVED IN: oxidation reduction; LOCATED IN: integral to membrane, membrane; EXPRESSED IN: flower, root; EXPRESSED DURING: petal differentiation and expansion stage; CONTAINS InterPro DOMAIN/s: Ferredoxin reductase-type FAD-binding domain (InterPro:IPR017927), Cytochrome b245, heavy chain (InterPro:IPR00…		0.0926149	0.0026825	0.00121442	1.63567	1.63567	0.927074	1.01173	1.01173	0.281705	1.14998	1.14998	0.000648218	1.69822	1.69822	0.70011	0.951998	-1.05042	0.70011	1.05042	1.05042	0.113209	1.23394	1.23394	0.273989	1.15269	1.15269	0.634738	1.06263	1.06263	0.3393	1.13151	1.13151	0.234303	1.16771	1.16771	0.818501	1.02969	1.02969	0.0162083	1.40076	1.40076	0.818501	0.971161	-1.02969	0.0162083	0.7139
20219	AT4G11350	transferase, transferring glycosyl groups; FUNCTIONS IN: transferase activity, transferring glycosyl groups; INVOLVED IN: biological_process unknown; LOCATED IN: cellular_component unknown; EXPRESSED IN: petal, sepal, flower, stamen; EXPRESSED DURING: 4 anthesis, petal differentiation and expansion stage; CONTAINS InterPro DOMAIN/s: Protein of unknown function DUF604 (InterPro:IPR006740); BEST Ar…		0.44608	3.13754e-09	1.00845e-06	1.84796	1.84796	0.718999	0.97098	-1.02989	2.52492e-08	2.24572	2.24572	2.05153e-06	1.78678	1.78678	0.443976	1.06515	1.06515	0.443976	0.938833	-1.06515	0.0390033	1.19817	1.19817	0.000254812	0.686782	-1.45607	0.0109223	1.26043	1.26043	0.769574	0.976325	-1.02425	0.110666	1.14545	1.14545	0.385811	1.07433	1.07433	2.04479e-05	1.61331	1.61331	0.385811	0.930811	-1.07433	2.04479e-05	0.619844
20239	AT4G11510	Member of a diversely expressed predicted peptide family showing sequence similarity to tobacco Rapid Alkalinization Factor (RALF), and is believed to play an essential role in the physiology of Arabidopsis. Consists of a single exon and is characterized by a conserved C-terminal motif and N-terminal signal peptide.	ralf-like 28 (RALFL28)	0.750388	0.00127572	0.000859314	1.69341	1.69341	0.88041	1.0199	1.0199	0.849626	0.975473	-1.02514	0.0260163	1.37181	1.37181	0.157942	1.21035	1.21035	0.157942	0.826208	-1.21035	0.0527416	1.30945	1.30945	0.0438618	1.32574	1.32574	0.334216	0.87957	-1.13692	0.000882044	1.6907	1.6907	0.0924393	1.25942	1.25942	0.215613	1.18077	1.18077	0.0354212	1.34459	1.34459	0.215613	0.846908	-1.18077	0.0354212	0.743721
20253	AT4G11660	member of Heat Stress Transcription Factor (Hsf) family	(AT-HSFB2B)	0.512658	6.52878e-07	8.20179e-06	1.73895	1.73895	0.421612	0.93157	-1.07346	0.830096	1.01892	1.01892	6.93275e-07	1.96552	1.96552	0.556691	0.949715	-1.05295	0.556691	1.05295	1.05295	9.51665e-05	1.5579	1.5579	0.304382	1.09548	1.09548	0.407103	0.929442	-1.07591	0.00369625	1.33883	1.33883	0.15418	1.13717	1.13717	0.310131	1.09426	1.09426	0.000147087	1.52918	1.52918	0.310131	0.913857	-1.09426	0.000147087	0.653944
20325	AT4G12330	member of CYP706A	CYTOCHROME P450, FAMILY 706, SUBFAMILY A, POLYPEPTIDE 7 (CYP706A7)	0.0806417	0.00453044	0.00503317	1.37088	1.37088	0.411795	0.92143	-1.08527	0.274083	0.895861	-1.11624	0.666311	0.958241	-1.04358	0.00034105	1.55262	1.55262	0.00034105	0.644075	-1.55262	0.160401	1.15365	1.15365	0.0102401	1.32643	1.32643	0.476725	0.931691	-1.07332	0.0333977	1.25355	1.25355	0.201042	1.13824	1.13824	0.794275	1.02608	1.02608	0.0734968	1.20439	1.20439	0.794275	0.974583	-1.02608	0.0734968	0.830293
20327	AT4G12350	Encodes a putative transcription factor (MYB42).	myb domain protein 42 (MYB42)	0.575311	0.000184207	0.000300013	1.59914	1.59914	0.55689	0.940513	-1.06325	0.033644	0.788597	-1.26807	0.0935671	1.19991	1.19991	0.00358295	1.41701	1.41701	0.00358295	0.70571	-1.41701	0.565761	1.06177	1.06177	9.99633e-06	1.90985	1.90985	0.917593	1.0108	1.0108	0.112306	1.18738	1.18738	0.649079	1.04854	1.04854	0.20485	1.14464	1.14464	0.000786669	1.52511	1.52511	0.20485	0.873633	-1.14464	0.000786669	0.655692
20405	AT4G13095	Encodes a member of a family of small,secreted, cysteine rich protein with sequence similarity to the PCP (pollen coat protein) gene family.	Low-molecular-weight cysteine-rich 37 (LCR37)	0.828027	0.0208839	0.00082567	1.74478	1.74478	0.560338	1.08396	1.08396	0.373021	1.13228	1.13228	0.0350662	1.36633	1.36633	0.244257	1.17807	1.17807	0.244257	0.848847	-1.17807	0.984792	0.997379	-1.00263	0.00547177	1.54499	1.54499	0.0698861	1.30125	1.30125	0.562732	0.923003	-1.08342	0.373828	1.13204	1.13204	0.668263	1.06096	1.06096	0.00568004	1.54127	1.54127	0.668263	0.942538	-1.06096	0.00568004	0.648815
20446	AT4G13330	unknown protein; FUNCTIONS IN: molecular_function unknown; INVOLVED IN: biological_process unknown; LOCATED IN: cellular_component unknown; EXPRESSED IN: 19 plant structures; EXPRESSED DURING: 13 growth stages; Has 49 Blast hits to 49 proteins in 19 species: Archae - 0; Bacteria - 9; Metazoa - 14; Fungi - 0; Plants - 18; Viruses - 0; Other Eukaryotes - 8 (source: NCBI BLink).		0.643764	0.00537106	0.00190726	1.60709	1.60709	0.903175	1.01594	1.01594	0.361944	1.12756	1.12756	0.00189241	1.60785	1.60785	0.900292	0.983848	-1.01642	0.900292	1.01642	1.01642	0.0233317	1.37814	1.37814	0.79598	1.0342	1.0342	0.114853	1.23778	1.23778	0.446041	1.10511	1.10511	0.215719	1.17927	1.17927	0.26313	1.15994	1.15994	0.0278103	1.36278	1.36278	0.26313	0.862112	-1.15994	0.0278103	0.733794
20456	AT4G13420	Encodes a protein of the KUP/HAK/KT potassium channel class that is upregulated in the roots by K levels.	HIGH AFFINITY K+ TRANSPORTER 5 (HAK5)	0.0287167	0.0023226	0.0145796	1.52831	1.52831	0.960414	1.00784	1.00784	0.205235	0.815016	-1.22697	0.0459049	1.39829	1.39829	0.60776	1.08448	1.08448	0.60776	0.922103	-1.08448	0.0112276	1.55858	1.55858	0.249919	1.20314	1.20314	0.00463652	1.66409	1.66409	0.920819	1.01576	1.01576	0.163605	1.25379	1.25379	0.0717068	1.34817	1.34817	0.21942	1.21895	1.21895	0.0717068	0.741748	-1.34817	0.21942	0.820381
20550	AT4G14225	zinc finger (AN1-like) family protein; FUNCTIONS IN: DNA binding, zinc ion binding; INVOLVED IN: biological_process unknown; LOCATED IN: cellular_component unknown; CONTAINS InterPro DOMAIN/s: Zinc finger, AN1-type (InterPro:IPR000058), Zinc finger, A20-type (InterPro:IPR002653); BEST Arabidopsis thaliana protein match is: zinc finger (AN1-like) family protein (TAIR:AT1G12440.2); Has 688 Blast hi…		0.991784	6.62397e-05	3.70855e-05	2.65855	2.65855	0.570549	0.904428	-1.10567	0.138843	0.763232	-1.31022	0.0802406	1.38256	1.38256	0.000497412	2.12612	2.12612	0.000497412	0.470341	-2.12612	0.0251085	1.53502	1.53502	0.000229117	2.26921	2.26921	0.0708872	0.71491	-1.39878	0.0697132	1.40096	1.40096	0.810343	0.958564	-1.04323	0.803506	1.04486	1.04486	2.32019e-05	2.77347	2.77347	0.803506	0.95707	-1.04486	2.32019e-05	0.360559
20631	AT4G14820	pentatricopeptide (PPR) repeat-containing protein; FUNCTIONS IN: molecular_function unknown; INVOLVED IN: biological_process unknown; LOCATED IN: cellular_component unknown; EXPRESSED IN: 20 plant structures; EXPRESSED DURING: 13 growth stages; CONTAINS InterPro DOMAIN/s: Pentatricopeptide repeat (InterPro:IPR002885); BEST Arabidopsis thaliana protein match is: pentatricopeptide (PPR) repeat-cont…		0.0758708	0.0213796	0.00534726	1.45982	1.45982	0.339566	1.12261	1.12261	0.539856	1.07637	1.07637	0.0121346	1.394	1.394	0.562282	0.932839	-1.072	0.562282	1.072	1.072	0.993574	0.999039	-1.00096	0.0192701	1.35754	1.35754	0.365136	1.11573	1.11573	0.968016	1.0048	1.0048	0.094852	1.23193	1.23193	0.433979	0.910018	-1.09888	0.167851	1.18498	1.18498	0.433979	1.09888	1.09888	0.167851	0.843896
20670	AT4G15150	glycine-rich protein; FUNCTIONS IN: molecular_function unknown; INVOLVED IN: biological_process unknown; LOCATED IN: cellular_component unknown; Has 6687 Blast hits to 2854 proteins in 341 species: Archae - 2; Bacteria - 2660; Metazoa - 1699; Fungi - 208; Plants - 1516; Viruses - 151; Other Eukaryotes - 451 (source: NCBI BLink).		0.114621	0.00755164	0.00391012	1.7014	1.7014	0.319057	1.17615	1.17615	0.131838	0.778386	-1.28471	0.297181	1.18531	1.18531	0.224805	1.22042	1.22042	0.224805	0.819387	-1.22042	0.0433214	1.41365	1.41365	0.013875	1.54621	1.54621	0.859713	0.972062	-1.02874	0.204648	1.23197	1.23197	0.91772	0.983579	-1.01669	0.230103	1.21754	1.21754	0.00313323	1.7298	1.7298	0.230103	0.821326	-1.21754	0.00313323	0.578101
20691	AT4G15350	member of CYP705A	CYTOCHROME P450, FAMILY 705, SUBFAMILY A, POLYPEPTIDE 2 (CYP705A2)	0.553586	6.23458e-05	0.00178003	1.60834	1.60834	0.212281	1.17942	1.17942	0.0164127	0.711436	-1.40561	0.0237193	1.37358	1.37358	0.9553	0.992794	-1.00726	0.9553	1.00726	1.00726	0.0187004	1.39423	1.39423	0.00155521	1.62147	1.62147	0.0260475	1.36546	1.36546	0.00527285	0.663754	-1.50658	0.32966	0.880115	-1.13622	0.820185	1.02979	1.02979	0.000218873	1.82743	1.82743	0.820185	0.971076	-1.02979	0.000218873	0.547218
20698	AT4G15400	transferase family protein; FUNCTIONS IN: transferase activity, transferring acyl groups other than amino-acyl groups, transferase activity; LOCATED IN: cellular_component unknown; EXPRESSED IN: root; CONTAINS InterPro DOMAIN/s: Transferase (InterPro:IPR003480); BEST Arabidopsis thaliana protein match is: transferase family protein (TAIR:AT5G47980.1); Has 1127 Blast hits to 1125 proteins in 105 s…		0.701233	3.67814e-08	6.33427e-06	1.70574	1.70574	0.961103	1.00403	1.00403	4.62176e-06	0.577977	-1.73017	0.00103833	1.38319	1.38319	0.0221419	1.22825	1.22825	0.0221419	0.814169	-1.22825	0.00219325	1.34395	1.34395	4.23478e-08	2.19594	2.19594	0.141406	1.13377	1.13377	0.514429	0.947326	-1.0556	0.152127	1.1298	1.1298	0.541756	0.950659	-1.0519	0.000112285	1.50977	1.50977	0.541756	1.0519	1.0519	0.000112285	0.66235
20920	AT4G17240	unknown protein; FUNCTIONS IN: molecular_function unknown; INVOLVED IN: biological_process unknown; LOCATED IN: chloroplast; EXPRESSED IN: 16 plant structures; EXPRESSED DURING: 8 growth stages; Has 43 Blast hits to 43 proteins in 14 species: Archae - 0; Bacteria - 2; Metazoa - 0; Fungi - 2; Plants - 21; Viruses - 0; Other Eukaryotes - 18 (source: NCBI BLink).		0.981397	8.57519e-06	8.48911e-05	1.61332	1.61332	0.286935	0.90392	-1.10629	0.185045	0.880727	-1.13543	1.11189e-05	1.77748	1.77748	0.964783	1.00412	1.00412	0.964783	0.995896	-1.00412	0.00011528	1.59085	1.59085	0.143589	1.15146	1.15146	0.570806	0.948312	-1.05451	0.01266	1.29355	1.29355	0.0515535	1.21279	1.21279	0.902692	1.01146	1.01146	0.00670873	1.33025	1.33025	0.902692	0.988674	-1.01146	0.00670873	0.751737
20982	AT4G17785	Encodes a putative transcription factor (MYB39).	myb domain protein 39 (MYB39)	0.0747686	6.19582e-09	0.00171489	1.53336	1.53336	0.0300615	1.31089	1.31089	8.49932e-08	2.85068	2.85068	0.00033449	1.67584	1.67584	0.00604327	0.697986	-1.43269	0.00604327	1.43269	1.43269	0.0417002	1.2863	1.2863	9.58588e-07	0.418173	-2.39136	0.16844	1.17826	1.17826	0.151431	0.842557	-1.18686	0.847308	0.977991	-1.0225	0.896816	1.0151	1.0151	0.00113521	1.56787	1.56787	0.896816	0.985128	-1.0151	0.00113521	0.637807
21024	AT4G18190	Member of a family of proteins related to PUP1, a purine transporter. May be involved in the transport of purine and purine derivatives such as cytokinins, across the plasma membrane.	ARABIDOPSIS THALIANA PURINE PERMEASE 6 (ATPUP6)	0.187916	1.96503e-06	2.3288e-07	2.12742	2.12742	0.517053	1.06027	1.06027	0.669038	0.962265	-1.03921	0.012726	1.28109	1.28109	0.000111502	1.56624	1.56624	0.000111502	0.638471	-1.56624	0.0706154	1.1866	1.1866	2.76881e-06	1.86318	1.86318	0.460389	0.935368	-1.0691	0.00554673	1.32696	1.32696	0.851713	1.01692	1.01692	0.0384021	1.22054	1.22054	3.13548e-07	2.09202	2.09202	0.0384021	0.819309	-1.22054	3.13548e-07	0.478007
21035	AT4G18280	glycine-rich cell wall protein-related; FUNCTIONS IN: molecular_function unknown; INVOLVED IN: biological_process unknown; LOCATED IN: cellular_component unknown; EXPRESSED IN: 21 plant structures; EXPRESSED DURING: 10 growth stages; Has 0 Blast hits to 0 proteins in 0 species (source: NCBI BLink).		0.0322023	2.99388e-06	0.0086997	1.46498	1.46498	0.416359	1.11253	1.11253	7.81245e-06	2.28461	2.28461	0.0427729	1.32483	1.32483	0.962667	0.993942	-1.00609	0.962667	1.00609	1.00609	0.209366	1.18195	1.18195	0.000202517	0.542527	-1.84323	0.906144	0.984807	-1.01543	0.444627	1.10536	1.10536	0.0620511	1.29226	1.29226	0.198278	0.84237	-1.18713	0.340927	1.13366	1.13366	0.198278	1.18713	1.18713	0.340927	0.882102
21054	AT4G18425	unknown protein; FUNCTIONS IN: molecular_function unknown; INVOLVED IN: biological_process unknown; LOCATED IN: cellular_component unknown; EXPRESSED IN: 22 plant structures; EXPRESSED DURING: 13 growth stages; CONTAINS InterPro DOMAIN/s: Protein of unknown function DUF679 (InterPro:IPR007770); BEST Arabidopsis thaliana protein match is: unknown protein (TAIR:AT5G46090.1); Has 153 Blast hits to 1…		0.656519	4.53578e-05	0.00792895	1.30593	1.30593	0.183413	1.13021	1.13021	6.60734e-05	1.60043	1.60043	0.123554	1.15385	1.15385	0.987444	1.00141	1.00141	0.987444	0.998594	-1.00141	0.0822537	1.17729	1.17729	0.000731275	0.693108	-1.44278	0.154613	1.14056	1.14056	0.64741	1.04189	1.04189	0.41899	1.07576	1.07576	0.27487	1.10465	1.10465	0.0426315	1.21396	1.21396	0.27487	0.905264	-1.10465	0.0426315	0.823747
21087	AT4G18720	transcription elongation factor-related; FUNCTIONS IN: zinc ion binding; INVOLVED IN: transcription; LOCATED IN: nucleus; CONTAINS InterPro DOMAIN/s: Transcription elongation factor S-IIM (InterPro:IPR017890), TFIIS N-terminal (InterPro:IPR017923), Transcription elongation factor, TFIIS/CRSP70, N-terminal, sub-type (InterPro:IPR003617), Transcription elongation factor S-II, central region (InterP…		0.775131	0.0943978	0.0109945	1.46872	1.46872	0.554498	1.08406	1.08406	0.764982	1.04149	1.04149	0.0412984	1.34537	1.34537	0.958833	1.00703	1.00703	0.958833	0.993014	-1.00703	0.15233	1.22255	1.22255	0.301348	1.15349	1.15349	0.194913	1.19826	1.19826	0.560873	1.08264	1.08264	0.0947592	1.268	1.268	0.866514	1.0231	1.0231	0.287971	1.1583	1.1583	0.866514	0.977422	-1.0231	0.287971	0.863336
21111	AT4G18940	cyclic phosphodiesterase, putative; FUNCTIONS IN: cyclic-nucleotide phosphodiesterase activity, catalytic activity; INVOLVED IN: RNA metabolic process; LOCATED IN: intracellular; CONTAINS InterPro DOMAIN/s: RNA ligase/cyclic nucleotide phosphodiesterase (InterPro:IPR009097), 2 , 3 cyclic phosphodiesterase, plant (InterPro:IPR012386); BEST Arabidopsis thaliana protein match is: cyclic phosphodiest…		0.496441	1.5631e-05	0.000193173	1.64182	1.64182	0.013466	0.750989	-1.33158	0.0162324	0.75807	-1.31914	6.65239e-05	1.7342	1.7342	0.0391723	1.26064	1.26064	0.0391723	0.793248	-1.26064	0.000426238	1.57795	1.57795	0.00731492	1.37253	1.37253	0.331123	0.901805	-1.10889	0.162752	1.16288	1.16288	0.0859136	1.20772	1.20772	0.189859	0.868323	-1.15165	0.00888208	1.35944	1.35944	0.189859	1.15165	1.15165	0.00888208	0.735598
21160	AT4G19360	unknown protein; FUNCTIONS IN: molecular_function unknown; INVOLVED IN: biological_process unknown; LOCATED IN: cellular_component unknown; BEST Arabidopsis thaliana protein match is: unknown protein (TAIR:AT5G45330.1); Has 333 Blast hits to 323 proteins in 136 species: Archae - 0; Bacteria - 0; Metazoa - 148; Fungi - 84; Plants - 53; Viruses - 0; Other Eukaryotes - 48 (source: NCBI BLink).		0.57835	0.00250858	0.000876757	1.98276	1.98276	0.552063	0.903053	-1.10735	0.786563	0.954828	-1.04731	0.00239161	1.83046	1.83046	0.294604	1.19949	1.19949	0.294604	0.833686	-1.19949	0.424248	1.14758	1.14758	0.00276425	1.80952	1.80952	0.917032	0.982392	-1.01792	0.0731965	1.37974	1.37974	0.196595	1.25382	1.25382	0.648727	1.08105	1.08105	0.014827	1.58138	1.58138	0.648727	0.925029	-1.08105	0.014827	0.632361
21198	AT4G19720	glycosyl hydrolase family 18 protein; FUNCTIONS IN: cation binding, chitinase activity, hydrolase activity, hydrolyzing O-glycosyl compounds, catalytic activity; INVOLVED IN: carbohydrate metabolic process; LOCATED IN: cellular_component unknown; EXPRESSED IN: root; CONTAINS InterPro DOMAIN/s: Glycoside hydrolase, family 18, catalytic domain (InterPro:IPR001223), Chitinase II (InterPro:IPR011583)…		0.426671	2.87789e-06	1.97671e-05	1.99534	1.99534	0.0694143	1.25278	1.25278	0.544035	0.930729	-1.07443	2.37236e-05	1.97329	1.97329	0.0828393	0.807145	-1.23893	0.0828393	1.23893	1.23893	0.0808407	1.24085	1.24085	0.000230249	1.72772	1.72772	0.152006	1.19028	1.19028	0.282335	0.879121	-1.1375	0.159434	1.18635	1.18635	0.29442	0.88203	-1.13375	0.000371192	1.68191	1.68191	0.29442	1.13375	1.13375	0.000371192	0.594562
[truncated: 236 more rows]
[truncated: 7 more columns]

## Sheet: Flg22 only downregulated
	Downregulated by flg22 not elf18 (933)
[truncated: 934 more rows]
[truncated: 7 more columns]

## Sheet: Elf18 only upregulated
	GA up upregulated by elf18 not flg22 (112)
[truncated: 99 more rows]
[truncated: 7 more columns]

## Sheet: Elf18 only downregulated
	Downregulated by elf18 not flg22 (112)
[truncated: 113 more rows]
[truncated: 7 more columns]
