# Supplementary material for: A transcriptomics approach uncovers novel roles for poly(ADP-ribosyl)ation in the basal defense response in Arabidopsis thaliana
Source: PLoS One. 2017 Dec 28;12(12):e0190268. doi: 10.1371/journal.pone.0190268 (PMC5746271; doi:10.1371/journal.pone.0190268)
Supplement: S4 Table — (XLSX) [file pone.0190268.s004.xlsx]

## Sheet: legend
S4 Table: T-DNA screen overview

## Sheet: Table S4
Gene	Confirmed homozygous SALK_TDNA	2nd allele?	Screened for Callose	Screened for SGI	C1 gene list	C2 gene list	C3 gene list	C4 gene list	C5 gene list	C6 gene list	C7 gene list	C8 gene list
AT1G07190	-				y
AT1G07900	-						y
AT1G12940	-								y
AT1G13300	-							y
AT1G15990	019117C		y	y				y
AT1G16310	023321C		y	y				y
AT1G16500	039572C			y								y
AT1G18400	-											y
AT1G19030	050891C			y	y
AT1G20230	-											y
AT1G20490	-							y
AT1G22110	-					y
AT1G22670	-				y
AT1G24260	-									y
AT1G24320	002702C		y	y	y
AT1G27820	-										y
AT1G27870	-				y
AT1G29100	-				y
AT1G30135	-				y
AT1G32320	-					y
AT1G33000	-										y
AT1G33460	-						y
AT1G34050	-				y
AT1G34904	058338C		y	y			y
AT1G38230	-				y
AT1G44140	-				y
AT1G47280	134563C		y	y			y
AT1G47370	037091C		y	y							y
AT1G51780	-				y
AT1G53990	-										y
AT1G58190	023419C			y	y
AT1G59171	-				y
AT1G62720	-											y
AT1G67760	-									y
AT1G67855	-				y
AT1G68460	-									y
AT1G71810	009173C		y	y								y
AT1G75590	008967C		y	y						y
AT1G76370	045159C		y	y	y
AT1G76590	-									y
AT1G77815	-				y
AT1G78340	-				y
AT2G02720	-								y
AT2G04490	-				y
AT2G06490	-						y
AT2G07215	-									y
AT2G07240	-										y
AT2G11502	-								y
AT2G12066	-						y
AT2G12170	-					y
AT2G15050	-											y
AT2G15060	-											y
AT2G17660	-								y
AT2G17780	129208C		y	y					y
AT2G21450	059100C			y						y
AT2G25540	128564C			y		y
AT2G27270	-				y
AT2G28140	-								y
AT2G28560	024755C		y	y								y
AT2G28690	048965C		y	y				y
AT2G29010	012816C		y	y	y
AT2G32640	011725C		y	y								y
AT2G32790	-					y
AT2G33130	-										y
AT2G34810	-											y
AT2G36800	-									y
AT2G37720	-						y
AT2G38240	-											y
AT2G42610	-									y
AT2G42930	-											y
AT2G44070	-										y
AT2G44640	-									y
AT2G44735	-							y
AT2G45360	051976C	130248C	y	y							y
AT2G47520	052858C		y	y							y
AT3G03280	-				y
AT3G03430	-						y
AT3G03530	-					y
AT3G08860	002102C			y						y
AT3G09400	-				y
AT3G10840	-											y
AT3G13610	-				y
AT3G15170	006496C		y	y								y
AT3G15420	063690C			y				y
AT3G15960	134506C		y								y
AT3G17580	-					y
AT3G17660	131749C		y	y							y
AT3G20380	-							y
AT3G21320	-								y
AT3G22057	-						y
AT3G26250	-							y
AT3G26614	-							y
AT3G29210	060219C		y	y			y
AT3G29670	-											y
AT3G30721	-				y
AT3G42245	-						y
AT3G42810	-				y
AT3G42820	-					y
AT3G49200	-				y
AT3G50280	012163C		y	y				y
AT3G50890	-											y
AT3G51380	-							y
AT3G55630	038762C	116244C	y	y								y
AT3G55646	014319C		y	y			y
AT3G55820	139330C		y	y			y
AT3G57180	-											y
AT3G57620	093271C		y	y	y
AT3G60310	059867C			y								y
AT3G61550	012974C		y	y								y
AT3G62280	110728C			y	y
AT3G63370	-											y
AT3G63440	095938C		y	y			y
AT4G01890	-						y
AT4G04710	-				y
AT4G04810	-									y
AT4G06520	-					y
AT4G11550	-							y
AT4G12330	-				y
AT4G12350	-				y
AT4G12890	141596C		y	y						y
AT4G14225	-				y
AT4G15393	008925C		y	y				y
AT4G16410	099132C		y					y
AT4G18210	-											y
AT4G20090	-											y
AT4G22210	-							y
AT4G26560	-				y
AT4G28420	-										y
AT4G29273	-					y
AT4G31820	101855C			y								y
AT4G33290	010945C			y	y
AT4G33880	-				y
AT4G34990	-						y		y
AT4G39675	111156C		y	y							y
AT5G01250	-				y
AT5G02280	-							y
AT5G03570	-							y			y
AT5G04700	-									y
AT5G05290	137972C		y	y				y
AT5G06520	072701C		y	y	y
AT5G10310	-								y
AT5G12050	-								y
AT5G14110	-							y
AT5G15360	-					y
AT5G15480	-				y
AT5G15660	063563C	047400C	y/n (2nd allele)	y	y
AT5G16560	041282C	CS24284	y/n (2nd allele)	y								y
AT5G16640	-											y
AT5G18370	-							y
AT5G22720	-				y
AT5G24155	-											y
AT5G29591	-						y
AT5G37665	-				y
AT5G37900	-							y
AT5G38010	-									y
AT5G39050	-					y
AT5G39865	-					y
AT5G40060	-											y
AT5G41090	130880C			y	y
AT5G41570	-						y
AT5G42680	-							y
AT5G43650	033657C		y	y	y
AT5G44680	059857C		y	y								y
AT5G47380	-											y
AT5G48820	126932C			y				y
AT5G50790	-										y
AT5G51190	-										y
AT5G51330	-											y
AT5G51470	-				y
AT5G54180	014390C			y								y
AT5G58170	-				y
AT5G59130	-											y
AT5G60280	066416C			y							y
AT5G61270	-											y
AT5G62510	-				y
AT5G64640	063593C	121275C	y/n	y								y
AT5G66080	064394C		f	y					y
AT5G67430	-							y
