# Supplementary material for: A transcriptomics approach uncovers novel roles for poly(ADP-ribosyl)ation in the basal defense response in Arabidopsis thaliana
Source: PLoS One. 2017 Dec 28;12(12):e0190268. doi: 10.1371/journal.pone.0190268 (PMC5746271; doi:10.1371/journal.pone.0190268)
Supplement: S5 Table — (XLSX) [file pone.0190268.s005.xlsx]

## Sheet: Legend
S5 Table: Average normalized call values and fold-change versus untreated Col-0

## Sheet: Data table
											Col0_3MB_flg22_rep3	Col0_3MB_flg22_rep1	Col0_3MB_flg22_rep2			Col0_3MB_H2O_rep3	Col0_3MB_H2O_rep2	Col0_3MB_H2O_rep1			Col0_DMSO_H2O_rep3	Col0_DMSO_H2O_rep1	Col0_DMSO_H2O_rep2			Col0_DMSO_flg22_rep1	Col0_DMSO_flg22_rep3	Col0_DMSO_flg22_rep2			Col0_3AB_flg22_rep3	Col0_3AB_flg22_rep2	Col0_3AB_flg22_rep1			parg1_elf18_rep1	parg1_elf18_rep2	parg1_elf18_rep3			Col0_3AB_H2O_rep3	Col0_3AB_H2O_rep1	Col0_3AB_H2O_rep2			parg1_H2O_rep2	parg1_H2O_rep3	parg1_H2O_rep1
NimbleID	SEQ_ID	ACCESSION	BUILD	FEAT_TYPE	CHROMOSOME	START	STOP	DESCRIPTION	SEQ_URL	gene_name	33241902_532	33249202_532	33389902_532	average	fold-change vs. untreated	33242402_532	33249402_532	33258602_532	average	fold-change vs. untreated	33242102_532	33291402_532	33386602_532	average	fold-change vs. untreated	33249102_532	33258502_532	33258902_532	average	fold-change vs. untreated	33249702_532	33258802_532	33381302_532	average	fold-change vs. untreated	33249802_532	33250402_532	33250502_532	average	fold-change vs. untreated	33250102_532	33258702_532	33370602_532	average	fold-change vs. untreated	33257702_532	33260602_532	33303502_532	average
AT1G01010	AT1G01010	NM_099983	Release 6	transcript	chr1	3631	5899	ExemplarFor 'AT1G01010'; gene_id '839580'; transcript_id 'AT1G01010'; gene_name 'ANAC001'; alt 'T25K16.1	T25K16_1'; ANAC001; transcription factor|http://www.arabidopsis.org/servlets/TairObject?type=locus&name=AT1G01010	ANAC001	6496.65	4757.71	6350.64	5736.84	2.80387	3922.73	4465.93	2338.7	3648.17	1.78304	1972.43	2283.28	1932.19	2046.04	1	2356.19	4641.26	2990.89	3142.17	1.53573	2714.79	2972.66	3213.88	3026.88	1.47939	2257.04	2595.28	2214.95	2315.99	1.13194	2857.27	2729.11	2470.45	2666.76	1.30338	2464.69	2386.02	2249.75	2328.69
AT1G01010	AT1G01010	NM_099983	Release 6	transcript	chr1	3631	5899	ExemplarFor 'AT1G01010'; gene_id '839580'; transcript_id 'AT1G01010'; gene_name 'ANAC001'; alt 'T25K16.1	T25K16_1'; ANAC001; transcription factor|http://www.arabidopsis.org/servlets/TairObject?type=locus&name=AT1G01010	ANAC001	6020.22	4694.1	6101.69			4443.17	4439.51	2279			1958.51	2284.42	1845.41			2133.78	3950.04	2780.88			3030.06	2791.02	3438.88			2078.25	2433.74	2316.69			2807.43	2720.47	2415.81			2625.24	1962.11	2284.32
AT1G01020	AT1G01020	NM_099984	Release 6	transcript	chr1	6790	8737	ExemplarFor 'AT1G01020'; gene_id '839569'; transcript_id 'AT1G01020'; gene_name 'ARV1'; alt 'T25K16.2	T25K16_2'; ARV1|http://www.arabidopsis.org/servlets/TairObject?type=locus&name=AT1G01020	ARV1	1180.68	1222.02	1068.61	1183.65	0.847972	1318.55	1156.71	1586.31	1360.96	0.974993	1582.15	1061.31	1323.79	1395.86	1	1269.51	1327.4	1247.3	1297.22	0.929329	1166.42	1293.45	1084.23	1198.09	0.858314	1083.25	1144	1271.93	1194.94	0.85606	1294.28	1382.52	1474.55	1388.85	0.994977	1178	1239.36	1193.44	1253.76
AT1G01020	AT1G01020	NM_099984	Release 6	transcript	chr1	6790	8737	ExemplarFor 'AT1G01020'; gene_id '839569'; transcript_id 'AT1G01020'; gene_name 'ARV1'; alt 'T25K16.2	T25K16_2'; ARV1|http://www.arabidopsis.org/servlets/TairObject?type=locus&name=AT1G01020	ARV1	1210.81	1294.69	1125.13			1348.66	1337.79	1417.72			1446.77	1469.96	1491.21			1201.09	1429.05	1308.96			1122.08	1236.32	1286.04			1195.64	1207.98	1266.87			1371.93	1235.83	1574.01			1325.37	1399.33	1187.08
AT1G01030	AT1G01030	NM_099985	Release 6	transcript	chr1	11649	13611	ExemplarFor 'AT1G01030'; gene_id '839321'; transcript_id 'AT1G01030'; gene_name 'AT1G01030'; alt 'T25K16.3	T25K16_3'; transcription factor|http://www.arabidopsis.org/servlets/TairObject?type=locus&name=AT1G01030	AT1G01030	270.724	264.403	178.046	250.96	0.54595	468.777	355.743	419.294	428.238	0.93161	413.752	439.861	533.144	459.675	1	208.393	388.7	232.852	281.403	0.612177	139.568	227.214	247.644	215.874	0.469623	301.464	234.274	248.174	265.797	0.578228	336.362	241.064	451.113	367.925	0.800403	232.89	496.995	405.618	377.847
AT1G01030	AT1G01030	NM_099985	Release 6	transcript	chr1	11649	13611	ExemplarFor 'AT1G01030'; gene_id '839321'; transcript_id 'AT1G01030'; gene_name 'AT1G01030'; alt 'T25K16.3	T25K16_3'; transcription factor|http://www.arabidopsis.org/servlets/TairObject?type=locus&name=AT1G01030	AT1G01030	281.705	274.349	236.53			439.571	451.605	434.439			468.182	458.961	444.152			254.013	388.69	215.767			137.003	211.502	332.313			366.753	204.676	239.442			396.132	273.186	509.696			248.138	457.113	426.33
AT1G01040	AT1G01040	NM_099986	Release 6	transcript	chr1	23146	31164	ExemplarFor 'AT1G01040'; gene_id '839574'; transcript_id 'AT1G01040'; gene_name 'DCL1'; alt 'ABNORMAL SUSPENSOR 1	ASU1|CAF|CARPEL FACTORY|DICER-LIKE1|EMB60|EMB76|EMBRYO DEFECTIVE 60|EMBRYO DEFECTIVE 76|SHORT INTEGUMENTS 1|SIN1|SUS1|SUSPENSOR 1|T25K16.4|T25K16_4'; DCL1 (DICER-LIKE1); ATP-dependent helicase/ ribonuclease III|http://www.arabidopsis.org/servlets/TairObject?type=locus&name=AT1G01040	DCL1	1959.85	2097.56	2274.48	2014.23	0.911971	2551.33	2181.42	2267.96	2336.71	1.05798	2049.79	1681.29	2773.32	2208.65	1	1514.51	2477.91	1550.95	1856.1	0.840378	1573.38	1567.07	1627.98	1584.23	0.717282	1428.19	1512.23	1680.47	1544.55	0.699318	1869.73	1537.72	2043.03	1817.44	0.822873	1722.77	2169.37	2026.64	1894.84
AT1G01040	AT1G01040	NM_099986	Release 6	transcript	chr1	23146	31164	ExemplarFor 'AT1G01040'; gene_id '839574'; transcript_id 'AT1G01040'; gene_name 'DCL1'; alt 'ABNORMAL SUSPENSOR 1	ASU1|CAF|CARPEL FACTORY|DICER-LIKE1|EMB60|EMB76|EMBRYO DEFECTIVE 60|EMBRYO DEFECTIVE 76|SHORT INTEGUMENTS 1|SIN1|SUS1|SUSPENSOR 1|T25K16.4|T25K16_4'; DCL1 (DICER-LIKE1); ATP-dependent helicase/ ribonuclease III|http://www.arabidopsis.org/servlets/TairObject?type=locus&name=AT1G01040	DCL1	1829.77	1960.27	1963.45			2588.82	2266.02	2164.69			2291.46	1762.9	2693.15			1487.46	2601	1504.8			1498.39	1662.76	1575.78			1371.97	1518.16	1756.27			1661.93	1421.06	2371.18			1788.27	1912.82	1749.18
AT1G01050	AT1G01050	NM_099987	Release 6	transcript	chr1	31181	33148	ExemplarFor 'AT1G01050'; gene_id '839579'; transcript_id 'AT1G01050'; gene_name 'AT1G01050'; alt 'T25K16.5	T25K16_5'; inorganic diphosphatase/ magnesium ion binding / pyrophosphatase|http://www.arabidopsis.org/servlets/TairObject?type=locus&name=AT1G01050	AT1G01050	6049.88	8652.19	6729.61	7172.06	1.03423	7335.77	7367.68	6485.48	7094.77	1.02308	6742.78	6653.24	6861.87	6934.69	1	5067.27	6762.79	6836.08	5952.72	0.858398	5941.78	5408.29	5501.69	5464.44	0.787987	4983.19	6819.59	5416.62	5851	0.843729	6205.93	6237.34	5787.93	6109.48	0.881002	7147.2	6448.72	5708.36	6307.8
AT1G01050	AT1G01050	NM_099987	Release 6	transcript	chr1	31181	33148	ExemplarFor 'AT1G01050'; gene_id '839579'; transcript_id 'AT1G01050'; gene_name 'AT1G01050'; alt 'T25K16.5	T25K16_5'; inorganic diphosphatase/ magnesium ion binding / pyrophosphatase|http://www.arabidopsis.org/servlets/TairObject?type=locus&name=AT1G01050	AT1G01050	6265.91	8714.4	6620.37			7139.74	7211.21	7028.73			7208.62	7258.49	6883.12			4781.61	5988.22	6280.37			5123.35	5476.15	5335.39			5424.3	7057.08	5405.22			7329.5	5875.72	5220.44			6182.44	6192.03	6168.04
AT1G01060	AT1G01060	NM_099988	Release 6	transcript	chr1	33379	37840	ExemplarFor 'AT1G01060'; gene_id '839341'; transcript_id 'AT1G01060'; gene_name 'LHY'; alt 'LATE ELONGATED HYPOCOTYL	LHY1|T25K16.6|T25K16_6'; LHY (LATE ELONGATED HYPOCOTYL); DNA binding|http://www.arabidopsis.org/servlets/TairObject?type=locus&name=AT1G01060	LHY	357.176	442.06	520.548	434.772	1.09222	399.269	612.616	293.833	474.165	1.19118	282.36	445.577	437.376	398.064	1	381.585	467.55	527.547	439.023	1.1029	279.396	459.32	337.578	355.222	0.892375	248.023	411.464	369.938	345.668	0.868373	417.219	404.52	552.733	455.321	1.14384	294.716	404.673	300.316	324.595
AT1G01060	AT1G01060	NM_099988	Release 6	transcript	chr1	33379	37840	ExemplarFor 'AT1G01060'; gene_id '839341'; transcript_id 'AT1G01060'; gene_name 'LHY'; alt 'LATE ELONGATED HYPOCOTYL	LHY1|T25K16.6|T25K16_6'; LHY (LATE ELONGATED HYPOCOTYL); DNA binding|http://www.arabidopsis.org/servlets/TairObject?type=locus&name=AT1G01060	LHY	393.538	401.41	493.9			482.1	697.761	359.409			300.761	420.508	501.8			344.237	431.62	481.598			282.23	454.241	318.567			236.304	423.835	384.442			454.867	334.812	567.777			273.952	370.353	303.558
AT1G01070	AT1G01070	NM_099989	Release 6	transcript	chr1	38753	40944	ExemplarFor 'AT1G01070'; gene_id '839550'; transcript_id 'AT1G01070'; gene_name 'AT1G01070'; alt 'T25K16.7	T25K16_7'; unknown protein|http://www.arabidopsis.org/servlets/TairObject?type=locus&name=AT1G01070	AT1G01070	527.145	573.79	456.082	514.343	1.19186	471.418	521.442	449.27	487.002	1.12851	361.331	546.863	394.226	431.545	1	268.104	452.514	371.919	381.028	0.88294	177.867	383.253	405.852	331.904	0.769106	417.406	298.634	289.579	325.115	0.753373	460.757	589.708	407.346	470.944	1.0913	300.331	368.024	494.095	388.562
AT1G01070	AT1G01070	NM_099989	Release 6	transcript	chr1	38753	40944	ExemplarFor 'AT1G01070'; gene_id '839550'; transcript_id 'AT1G01070'; gene_name 'AT1G01070'; alt 'T25K16.7	T25K16_7'; unknown protein|http://www.arabidopsis.org/servlets/TairObject?type=locus&name=AT1G01070	AT1G01070	500.436	582.426	446.178			513.388	524.928	441.566			435.151	493.072	358.626			324.029	501.329	368.273			247.381	350.077	426.992			419.662	299.695	225.713			432.629	577.216	358.008			289.227	450.313	429.38
AT1G01080	AT1G01080	NM_099990	Release 6	transcript	chr1	45296	47019	ExemplarFor 'AT1G01080'; gene_id '839463'; transcript_id 'AT1G01080'; gene_name 'AT1G01080'; alt 'T25K16.19	T25K16_19'; RNA binding / nucleic acid binding|http://www.arabidopsis.org/servlets/TairObject?type=locus&name=AT1G01080	AT1G01080	487.869	624.997	368.589	547.707	1.0152	463.394	585.303	511.178	562.512	1.04264	513.733	436.842	413.132	539.507	1	458.715	529.825	434.429	511.72	0.948496	420.076	507.182	424.059	509.679	0.944713	412.135	418.136	470.517	475.046	0.88052	531.626	430.06	481.534	511.235	0.947597	542.127	421.391	471.177	533.136
AT1G01080	AT1G01080	NM_099990	Release 6	transcript	chr1	45296	47019	ExemplarFor 'AT1G01080'; gene_id '839463'; transcript_id 'AT1G01080'; gene_name 'AT1G01080'; alt 'T25K16.19	T25K16_19'; RNA binding / nucleic acid binding|http://www.arabidopsis.org/servlets/TairObject?type=locus&name=AT1G01080	AT1G01080	576.681	723.147	504.962			527.572	589.06	698.567			600.326	638.29	634.717			542.793	621.333	483.222			518.679	587.774	600.304			511.087	476.163	562.242			595.086	436.315	592.787			592.3	579.719	592.1
AT1G01090	AT1G01090	NM_099991	Release 6	transcript	chr1	47485	49279	ExemplarFor 'AT1G01090'; gene_id '839429'; transcript_id 'AT1G01090'; gene_name 'PDH-E1 ALPHA'; alt 'PYRUVATE DEHYDROGENASE E1 ALPHA	T25K16.8|T25K16_8'; PDH-E1 ALPHA (PYRUVATE DEHYDROGENASE E1 ALPHA); oxidoreductase, acting on the aldehyde or oxo group of donors, disulfide as acceptor / pyruvate dehydrogenase (acetyl-transferring)|http://www.arabidopsis.org/servlets/TairObject?type=locus&name=AT1G01090	PDH-E1 ALPHA	34251.7	33354.2	32927.7	34454.3	0.884955	33086.2	40072.2	38835.3	38541.5	0.989935	40740.8	34429.4	36999.5	38933.4	1	34471.3	44944.5	33696.8	37080.7	0.952414	35074.2	32125.6	38499.2	35560.5	0.913369	34333.6	33278.6	36443	35498.4	0.911774	36599.3	37458.2	38122.8	37273	0.957354	31335	35174	36174.4	36172.9
AT1G01090	AT1G01090	NM_099991	Release 6	transcript	chr1	47485	49279	ExemplarFor 'AT1G01090'; gene_id '839429'; transcript_id 'AT1G01090'; gene_name 'PDH-E1 ALPHA'; alt 'PYRUVATE DEHYDROGENASE E1 ALPHA	T25K16.8|T25K16_8'; PDH-E1 ALPHA (PYRUVATE DEHYDROGENASE E1 ALPHA); oxidoreductase, acting on the aldehyde or oxo group of donors, disulfide as acceptor / pyruvate dehydrogenase (acetyl-transferring)|http://www.arabidopsis.org/servlets/TairObject?type=locus&name=AT1G01090	PDH-E1 ALPHA	37298.2	36324.9	32568.8			34846.7	42215	42193.7			40988.3	43368.4	37073.7			37098.6	39629.5	32643.4			36295.2	38219.4	33149.6			34532.6	39347.5	35055.2			39901	35143.6	36413.1			34087.4	40098	40168.3
AT1G01100	AT1G01100	NM_099992	Release 6	transcript	chr1	50091	51182	ExemplarFor 'AT1G01100'; gene_id '839410'; transcript_id 'AT1G01100'; gene_name 'AT1G01100'; alt 'T25K16.9	T25K16_9'; structural constituent of ribosome|http://www.arabidopsis.org/servlets/TairObject?type=locus&name=AT1G01100	AT1G01100	13010.1	13529.1	11972.7	12955	0.96374	15327.1	8891.01	13659.7	12720.6	0.946305	15886.5	10728.7	13030.6	13442.4	1	13183.6	12431.1	11417.2	12176.4	0.90582	14754.5	14007.6	10826.2	12818.8	0.953609	12709	16184.6	11679.6	13237.9	0.984782	14490.1	14411.1	12074.9	13781.8	1.02524	13500.8	14253	13407.1	13657.8
AT1G01100	AT1G01100	NM_099992	Release 6	transcript	chr1	50091	51182	ExemplarFor 'AT1G01100'; gene_id '839410'; transcript_id 'AT1G01100'; gene_name 'AT1G01100'; alt 'T25K16.9	T25K16_9'; structural constituent of ribosome|http://www.arabidopsis.org/servlets/TairObject?type=locus&name=AT1G01100	AT1G01100	12791.5	14745.8	11681			14337.8	10247.3	13861			13685.7	12895.7	14427.5			12505.7	12647	10873.9			14111.7	12201.4	11011.6			11799.7	14974.9	12079.5			13993.3	15856.4	11864.7			13255.7	14058.5	13471.8
AT1G01110	AT1G01110	NM_099993	Release 6	transcript	chr1	52869	54685	ExemplarFor 'AT1G01110'; gene_id '839394'; transcript_id 'AT1G01110'; gene_name 'AT1G01110'; alt 'T25K16.10	T25K16_10'; unknown protein|http://www.arabidopsis.org/servlets/TairObject?type=locus&name=AT1G01110	AT1G01110	374.594	322.58	399.623	406.302	1.27173	221.216	273.666	228.036	252.345	0.789843	307.533	215.252	346.125	319.487	1	356.526	287.905	436.309	369.767	1.15738	250.8	300.561	396.232	330.245	1.03367	379.761	353.352	372.608	376.889	1.17967	267.364	325.168	248.667	294.028	0.920311	348.681	259.032	283.667	307.576
AT1G01110	AT1G01110	NM_099993	Release 6	transcript	chr1	52869	54685	ExemplarFor 'AT1G01110'; gene_id '839394'; transcript_id 'AT1G01110'; gene_name 'AT1G01110'; alt 'T25K16.10	T25K16_10'; unknown protein|http://www.arabidopsis.org/servlets/TairObject?type=locus&name=AT1G01110	AT1G01110	381.131	466.777	493.104			229.425	269.85	291.878			313.511	341.188	393.316			409.319	284.956	443.588			253.515	330.115	450.245			396.661	347.763	411.191			265.59	386.631	270.746			359.206	284.414	310.454
AT1G01120	AT1G01120	NM_099994	Release 6	transcript	chr1	57269	59167	ExemplarFor 'AT1G01120'; gene_id '839395'; transcript_id 'AT1G01120'; gene_name 'KCS1'; alt 'T25K16.11	T25K16_11'; KCS1; acyltransferase|http://www.arabidopsis.org/servlets/TairObject?type=locus&name=AT1G01120	KCS1	17378.8	19539.2	20673.9	19725.9	1.22769	18184.5	20980.6	16056.2	18816.6	1.1711	13677.1	17328	15848.8	16067.5	1	17581	19342	18975	19582.5	1.21877	18013.2	18220	19480.4	18042.8	1.12294	18451.6	16903.5	19390.5	18770.1	1.1682	13939.5	16088.6	16832.1	16330.3	1.01636	18444.5	15977.8	19397.9	17625.8
AT1G01120	AT1G01120	NM_099994	Release 6	transcript	chr1	57269	59167	ExemplarFor 'AT1G01120'; gene_id '839395'; transcript_id 'AT1G01120'; gene_name 'KCS1'; alt 'T25K16.11	T25K16_11'; KCS1; acyltransferase|http://www.arabidopsis.org/servlets/TairObject?type=locus&name=AT1G01120	KCS1	21214.5	18895.4	20653.3			22065.9	20568.1	15044			15044.6	16381.2	18125			18950.5	24007.6	18638.8			17879	18074.5	16589.7			20438.9	17397.8	20038			16909.4	16607.1	17605.1			15836.5	16801.2	19296.8
AT1G01130	AT1G01130	NM_099995	Release 6	transcript	chr1	61963	63811	ExemplarFor 'AT1G01130'; gene_id '839359'; transcript_id 'AT1G01130'; gene_name 'AT1G01130'; alt 'F6F3.33'; unknown protein	http://www.arabidopsis.org/servlets/TairObject?type=locus&name=AT1G01130	AT1G01130	585.787	634.014	602.774	588.153	1.73785	338.138	298.656	369.696	333.569	0.98562	346.733	319.122	388.601	338.436	1	461.203	344.662	408.774	410.563	1.21312	584.419	504.691	644.899	551.502	1.62956	406.116	400.529	404.144	388.117	1.1468	283.991	460.538	356.739	354.14	1.0464	492.351	325.899	365.048	394.064
AT1G01130	AT1G01130	NM_099995	Release 6	transcript	chr1	61963	63811	ExemplarFor 'AT1G01130'; gene_id '839359'; transcript_id 'AT1G01130'; gene_name 'AT1G01130'; alt 'F6F3.33'; unknown protein	http://www.arabidopsis.org/servlets/TairObject?type=locus&name=AT1G01130	AT1G01130	440.212	741.357	524.773			305.828	317.731	371.366			300.482	289.902	385.776			408.518	344.478	495.744			554.949	529.82	490.234			332.343	405.464	380.107			264.752	448.341	310.48			519.729	333.248	328.106
AT1G01140	AT1G01140	NM_099996	Release 6	transcript	chr1	64167	67625	ExemplarFor 'AT1G01140'; gene_id '839349'; transcript_id 'AT1G01140'; gene_name 'CIPK9'; alt 'CBL-INTERACTING PROTEIN KINASE 9	F6F3.28|PKS6'; CIPK9 (CBL-INTERACTING PROTEIN KINASE 9); ATP binding / kinase/ protein kinase/ protein serine/threonine kinase/ protein-tyrosine kinase|http://www.arabidopsis.org/servlets/TairObject?type=locus&name=AT1G01140	CIPK9	10447.5	9458	9108.39	9369.43	1.64012	8730.09	8433.13	6220.64	7784.27	1.36263	5925.35	5218.67	6128.47	5712.66	1	7218.56	8379.1	6978.01	7475.51	1.30859	7942.57	7536.97	8486.15	7552.71	1.3221	5586.55	6597.03	6990.58	6492.91	1.13658	6054.54	5566.7	5953.27	5735.76	1.00404	7855.5	6441.69	5451.98	6485.87
AT1G01140	AT1G01140	NM_099996	Release 6	transcript	chr1	64167	67625	ExemplarFor 'AT1G01140'; gene_id '839349'; transcript_id 'AT1G01140'; gene_name 'CIPK9'; alt 'CBL-INTERACTING PROTEIN KINASE 9	F6F3.28|PKS6'; CIPK9 (CBL-INTERACTING PROTEIN KINASE 9); ATP binding / kinase/ protein kinase/ protein serine/threonine kinase/ protein-tyrosine kinase|http://www.arabidopsis.org/servlets/TairObject?type=locus&name=AT1G01140	CIPK9	10256.3	8448.9	8497.44			8482.05	8366.94	6472.77			5886.29	5196.9	5920.3			6823.94	8220.5	7232.97			7755.2	6591.5	7003.84			5591.93	6981.68	7209.71			5091.8	5508.06	6240.22			7508.95	6165.24	5491.84
AT1G01150	AT1G01150	NM_099997	Release 6	transcript	chr1	70115	71998	ExemplarFor 'AT1G01150'; gene_id '839294'; transcript_id 'AT1G01150'; gene_name 'AT1G01150'; alt 'F6F3.30'; unknown protein	http://www.arabidopsis.org/servlets/TairObject?type=locus&name=AT1G01150	AT1G01150	21.5766	25.7256	28.1035	24.6478	0.596398	30.1746	42.0976	36.4066	38.0892	0.921637	30.6151	53.8885	32.3128	41.3277	1	25.8166	30.9725	28.7594	27.7534	0.671544	30.2254	40.444	33.9352	29.6562	0.717585	30.2726	22.2147	23.8108	27.7719	0.671991	29.0852	34.5797	34.9034	33.829	0.818554	32.2976	40.6462	36.3251	36.2227
AT1G01150	AT1G01150	NM_099997	Release 6	transcript	chr1	70115	71998	ExemplarFor 'AT1G01150'; gene_id '839294'; transcript_id 'AT1G01150'; gene_name 'AT1G01150'; alt 'F6F3.30'; unknown protein	http://www.arabidopsis.org/servlets/TairObject?type=locus&name=AT1G01150	AT1G01150	25.86	24.0073	22.6136			39.2352	24.0815	56.5396			46.7478	48.3353	36.0669			23.1885	30.1076	27.6758			22.79	24.0087	26.5336			34.2393	29.9295	26.1642			28.9939	46.9953	28.4163			22.7207	47.1443	38.2022
AT1G01160	AT1G01160	NM_099998	Release 6	transcript	chr1	72357	74096	ExemplarFor 'AT1G01160'; gene_id '839278'; transcript_id 'AT1G01160'; gene_name 'GIF2'; alt 'F6F3.29	GRF1-INTERACTING FACTOR 2'; GIF2 (GRF1-INTERACTING FACTOR 2)|http://www.arabidopsis.org/servlets/TairObject?type=locus&name=AT1G01160	GIF2	4838.41	4962.91	4421.38	4692.37	1.02637	4188.9	4494.21	4171.93	4347.55	0.950948	4575.34	5024.47	4120.1	4571.81	1	3941.48	5566.11	4027.86	4632.65	1.01331	4171	3775.47	4168.2	4051.7	0.886235	4530.84	3530.86	3337.24	3776.39	0.826015	4830.76	3699.19	4211.09	4259.79	0.931751	4195.67	4156.55	3980.01	4097.43
AT1G01160	AT1G01160	NM_099998	Release 6	transcript	chr1	72357	74096	ExemplarFor 'AT1G01160'; gene_id '839278'; transcript_id 'AT1G01160'; gene_name 'GIF2'; alt 'F6F3.29	GRF1-INTERACTING FACTOR 2'; GIF2 (GRF1-INTERACTING FACTOR 2)|http://www.arabidopsis.org/servlets/TairObject?type=locus&name=AT1G01160	GIF2	5158.58	4513.61	4259.35			4595.39	4434.5	4200.39			4838.4	4531.26	4341.3			4231.13	6042.35	3986.97			4134.54	3650.71	4410.28			4513.07	3546.49	3199.83			4868.39	4023.89	3925.43			3967.19	3934.49	4350.68
AT1G01170	AT1G01170	NM_099999	Release 6	transcript	chr1	73824	74731	ExemplarFor 'AT1G01170'; gene_id '839263'; transcript_id 'AT1G01170'; gene_name 'AT1G01170'; alt 'F6F3.32'; unknown protein	http://www.arabidopsis.org/servlets/TairObject?type=locus&name=AT1G01170	AT1G01170	9224.36	16044.8	9252.81	11260.2	0.91015	12150.6	10791.4	11846.2	11659.4	0.94242	12721.5	10962.4	12593.9	12371.8	1	7415.22	10275.2	8268.15	8778.1	0.709527	9654.17	8098.33	8194.88	8597.44	0.694925	7270.08	11927	8175.1	9327.07	0.7539	11319.2	8902.9	10271.6	10203.3	0.824727	10259.5	9347.01	10099.8	9594.5
AT1G01170	AT1G01170	NM_099999	Release 6	transcript	chr1	73824	74731	ExemplarFor 'AT1G01170'; gene_id '839263'; transcript_id 'AT1G01170'; gene_name 'AT1G01170'; alt 'F6F3.32'; unknown protein	http://www.arabidopsis.org/servlets/TairObject?type=locus&name=AT1G01170	AT1G01170	10142.8	14212.2	8683.94			11710.1	12054.3	11403.7			13254.2	10757.1	13941.4			7493.24	10057.4	9159.39			8901.07	8794.08	7942.11			8220.95	10735.4	9633.97			11837.7	8044.04	10844.5			8956.1	9976.66	8928.03
AT1G01180	AT1G01180	NM_100000	Release 6	transcript	chr1	75633	77446	ExemplarFor 'AT1G01180'; gene_id '839239'; transcript_id 'AT1G01180'; gene_name 'AT1G01180'; alt 'F6F3.5'; unknown protein	http://www.arabidopsis.org/servlets/TairObject?type=locus&name=AT1G01180	AT1G01180	204.407	231.02	172.221	211.303	1.11887	125.256	124.602	169.644	160.335	0.848983	227.567	164.639	194.133	188.855	1	206.2	183	181.084	193.634	1.0253	202.071	210.954	276.902	233.654	1.23721	217.089	242.672	174.472	223.234	1.18204	138.291	197.815	152.532	179.082	0.948252	250.596	167.044	210.108	207.224
AT1G01180	AT1G01180	NM_100000	Release 6	transcript	chr1	75633	77446	ExemplarFor 'AT1G01180'; gene_id '839239'; transcript_id 'AT1G01180'; gene_name 'AT1G01180'; alt 'F6F3.5'; unknown protein	http://www.arabidopsis.org/servlets/TairObject?type=locus&name=AT1G01180	AT1G01180	243.55	216.455	200.168			170.59	195.055	176.861			184.669	174.534	187.588			192.072	147.196	252.25			229.852	193.729	288.415			272.388	242.33	190.454			182.263	241.674	161.918			234.151	178.813	202.632
AT1G01190	AT1G01190	NM_100001	Release 6	transcript	chr1	83045	84864	ExemplarFor 'AT1G01190'; gene_id '839233'; transcript_id 'AT1G01190'; gene_name 'CYP78A8'; alt 'F6F3.25'; CYP78A8; heme binding / iron ion binding / monooxygenase/ oxygen binding	http://www.arabidopsis.org/servlets/TairObject?type=locus&name=AT1G01190	CYP78A8	1945.37	1530.21	1618.65	1703.22	1.33401	1417.97	1179.11	1489.96	1456.88	1.14107	1285.78	1166.79	1148.73	1276.77	1	1662.21	1510.11	1209.77	1461.52	1.1447	1511.84	1076.33	1676.17	1456.24	1.14057	1701.35	965.357	947.538	1289.1	1.00966	1475.85	1610.85	1249.13	1489.55	1.16666	1651.77	1394.17	1634.46	1613.3
AT1G01190	AT1G01190	NM_100001	Release 6	transcript	chr1	83045	84864	ExemplarFor 'AT1G01190'; gene_id '839233'; transcript_id 'AT1G01190'; gene_name 'CYP78A8'; alt 'F6F3.25'; CYP78A8; heme binding / iron ion binding / monooxygenase/ oxygen binding	http://www.arabidopsis.org/servlets/TairObject?type=locus&name=AT1G01190	CYP78A8	1908.86	1532.78	1683.43			1475.31	1393.41	1785.54			1237.25	1493.17	1328.87			1623.18	1423.86	1339.97			1487.19	1043.91	1942.01			1866.88	1068.51	1184.97			1502.58	1734.6	1364.31			1673.88	1527.34	1798.2
AT1G01200	AT1G01200	NM_100002	Release 6	transcript	chr1	86516	88213	ExemplarFor 'AT1G01200'; gene_id '839493'; transcript_id 'AT1G01200'; gene_name 'AT1G01200'; alt 'F6F3.1	F6F3_1'; GTP binding|http://www.arabidopsis.org/servlets/TairObject?type=locus&name=AT1G01200	AT1G01200	67.1122	98.9416	49.1978	59.0342	0.484326	142.219	84.5016	135.415	100.211	0.82215	140.035	103.359	149.32	121.889	1	56.1298	104.725	80.1315	72.0935	0.591467	65.5368	76.0415	73.3467	60.9311	0.499889	84.7234	101.61	82.6956	78.6126	0.644951	82.0703	116.537	100.286	84.8661	0.696256	89.8196	127.23	92.0743	96.5794
AT1G01200	AT1G01200	NM_100002	Release 6	transcript	chr1	86516	88213	ExemplarFor 'AT1G01200'; gene_id '839493'; transcript_id 'AT1G01200'; gene_name 'AT1G01200'; alt 'F6F3.1	F6F3_1'; GTP binding|http://www.arabidopsis.org/servlets/TairObject?type=locus&name=AT1G01200	AT1G01200	49.5526	44.1944	45.2065			96.9754	53.2043	88.9518			115.303	96.6347	126.684			49.2022	84.5894	57.7829			42.8659	49.8934	57.9023			69.6212	60.8078	72.2183			64.5474	79.5766	66.1795			58.9183	109.99	101.445
AT1G01210	AT1G01210	NM_100003	Release 6	transcript	chr1	88898	89745	ExemplarFor 'AT1G01210'; gene_id '839481'; transcript_id 'AT1G01210'; gene_name 'AT1G01210'; alt 'F6F3.2	F6F3_2'; DNA binding / DNA-directed RNA polymerase/ transcription factor|http://www.arabidopsis.org/servlets/TairObject?type=locus&name=AT1G01210	AT1G01210	1118.04	1230.54	1142.75	1120.52	0.629211	1470.91	1206.6	1540.39	1499.67	0.842115	1994.21	1617.89	1773.98	1780.83	1	1299.45	1153.4	1302.28	1213.17	0.681237	1446.97	1182.19	1150.39	1225.02	0.687888	871.29	1323.35	1309.34	1159.04	0.65084	1659.6	1400.15	1542.4	1490.87	0.837178	1421.06	1251.59	1191.68	1220.85
AT1G01210	AT1G01210	NM_100003	Release 6	transcript	chr1	88898	89745	ExemplarFor 'AT1G01210'; gene_id '839481'; transcript_id 'AT1G01210'; gene_name 'AT1G01210'; alt 'F6F3.2	F6F3_2'; DNA binding / DNA-directed RNA polymerase/ transcription factor|http://www.arabidopsis.org/servlets/TairObject?type=locus&name=AT1G01210	AT1G01210	1088.35	1129.16	1014.28			1763.8	1552.44	1463.86			1801.11	1700.09	1797.72			1201.89	1184.09	1137.91			1372.31	1041.28	1156.95			1001.25	1163.65	1285.35			1664.52	1169.74	1508.82			1311.49	1089.4	1059.88
AT1G01220	AT1G01220	NM_100004	Release 6	transcript	chr1	91750	95552	ExemplarFor 'AT1G01220'; gene_id '839420'; transcript_id 'AT1G01220'; gene_name 'AT1G01220'; alt 'F6F3.3	F6F3_3'; ATP binding / galactokinase/ kinase/ phosphotransferase, alcohol group as acceptor|http://www.arabidopsis.org/servlets/TairObject?type=locus&name=AT1G01220	AT1G01220	1773.1	1766.48	2146.98	1837.54	0.596984	2881.87	2756.74	2722.7	2764.64	0.898181	2916.92	3464.46	2921.48	3078.04	1	2400.66	2480.26	2344.08	2333.28	0.75804	2348.73	2283.64	2127.03	2259.38	0.734034	2362.43	2107.96	2645.22	2253.42	0.732098	2863.94	2530.65	3318.58	2775.19	0.901611	2360.58	3776.87	3320.63	3106.83
AT1G01220	AT1G01220	NM_100004	Release 6	transcript	chr1	91750	95552	ExemplarFor 'AT1G01220'; gene_id '839420'; transcript_id 'AT1G01220'; gene_name 'AT1G01220'; alt 'F6F3.3	F6F3_3'; ATP binding / galactokinase/ kinase/ phosphotransferase, alcohol group as acceptor|http://www.arabidopsis.org/servlets/TairObject?type=locus&name=AT1G01220	AT1G01220	1889.9	1574.88	1873.89			2702.46	2786.96	2737.09			3031.49	2928.51	3205.37			2248.04	2407.76	2118.85			2337.25	2303.51	2156.15			2062.88	2083.26	2258.8			2610.46	2130.21	3197.32			2296.7	3395.99	3490.21
AT1G01225	AT1G01225	NM_100005	Release 6	transcript	chr1	95987	97407	ExemplarFor 'AT1G01225'; gene_id '839358'; transcript_id 'AT1G01225'; gene_name 'AT1G01225'; alt '-'; unknown protein	http://www.arabidopsis.org/servlets/TairObject?type=locus&name=AT1G01225	AT1G01225	313.26	409.046	283.337	349.65	1.30327	223.979	270.789	225.327	260.806	0.972117	231.859	238.703	263.089	268.286	1	382.491	254.648	501.218	391.927	1.46085	318.969	376.021	428.863	354.704	1.32211	286.2	293.767	268.196	292.683	1.09093	196.443	402.249	208.091	274.487	1.02311	409.625	240.297	227.717	304.661
AT1G01225	AT1G01225	NM_100005	Release 6	transcript	chr1	95987	97407	ExemplarFor 'AT1G01225'; gene_id '839358'; transcript_id 'AT1G01225'; gene_name 'AT1G01225'; alt '-'; unknown protein	http://www.arabidopsis.org/servlets/TairObject?type=locus&name=AT1G01225	AT1G01225	335.003	464.328	292.925			274.513	309.662	260.565			247.377	311.972	316.719			458.012	253.84	501.354			271.88	401.281	331.208			359.48	292.319	256.136			198.646	446.62	194.875			465.231	242.97	242.124
AT1G01230	AT1G01230	NM_100006	Release 6	transcript	chr1	97476	99240	ExemplarFor 'AT1G01230'; gene_id '839331'; transcript_id 'AT1G01230'; gene_name 'AT1G01230'; alt 'F6F3.4	F6F3_4'; unknown protein|http://www.arabidopsis.org/servlets/TairObject?type=locus&name=AT1G01230	AT1G01230	5869.84	6821.65	4518.09	5392	1.00454	5045.8	5383.43	6002.7	5605.72	1.04436	5455.29	6204.77	5402.21	5367.64	1	4655.3	5096.64	4885.83	4892.05	0.911396	4831.19	4513.79	5314.21	4613.69	0.859537	4945.01	5613.85	5122.06	5232.75	0.974869	5155.26	5385.47	5082.89	5005.25	0.932485	5496.18	5538.62	4958.76	5249.59
AT1G01230	AT1G01230	NM_100006	Release 6	transcript	chr1	97476	99240	ExemplarFor 'AT1G01230'; gene_id '839331'; transcript_id 'AT1G01230'; gene_name 'AT1G01230'; alt 'F6F3.4	F6F3_4'; unknown protein|http://www.arabidopsis.org/servlets/TairObject?type=locus&name=AT1G01230	AT1G01230	4675.87	6265	4201.55			5646.3	5768.27	5787.84			5035.97	5299.76	4807.86			4223.46	5121.79	5369.27			3840.34	4408.91	4773.67			5418.98	5668.86	4627.73			5511.85	4407.46	4488.55			5233.36	4766.01	5504.64
AT1G01240	AT1G01240	NM_100007	Release 6	transcript	chr1	99894	101834	ExemplarFor 'AT1G01240'; gene_id '839274'; transcript_id 'AT1G01240'; gene_name 'AT1G01240'; alt 'F633.5	F633_5|F6F3.27'; unknown protein|http://www.arabidopsis.org/servlets/TairObject?type=locus&name=AT1G01240	AT1G01240	1470.61	1351.37	1344.51	1369.16	0.591445	2644.94	3475.52	2285.36	2889.35	1.24813	1993.34	1765.27	2681.57	2314.94	1	1126.58	2818.77	911.1	1721.53	0.743662	1003	1232.83	1264.3	1190.82	0.514405	2084.73	1848.85	1842.3	1951.42	0.842971	2561.25	1535.55	2628.15	2338.02	1.00997	1134.72	2752.26	2667.31	2424.72
AT1G01240	AT1G01240	NM_100007	Release 6	transcript	chr1	99894	101834	ExemplarFor 'AT1G01240'; gene_id '839274'; transcript_id 'AT1G01240'; gene_name 'AT1G01240'; alt 'F633.5	F633_5|F6F3.27'; unknown protein|http://www.arabidopsis.org/servlets/TairObject?type=locus&name=AT1G01240	AT1G01240	1397.24	1285.49	1365.73			2920.63	3470.94	2538.72			2312.2	2040.84	3096.39			1086.37	3346.18	1040.2			1004.43	1174.69	1465.64			2216.26	1826.09	1890.31			2822.21	1639.18	2841.8			1115.42	3368.72	3509.91
AT1G01250	AT1G01250	NM_100008	Release 6	transcript	chr1	104491	105324	ExemplarFor 'AT1G01250'; gene_id '839322'; transcript_id 'AT1G01250'; gene_name 'AT1G01250'; alt 'F6F3.6	F6F3_6'; DNA binding / transcription factor|http://www.arabidopsis.org/servlets/TairObject?type=locus&name=AT1G01250	AT1G01250	228.634	287.713	176.483	240.186	0.25568	713.567	888.244	826.581	797.233	0.84866	884.161	962.329	1035.88	939.401	1	373.552	572.528	330.007	438.816	0.467123	562.191	510.872	250.446	453.588	0.482848	296.24	453.283	491.515	428.347	0.455979	1182.7	266.528	1127.55	889.028	0.946377	300.219	896.753	759.564	672.872
AT1G01250	AT1G01250	NM_100008	Release 6	transcript	chr1	104491	105324	ExemplarFor 'AT1G01250'; gene_id '839322'; transcript_id 'AT1G01250'; gene_name 'AT1G01250'; alt 'F6F3.6	F6F3_6'; DNA binding / transcription factor|http://www.arabidopsis.org/servlets/TairObject?type=locus&name=AT1G01250	AT1G01250	268.221	306.079	173.984			710.251	786.523	858.231			989.036	875.66	889.337			357.735	646.767	352.306			496.384	589.31	312.328			266.975	563.669	498.4			1183.03	312.924	1261.44			312.648	941.164	826.885
AT1G01260	AT1G01260	NM_100009	Release 6	transcript	chr1	109032	111609	ExemplarFor 'AT1G01260'; gene_id '839545'; transcript_id 'AT1G01260'; gene_name 'AT1G01260'; alt 'F6F3.7	F6F3_7'; DNA binding / transcription factor|http://www.arabidopsis.org/servlets/TairObject?type=locus&name=AT1G01260	AT1G01260	10567.3	10589.2	10200.4	10480.9	2.62643	3639.66	3282.6	3874.31	3627.71	0.909074	3514.44	4366.68	4480.47	3990.55	1	11883.7	3404.83	11904.5	9001.33	2.25566	12939.2	12128.2	12036.2	12195.1	3.05598	10100.2	9470.06	8095.1	8643.5	2.16599	3866.9	9600.8	4034.85	5761.65	1.44382	13585.6	4449.48	4323.23	6855.26
AT1G01260	AT1G01260	NM_100009	Release 6	transcript	chr1	109032	111609	ExemplarFor 'AT1G01260'; gene_id '839545'; transcript_id 'AT1G01260'; gene_name 'AT1G01260'; alt 'F6F3.7	F6F3_7'; DNA binding / transcription factor|http://www.arabidopsis.org/servlets/TairObject?type=locus&name=AT1G01260	AT1G01260	11511.9	10211.7	9804.83			3327.86	3696.88	3944.93			3444.58	4272.61	3864.54			11251.8	3862.44	11700.6			12047.2	11236.5	12783.1			8982.57	7621.67	7591.4			3699.61	9174.13	4193.62			10964.4	3939.06	3869.79
AT1G01280	AT1G01280	NM_100010	Release 6	transcript	chr1	112263	113947	ExemplarFor 'AT1G01280'; gene_id '839470'; transcript_id 'AT1G01280'; gene_name 'CYP703A2'; alt 'F6F3.8	F6F3_8'; CYP703A2; heme binding / iron ion binding / monooxygenase/ oxygen binding|http://www.arabidopsis.org/servlets/TairObject?type=locus&name=AT1G01280	CYP703A2	37.69	30.3958	26.0175	27.3706	1.07904	15.5483	28.0777	18.5063	20.9427	0.82563	21.1961	40.8005	23.6864	25.3657	1	19.5211	25.2495	21.7407	21.5119	0.848073	29.4102	19.8377	29.1826	23.315	0.919158	22.084	24.1498	32.5049	24.983	0.984916	38.7412	21.8126	22.3209	25.0851	0.988938	23.9375	20.8852	19.4149	21.0223
AT1G01280	AT1G01280	NM_100010	Release 6	transcript	chr1	112263	113947	ExemplarFor 'AT1G01280'; gene_id '839470'; transcript_id 'AT1G01280'; gene_name 'CYP703A2'; alt 'F6F3.8	F6F3_8'; CYP703A2; heme binding / iron ion binding / monooxygenase/ oxygen binding|http://www.arabidopsis.org/servlets/TairObject?type=locus&name=AT1G01280	CYP703A2	23.6315	25.7417	20.7468			22.3207	22.2745	18.9285			20.005	27.4274	19.0786			21.1231	21.2511	20.1861			22.5959	15.3225	23.5414			18.6204	20.7947	31.7445			24.4787	24.5521	18.6049			22.552	21.8106	17.5339
AT1G01290	AT1G01290	NM_100011	Release 6	transcript	chr1	114286	115549	ExemplarFor 'AT1G01290'; gene_id '839445'; transcript_id 'AT1G01290'; gene_name 'CNX3'; alt 'COFACTOR OF NITRATE REDUCTASE AND XANTHINE DEHYDROGENASE 3	F6F3.9|F6F3_9'; CNX3 (COFACTOR OF NITRATE REDUCTASE AND XANTHINE DEHYDROGENASE 3); catalytic|http://www.arabidopsis.org/servlets/TairObject?type=locus&name=AT1G01290	CNX3	1733.62	1673.55	1719.74	1606.03	0.81503	2239	1887.7	2344.17	1970.1	0.999792	1832.27	2027.36	2065	1970.51	1	1479.41	1965	1627.69	1669.82	0.847406	1442.32	1398.97	1574.91	1527.32	0.77509	1660.23	1617.37	1398.25	1595.27	0.809571	2089.83	1608.61	2074.96	1892.46	0.960392	1473.33	2123.41	1994.03	1825.16
AT1G01290	AT1G01290	NM_100011	Release 6	transcript	chr1	114286	115549	ExemplarFor 'AT1G01290'; gene_id '839445'; transcript_id 'AT1G01290'; gene_name 'CNX3'; alt 'COFACTOR OF NITRATE REDUCTASE AND XANTHINE DEHYDROGENASE 3	F6F3.9|F6F3_9'; CNX3 (COFACTOR OF NITRATE REDUCTASE AND XANTHINE DEHYDROGENASE 3); catalytic|http://www.arabidopsis.org/servlets/TairObject?type=locus&name=AT1G01290	CNX3	1811.29	1333.64	1364.32			1877.8	1626.19	1845.75			2369.58	1856.86	1672.01			1503.05	1961.06	1482.73			1491.62	1742.21	1513.91			1796.21	1620.56	1478.98			1876.1	1830.36	1874.92			1289.86	2016.47	2053.88
AT1G01300	AT1G01300	NM_100012	Release 6	transcript	chr1	116943	118764	ExemplarFor 'AT1G01300'; gene_id '839375'; transcript_id 'AT1G01300'; gene_name 'AT1G01300'; alt 'F6F3.10	F6F3_10'; aspartic-type endopeptidase/ pepsin A|http://www.arabidopsis.org/servlets/TairObject?type=locus&name=AT1G01300	AT1G01300	13216.2	12267.8	13451.9	13061.2	0.716345	17503	15554.1	18460.8	16790.1	0.920858	19181.3	16302.8	21157.8	18233.1	1	12688.7	16290.4	14970.7	13887.4	0.761661	13525.8	13572	13075.8	13271.4	0.727876	12013.1	13431.2	14059	12969.5	0.711315	19560.8	12156.7	16176.1	15287.9	0.83847	14108.6	18686.3	15948.8	15695.4
AT1G01300	AT1G01300	NM_100012	Release 6	transcript	chr1	116943	118764	ExemplarFor 'AT1G01300'; gene_id '839375'; transcript_id 'AT1G01300'; gene_name 'AT1G01300'; alt 'F6F3.10	F6F3_10'; aspartic-type endopeptidase/ pepsin A|http://www.arabidopsis.org/servlets/TairObject?type=locus&name=AT1G01300	AT1G01300	13684	11868	13879.1			17235.5	14451.5	17535.5			19413.2	16571.3	16772.1			12336.3	15232.8	11805.7			13327.1	12944	13183.8			12259.9	12507.6	13546			16826.8	11073.3	15933.6			12797.4	16096.1	16535.4
AT1G01310	AT1G01310	NM_100013	Release 6	transcript	chr1	120154	121130	ExemplarFor 'AT1G01310'; gene_id '839333'; transcript_id 'AT1G01310'; gene_name 'AT1G01310'; alt 'F6F3.11	F6F3_11'; unknown protein|http://www.arabidopsis.org/servlets/TairObject?type=locus&name=AT1G01310	AT1G01310	38.4081	44.499	37.541	39.6091	1.14274	38.3675	45.73	33.3759	33.6306	0.970258	33.2019	31.5956	38.0987	34.6616	1	87.8165	31.6841	56.6556	60.013	1.7314	39.9771	30.5727	57.4157	41.8013	1.20598	35.9876	33.7498	25.3814	30.7766	0.887917	30.364	40.3604	27.6594	32.3034	0.931965	28.2612	28.0357	33.0814	29.6809
AT1G01310	AT1G01310	NM_100013	Release 6	transcript	chr1	120154	121130	ExemplarFor 'AT1G01310'; gene_id '839333'; transcript_id 'AT1G01310'; gene_name 'AT1G01310'; alt 'F6F3.11	F6F3_11'; unknown protein|http://www.arabidopsis.org/servlets/TairObject?type=locus&name=AT1G01310	AT1G01310	35.5127	48.4107	33.283			21.307	23.532	39.4715			31.9437	26.0229	47.1066			100.774	29.172	53.9756			31.6205	45.5877	45.634			34.3997	29.0724	26.0686			27.7484	32.8413	34.8467			25.0382	26.2826	37.3865
AT1G01320	AT1G01320	NM_100014	Release 6	transcript	chr1	121134	130099	ExemplarFor 'AT1G01320'; gene_id '839293'; transcript_id 'AT1G01320'; gene_name 'AT1G01320'; alt 'F6F3.12	F6F3_12'; unknown protein|http://www.arabidopsis.org/servlets/TairObject?type=locus&name=AT1G01320	AT1G01320	30969.6	28074.9	34506.2	31199.4	0.817239	37398.5	36971.8	38652.5	37508.2	0.982492	34650.3	39475.1	40193.1	38176.6	1	33526.5	39866.6	33460.4	35310.8	0.924934	33310.4	30456.4	33531.9	33896.3	0.887882	34103.6	27934.8	36281.8	32195.8	0.843339	38727.8	36224.7	42685.5	37002.7	0.969253	37579.1	42336.5	37718.1	38247.6
AT1G01320	AT1G01320	NM_100014	Release 6	transcript	chr1	121134	130099	ExemplarFor 'AT1G01320'; gene_id '839293'; transcript_id 'AT1G01320'; gene_name 'AT1G01320'; alt 'F6F3.12	F6F3_12'; unknown protein|http://www.arabidopsis.org/servlets/TairObject?type=locus&name=AT1G01320	AT1G01320	34798.4	27755.5	31091.7			37775.3	37044.3	37206.6			40696.8	37462.3	36581.8			34060.7	41502.9	29447.8			34329.9	34013.8	37735.4			34614.1	27931.8	32308.6			35964.2	28326.7	40087.5			37113.2	39840.4	34898.5
AT1G01340	AT1G01340	NM_100016	Release 6	transcript	chr1	132332	135322	ExemplarFor 'AT1G01340'; gene_id '838832'; transcript_id 'AT1G01340'; gene_name 'ATCNGC10'; alt 'ACBK1	CNGC10|F6F3.13|F6F3_13'; ATCNGC10; calmodulin binding / cyclic nucleotide binding / ion channel|http://www.arabidopsis.org/servlets/TairObject?type=locus&name=AT1G01340	ATCNGC10	6945.64	9278.82	8882.13	8340.37	4.10955	1371.8	1550.07	1914.79	1686.02	0.83075	2105.46	2024.87	1861.94	2029.51	1	11455.7	1149.85	11355.3	7912.46	3.8987	11370.8	10536.9	10866.9	11223.7	5.53027	8495.12	7423.46	7062.09	7696.17	3.79213	2104.34	7849.15	2321.35	4202.91	2.0709	9622.56	1948.08	2294.36	4774.77
AT1G01340	AT1G01340	NM_100016	Release 6	transcript	chr1	132332	135322	ExemplarFor 'AT1G01340'; gene_id '838832'; transcript_id 'AT1G01340'; gene_name 'ATCNGC10'; alt 'ACBK1	CNGC10|F6F3.13|F6F3_13'; ATCNGC10; calmodulin binding / cyclic nucleotide binding / ion channel|http://www.arabidopsis.org/servlets/TairObject?type=locus&name=AT1G01340	ATCNGC10	6856.6	9584.34	8494.7			1395.3	1505.28	2378.85			1965.16	2077.55	2142.09			11260.9	1158.88	11094.1			11636.6	11160.3	11770.9			8486.36	7447.91	7262.1			1922.83	8727.7	2292.07			10043.1	2118.64	2621.93
AT1G01350	AT1G01350	NM_100017	Release 6	transcript	chr1	136732	139568	ExemplarFor 'AT1G01350'; gene_id '838964'; transcript_id 'AT1G01350'; gene_name 'AT1G01350'; alt 'F6F3.14	F6F3.15|F6F3_14|F6F3_15'; nucleic acid binding / ubiquitin-protein ligase/ zinc ion binding|http://www.arabidopsis.org/servlets/TairObject?type=locus&name=AT1G01350	AT1G01350	34.5258	30.8862	29.8591	29.9407	0.881661	38.5144	18.2262	22.3172	29.0272	0.85476	30.6093	40.8199	39.6584	33.9594	1	26.7332	17.7368	25.0536	24.9957	0.736045	51.6989	27.3609	33.0118	37.7797	1.1125	27.8949	35.2791	63.0741	38.4672	1.13274	40.3873	27.8921	36.5392	32.0629	0.944152	20.9374	24.4742	23.9571	26.2029
AT1G01350	AT1G01350	NM_100017	Release 6	transcript	chr1	136732	139568	ExemplarFor 'AT1G01350'; gene_id '838964'; transcript_id 'AT1G01350'; gene_name 'AT1G01350'; alt 'F6F3.14	F6F3.15|F6F3_14|F6F3_15'; nucleic acid binding / ubiquitin-protein ligase/ zinc ion binding|http://www.arabidopsis.org/servlets/TairObject?type=locus&name=AT1G01350	AT1G01350	31.0548	24.1267	29.1918			27.1048	44.5719	23.4285			26.9958	28.1557	37.5176			18.4588	31.259	30.7328			44.938	30.9083	38.7605			23.2532	36.8054	44.4968			37.5579	18.3824	31.6184			29.4365	33.2482	25.164
AT1G01360	AT1G01360	NM_100018	Release 6	transcript	chr1	142024	143177	ExemplarFor 'AT1G01360'; gene_id '838452'; transcript_id 'AT1G01360'; gene_name 'AT1G01360'; alt 'F6F3.16	F6F3_16'; unknown protein|http://www.arabidopsis.org/servlets/TairObject?type=locus&name=AT1G01360	AT1G01360	707.803	783.958	750.648	797.437	0.722444	1138.64	1363.11	1148.5	1184.79	1.07337	1187.3	881.479	1105.45	1103.8	1	655.641	1112.53	663.949	837.214	0.75848	490.678	722.762	786.254	688.96	0.624169	806.012	1082.78	981.456	949.59	0.860288	1040.72	924.707	1090.23	1052.63	0.95364	702.938	1062.32	1224.49	987.166
AT1G01360	AT1G01360	NM_100018	Release 6	transcript	chr1	142024	143177	ExemplarFor 'AT1G01360'; gene_id '838452'; transcript_id 'AT1G01360'; gene_name 'AT1G01360'; alt 'F6F3.16	F6F3_16'; unknown protein|http://www.arabidopsis.org/servlets/TairObject?type=locus&name=AT1G01360	AT1G01360	698.378	950.725	893.111			1057.52	1199.24	1201.75			1211.26	976.287	1261.06			674.862	1174.7	741.605			597.307	758.492	778.27			912.455	996.104	918.737			1098.65	1038.1	1123.39			724.438	1081.18	1127.63
AT1G01370	AT1G01370	NM_100019	Release 6	transcript	chr1	143564	145684	ExemplarFor 'AT1G01370'; gene_id '839104'; transcript_id 'AT1G01370'; gene_name 'HTR12'; alt 'F6F3.17	F6F3_17'; HTR12; DNA binding|http://www.arabidopsis.org/servlets/TairObject?type=locus&name=AT1G01370	HTR12	1544.25	2133.56	1385.01	1705.28	1.18679	1297.48	1486.75	1285.62	1359.68	0.946271	1516.56	1557.94	1370.44	1436.89	1	1359.15	1416.86	1429.65	1475.67	1.02699	1489.57	1505.6	1431.45	1515.55	1.05475	1199.03	1347.88	1320.62	1272.92	0.885886	1404.11	1600.46	1285.69	1405.42	0.978097	1421.27	1203.55	1294.44	1377.13
AT1G01370	AT1G01370	NM_100019	Release 6	transcript	chr1	143564	145684	ExemplarFor 'AT1G01370'; gene_id '839104'; transcript_id 'AT1G01370'; gene_name 'HTR12'; alt 'F6F3.17	F6F3_17'; HTR12; DNA binding|http://www.arabidopsis.org/servlets/TairObject?type=locus&name=AT1G01370	HTR12	1540.8	2193.85	1434.25			1422.49	1423.87	1241.91			1304.36	1482.89	1389.13			1642.44	1328.81	1677.1			1759.24	1488.92	1418.52			1224.63	1259.84	1285.49			1282.26	1538.68	1321.29			1612.99	1466.56	1264.01
AT1G01380	AT1G01380	NM_100020	Release 6	transcript	chr1	147267	147935	ExemplarFor 'AT1G01380'; gene_id '838096'; transcript_id 'AT1G01380'; gene_name 'ETC1'; alt 'ENHANCER OF TRY AND CPC 1	F6F3.18|F6F3_18'; ETC1 (ENHANCER OF TRY AND CPC 1); DNA binding / transcription factor|http://www.arabidopsis.org/servlets/TairObject?type=locus&name=AT1G01380	ETC1	136.543	138.52	141.989	144.175	0.466174	281.173	236.35	310.093	275.502	0.890807	323.974	271.438	325.513	309.273	1	143.468	223.446	164.454	185.036	0.598293	101.695	189.61	126.522	148.792	0.481103	179.942	175.768	141.136	180.108	0.582361	238.884	192.307	231.639	234.332	0.757687	147.699	248.113	299.615	248.505
AT1G01380	AT1G01380	NM_100020	Release 6	transcript	chr1	147267	147935	ExemplarFor 'AT1G01380'; gene_id '838096'; transcript_id 'AT1G01380'; gene_name 'ETC1'; alt 'ENHANCER OF TRY AND CPC 1	F6F3.18|F6F3_18'; ETC1 (ENHANCER OF TRY AND CPC 1); DNA binding / transcription factor|http://www.arabidopsis.org/servlets/TairObject?type=locus&name=AT1G01380	ETC1	136.724	160.204	151.07			299.373	229.86	296.166			306.204	263.852	364.656			166.603	232.245	179.997			120.261	190.259	164.406			193.717	217.733	172.354			292.45	204.948	245.765			163.655	328.547	303.402
AT1G01390	AT1G01390	NM_100021	Release 6	transcript	chr1	148120	149806	ExemplarFor 'AT1G01390'; gene_id '837790'; transcript_id 'AT1G01390'; gene_name 'AT1G01390'; alt 'F6F3.19	F6F3_19'; UDP-glycosyltransferase/ transferase, transferring glycosyl groups|http://www.arabidopsis.org/servlets/TairObject?type=locus&name=AT1G01390	AT1G01390	505.865	595.015	447.053	527.16	0.682162	438.372	735.407	867.132	681.075	0.881332	592.927	805.282	889.263	772.779	1	703.005	564.864	610.171	665.681	0.861413	573.071	729.253	792.806	736.461	0.953003	738.646	654.719	773.252	744.406	0.963285	737.448	530.199	879.963	724.579	0.937627	741.27	802.753	709.482	774.544
AT1G01390	AT1G01390	NM_100021	Release 6	transcript	chr1	148120	149806	ExemplarFor 'AT1G01390'; gene_id '837790'; transcript_id 'AT1G01390'; gene_name 'AT1G01390'; alt 'F6F3.19	F6F3_19'; UDP-glycosyltransferase/ transferase, transferring glycosyl groups|http://www.arabidopsis.org/servlets/TairObject?type=locus&name=AT1G01390	AT1G01390	500.634	625.716	488.677			472.466	727.963	845.109			642.529	791.159	915.514			894.459	561.898	659.692			753.064	756.756	813.815			769.891	677.417	852.512			787.402	460.001	952.459			766.036	875.772	751.948
AT1G01400	AT1G01400	NM_100022	Release 6	transcript	chr1	151158	152149	ExemplarFor 'AT1G01400'; gene_id '837049'; transcript_id 'AT1G01400'; gene_name 'AT1G01400'; alt 'F6F3.20	F6F3_20'; unknown protein|http://www.arabidopsis.org/servlets/TairObject?type=locus&name=AT1G01400	AT1G01400	68.4357	53.3606	87.405	62.9103	1.14343	42.3298	25.2114	41.3732	45.9624	0.835393	62.5829	75.5246	42.368	55.0189	1	81.0183	68.5497	49.5912	59.746	1.08592	241.489	64.4571	97.8677	128.239	2.33082	54.1012	127.281	166.223	108.877	1.97889	117.182	57.9879	79.4211	88.2882	1.60469	49.2611	54.9047	56.2718	48.2522
AT1G01400	AT1G01400	NM_100022	Release 6	transcript	chr1	151158	152149	ExemplarFor 'AT1G01400'; gene_id '837049'; transcript_id 'AT1G01400'; gene_name 'AT1G01400'; alt 'F6F3.20	F6F3_20'; unknown protein|http://www.arabidopsis.org/servlets/TairObject?type=locus&name=AT1G01400	AT1G01400	42.2743	54.565	71.421			52.4258	73.385	41.0494			38.8239	64.3214	46.4928			61.0793	48.7567	49.4807			224.013	62.566	79.043			42.6444	113.002	150.009			162.935	45.2375	66.9662			44.7446	38.8666	45.4642
AT1G01410	AT1G01410	NM_100023	Release 6	transcript	chr1	153113	154198	ExemplarFor 'AT1G01410'; gene_id '837547'; transcript_id 'AT1G01410'; gene_name 'AT1G01410'; alt 'F6F3.21	F6F3_21'; RNA binding|http://www.arabidopsis.org/servlets/TairObject?type=locus&name=AT1G01410	AT1G01410	19.9993	22.6342	17.0155	22.5471	0.828457	19.5	19.1469	18.3059	20.9935	0.771373	18.6323	35.7671	20.239	27.2157	1	17.9199	18.7845	19.3486	20.9487	0.769728	27.4466	15.3027	19.2772	21.5206	0.790741	16.7959	21.0327	20.0845	20.6098	0.757275	29.9477	16.6307	20.4467	22.2305	0.816827	23.1476	18.3777	19.707	23.2656
AT1G01410	AT1G01410	NM_100023	Release 6	transcript	chr1	153113	154198	ExemplarFor 'AT1G01410'; gene_id '837547'; transcript_id 'AT1G01410'; gene_name 'AT1G01410'; alt 'F6F3.21	F6F3_21'; RNA binding|http://www.arabidopsis.org/servlets/TairObject?type=locus&name=AT1G01410	AT1G01410	27.5092	26.5857	21.5385			21.6936	23.8775	23.437			25.7233	33.3699	29.5628			18.2207	28.3243	23.0942			25.4089	17.1326	24.5555			17.7867	20.8428	27.1162			22.0899	24.2654	20.0028			23.1612	30.8603	24.3395
AT1G01420	AT1G01420	NM_100024	Release 6	transcript	chr1	154566	156011	ExemplarFor 'AT1G01420'; gene_id '837503'; transcript_id 'AT1G01420'; gene_name 'AT1G01420'; alt 'F6F3.22	F6F3_22'; UDP-glycosyltransferase/ transferase, transferring glycosyl groups|http://www.arabidopsis.org/servlets/TairObject?type=locus&name=AT1G01420	AT1G01420	275.379	274.52	294.122	284.089	0.163159	1022.04	1204.75	1571.55	1249.3	0.717503	1491.12	1623.3	2125.42	1741.18	1	425.529	877.112	398.335	568.928	0.326749	329.051	447.238	371.185	343.867	0.197491	623.134	792.406	890.005	753.454	0.432727	1647.52	661.513	1878.68	1328.59	0.763039	419.333	1896.38	1974.47	1388.81
AT1G01420	AT1G01420	NM_100024	Release 6	transcript	chr1	154566	156011	ExemplarFor 'AT1G01420'; gene_id '837503'; transcript_id 'AT1G01420'; gene_name 'AT1G01420'; alt 'F6F3.22	F6F3_22'; UDP-glycosyltransferase/ transferase, transferring glycosyl groups|http://www.arabidopsis.org/servlets/TairObject?type=locus&name=AT1G01420	AT1G01420	270.167	280.321	310.024			1072.84	1130.45	1494.17			1502.85	1740.07	1964.3			422.203	922.318	368.07			260.066	406.62	249.04			600.318	737.264	877.597			1625.88	582.958	1574.98			342.443	1943.81	1756.42
AT1G01430	AT1G01430	NM_100025	Release 6	transcript	chr1	156801	158655	ExemplarFor 'AT1G01430'; gene_id '837247'; transcript_id 'AT1G01430'; gene_name 'AT1G01430'; alt 'F6F3.23	F6F3_23'; unknown protein|http://www.arabidopsis.org/servlets/TairObject?type=locus&name=AT1G01430	AT1G01430	4336.32	3116.16	4790.07	4234.39	0.381169	8039.24	9260.19	9007.3	9069.01	0.81637	10429.7	12012	12105.5	11108.9	1	4588.08	9173.94	4557.24	5876.84	0.529019	4010.26	4117.26	4219.88	4243.32	0.381973	7516.94	6099.46	6379.52	6669.38	0.600362	10372.5	5959.86	10284.9	9042.42	0.813976	3722.69	11689.9	10334.7	8706.97
AT1G01430	AT1G01430	NM_100025	Release 6	transcript	chr1	156801	158655	ExemplarFor 'AT1G01430'; gene_id '837247'; transcript_id 'AT1G01430'; gene_name 'AT1G01430'; alt 'F6F3.23	F6F3_23'; unknown protein|http://www.arabidopsis.org/servlets/TairObject?type=locus&name=AT1G01430	AT1G01430	4618.25	3815.67	4729.86			9260.65	9864.47	8982.18			9928.05	10937.6	11240.7			4152.14	8382.68	4406.98			4029.92	4541.33	4541.25			6030.75	6218.42	7771.21			10736.9	6097.73	10802.7			4187.96	10320.5	11986
AT1G01440	AT1G01440	NM_100026	Release 6	transcript	chr1	159935	162219	ExemplarFor 'AT1G01440'; gene_id '837155'; transcript_id 'AT1G01440'; gene_name 'AT1G01440'; alt 'F6F3.24	F6F3_24'; unknown protein|http://www.arabidopsis.org/servlets/TairObject?type=locus&name=AT1G01440	AT1G01440	6557.34	5140.91	7637.93	6137.56	1.69382	3521.01	3360.45	2828.5	3308.43	0.913049	3211.07	4472.13	4128.74	3623.5	1	5892.29	3325.68	6905.19	5103.32	1.4084	6163.88	5221.64	6260.34	5591.36	1.54308	5555.6	4234.44	4575.56	4757.54	1.31297	2988.83	5796.9	3603.91	3975.16	1.09705	6020.95	3616.95	4085.15	4429.4
AT1G01440	AT1G01440	NM_100026	Release 6	transcript	chr1	159935	162219	ExemplarFor 'AT1G01440'; gene_id '837155'; transcript_id 'AT1G01440'; gene_name 'AT1G01440'; alt 'F6F3.24	F6F3_24'; unknown protein|http://www.arabidopsis.org/servlets/TairObject?type=locus&name=AT1G01440	AT1G01440	7051.33	3921.8	6516.07			2934.7	3545.13	3660.81			3257.73	3210.29	3461.04			5467.68	3698.72	5330.38			5477.03	4642.22	5783.05			4933.36	4577.74	4668.55			3066.09	5484.87	2910.38			5859.68	3270.6	3723.07
AT1G01450	AT1G01450	NM_100027	Release 6	transcript	chr1	164105	165517	ExemplarFor 'AT1G01450'; gene_id '837060'; transcript_id 'AT1G01450'; gene_name 'AT1G01450'; alt 'F22L4.1	F22L4_1'; ATP binding / kinase/ protein kinase/ protein serine/threonine kinase/ protein-tyrosine kinase|http://www.arabidopsis.org/servlets/TairObject?type=locus&name=AT1G01450	AT1G01450	608.646	321.323	483.721	459.082	0.644197	542.01	704.321	759.576	726.704	1.01973	798.917	654.321	642.943	712.643	1	499.556	766.036	442.533	556.647	0.781102	468.366	495.742	490.247	498.416	0.699392	627.63	435.438	541.984	543.276	0.76234	653.5	518.569	817.254	667.833	0.937122	448.932	619.288	610.057	584.191
AT1G01450	AT1G01450	NM_100027	Release 6	transcript	chr1	164105	165517	ExemplarFor 'AT1G01450'; gene_id '837060'; transcript_id 'AT1G01450'; gene_name 'AT1G01450'; alt 'F22L4.1	F22L4_1'; ATP binding / kinase/ protein kinase/ protein serine/threonine kinase/ protein-tyrosine kinase|http://www.arabidopsis.org/servlets/TairObject?type=locus&name=AT1G01450	AT1G01450	448.693	391.31	500.799			796.059	686.14	872.118			643.446	676.747	859.484			526.857	633.039	471.861			453.226	522.739	560.178			605.139	484.244	565.221			718.036	577.104	722.538			459.723	687.234	679.911
AT1G01460	AT1G01460	NM_100028	Release 6	transcript	chr1	168723	171165	ExemplarFor 'AT1G01460'; gene_id '839469'; transcript_id 'AT1G01460'; gene_name 'AT1G01460'; alt 'ATPIPK11	F22L4.2|F22L4_2'; 1-phosphatidylinositol-4-phosphate 5-kinase|http://www.arabidopsis.org/servlets/TairObject?type=locus&name=AT1G01460	AT1G01460	29.7964	38.5108	25.0504	31.2983	1.36528	22.8889	20.3741	20.9278	20.18	0.880285	19.4714	26.0349	21.0317	22.9244	1	19.4155	23.5574	32.3559	25.2299	1.10057	33.868	20.9823	30.358	31.8945	1.39129	21.547	35.2672	40.7331	30.0573	1.31115	32.4694	22.0726	26.8927	29.9382	1.30596	19.1791	25.5758	20.8639	24.2818
AT1G01460	AT1G01460	NM_100028	Release 6	transcript	chr1	168723	171165	ExemplarFor 'AT1G01460'; gene_id '839469'; transcript_id 'AT1G01460'; gene_name 'AT1G01460'; alt 'ATPIPK11	F22L4.2|F22L4_2'; 1-phosphatidylinositol-4-phosphate 5-kinase|http://www.arabidopsis.org/servlets/TairObject?type=locus&name=AT1G01460	AT1G01460	28.0192	34.9492	31.4636			21.7086	16.6319	18.5484			23.1272	22.2579	25.623			26.1781	28.0192	21.853			35.3508	28.4621	42.3456			24.652	26.7408	31.404			31.501	38.0455	28.6479			24.3843	34.0652	21.6227
AT1G01470	AT1G01470	NM_100029	Release 6	transcript	chr1	172146	172923	ExemplarFor 'AT1G01470'; gene_id '837071'; transcript_id 'AT1G01470'; gene_name 'LEA14'; alt 'F22L4.3	F22L4_3|LATE EMBRYOGENESIS ABUNDANT 14|LIGHT STRESS-REGULATED 3|LSR3'; LEA14 (LATE EMBRYOGENESIS ABUNDANT 14)|http://www.arabidopsis.org/servlets/TairObject?type=locus&name=AT1G01470	LEA14	18686.2	21609.5	15307.9	18897.2	1.14756	18023.4	17600.7	16707.6	17363.8	1.05445	15939.5	15209.1	15909.4	16467.3	1	13976.9	20894.3	14091.4	16556.2	1.0054	17520.6	15504.8	19680.4	16724.1	1.0156	15401.9	15666.1	15034.8	15376.1	0.933739	16959.1	14869	14410.9	15836.6	0.961699	17037.7	15721	15768.6	16214.6
AT1G01470	AT1G01470	NM_100029	Release 6	transcript	chr1	172146	172923	ExemplarFor 'AT1G01470'; gene_id '837071'; transcript_id 'AT1G01470'; gene_name 'LEA14'; alt 'F22L4.3	F22L4_3|LATE EMBRYOGENESIS ABUNDANT 14|LIGHT STRESS-REGULATED 3|LSR3'; LEA14 (LATE EMBRYOGENESIS ABUNDANT 14)|http://www.arabidopsis.org/servlets/TairObject?type=locus&name=AT1G01470	LEA14	17385.4	22909.8	17484.5			17974.2	16681.6	17195.5			15972.5	17816.2	17956.9			15008.5	20948.1	14417.9			15666.6	15408.9	16563.4			15412.9	15886.4	14854.6			19210.4	15530.2	14039.7			16648.5	16154.5	15957.3
AT1G01480	AT1G01480	NM_100030	Release 6	transcript	chr1	175782	178400	ExemplarFor 'AT1G01480'; gene_id '837082'; transcript_id 'AT1G01480'; gene_name 'ACS2'; alt '1-AMINOCYCLOPROPANE-1-CARBOXYLATE SYNTHASE	AT-ACC2|EC 4.4.1.14|F22L4.4|F22L4_4|S-ADENOSYL-L-METHIONINE METHYLTHIOADENOSINE-LYASE'; ACS2|http://www.arabidopsis.org/servlets/TairObject?type=locus&name=AT1G01480	ACS2	344.112	300.009	224.539	291.803	1.9894	124.76	94.4506	173.984	135.048	0.920709	158.813	147.01	118.746	146.679	1	718.002	139.214	696.467	515.882	3.51709	542.557	636.333	673.224	623.57	4.25127	420.263	387.476	272.889	341.358	2.32725	165.638	395.118	150.133	243.369	1.6592	735.864	217.037	207.715	378.052
AT1G01480	AT1G01480	NM_100030	Release 6	transcript	chr1	175782	178400	ExemplarFor 'AT1G01480'; gene_id '837082'; transcript_id 'AT1G01480'; gene_name 'ACS2'; alt '1-AMINOCYCLOPROPANE-1-CARBOXYLATE SYNTHASE	AT-ACC2|EC 4.4.1.14|F22L4.4|F22L4_4|S-ADENOSYL-L-METHIONINE METHYLTHIOADENOSINE-LYASE'; ACS2|http://www.arabidopsis.org/servlets/TairObject?type=locus&name=AT1G01480	ACS2	325.236	335.456	221.465			117.745	142.108	157.243			155.392	149.237	150.873			729.974	133.226	678.407			631.386	594.174	663.747			404.426	304.477	258.614			163.559	469.667	116.095			695.921	214.495	197.279
AT1G01490	AT1G01490	NM_100031	Release 6	transcript	chr1	180059	182318	ExemplarFor 'AT1G01490'; gene_id '839440'; transcript_id 'AT1G01490'; gene_name 'AT1G01490'; alt 'F22L4.5	F22L4_5'; metal ion binding|http://www.arabidopsis.org/servlets/TairObject?type=locus&name=AT1G01490	AT1G01490	8295.83	12017.2	8612.92	9653.2	0.707773	10629.6	12006.1	14267.2	12722.7	0.932831	12729.6	13441.4	15321.4	13638.8	1	9844.23	10295.9	10872.3	10361.8	0.759726	8126.83	10257.1	9375.47	9686.02	0.71018	10412	11924.3	10277.5	10939.2	0.80206	13240.9	10878.6	13249.9	12777.4	0.936838	8558.86	14548.4	14723.1	12500.9
AT1G01490	AT1G01490	NM_100031	Release 6	transcript	chr1	180059	182318	ExemplarFor 'AT1G01490'; gene_id '839440'; transcript_id 'AT1G01490'; gene_name 'AT1G01490'; alt 'F22L4.5	F22L4_5'; metal ion binding|http://www.arabidopsis.org/servlets/TairObject?type=locus&name=AT1G01490	AT1G01490	8015.77	11706.1	9271.37			9685.69	14235.9	15511.8			13427.5	13574.1	13339			9087.79	11462.1	10608.3			9607.76	10323.2	10425.7			11773.8	12001.4	9245.97			13739.2	10643.1	14912.5			9004.07	15142.1	13028.6
AT1G01500	AT1G01500	NM_100032	Release 6	transcript	chr1	185133	186923	ExemplarFor 'AT1G01500'; gene_id '839430'; transcript_id 'AT1G01500'; gene_name 'AT1G01500'; alt 'F22L4.17	F22L4_17'; unknown protein|http://www.arabidopsis.org/servlets/TairObject?type=locus&name=AT1G01500	AT1G01500	5333.23	5381.71	5538.47	5289.53	0.529242	7564.94	7452.42	10540	8604.19	0.860888	10134.9	8178.05	9028.72	9994.55	1	7378.68	7428.73	7104.48	7219.12	0.722305	7050	6668.58	7347.92	7023.92	0.702774	8557.33	9138.55	8975.17	8940.56	0.894543	9069.55	7761.98	11149	9328.88	0.933396	7381.94	10516.1	10016.2	9462.42
AT1G01500	AT1G01500	NM_100032	Release 6	transcript	chr1	185133	186923	ExemplarFor 'AT1G01500'; gene_id '839430'; transcript_id 'AT1G01500'; gene_name 'AT1G01500'; alt 'F22L4.17	F22L4_17'; unknown protein|http://www.arabidopsis.org/servlets/TairObject?type=locus&name=AT1G01500	AT1G01500	4631.79	5448.58	5403.42			6970.73	7466.65	11630.4			10630.7	9725.63	12269.3			7637.85	7118.88	6646.08			7107.8	6986.7	6982.49			9409.94	9160.82	8401.57			10001.4	7216.54	10774.8			7779.4	10682.1	10398.8
AT1G01510	AT1G01510	NM_100033	Release 6	transcript	chr1	187211	190056	ExemplarFor 'AT1G01510'; gene_id '839401'; transcript_id 'AT1G01510'; gene_name 'AN'; alt 'ANGUSTIFOLIA	F22L4.6|F22L4_6'; AN (ANGUSTIFOLIA)|http://www.arabidopsis.org/servlets/TairObject?type=locus&name=AT1G01510	AN	4333.5	2872.9	5386.37	4313.16	0.729434	6541.72	5032.45	5361.52	5609.38	0.948649	5613.3	5308.49	6950.32	5913.02	1	5047.24	5744.74	5379.7	5186.65	0.877157	4719.92	4945.53	4773.28	4760.59	0.805102	5041.46	5362.88	5164.79	5102.63	0.862948	6203.5	5443.2	5853.15	5507.44	0.931409	4997.72	6626.48	6391.62	5748.29
AT1G01510	AT1G01510	NM_100033	Release 6	transcript	chr1	187211	190056	ExemplarFor 'AT1G01510'; gene_id '839401'; transcript_id 'AT1G01510'; gene_name 'AN'; alt 'ANGUSTIFOLIA	F22L4.6|F22L4_6'; AN (ANGUSTIFOLIA)|http://www.arabidopsis.org/servlets/TairObject?type=locus&name=AT1G01510	AN	5018.4	3046.14	5221.64			5270.55	5873.31	5576.73			6215.09	5492.96	5897.96			4686.4	5975.36	4286.45			4621.84	4715.53	4787.41			5039.7	5117.39	4889.55			4876.97	4730.36	5937.44			4837.67	6260.99	5375.25
AT1G01520	AT1G01520	NM_100034	Release 6	transcript	chr1	190596	192139	ExemplarFor 'AT1G01520'; gene_id '839337'; transcript_id 'AT1G01520'; gene_name 'AT1G01520'; alt 'F22L4.18	F22L4_18'; DNA binding / transcription factor|http://www.arabidopsis.org/servlets/TairObject?type=locus&name=AT1G01520	AT1G01520	22.1454	28.7259	25.9524	29.4473	0.860791	49.6616	31.8046	25.8748	42.6647	1.24716	29.9986	26.4829	51.9013	34.2095	1	16.934	50.4468	27.7877	31.9238	0.933183	30.4885	32.7765	33.313	34.6119	1.01176	27.6534	37.716	39.908	34.4487	1.00699	39.3609	24.0567	61.6872	39.2016	1.14593	20.0569	46.9374	41.4965	37.6762
AT1G01520	AT1G01520	NM_100034	Release 6	transcript	chr1	190596	192139	ExemplarFor 'AT1G01520'; gene_id '839337'; transcript_id 'AT1G01520'; gene_name 'AT1G01520'; alt 'F22L4.18	F22L4_18'; DNA binding / transcription factor|http://www.arabidopsis.org/servlets/TairObject?type=locus&name=AT1G01520	AT1G01520	52.965	22.8885	24.0063			34.8121	84.5817	29.2536			25.7638	30.7723	40.3382			24.4814	47.5386	24.354			33.6273	24.7912	52.6749			27.5589	37.29	36.5658			41.7046	22.8427	45.5577			21.998	55.8039	39.7647
AT1G01530	AT1G01530	NM_100035	Release 6	transcript	chr1	192640	193662	ExemplarFor 'AT1G01530'; gene_id '837142'; transcript_id 'AT1G01530'; gene_name 'AT1G01530'; alt 'F22L4.7	F22L4_7'; DNA binding / transcription factor|http://www.arabidopsis.org/servlets/TairObject?type=locus&name=AT1G01530	AT1G01530	48.3279	48.8048	37.0151	39.5496	0.888515	39.9482	29.5728	44.698	34.7234	0.780091	55.132	56.2864	46.2132	44.512	1	41.5964	37.514	54.97	40.1036	0.90096	57.7472	59.1173	70.4357	56.7239	1.27435	33.7381	77.9335	67.1592	55.2614	1.2415	76.4249	37.2101	42.1875	47.9135	1.07642	44.4346	50.6964	51.6753	43.4116
AT1G01530	AT1G01530	NM_100035	Release 6	transcript	chr1	192640	193662	ExemplarFor 'AT1G01530'; gene_id '837142'; transcript_id 'AT1G01530'; gene_name 'AT1G01530'; alt 'F22L4.7	F22L4_7'; DNA binding / transcription factor|http://www.arabidopsis.org/servlets/TairObject?type=locus&name=AT1G01530	AT1G01530	31.2757	37.0117	34.8624			39.5697	21.1615	33.3903			33.8673	37.1859	38.3873			27.7845	47.798	30.9585			86.9116	42.0375	24.0942			28.4974	62.7382	61.5023			68.9173	23.2756	39.4655			43.6496	43.6079	26.4059
AT1G01540	AT1G01540	NM_179242	Release 6	transcript	chr1	195780	198641	ExemplarFor 'AT1G01540'; gene_id '839533'; transcript_id 'AT1G01540'; gene_name 'AT1G01540'; alt 'F22L4.8	F22L4_8'; ATP binding / kinase/ protein kinase/ protein serine/threonine kinase/ protein-tyrosine kinase|http://www.arabidopsis.org/servlets/TairObject?type=locus&name=AT1G01540	AT1G01540	8132.25	6753.01	10488	8175.02	1.00171	8653.54	9765.06	8643.36	9141.74	1.12017	8115.51	7612.81	9073.33	8161.03	1	9606.53	10801.3	9485.7	9649.18	1.18235	9978.42	9196.56	9167.68	9145.51	1.12063	8116.1	8248.25	7589.68	7865.13	0.963742	8722.58	7726.98	8395.08	8240.68	1.00976	9789.02	8830.73	9309.77	9156.29
AT1G01540	AT1G01540	NM_179242	Release 6	transcript	chr1	195780	198641	ExemplarFor 'AT1G01540'; gene_id '839533'; transcript_id 'AT1G01540'; gene_name 'AT1G01540'; alt 'F22L4.8	F22L4_8'; ATP binding / kinase/ protein kinase/ protein serine/threonine kinase/ protein-tyrosine kinase|http://www.arabidopsis.org/servlets/TairObject?type=locus&name=AT1G01540	AT1G01540	6661.59	7098.81	9916.51			9200.08	9566.72	9021.69			8055.54	7021.55	9087.47			9364.99	8971	9665.59			9471.64	8852.52	8206.23			8353.72	7896.32	6986.71			7712.56	8401.97	8484.91			9850.85	8547.61	8609.78
AT1G01550	AT1G01550	NM_100037	Release 6	transcript	chr1	199663	201775	ExemplarFor 'AT1G01550'; gene_id '839536'; transcript_id 'AT1G01550'; gene_name 'BPS1'; alt 'BYPASS 1	F22L4.9|F22L4_9'; BPS1 (BYPASS 1)|http://www.arabidopsis.org/servlets/TairObject?type=locus&name=AT1G01550	BPS1	17679.7	17381.5	19021.9	18287.5	1.50949	10686.7	10443.8	13052.7	11010.8	0.908857	10783.3	11337	13486.3	12115	1	15429.2	9289.17	18218.1	14554	1.20132	16376.8	18428.9	18313.2	17266.2	1.42519	14942.3	18370.6	14505.7	16056.9	1.32537	12313.5	15403	11962.4	13115.2	1.08256	21347.3	12773.5	11562.2	14433.8
AT1G01550	AT1G01550	NM_100037	Release 6	transcript	chr1	199663	201775	ExemplarFor 'AT1G01550'; gene_id '839536'; transcript_id 'AT1G01550'; gene_name 'BPS1'; alt 'BYPASS 1	F22L4.9|F22L4_9'; BPS1 (BYPASS 1)|http://www.arabidopsis.org/servlets/TairObject?type=locus&name=AT1G01550	BPS1	18025.8	17981.2	19634.9			9606.55	10209.5	12065.6			11205.8	12446.5	13431.1			14244.8	9739.05	20404			15992.6	17031.3	17454.3			15633.1	17242.2	15647.3			10525	17019.9	11467.2			17726	11402.7	11791.1
AT1G01560	AT1G01560	NM_100038	Release 6	transcript	chr1	202267	204335	ExemplarFor 'AT1G01560'; gene_id '839523'; transcript_id 'AT1G01560'; gene_name 'ATMPK11'; alt 'F22L4.10	F22L4_10'; ATMPK11; MAP kinase/ kinase|http://www.arabidopsis.org/servlets/TairObject?type=locus&name=AT1G01560	ATMPK11	15898.4	16904.2	17109	15778.7	72.9028	418.346	323.299	222.207	287.386	1.32782	241.469	242.906	207.984	216.435	1	15300.4	317.34	17738.7	10411.9	48.1066	18958.5	15225.6	19692	16845.9	77.8335	10576.2	15439	9775.31	11017.2	50.9032	257.329	15147.6	234.417	4918.33	22.7243	18141.5	298.701	273.042	5874.51
AT1G01560	AT1G01560	NM_100038	Release 6	transcript	chr1	202267	204335	ExemplarFor 'AT1G01560'; gene_id '839523'; transcript_id 'AT1G01560'; gene_name 'ATMPK11'; alt 'F22L4.10	F22L4_10'; ATMPK11; MAP kinase/ kinase|http://www.arabidopsis.org/servlets/TairObject?type=locus&name=AT1G01560	ATMPK11	14884.2	14305.1	15571.3			359.551	214.288	186.628			214.913	188.995	202.341			14766.7	321.773	14026.6			16858.4	14882.5	15458.2			9584.96	12551.3	8176.52			221.048	13423.2	226.403			16014.2	263.652	256.014
AT1G01570	AT1G01570	NM_100039	Release 6	transcript	chr1	205176	207435	ExemplarFor 'AT1G01570'; gene_id '837183'; transcript_id 'AT1G01570'; gene_name 'AT1G01570'; alt 'F22L4.11	F22L4_11'; transferase, transferring glycosyl groups|http://www.arabidopsis.org/servlets/TairObject?type=locus&name=AT1G01570	AT1G01570	115.665	146.643	92.3458	109.259	0.771934	106.282	71.6394	113.266	91.6988	0.647867	151.565	143.671	149.179	141.54	1	138.582	98.3462	150.767	119.449	0.843927	80.2484	96.998	140.306	102.391	0.723406	163.478	115.531	87.8828	122.386	0.864676	87.5709	187.423	86.6265	112.524	0.794999	151.953	150.166	145.769	139.586
AT1G01570	AT1G01570	NM_100039	Release 6	transcript	chr1	205176	207435	ExemplarFor 'AT1G01570'; gene_id '837183'; transcript_id 'AT1G01570'; gene_name 'AT1G01570'; alt 'F22L4.11	F22L4_11'; transferase, transferring glycosyl groups|http://www.arabidopsis.org/servlets/TairObject?type=locus&name=AT1G01570	AT1G01570	137.193	77.2192	86.4889			88.0552	55.3494	115.6			118.195	141.303	145.325			123.532	83.3303	122.136			66.7316	93.2376	136.821			145.607	111.943	109.874			89.0421	139.811	84.6705			149.227	94.6082	145.795
AT1G01580	AT1G01580	NM_100040	Release 6	transcript	chr1	209395	213041	ExemplarFor 'AT1G01580'; gene_id '839411'; transcript_id 'AT1G01580'; gene_name 'AT1G01580'; alt 'F22L4.12	F22L4_12'; ferric-chelate reductase/ oxidoreductase|http://www.arabidopsis.org/servlets/TairObject?type=locus&name=AT1G01580	AT1G01580	340.498	209.099	431.802	343.414	0.284732	501.179	732.178	625.166	643.772	0.533765	877.67	917.323	1565.55	1206.1	1	667.173	485.725	1740.02	1029.49	0.853572	715.749	1198.94	654.832	843.618	0.699462	435.608	1176.42	1455.73	1073.9	0.890397	671.112	737.736	945.393	794.139	0.658437	894.15	693.108	707.109	781.969
AT1G01580	AT1G01580	NM_100040	Release 6	transcript	chr1	209395	213041	ExemplarFor 'AT1G01580'; gene_id '839411'; transcript_id 'AT1G01580'; gene_name 'AT1G01580'; alt 'F22L4.12	F22L4_12'; ferric-chelate reductase/ oxidoreductase|http://www.arabidopsis.org/servlets/TairObject?type=locus&name=AT1G01580	AT1G01580	385.137	274.788	419.16			595.577	794.815	613.717			911.197	1089.12	1875.71			714.937	500.341	2068.75			817.883	1106.08	568.223			478.528	1383.85	1513.29			564.15	786.626	1059.81			940.979	754.25	702.218
AT1G01590	AT1G01590	NM_100041	Release 6	transcript	chr1	214229	217304	ExemplarFor 'AT1G01590'; gene_id '837194'; transcript_id 'AT1G01590'; gene_name 'FRO1'; alt 'F22L4.13	F22L4_13'; FRO1; ferric-chelate reductase|http://www.arabidopsis.org/servlets/TairObject?type=locus&name=AT1G01590	FRO1	42.518	33.2004	75.9005	54.034	0.750085	73.0698	25.1123	60.702	53.3843	0.741065	67.3717	88.1485	53.4238	72.0373	1	52.8943	51.7656	46.612	55.7537	0.773956	87.2426	42.5308	31.2399	50.0065	0.694176	51.2668	72.866	52.7134	62.1411	0.862625	61.9485	46.77	54.4318	57.3048	0.795489	58.8137	64.5812	61.6229	66.7091
AT1G01590	AT1G01590	NM_100041	Release 6	transcript	chr1	214229	217304	ExemplarFor 'AT1G01590'; gene_id '837194'; transcript_id 'AT1G01590'; gene_name 'FRO1'; alt 'F22L4.13	F22L4_13'; FRO1; ferric-chelate reductase|http://www.arabidopsis.org/servlets/TairObject?type=locus&name=AT1G01590	FRO1	61.8069	36.436	74.3424			56.0397	40.3298	65.0523			54.2394	115.894	53.146			68.4047	61.5522	53.2933			50.9193	52.7624	35.3443			73.4859	72.0561	50.4585			70.4102	44.0437	66.2249			66.4729	70.2586	78.5053
AT1G01600	AT1G01600	NM_100042	Release 6	transcript	chr1	219131	221286	ExemplarFor 'AT1G01600'; gene_id '839347'; transcript_id 'AT1G01600'; gene_name 'CYP86A4'; alt 'F22L4.14	F22L4_14'; CYP86A4; oxygen binding|http://www.arabidopsis.org/servlets/TairObject?type=locus&name=AT1G01600	CYP86A4	2575.83	3530.52	3418.17	3170.66	1.30464	2836.26	3850.06	2158.51	3009.25	1.23823	2187.81	1914.11	2977.54	2430.29	1	2121.84	3027.65	2751.86	2636.37	1.0848	2524	2775.53	2167.86	2517.82	1.03601	1865.58	2061.6	3287.58	2414.76	0.99361	2081.31	1607.02	2371.22	2046.78	0.842196	2525.4	2665.19	2138.54	2475.79
AT1G01600	AT1G01600	NM_100042	Release 6	transcript	chr1	219131	221286	ExemplarFor 'AT1G01600'; gene_id '839347'; transcript_id 'AT1G01600'; gene_name 'CYP86A4'; alt 'F22L4.14	F22L4_14'; CYP86A4; oxygen binding|http://www.arabidopsis.org/servlets/TairObject?type=locus&name=AT1G01600	CYP86A4	2526.29	3464.49	3508.67			2899.4	4152.6	2158.7			2096.77	2150.27	3255.25			2248.4	2942.55	2725.94			2672.9	2817.06	2149.56			1997.8	2244.74	3031.27			2235.27	1500.63	2485.24			2836.14	2670.4	2019.05
AT1G01610	AT1G01610	NM_100043	Release 6	transcript	chr1	221691	224315	ExemplarFor 'AT1G01610'; gene_id '839297'; transcript_id 'AT1G01610'; gene_name 'ATGPAT4/GPAT4'; alt 'ATGPAT4	F22L4.15|F22L4_15|GPAT4'; ATGPAT4/GPAT4; 1-acylglycerol-3-phosphate O-acyltransferase/ acyltransferase|http://www.arabidopsis.org/servlets/TairObject?type=locus&name=AT1G01610	ATGPAT4/GPAT4	22765.7	26789.7	24136.2	24558.8	0.906717	28053.2	29468.8	27164.6	27713.6	1.02319	26433	29522.6	26734.1	27085.4	1	20810.2	26189.4	21931.3	23023.3	0.850024	18767.1	20600.9	23336.1	20210	0.746158	24307.7	20568.5	24459.8	22589.9	0.834025	27929.6	22165.2	24357.5	24518.5	0.90523	22034.6	28342.5	24647.2	25095.6
AT1G01610	AT1G01610	NM_100043	Release 6	transcript	chr1	221691	224315	ExemplarFor 'AT1G01610'; gene_id '839297'; transcript_id 'AT1G01610'; gene_name 'ATGPAT4/GPAT4'; alt 'ATGPAT4	F22L4.15|F22L4_15|GPAT4'; ATGPAT4/GPAT4; 1-acylglycerol-3-phosphate O-acyltransferase/ acyltransferase|http://www.arabidopsis.org/servlets/TairObject?type=locus&name=AT1G01610	ATGPAT4/GPAT4	23749.7	24177.1	25734.4			28271.7	27354	25969			23317.3	29055.2	27450.2			22327.6	26552.1	20329			20227.9	19556.8	18771.1			21589.5	22208	22406			25562.6	20777.1	26319.2			21346.8	27373.4	26829.2
AT1G01620	AT1G01620	NM_100044	Release 6	transcript	chr1	225722	227302	ExemplarFor 'AT1G01620'; gene_id '839235'; transcript_id 'AT1G01620'; gene_name 'PIP1C'; alt 'F22L4.16	F22L4_16|PIP1;3|TMP-B'; PIP1C; water channel|http://www.arabidopsis.org/servlets/TairObject?type=locus&name=AT1G01620	PIP1C	33573.8	38428	32787.3	34460.5	0.979407	38269	43142.5	37361.2	40542.4	1.15226	35028.5	33084.7	39018.8	35185	1	27345	41414.9	26571.5	31441.4	0.893602	27124.5	25725	26799.6	26689	0.758532	37308.1	32811.8	31230.6	33970.5	0.965482	38271.1	30136.3	35071.1	34875.1	0.991191	28492.8	35456.8	36019.2	34426.6
AT1G01620	AT1G01620	NM_100044	Release 6	transcript	chr1	225722	227302	ExemplarFor 'AT1G01620'; gene_id '839235'; transcript_id 'AT1G01620'; gene_name 'PIP1C'; alt 'F22L4.16	F22L4_16|PIP1;3|TMP-B'; PIP1C; water channel|http://www.arabidopsis.org/servlets/TairObject?type=locus&name=AT1G01620	PIP1C	31561.7	38225.9	32186.2			41262.1	44147.3	39072.2			32775.4	33283	37919.9			27588.1	37166.2	28562.8			25951.9	26195.2	28337.6			34505.6	34389.9	33577			36114.7	35881.8	33775.5			30837.7	33348.6	42404.4
AT1G01630	AT1G01630	NM_100045	Release 6	transcript	chr1	229057	230917	ExemplarFor 'AT1G01630'; gene_id '839231'; transcript_id 'AT1G01630'; gene_name 'AT1G01630'; alt 'T1N6.1	T1N6_1'; transporter|http://www.arabidopsis.org/servlets/TairObject?type=locus&name=AT1G01630	AT1G01630	7843.1	9243.83	8681.09	8600.67	0.780689	10295.5	9775.96	10138.2	10763.2	0.97698	11942.4	9877.4	9610.05	11016.8	1	8951.69	10066.7	10317.8	9616.79	0.872922	7951.96	9544.15	8649.08	8957.93	0.813118	8490.59	10437.1	10189.5	10085.2	0.915439	9893.25	10951.8	11103.3	10216.2	0.927334	8246.96	11284.4	11424.4	10978.1
AT1G01630	AT1G01630	NM_100045	Release 6	transcript	chr1	229057	230917	ExemplarFor 'AT1G01630'; gene_id '839231'; transcript_id 'AT1G01630'; gene_name 'AT1G01630'; alt 'T1N6.1	T1N6_1'; transporter|http://www.arabidopsis.org/servlets/TairObject?type=locus&name=AT1G01630	AT1G01630	8178.94	8983.5	8673.58			12210.1	10482.3	11676.9			11396.6	11164.2	12110			8273.02	9718.32	10373.2			8981.63	9337.75	9283.03			9573.37	11880.2	9940.34			8444.88	9980.22	10924			9922.36	12153.4	12837.1
AT1G01640	AT1G01640	NM_100046	Release 6	transcript	chr1	230994	232506	ExemplarFor 'AT1G01640'; gene_id '839534'; transcript_id 'AT1G01640'; gene_name 'AT1G01640'; alt 'T1N6.2	T1N6_2'; protein binding|http://www.arabidopsis.org/servlets/TairObject?type=locus&name=AT1G01640	AT1G01640	510.728	602.067	347.246	472.232	1.04222	419.781	409.315	437.476	427.663	0.943856	433.528	563.701	431.784	453.102	1	345.516	413.473	505.244	426.487	0.94126	298.776	338.058	611.863	399.301	0.88126	591.801	487.622	303.938	452.332	0.9983	521.998	614.277	357.346	493.767	1.08975	482.225	454.536	429.094	458.265
AT1G01640	AT1G01640	NM_100046	Release 6	transcript	chr1	230994	232506	ExemplarFor 'AT1G01640'; gene_id '839534'; transcript_id 'AT1G01640'; gene_name 'AT1G01640'; alt 'T1N6.2	T1N6_2'; protein binding|http://www.arabidopsis.org/servlets/TairObject?type=locus&name=AT1G01640	AT1G01640	492.077	564.734	316.544			484.961	328.367	486.079			369.803	540.074	379.725			377.053	422.134	495.502			280.746	309.658	556.706			573.562	392.448	364.62			485.69	660.95	322.339			459.621	447.467	476.645
AT1G01650	AT1G01650	NM_100047	Release 6	transcript	chr1	232841	237817	ExemplarFor 'AT1G01650'; gene_id '839499'; transcript_id 'AT1G01650'; gene_name 'AT1G01650'; alt 'T1N6.3	T1N6_3'; D-alanyl-D-alanine endopeptidase/ peptidase|http://www.arabidopsis.org/servlets/TairObject?type=locus&name=AT1G01650	AT1G01650	12357.2	13931.6	14437	13660.7	0.939842	12598	11508.4	14255	12765.3	0.878238	11824.7	17933.8	13927.8	14535.1	1	13996.7	10493.9	15619.4	14016.2	0.964303	13549.3	14753.7	13372.1	14447.6	0.99398	15018	14291.1	15309	15283.3	1.05148	14763.9	14880.2	13441.6	14310	0.984515	14569	13913.8	12857.4	14306.6
AT1G01650	AT1G01650	NM_100047	Release 6	transcript	chr1	232841	237817	ExemplarFor 'AT1G01650'; gene_id '839499'; transcript_id 'AT1G01650'; gene_name 'AT1G01650'; alt 'T1N6.3	T1N6_3'; D-alanyl-D-alanine endopeptidase/ peptidase|http://www.arabidopsis.org/servlets/TairObject?type=locus&name=AT1G01650	AT1G01650	13388	14524	13326.4			11653.8	12055.7	14520.7			13257	18198.6	12068.6			15948.4	11201.7	16837.3			14105.5	16505.3	14399.6			14664.7	15328.1	17089.2			15633.9	13179.4	13961			15187.1	14593.4	14718.6
AT1G01660	AT1G01660	NM_100048	Release 6	transcript	chr1	240057	242608	ExemplarFor 'AT1G01660'; gene_id '839461'; transcript_id 'AT1G01660'; gene_name 'AT1G01660'; alt 'T1N6.4	T1N6_4'; ubiquitin-protein ligase|http://www.arabidopsis.org/servlets/TairObject?type=locus&name=AT1G01660	AT1G01660	488.281	446.158	419.291	434.125	0.658879	353.878	513.95	421.358	433.235	0.657528	697.411	585.933	686.827	658.884	1	727.819	360.548	912.237	657.366	0.997696	269.406	423.117	425.406	392.079	0.595066	511.529	640.132	658.368	595.137	0.90325	385.42	644.135	387.077	483.848	0.734345	639.982	613.07	558.989	587.322
AT1G01660	AT1G01660	NM_100048	Release 6	transcript	chr1	240057	242608	ExemplarFor 'AT1G01660'; gene_id '839461'; transcript_id 'AT1G01660'; gene_name 'AT1G01660'; alt 'T1N6.4	T1N6_4'; ubiquitin-protein ligase|http://www.arabidopsis.org/servlets/TairObject?type=locus&name=AT1G01660	AT1G01660	398.407	456.29	396.321			422.436	519.674	368.112			672.035	605.558	705.538			683.131	310.761	949.698			371.099	432.071	431.375			576.965	541.234	642.591			359.388	734.83	392.238			628.975	570.808	512.108
AT1G01670	AT1G01670	NM_100049	Release 6	transcript	chr1	242844	245988	ExemplarFor 'AT1G01670'; gene_id '839365'; transcript_id 'AT1G01670'; gene_name 'AT1G01670'; alt 'T1N6.28	T1N6_28'; ubiquitin-protein ligase|http://www.arabidopsis.org/servlets/TairObject?type=locus&name=AT1G01670	AT1G01670	113.474	63.7203	94.4081	94.5879	0.445848	153.854	194.978	224.033	178.541	0.841569	199.805	231.179	202.292	212.153	1	133.191	196.974	123.001	155.518	0.733044	47.5856	98.74	92.7445	88.6271	0.417751	166.205	84.5222	114.299	127.029	0.598762	178.496	150.642	206.62	195.978	0.923759	82.7233	183.352	215.889	170.148
AT1G01670	AT1G01670	NM_100049	Release 6	transcript	chr1	242844	245988	ExemplarFor 'AT1G01670'; gene_id '839365'; transcript_id 'AT1G01670'; gene_name 'AT1G01670'; alt 'T1N6.28	T1N6_28'; ubiquitin-protein ligase|http://www.arabidopsis.org/servlets/TairObject?type=locus&name=AT1G01670	AT1G01670	128.135	79.2321	88.5581			152.12	141.345	204.918			223.738	226.772	189.132			170.544	181.507	127.888			67.9871	115.907	108.799			162.897	100.449	133.803			214.356	192.317	233.437			125.688	195.592	217.645
AT1G01680	AT1G01680	NM_100050	Release 6	transcript	chr1	246411	248367	ExemplarFor 'AT1G01680'; gene_id '839251'; transcript_id 'AT1G01680'; gene_name 'AT1G01680'; alt 'T1N6.5	T1N6_5'; ubiquitin-protein ligase|http://www.arabidopsis.org/servlets/TairObject?type=locus&name=AT1G01680	AT1G01680	391.149	464.567	282.14	372.505	4.61107	94.2793	75.962	83.826	80.6462	0.998283	71.1329	65.3568	99.4931	80.7849	1	215.395	118.057	336.437	217.695	2.69475	147.385	338.468	292.11	268.688	3.32596	168.442	332.59	133.469	220.625	2.73102	42.2428	285.626	84.3961	136.626	1.69123	251.954	126.031	138.244	171.809
AT1G01680	AT1G01680	NM_100050	Release 6	transcript	chr1	246411	248367	ExemplarFor 'AT1G01680'; gene_id '839251'; transcript_id 'AT1G01680'; gene_name 'AT1G01680'; alt 'T1N6.5	T1N6_5'; ubiquitin-protein ligase|http://www.arabidopsis.org/servlets/TairObject?type=locus&name=AT1G01680	AT1G01680	318.469	496.2	282.503			91.6227	51.6947	86.4924			83.6915	61.755	103.28			215.018	77.8217	343.44			148.571	360.239	325.353			161.638	380.189	147.425			57.7781	282.836	66.8776			247.856	123.831	142.934
AT1G01690	AT1G01690	NM_100051	Release 6	transcript	chr1	249141	259171	ExemplarFor 'AT1G01690'; gene_id '839243'; transcript_id 'AT1G01690'; gene_name 'AT1G01690'; alt 'T1N6.6	T1N6_6'; unknown protein|http://www.arabidopsis.org/servlets/TairObject?type=locus&name=AT1G01690	AT1G01690	195.425	215.382	193.469	187.05	0.904898	178.147	222.862	210.501	197.868	0.957231	208.004	241.522	213.058	206.709	1	152.78	200.391	174.81	170.798	0.826273	235.483	180.712	186.569	191.595	0.926882	198.087	188.068	188.561	184.659	0.89333	208.203	230.47	213.353	198.837	0.961918	154.47	213.329	214.885	181.825
AT1G01690	AT1G01690	NM_100051	Release 6	transcript	chr1	249141	259171	ExemplarFor 'AT1G01690'; gene_id '839243'; transcript_id 'AT1G01690'; gene_name 'AT1G01690'; alt 'T1N6.6	T1N6_6'; unknown protein|http://www.arabidopsis.org/servlets/TairObject?type=locus&name=AT1G01690	AT1G01690	183.528	154.863	179.636			193.728	228.373	153.598			205.55	193.371	178.747			161.186	176.786	158.834			201.157	154.353	191.294			180.904	156.9	195.435			170.195	177.314	193.486			148.245	184.316	175.704
AT1G01700	AT1G01700	NM_100052	Release 6	transcript	chr1	259495	261474	ExemplarFor 'AT1G01700'; gene_id '839250'; transcript_id 'AT1G01700'; gene_name 'AT1G01700'; alt 'KINASE PARTNER PROTEIN-LIKE	KPP-LIKE|T1N6.8|T1N6_8'; unknown protein|http://www.arabidopsis.org/servlets/TairObject?type=locus&name=AT1G01700	AT1G01700	161.185	99.2625	131.813	119.708	0.66835	242.165	243.171	179.766	217.039	1.21177	159.451	204.269	185.884	179.109	1	111.806	271.83	87.0324	143.415	0.800712	51.7364	81.9218	121.473	84.1519	0.469836	111.268	68.0459	89.3457	85.3519	0.476536	133.509	106.158	190.472	138.401	0.772719	87.464	180.318	158.435	128.946
AT1G01700	AT1G01700	NM_100052	Release 6	transcript	chr1	259495	261474	ExemplarFor 'AT1G01700'; gene_id '839250'; transcript_id 'AT1G01700'; gene_name 'AT1G01700'; alt 'KINASE PARTNER PROTEIN-LIKE	KPP-LIKE|T1N6.8|T1N6_8'; unknown protein|http://www.arabidopsis.org/servlets/TairObject?type=locus&name=AT1G01700	AT1G01700	112.698	130.512	82.7742			199.985	263.181	173.965			154.996	185.314	184.739			78.5751	220.323	90.922			57.7406	66.8839	125.155			97.947	62.4844	83.02			137.024	109.629	153.613			63.724	142.145	141.587
AT1G01710	AT1G01710	NM_100053	Release 6	transcript	chr1	262828	267771	ExemplarFor 'AT1G01710'; gene_id '839254'; transcript_id 'AT1G01710'; gene_name 'AT1G01710'; alt 'T1N6.10	T1N6.9|T1N6_10|T1N6_9'; acyl-CoA thioesterase/ cyclic nucleotide binding|http://www.arabidopsis.org/servlets/TairObject?type=locus&name=AT1G01710	AT1G01710	1070.09	1308.87	1044.19	1153.19	1.12096	1219.79	1114.36	1336.88	1200.08	1.16654	1029.81	900.451	1064.17	1028.75	1	944.083	1124.68	1036.48	1032.55	1.00369	760.416	988.851	843.529	903.651	0.878395	1003.63	825.696	983.267	942.058	0.915728	1062.69	992.06	1034.51	999.514	0.971578	1060.08	1037.78	999.207	1000.73
AT1G01710	AT1G01710	NM_100053	Release 6	transcript	chr1	262828	267771	ExemplarFor 'AT1G01710'; gene_id '839254'; transcript_id 'AT1G01710'; gene_name 'AT1G01710'; alt 'T1N6.10	T1N6.9|T1N6_10|T1N6_9'; acyl-CoA thioesterase/ cyclic nucleotide binding|http://www.arabidopsis.org/servlets/TairObject?type=locus&name=AT1G01710	AT1G01710	1126.37	1300.89	1068.75			1317.05	1066.02	1146.38			1084.66	1056.64	1036.78			985.628	1089.06	1015.34			800.693	914.628	1113.79			1045.3	795.115	999.347			912.76	883.332	1111.72			993.93	887.304	1026.07
AT1G01720	AT1G01720	NM_100054	Release 6	transcript	chr1	268330	269819	ExemplarFor 'AT1G01720'; gene_id '839265'; transcript_id 'AT1G01720'; gene_name 'ATAF1'; alt 'ANAC002	T1N6.12|T1N6_12'; ATAF1; transcription factor|http://www.arabidopsis.org/servlets/TairObject?type=locus&name=AT1G01720	ATAF1	14602.6	16398.4	16465.5	16173	3.72023	16547.3	13772.7	6220.81	13127.7	3.01973	4141.06	4595.91	4827.11	4347.31	1	6271.95	17875.2	6051.97	9557.6	2.19851	8809.34	7884.19	9718.95	8874.42	2.04136	7335.65	7206.78	5551.45	6571.29	1.51158	6564.49	6407.13	7516.64	6718.85	1.54552	6674.41	5988.09	4901.78	5889.4
AT1G01720	AT1G01720	NM_100054	Release 6	transcript	chr1	268330	269819	ExemplarFor 'AT1G01720'; gene_id '839265'; transcript_id 'AT1G01720'; gene_name 'ATAF1'; alt 'ANAC002	T1N6.12|T1N6_12'; ATAF1; transcription factor|http://www.arabidopsis.org/servlets/TairObject?type=locus&name=AT1G01720	ATAF1	14984.5	19147.5	15439.4			15939	18768.2	7518.02			4465.65	3631.97	4422.16			5187.21	16303.2	5656.13			9698.99	7414.66	9720.4			6592.18	7339.92	5401.74			6950.99	6502.58	6371.26			6727.94	6360.24	4683.96
AT1G01725	AT1G01725	NM_100055	Release 6	transcript	chr1	269794	270775	ExemplarFor 'AT1G01725'; gene_id '839271'; transcript_id 'AT1G01725'; gene_name 'AT1G01725'; alt '-'; unknown protein	http://www.arabidopsis.org/servlets/TairObject?type=locus&name=AT1G01725	AT1G01725	616.287	1296.87	532.333	831.565	1.29528	684.379	666.443	703.585	676.424	1.05362	621.923	525.518	775.677	641.997	1	460.874	571.706	703.109	604.565	0.941694	393.096	601.286	486.848	511.274	0.79638	391.71	676.55	535.921	533.867	0.831573	561.75	535.982	559.462	548.71	0.854692	675.097	514.097	452.74	558.961
AT1G01725	AT1G01725	NM_100055	Release 6	transcript	chr1	269794	270775	ExemplarFor 'AT1G01725'; gene_id '839271'; transcript_id 'AT1G01725'; gene_name 'AT1G01725'; alt '-'; unknown protein	http://www.arabidopsis.org/servlets/TairObject?type=locus&name=AT1G01725	AT1G01725	655.853	1307.88	580.164			656.277	669.029	678.83			685.835	535.154	707.875			529.61	673.862	688.227			481.094	558.048	547.271			446.103	695.99	456.93			659.844	446.728	528.492			694.061	543.65	474.12
AT1G01730	AT1G01730	NM_100056	Release 6	transcript	chr1	270967	272021	ExemplarFor 'AT1G01730'; gene_id '839260'; transcript_id 'AT1G01730'; gene_name 'AT1G01730'; alt 'T1N6.14	T1N6_14'; unknown protein|http://www.arabidopsis.org/servlets/TairObject?type=locus&name=AT1G01730	AT1G01730	1076.69	1636.01	1093.05	1228.2	1.11391	1142.11	1224.92	1042.14	1129.55	1.02445	1052.77	1035.09	1201.93	1102.6	1	869.639	1253.37	989.543	1012.13	0.917949	1053.48	881.905	1160.03	986.419	0.894632	1149.29	1304.25	1061.78	1118.68	1.01459	1016.26	1174.13	1054.38	1064.37	0.965327	1091.55	1055.03	1154.68	1054.74
AT1G01730	AT1G01730	NM_100056	Release 6	transcript	chr1	270967	272021	ExemplarFor 'AT1G01730'; gene_id '839260'; transcript_id 'AT1G01730'; gene_name 'AT1G01730'; alt 'T1N6.14	T1N6_14'; unknown protein|http://www.arabidopsis.org/servlets/TairObject?type=locus&name=AT1G01730	AT1G01730	1097.06	1429.06	1037.32			1146.62	1192.9	1028.63			1094.35	1024.29	1207.16			850.702	1173.1	936.413			949.928	880.276	992.896			1026.93	1188.9	980.958			1077.37	1063.8	1000.26			937.702	1066.65	1022.82
AT1G01740	AT1G01740	NM_100057	Release 6	transcript	chr1	272111	274239	ExemplarFor 'AT1G01740'; gene_id '839253'; transcript_id 'AT1G01740'; gene_name 'AT1G01740'; alt 'T1N6.15	T1N6_15'; ATP binding / kinase/ protein kinase/ protein serine/threonine kinase/ protein-tyrosine kinase|http://www.arabidopsis.org/servlets/TairObject?type=locus&name=AT1G01740	AT1G01740	1080.36	745.99	936.639	910.399	0.792989	1044.22	1074.05	1022.51	1056.83	0.920532	1102.04	1016.19	1109.36	1148.06	1	999.065	1046.7	885.069	978.933	0.852684	703.383	1069.52	851.785	868.105	0.756149	759.572	654.883	651.93	732.885	0.638367	938.282	732.644	1135.66	964.564	0.840168	878.632	1260.65	1198.63	1062.71
AT1G01740	AT1G01740	NM_100057	Release 6	transcript	chr1	272111	274239	ExemplarFor 'AT1G01740'; gene_id '839253'; transcript_id 'AT1G01740'; gene_name 'AT1G01740'; alt 'T1N6.15	T1N6_15'; ATP binding / kinase/ protein kinase/ protein serine/threonine kinase/ protein-tyrosine kinase|http://www.arabidopsis.org/servlets/TairObject?type=locus&name=AT1G01740	AT1G01740	965.972	741.574	991.864			1060.82	1018.88	1120.48			1083.62	1241.34	1335.81			881.544	1037.23	1023.99			868.458	996.415	719.073			845.204	699.276	786.443			870.542	783.776	1326.47			717.124	1221.27	1099.97
AT1G01750	AT1G01750	NM_100058	Release 6	transcript	chr1	275366	276310	ExemplarFor 'AT1G01750'; gene_id '839281'; transcript_id 'AT1G01750'; gene_name 'AT1G01750'; alt 'T1N6.16	T1N6_16'; actin binding|http://www.arabidopsis.org/servlets/TairObject?type=locus&name=AT1G01750	AT1G01750	3281.78	4722.17	3036.66	3712.41	0.669839	2873.01	3833.79	4253.09	3830.61	0.691166	5775.82	5106.31	6013.5	5542.25	1	4586.76	2629.92	6290.11	4452.59	0.80339	4118.29	3596.02	3989.75	4026.8	0.726564	4834.37	5871.19	5295.18	5385.47	0.971712	4638.29	6454.72	3801.8	4838.2	0.872966	5503.02	5067.45	4467.82	4902.34
AT1G01750	AT1G01750	NM_100058	Release 6	transcript	chr1	275366	276310	ExemplarFor 'AT1G01750'; gene_id '839281'; transcript_id 'AT1G01750'; gene_name 'AT1G01750'; alt 'T1N6.16	T1N6_16'; actin binding|http://www.arabidopsis.org/servlets/TairObject?type=locus&name=AT1G01750	AT1G01750	3171.46	5003.61	3058.81			3394.1	3676.14	4953.57			6323.86	4830.1	5203.9			4240.5	3111.95	5856.28			3708.21	3923.3	4825.22			4677.45	6210.53	5424.07			4483.15	5808.73	3842.49			5128.3	4912.45	4334.97
AT1G01760	AT1G01760	NM_100059	Release 6	transcript	chr1	276866	278448	ExemplarFor 'AT1G01760'; gene_id '839252'; transcript_id 'AT1G01760'; gene_name 'AT1G01760'; alt 'T1N6.17	T1N6_17'; RNA binding / adenosine deaminase|http://www.arabidopsis.org/servlets/TairObject?type=locus&name=AT1G01760	AT1G01760	523.069	443.443	384.153	462.342	0.776145	573.176	802.224	550.281	650.14	1.09141	568.974	724.594	492.591	595.69	1	514.942	595.458	437.722	525.657	0.882434	406.756	409.599	409.887	423.529	0.710988	453.135	405.031	438.544	442.922	0.743544	623.105	481.383	578.341	575.039	0.965332	432.33	556.167	526.37	522.492
AT1G01760	AT1G01760	NM_100059	Release 6	transcript	chr1	276866	278448	ExemplarFor 'AT1G01760'; gene_id '839252'; transcript_id 'AT1G01760'; gene_name 'AT1G01760'; alt 'T1N6.17	T1N6_17'; RNA binding / adenosine deaminase|http://www.arabidopsis.org/servlets/TairObject?type=locus&name=AT1G01760	AT1G01760	512.159	485.495	425.734			650.341	721.284	603.533			602.498	642.353	543.133			465.57	717.452	422.801			416.617	470.614	427.701			527.46	411.111	422.25			559.585	558.241	649.577			370.219	663.638	586.227
AT1G01770	AT1G01770	NM_100060	Release 6	transcript	chr1	278615	282891	ExemplarFor 'AT1G01770'; gene_id '837323'; transcript_id 'AT1G01770'; gene_name 'AT1G01770'; alt 'T1N6.18	T1N6_18'; unknown protein|http://www.arabidopsis.org/servlets/TairObject?type=locus&name=AT1G01770	AT1G01770	3442.17	3066.61	3170.42	3279.26	0.615052	5454.76	6858.4	5032.76	5586.74	1.04784	4957.72	5334.39	5216.81	5331.67	1	3076.84	5613.19	3198.11	3922.75	0.735745	3128.45	3187.33	3169.99	3062.74	0.574442	3030.29	2463.43	2994.74	2873.17	0.538887	4535.7	3592.11	5816.37	4577.48	0.858546	3281.79	4969.31	4552.44	4099.6
AT1G01770	AT1G01770	NM_100060	Release 6	transcript	chr1	278615	282891	ExemplarFor 'AT1G01770'; gene_id '837323'; transcript_id 'AT1G01770'; gene_name 'AT1G01770'; alt 'T1N6.18	T1N6_18'; unknown protein|http://www.arabidopsis.org/servlets/TairObject?type=locus&name=AT1G01770	AT1G01770	3592.53	3284.85	3118.95			5476.45	5518.39	5179.68			4929.22	6056.33	5495.55			3203.24	5388.72	3056.39			3098.42	2995.52	2796.72			3008.74	2739.48	3002.32			5061.84	3189.13	5269.75			2633.9	4299.74	4860.4
AT1G01780	AT1G01780	NM_100061	Release 6	transcript	chr1	282772	284082	ExemplarFor 'AT1G01780'; gene_id '839267'; transcript_id 'AT1G01780'; gene_name 'AT1G01780'; alt 'T1N6.19	T1N6_19'; zinc ion binding|http://www.arabidopsis.org/servlets/TairObject?type=locus&name=AT1G01780	AT1G01780	4133.03	4979.96	4097.36	4449.08	0.583948	5755.73	6438.4	7192.93	6351.25	0.833609	8545.89	6946.62	7278.22	7618.97	1	5927.21	6256.6	5701.61	5920.18	0.777032	4990.57	4892.17	5138.42	4754.39	0.62402	6184.92	6473.05	7621.49	6506.89	0.854037	6628.16	6769.12	6316.55	6537.53	0.858059	5979.35	6740.14	6187.83	6168.21
AT1G01780	AT1G01780	NM_100061	Release 6	transcript	chr1	282772	284082	ExemplarFor 'AT1G01780'; gene_id '839267'; transcript_id 'AT1G01780'; gene_name 'AT1G01780'; alt 'T1N6.19	T1N6_19'; zinc ion binding|http://www.arabidopsis.org/servlets/TairObject?type=locus&name=AT1G01780	AT1G01780	4571.71	5098.06	3814.37			5367.87	6173.32	7179.22			6505.89	8261.44	8175.8			5417.25	5828.86	6389.56			4652.79	4345.8	4506.59			6719.37	5466.07	6576.42			6728.53	6172.48	6610.34			5558.65	6572.92	5970.35
AT1G01790	AT1G01790	NM_100062	Release 6	transcript	chr1	286198	291089	ExemplarFor 'AT1G01790'; gene_id '837332'; transcript_id 'AT1G01790'; gene_name 'KEA1'; alt 'ATKEA1	K EFFLUX ANTIPORTER 1|T1N6.21|T1N6_21'; KEA1 (K EFFLUX ANTIPORTER 1); potassium:hydrogen antiporter|http://www.arabidopsis.org/servlets/TairObject?type=locus&name=AT1G01790	KEA1	4577.82	6434.08	5361.58	5451.67	1.13031	5904.83	5553.07	5592.61	5835.61	1.20991	4795.68	4527.87	5358.4	4823.17	1	4457.87	5545.77	4470.44	4767.64	0.988487	5483.26	4720.1	4521.58	4889.51	1.01375	4533.35	5973.38	5130.31	5346.7	1.10855	4357.63	3543.73	5227.25	4479.51	0.928749	5655.87	5780.48	4950.75	5218.62
AT1G01790	AT1G01790	NM_100062	Release 6	transcript	chr1	286198	291089	ExemplarFor 'AT1G01790'; gene_id '837332'; transcript_id 'AT1G01790'; gene_name 'KEA1'; alt 'ATKEA1	K EFFLUX ANTIPORTER 1|T1N6.21|T1N6_21'; KEA1 (K EFFLUX ANTIPORTER 1); potassium:hydrogen antiporter|http://www.arabidopsis.org/servlets/TairObject?type=locus&name=AT1G01790	KEA1	5002.15	6116.17	5218.19			6057.66	6270.07	5635.45			4978.95	4015.28	5262.85			4469.43	5242.41	4419.92			5122.53	4664.42	4825.15			4605.49	6536.86	5300.83			4696.92	3314.51	5737.04			5544.02	5013.71	4366.89
AT1G01800	AT1G01800	NM_100063	Release 6	transcript	chr1	293342	295040	ExemplarFor 'AT1G01800'; gene_id '839259'; transcript_id 'AT1G01800'; gene_name 'AT1G01800'; alt 'T1N6.22	T1N6_22'; oxidoreductase|http://www.arabidopsis.org/servlets/TairObject?type=locus&name=AT1G01800	AT1G01800	6944.74	9121.28	7171.73	7597.49	0.946235	7055.99	8665.29	7634.28	7954.12	0.990652	7482.29	8525.63	8800.12	8029.17	1	6988.9	7274.23	7358.73	7293.24	0.908342	7104.26	6377.01	7599.84	6917.74	0.861575	6853.37	7419.58	7086.51	7214.64	0.898554	7418.01	7279.87	7254.5	7300.72	0.909274	6417.69	7405.57	6758.34	7160.39
AT1G01800	AT1G01800	NM_100063	Release 6	transcript	chr1	293342	295040	ExemplarFor 'AT1G01800'; gene_id '839259'; transcript_id 'AT1G01800'; gene_name 'AT1G01800'; alt 'T1N6.22	T1N6_22'; oxidoreductase|http://www.arabidopsis.org/servlets/TairObject?type=locus&name=AT1G01800	AT1G01800	7284.04	7836.94	7226.2			7010	8657.79	8701.38			7955.15	7379.98	8031.87			6749.15	7720.65	7667.74			6999.61	6499.39	6926.32			7203	7368.76	7356.63			8063.38	6641.12	7147.44			7240.68	7462.08	7678.01
AT1G01810	AT1G01810	NM_100064	Release 6	transcript	chr1	295242	295724	ExemplarFor 'AT1G01810'; gene_id '839247'; transcript_id 'AT1G01810'; gene_name 'AT1G01810'; alt 'T1N6.23	T1N6_23'; unknown protein|http://www.arabidopsis.org/servlets/TairObject?type=locus&name=AT1G01810	AT1G01810	76.2276	90.8625	87.9228	78.9297	0.482677	135.864	67.7201	139.737	114.895	0.702617	177.55	174.847	162.331	163.525	1	117.819	115.285	121.674	121.04	0.740192	85.9837	133.644	118.95	115.938	0.708994	147.879	110.764	128.58	119.953	0.733546	152.755	174.269	155.15	149.15	0.912095	103.314	189.202	199.321	155.448
AT1G01810	AT1G01810	NM_100064	Release 6	transcript	chr1	295242	295724	ExemplarFor 'AT1G01810'; gene_id '839247'; transcript_id 'AT1G01810'; gene_name 'AT1G01810'; alt 'T1N6.23	T1N6_23'; unknown protein|http://www.arabidopsis.org/servlets/TairObject?type=locus&name=AT1G01810	AT1G01810	86.1762	58.0236	74.3655			121.317	92.254	132.48			167.836	158.742	139.843			123.407	139.901	108.154			111.784	126.869	118.399			124.588	118.124	89.7844			135.216	130.795	146.717			107.576	159.972	173.3
AT1G01820	AT1G01820	NM_100065	Release 6	transcript	chr1	296001	298109	ExemplarFor 'AT1G01820'; gene_id '839257'; transcript_id 'AT1G01820'; gene_name 'AT1G01820'; alt 'T1N6.24	T1N6_24'; unknown protein|http://www.arabidopsis.org/servlets/TairObject?type=locus&name=AT1G01820	AT1G01820	15225.8	16691.9	16835.4	16435.1	0.900401	16928.9	16381.4	17317.4	17683.8	0.968809	17523.7	19680.1	18988.6	18253.1	1	16983.9	17976.5	18684.9	18308.6	1.00304	17776.5	16709	14914.3	16576.4	0.908142	18877.6	18396	17012.3	17868.8	0.978944	17407.4	17390.2	20045.7	17872.9	0.97917	17801.4	17539.8	18014.1	18040.9
AT1G01820	AT1G01820	NM_100065	Release 6	transcript	chr1	296001	298109	ExemplarFor 'AT1G01820'; gene_id '839257'; transcript_id 'AT1G01820'; gene_name 'AT1G01820'; alt 'T1N6.24	T1N6_24'; unknown protein|http://www.arabidopsis.org/servlets/TairObject?type=locus&name=AT1G01820	AT1G01820	17383.3	15499.7	16974.7			18261.1	16742	20471.9			19299.3	17104.6	16922.4			18042.1	19848.1	18316			15470.3	17075.4	17513			19659.1	16403.7	16863.9			18575.7	16670.6	17147.8			18156.1	19229.8	17503.8
AT1G01830	AT1G01830	NM_100066	Release 6	transcript	chr1	298535	300729	ExemplarFor 'AT1G01830'; gene_id '839264'; transcript_id 'AT1G01830'; gene_name 'AT1G01830'; alt 'T1N6.25	T1N6_25'; unknown protein|http://www.arabidopsis.org/servlets/TairObject?type=locus&name=AT1G01830	AT1G01830	1801.58	1695.64	2102.04	1761.01	0.483464	5527.38	6065.75	3478.84	4818.65	1.3229	3499.51	3312.27	4022.59	3642.49	1	1310.24	5639.67	1430.16	2774.92	0.76182	1569.11	1331.81	1606.6	1445.7	0.3969	2325.52	2004.57	2224.67	2282.69	0.626685	3673.8	2079.8	3731.39	3112.78	0.854576	1204.17	3509.38	3512.15	2712.46
AT1G01830	AT1G01830	NM_100066	Release 6	transcript	chr1	298535	300729	ExemplarFor 'AT1G01830'; gene_id '839264'; transcript_id 'AT1G01830'; gene_name 'AT1G01830'; alt 'T1N6.25	T1N6_25'; unknown protein|http://www.arabidopsis.org/servlets/TairObject?type=locus&name=AT1G01830	AT1G01830	1547.02	1502.39	1917.4			4716.27	5786.64	3337.01			3673.12	3517.91	3829.52			1285.45	5638.23	1345.76			1283.7	1265.27	1617.73			2417.8	2148.01	2575.59			3449.02	1936.46	3806.21			1238.47	3207.57	3603.05
AT1G01840	AT1G01840	NM_100067	Release 6	transcript	chr1	303537	304358	ExemplarFor 'AT1G01840'; gene_id '839291'; transcript_id 'AT1G01840'; gene_name 'AT1G01840'; alt 'T1N6.26	T1N6_26'; unknown protein|http://www.arabidopsis.org/servlets/TairObject?type=locus&name=AT1G01840	AT1G01840	621.911	838.762	556.874	677.884	0.765176	1143.03	1047.24	974.36	1029.17	1.1617	910.839	885.389	985.357	885.92	1	468.597	1514.37	438.726	726.34	0.819871	1005.68	582.323	535.626	646.876	0.730175	431.352	744.972	823.585	619.401	0.699161	1170.24	531.145	1075.62	887.155	1.0014	544.764	769.981	634.924	617.978
AT1G01840	AT1G01840	NM_100067	Release 6	transcript	chr1	303537	304358	ExemplarFor 'AT1G01840'; gene_id '839291'; transcript_id 'AT1G01840'; gene_name 'AT1G01840'; alt 'T1N6.26	T1N6_26'; unknown protein|http://www.arabidopsis.org/servlets/TairObject?type=locus&name=AT1G01840	AT1G01840	653.489	919.254	477.015			1118.73	971.976	919.685			934.357	800.201	799.375			513.126	1017.01	406.22			636.403	545.164	576.06			410.104	624.676	681.715			1218.78	411.058	916.091			449.381	720.722	588.096
AT1G01860	AT1G01860	NM_100068	Release 6	transcript	chr1	304439	306275	ExemplarFor 'AT1G01860'; gene_id '839283'; transcript_id 'AT1G01860'; gene_name 'PFC1'; alt 'DIMETHYLADENOSINE TRANSFERASE	PALEFACE 1'; PFC1 (PALEFACE 1)|http://www.arabidopsis.org/servlets/TairObject?type=locus&name=AT1G01860	PFC1	1852.6	1771.63	1339.45	1761.98	0.767998	3219.03	3396.6	2966.69	3155.27	1.3753	2330.63	2461.64	2041.45	2294.25	1	1124.78	3431.08	1143.38	1967.43	0.857549	1276.75	1261.75	1232.04	1289.22	0.561937	1089.81	1012.22	1216.5	1079.58	0.470559	2476.76	855.536	2644.71	1964.19	0.856137	1257.97	1855.59	1701.67	1615.12
AT1G01860	AT1G01860	NM_100068	Release 6	transcript	chr1	304439	306275	ExemplarFor 'AT1G01860'; gene_id '839283'; transcript_id 'AT1G01860'; gene_name 'PFC1'; alt 'DIMETHYLADENOSINE TRANSFERASE	PALEFACE 1'; PFC1 (PALEFACE 1)|http://www.arabidopsis.org/servlets/TairObject?type=locus&name=AT1G01860	PFC1	2011.87	2062.43	1533.89			3535.6	3419.07	2394.61			2376.92	2383.06	2171.79			1147.22	3837.24	1120.88			1311.67	1253.19	1399.94			967.646	975.864	1215.42			2389.7	765.015	2653.43			1153.91	1910.41	1811.17
AT1G01880	AT1G01880	NM_100069	Release 6	transcript	chr1	306558	308991	ExemplarFor 'AT1G01880'; gene_id '837373'; transcript_id 'AT1G01880'; gene_name 'AT1G01880'; alt 'F22M8.2	F22M8_2'; DNA binding / nuclease|http://www.arabidopsis.org/servlets/TairObject?type=locus&name=AT1G01880	AT1G01880	690.46	295.378	601.24	525.176	0.764947	696.526	808.534	898.828	790.006	1.15068	634.766	861.415	603.517	686.553	1	642.62	916.303	451.635	661.89	0.964078	507.916	630.752	688.481	606.036	0.882723	773.044	422.148	691.047	658.843	0.95964	725.03	538.563	780.126	702.414	1.0231	564.641	800.924	869.345	733.572
AT1G01880	AT1G01880	NM_100069	Release 6	transcript	chr1	306558	308991	ExemplarFor 'AT1G01880'; gene_id '837373'; transcript_id 'AT1G01880'; gene_name 'AT1G01880'; alt 'F22M8.2	F22M8_2'; DNA binding / nuclease|http://www.arabidopsis.org/servlets/TairObject?type=locus&name=AT1G01880	AT1G01880	558.774	479.563	525.641			687.129	823.887	825.129			711.802	674.438	633.377			712.384	790.835	457.562			538.836	652.903	617.328			823.977	567.189	675.657			773.738	571.812	825.217			559.973	797.224	809.328
AT1G01900	AT1G01900	NM_100070	Release 6	transcript	chr1	310318	313130	ExemplarFor 'AT1G01900'; gene_id '839318'; transcript_id 'AT1G01900'; gene_name 'AT1G01900'; alt 'F22M8.3	F22M8_3'; peptidase/ subtilase|http://www.arabidopsis.org/servlets/TairObject?type=locus&name=AT1G01900	AT1G01900	1247.97	1675.85	1220.11	1396.43	1.1435	1311.66	1319.56	981.516	1272.54	1.04205	904.743	1242.51	1507.13	1221.19	1	1009.58	1405.82	976.599	1141.59	0.934821	881.641	1019.46	976.875	1006.31	0.824039	990.594	590.056	1165.73	968.414	0.793009	1004.71	700.138	1040.77	979.185	0.801829	959.333	1079.07	967.394	1037.7
AT1G01900	AT1G01900	NM_100070	Release 6	transcript	chr1	310318	313130	ExemplarFor 'AT1G01900'; gene_id '839318'; transcript_id 'AT1G01900'; gene_name 'AT1G01900'; alt 'F22M8.3	F22M8_3'; peptidase/ subtilase|http://www.arabidopsis.org/servlets/TairObject?type=locus&name=AT1G01900	AT1G01900	1104.5	1883.34	1246.78			1184.28	1572.9	1265.32			949.303	1160.92	1562.53			975.705	1358.78	1123.07			1031.68	1026.8	1101.39			922.621	862.128	1279.35			1038.21	908.082	1183.2			1071.31	1192.73	956.383
AT1G01910	AT1G01910	NM_100071	Release 6	transcript	chr1	313210	315902	ExemplarFor 'AT1G01910'; gene_id '839305'; transcript_id 'AT1G01910'; gene_name 'AT1G01910'; alt 'F22M8.4	F22M8_4'; ATP binding|http://www.arabidopsis.org/servlets/TairObject?type=locus&name=AT1G01910	AT1G01910	13235.7	11582	12137.3	12302	0.845648	15143.6	15692.6	15406	15434.8	1.061	16615.4	13642.9	13374.9	14547.4	1	14908.6	16927.8	13412.9	14896.3	1.02398	14597.2	14367	14966.5	13927.8	0.957408	13056.5	12266.7	14934.2	13499.4	0.927959	16282.6	14912.9	15107.4	15453.1	1.06226	14045.3	15406.1	17012.3	15396.8
AT1G01910	AT1G01910	NM_100071	Release 6	transcript	chr1	313210	315902	ExemplarFor 'AT1G01910'; gene_id '839305'; transcript_id 'AT1G01910'; gene_name 'AT1G01910'; alt 'F22M8.4	F22M8_4'; ATP binding|http://www.arabidopsis.org/servlets/TairObject?type=locus&name=AT1G01910	AT1G01910	12132.4	11461.7	13262.8			14404.2	16470.5	15492.2			13489	16326.9	13835.1			15097.2	14342.5	14688.5			12770.8	13817	13048.2			14261.4	12926.3	13551.1			15788.6	13822.1	16804.9			14791.9	15358.5	15766.4
AT1G01920	AT1G01920	NM_100072	Release 6	transcript	chr1	316128	319637	ExemplarFor 'AT1G01920'; gene_id '839313'; transcript_id 'AT1G01920'; gene_name 'AT1G01920'; alt 'F22M8.5	F22M8_5'; unknown protein|http://www.arabidopsis.org/servlets/TairObject?type=locus&name=AT1G01920	AT1G01920	3510.87	3207.15	3328.56	3517.17	1.13769	3352.07	3121.68	3321.64	3422.93	1.10721	3125.15	3107.44	2666.05	3091.49	1	3064.52	4150.07	2814.17	3329.29	1.07692	3279.62	2235.94	3032.59	2928.06	0.947137	2957.27	1945.32	2326.8	2503.37	0.809762	3086.97	2544.53	3139.75	2980.23	0.964011	2668.58	2458.59	2809.62	2761.52
AT1G01920	AT1G01920	NM_100072	Release 6	transcript	chr1	316128	319637	ExemplarFor 'AT1G01920'; gene_id '839313'; transcript_id 'AT1G01920'; gene_name 'AT1G01920'; alt 'F22M8.5	F22M8_5'; unknown protein|http://www.arabidopsis.org/servlets/TairObject?type=locus&name=AT1G01920	AT1G01920	3825.34	3675.84	3555.23			3852.35	3511.76	3378.1			3148.1	3669.3	2832.89			3308.47	3669.07	2969.42			3008.17	2488.63	3523.44			3295.22	1984.93	2510.66			3306.99	2759.52	3043.61			3030.75	2197.35	3404.23
AT1G01930	AT1G01930	NM_100073	Release 6	transcript	chr1	319836	322860	ExemplarFor 'AT1G01930'; gene_id '839310'; transcript_id 'AT1G01930'; gene_name 'AT1G01930'; alt 'F22M8.6	F22M8_6'; unknown protein|http://www.arabidopsis.org/servlets/TairObject?type=locus&name=AT1G01930	AT1G01930	2438.33	2541.16	2910.62	2562.33	0.654593	3397.67	3743.82	3776.84	3436.18	0.877833	3777.16	4071.65	4008.25	3914.39	1	3184.46	3298.14	3293.68	3374.73	0.862133	3235.99	3085.38	3161.18	3114.62	0.795685	3497.78	2696.59	3310.73	3153.7	0.805667	3263.72	3051.14	4008.09	3531.52	0.902189	2776.11	3598.86	3348.41	3270.69
AT1G01930	AT1G01930	NM_100073	Release 6	transcript	chr1	319836	322860	ExemplarFor 'AT1G01930'; gene_id '839310'; transcript_id 'AT1G01930'; gene_name 'AT1G01930'; alt 'F22M8.6	F22M8_6'; unknown protein|http://www.arabidopsis.org/servlets/TairObject?type=locus&name=AT1G01930	AT1G01930	2783.89	2284.49	2415.51			2974.37	3126.98	3597.41			4163.44	3938.54	3527.33			3473.94	4075.37	2922.76			2749.37	3340.68	3115.15			3182.83	2880.58	3353.67			3585.19	3132.07	4148.9			2849.05	3616.76	3434.98
AT1G01940	AT1G01940	NM_100074	Release 6	transcript	chr1	323027	324917	ExemplarFor 'AT1G01940'; gene_id '839309'; transcript_id 'AT1G01940'; gene_name 'AT1G01940'; alt 'F22M8.7	F22M8_7'; peptidyl-prolyl cis-trans isomerase|http://www.arabidopsis.org/servlets/TairObject?type=locus&name=AT1G01940	AT1G01940	8300.93	10246.9	6879.93	7992.5	1.03429	9123.95	7036.98	8601.8	8048.43	1.04153	8839.4	7454.61	7569.12	7727.53	1	7318.84	6843.41	8394.84	7340.84	0.949959	7795.72	6842.49	7268.31	7256.85	0.93909	6530.57	8636.26	6888.84	7163.06	0.926953	8514.44	8167.23	6280.1	7593.39	0.982641	8126.21	8266.63	7676.21	7583.65
AT1G01940	AT1G01940	NM_100074	Release 6	transcript	chr1	323027	324917	ExemplarFor 'AT1G01940'; gene_id '839309'; transcript_id 'AT1G01940'; gene_name 'AT1G01940'; alt 'F22M8.7	F22M8_7'; peptidyl-prolyl cis-trans isomerase|http://www.arabidopsis.org/servlets/TairObject?type=locus&name=AT1G01940	AT1G01940	7032.46	9340.59	6154.23			8723.98	7837.09	6966.81			8438.61	7152.35	6911.09			7015.66	7669.56	6802.73			7546.21	7217.53	6870.85			6646.06	7821.21	6455.42			7839.27	8413.99	6345.31			7308.37	7318.57	6805.94
AT1G01950	AT1G01950	NM_100075	Release 6	transcript	chr1	325473	330511	ExemplarFor 'AT1G01950'; gene_id '839306'; transcript_id 'AT1G01950'; gene_name 'AT1G01950'; alt 'F22M8.8	F22M8_8'; ATP binding / microtubule motor|http://www.arabidopsis.org/servlets/TairObject?type=locus&name=AT1G01950	AT1G01950	3052.59	4059.5	3233.72	3509.32	1.87435	1895.27	2011.7	1603.97	1751.57	0.935527	1747.89	1817.67	2099.56	1872.29	1	2525.72	1539.77	2846.5	2380.15	1.27125	3006.9	2487.68	2677.95	2753.03	1.47041	2546.28	2769.44	2700.49	2652.66	1.4168	1583.12	2213.61	1759.68	1887.95	1.00836	3325.61	1617.61	1593.59	2178.55
AT1G01950	AT1G01950	NM_100075	Release 6	transcript	chr1	325473	330511	ExemplarFor 'AT1G01950'; gene_id '839306'; transcript_id 'AT1G01950'; gene_name 'AT1G01950'; alt 'F22M8.8	F22M8_8'; ATP binding / microtubule motor|http://www.arabidopsis.org/servlets/TairObject?type=locus&name=AT1G01950	AT1G01950	3080.47	4296.66	3332.95			1734.36	1973.8	1290.35			2070.39	1579.9	1918.32			2615.94	1696.17	3056.78			2650.65	2781.9	2913.07			2309.6	2870.29	2719.83			1584.04	2491.85	1695.37			3281.61	1680.24	1572.64
AT1G01960	AT1G01960	NM_100076	Release 6	transcript	chr1	330588	337582	ExemplarFor 'AT1G01960'; gene_id '839301'; transcript_id 'AT1G01960'; gene_name 'AT1G01960'; alt 'F22M8.9	F22M8_9'; guanyl-nucleotide exchange factor|http://www.arabidopsis.org/servlets/TairObject?type=locus&name=AT1G01960	AT1G01960	11387.4	8120.32	9663.38	9649.05	0.807509	11506.9	11093	10855	11119.5	0.930566	13347.3	12237.9	11876.1	11949.2	1	10266.2	10950.1	9953.37	10694.6	0.895007	10207.4	10208.6	9667.2	9876.68	0.826559	10695.1	10802.8	9314.49	10115.3	0.846532	12029.7	9214.74	12455.1	11177.5	0.935419	9296.59	12466.7	10908.7	11086.4
AT1G01960	AT1G01960	NM_100076	Release 6	transcript	chr1	330588	337582	ExemplarFor 'AT1G01960'; gene_id '839301'; transcript_id 'AT1G01960'; gene_name 'AT1G01960'; alt 'F22M8.9	F22M8_9'; guanyl-nucleotide exchange factor|http://www.arabidopsis.org/servlets/TairObject?type=locus&name=AT1G01960	AT1G01960	10774	7694.18	10255			11677.5	10588.7	10995.8			10406	11988.9	11838.8			10600.7	12047.9	10349.2			9871.22	10355	8950.64			10306.6	9483.66	10089.4			10689.6	10492.8	12182.8			9328.75	12554.6	11963.3
AT1G01970	AT1G01970	NM_100077	Release 6	transcript	chr1	338292	340074	ExemplarFor 'AT1G01970'; gene_id '839299'; transcript_id 'AT1G01970'; gene_name 'AT1G01970'; alt 'F22M8.10	F22M8_10'; unknown protein|http://www.arabidopsis.org/servlets/TairObject?type=locus&name=AT1G01970	AT1G01970	4903.26	4604.82	4691.39	4846.04	0.79851	7092.35	6898.2	7111.19	6787.5	1.11842	5974.57	5437.25	5730.31	6068.85	1	4969.19	9403.14	4576.9	6198.15	1.0213	5518.42	4998.78	4849.41	5071.78	0.835706	4039.31	3879.46	4371.13	4161.99	0.685795	5969.87	3326.06	5974.8	5166.59	0.851329	5243.24	5317.61	5733.5	5224.64
AT1G01970	AT1G01970	NM_100077	Release 6	transcript	chr1	338292	340074	ExemplarFor 'AT1G01970'; gene_id '839299'; transcript_id 'AT1G01970'; gene_name 'AT1G01970'; alt 'F22M8.10	F22M8_10'; unknown protein|http://www.arabidopsis.org/servlets/TairObject?type=locus&name=AT1G01970	AT1G01970	5725.88	4630.9	4519.99			6715.95	6112.32	6795			6847.78	6587.24	5835.96			5216.51	8551.26	4471.88			5830.66	5051.84	4181.56			3816.2	4169.16	4696.67			5693.16	3426.69	6608.97			4993.64	4476.5	5583.37
AT1G01980	AT1G01980	NM_100078	Release 6	transcript	chr1	340374	341999	ExemplarFor 'AT1G01980'; gene_id '839296'; transcript_id 'AT1G01980'; gene_name 'ATSEC1A'; alt 'F22M8.11	F22M8_11|SEC1A'; ATSEC1A; electron carrier|http://www.arabidopsis.org/servlets/TairObject?type=locus&name=AT1G01980	ATSEC1A	25.618	61.1233	56.3441	40.9351	0.942691	45.3972	31.5564	50.6116	35.6889	0.821876	55.7541	56.568	41.6743	43.4237	1	60.1948	41.2048	38.8627	39.2496	0.903875	178.056	45.702	61.8853	82.0835	1.89029	28.2858	96.7895	162.633	82.6352	1.903	92.7172	44.1607	60.994	54.7964	1.2619	35.8815	30.3363	50.8144	36.05
AT1G01980	AT1G01980	NM_100078	Release 6	transcript	chr1	340374	341999	ExemplarFor 'AT1G01980'; gene_id '839296'; transcript_id 'AT1G01980'; gene_name 'ATSEC1A'; alt 'F22M8.11	F22M8_11|SEC1A'; ATSEC1A; electron carrier|http://www.arabidopsis.org/servlets/TairObject?type=locus&name=AT1G01980	ATSEC1A	34.3456	19.1115	49.0681			24.7534	31.1852	30.6294			44.1407	32.4331	29.9719			43.6729	34.0166	17.5457			123.086	35.1909	48.5806			27.7516	73.3875	106.964			56.3723	30.0476	44.4866			24.4736	32.1169	42.6771
AT1G01990	AT1G01990	NM_100079	Release 6	transcript	chr1	343166	344319	ExemplarFor 'AT1G01990'; gene_id '837456'; transcript_id 'AT1G01990'; gene_name 'AT1G01990'; alt 'F22M8.12	F22M8_12'; unknown protein|http://www.arabidopsis.org/servlets/TairObject?type=locus&name=AT1G01990	AT1G01990	3192.76	4541.86	2778.31	3577.93	1.16927	2712.95	2729.14	3082.84	2819.66	0.921464	2862.81	3074.68	3526.04	3059.98	1	4014.17	2682.12	3865.56	3560.25	1.16349	3579.22	3232.72	4290.57	3687.17	1.20497	3589.72	3160.57	3303.6	3274.63	1.07015	2797.05	3433.54	2918.13	3123.72	1.02083	3498.61	3306.53	3495.15	3575.88
AT1G01990	AT1G01990	NM_100079	Release 6	transcript	chr1	343166	344319	ExemplarFor 'AT1G01990'; gene_id '837456'; transcript_id 'AT1G01990'; gene_name 'AT1G01990'; alt 'F22M8.12	F22M8_12'; unknown protein|http://www.arabidopsis.org/servlets/TairObject?type=locus&name=AT1G01990	AT1G01990	3268.67	4249.82	3436.16			2700.43	2555.3	3137.3			2676.7	2646.93	3572.71			4214.19	2723.74	3861.74			3472.1	3577.89	3970.54			3498.04	3144.66	2951.21			2939.01	3538.69	3115.89			3954.39	3819.33	3381.25
AT1G02000	AT1G02000	NM_100080	Release 6	transcript	chr1	345812	347592	ExemplarFor 'AT1G02000'; gene_id '839289'; transcript_id 'AT1G02000'; gene_name 'GAE2'; alt 'F22M8.13	F22M8_13|UDP-D-GLUCURONATE 4-EPIMERASE 2'; GAE2 (UDP-D-GLUCURONATE 4-EPIMERASE 2); NAD binding / catalytic|http://www.arabidopsis.org/servlets/TairObject?type=locus&name=AT1G02000	GAE2	2726.08	3344.36	2837.05	3003.6	1.10235	2529.37	2280.41	2094.67	2371.89	0.870504	2416.14	2568.39	2839.27	2724.73	1	2501.9	1846.33	3426.5	2608.4	0.957306	2494.34	2193.07	2226.66	2452.82	0.900206	2651.81	2714.86	2864.99	2749.84	1.00921	1828.11	2926.54	2240.25	2489.36	0.913618	2791.73	3076.32	2742.01	2954.3
AT1G02000	AT1G02000	NM_100080	Release 6	transcript	chr1	345812	347592	ExemplarFor 'AT1G02000'; gene_id '839289'; transcript_id 'AT1G02000'; gene_name 'GAE2'; alt 'F22M8.13	F22M8_13|UDP-D-GLUCURONATE 4-EPIMERASE 2'; GAE2 (UDP-D-GLUCURONATE 4-EPIMERASE 2); NAD binding / catalytic|http://www.arabidopsis.org/servlets/TairObject?type=locus&name=AT1G02000	GAE2	2610.95	3323.88	3179.27			2413.76	2823.31	2089.81			2519.66	2605.18	3399.75			2635.46	2365.06	2875.15			2471.47	2320.75	3010.63			2877.62	2728.65	2661.11			2515.18	2998.16	2427.94			3063.9	3053.17	2998.65
AT1G02010	AT1G02010	NM_100081	Release 6	transcript	chr1	347891	352480	ExemplarFor 'AT1G02010'; gene_id '839288'; transcript_id 'AT1G02010'; gene_name 'SEC1A'; alt '-'; SEC1A; protein transporter	http://www.arabidopsis.org/servlets/TairObject?type=locus&name=AT1G02010	SEC1A	821.878	831.682	984.497	869.729	0.491602	1929.78	1848.74	1777.97	1802.32	1.01874	1371.56	1907.43	1915.26	1769.17	1	1090.08	1808.71	977.092	1296.52	0.73284	764.584	856.434	924.869	881.581	0.498301	1119.68	958.963	1303.45	1117.46	0.63163	1419.47	1052.38	2099.12	1525.67	0.862363	906.944	1589.08	1304.84	1309.46
AT1G02010	AT1G02010	NM_100081	Release 6	transcript	chr1	347891	352480	ExemplarFor 'AT1G02010'; gene_id '839288'; transcript_id 'AT1G02010'; gene_name 'SEC1A'; alt '-'; SEC1A; protein transporter	http://www.arabidopsis.org/servlets/TairObject?type=locus&name=AT1G02010	SEC1A	925.615	762.656	892.046			1685.68	1805.93	1765.8			1431.52	2039.05	1950.23			981.156	1923.4	998.688			764.593	1018.47	960.538			1148.45	912.255	1261.98			1503.86	1014	2065.18			870.844	1642.26	1542.79
AT1G02020	AT1G02020	NM_100082	Release 6	transcript	chr1	352637	354969	ExemplarFor 'AT1G02020'; gene_id '837477'; transcript_id 'AT1G02020'; gene_name 'AT1G02020'; alt 'T7I23.2	T7I23_2'; oxidoreductase/ oxidoreductase, acting on NADH or NADPH, nitrogenous group as acceptor|http://www.arabidopsis.org/servlets/TairObject?type=locus&name=AT1G02020	AT1G02020	2016.72	1882.44	2011.57	1952.57	0.678771	2643.96	2367.31	2201.26	2363.28	0.821545	2366.48	2801.85	3432.82	2876.63	1	1593.89	2294.5	2072.09	2027.11	0.704683	1823.24	1643.57	1606.15	1784.69	0.620412	2271.34	1888.97	2006.55	2018.61	0.701727	2287.99	1957.15	2516.5	2371.98	0.82457	1990.67	2598.98	2538.2	2476.43
AT1G02020	AT1G02020	NM_100082	Release 6	transcript	chr1	352637	354969	ExemplarFor 'AT1G02020'; gene_id '837477'; transcript_id 'AT1G02020'; gene_name 'AT1G02020'; alt 'T7I23.2	T7I23_2'; oxidoreductase/ oxidoreductase, acting on NADH or NADPH, nitrogenous group as acceptor|http://www.arabidopsis.org/servlets/TairObject?type=locus&name=AT1G02020	AT1G02020	1976.38	1815.77	2012.55			2404.42	2164.41	2398.31			2220.9	2992.64	3445.07			1864.69	2292.49	2045.01			1890.19	1827.28	1917.73			2040.09	1976.22	1928.47			2374.67	2371.86	2723.71			2085.68	2908.7	2736.36
AT1G02030	AT1G02030	NM_100083	Release 6	transcript	chr1	355321	357258	ExemplarFor 'AT1G02030'; gene_id '839285'; transcript_id 'AT1G02030'; gene_name 'AT1G02030'; alt 'T7I23.3	T7I23_3'; nucleic acid binding / transcription factor/ zinc ion binding|http://www.arabidopsis.org/servlets/TairObject?type=locus&name=AT1G02030	AT1G02030	289.422	199.115	207.324	247.042	0.816409	225.208	234.484	223.941	238.794	0.789152	325.974	254.729	297.251	302.596	1	272.511	270.792	218.337	274.274	0.906404	200.893	221.485	320.123	263.757	0.871649	277.085	235.263	285.964	280.508	0.927006	264.886	300.782	251.145	285.753	0.944339	291.908	306.585	306.428	300.612
AT1G02030	AT1G02030	NM_100083	Release 6	transcript	chr1	355321	357258	ExemplarFor 'AT1G02030'; gene_id '839285'; transcript_id 'AT1G02030'; gene_name 'AT1G02030'; alt 'T7I23.3	T7I23_3'; nucleic acid binding / transcription factor/ zinc ion binding|http://www.arabidopsis.org/servlets/TairObject?type=locus&name=AT1G02030	AT1G02030	292.751	259.345	234.296			208.265	308.46	232.407			308.062	291.242	338.316			282.053	353.608	248.342			235.565	283.638	320.839			316.195	255.058	313.482			283.038	350.571	264.096			309.013	300.235	289.502
AT1G02040	AT1G02040	NM_100084	Release 6	transcript	chr1	358104	359078	ExemplarFor 'AT1G02040'; gene_id '839284'; transcript_id 'AT1G02040'; gene_name 'AT1G02040'; alt 'T7I23.24	T7I23_24'; nucleic acid binding / transcription factor/ zinc ion binding|http://www.arabidopsis.org/servlets/TairObject?type=locus&name=AT1G02040	AT1G02040	46.0049	37.4903	35.7919	39.3708	0.811441	37.1724	57.8353	35.7177	40.6362	0.837521	53.7509	54.7021	47.1178	48.5196	1	37.9583	28.8047	34.4151	38.8299	0.800294	52.3501	38.374	53.0571	46.4213	0.956753	54.7775	43.2796	39.0191	45.0888	0.92929	39.4508	44.4077	41.2016	40.0475	0.825388	38.9949	37.2869	39.7493	40.0477
AT1G02040	AT1G02040	NM_100084	Release 6	transcript	chr1	358104	359078	ExemplarFor 'AT1G02040'; gene_id '839284'; transcript_id 'AT1G02040'; gene_name 'AT1G02040'; alt 'T7I23.24	T7I23_24'; nucleic acid binding / transcription factor/ zinc ion binding|http://www.arabidopsis.org/servlets/TairObject?type=locus&name=AT1G02040	AT1G02040	38.1871	40.1185	38.632			39.7857	30.8671	42.4388			43.9695	43.9838	47.5935			50.1501	28.8148	52.8366			45.119	37.3372	52.2903			48.6757	44.1324	40.6484			44.3211	36.8446	34.0592			43.9377	38.2743	42.0431
AT1G02050	AT1G02050	NM_100085	Release 6	transcript	chr1	359117	360441	ExemplarFor 'AT1G02050'; gene_id '839280'; transcript_id 'AT1G02050'; gene_name 'AT1G02050'; alt 'T7I23.4	T7I23_4'; acyltransferase|http://www.arabidopsis.org/servlets/TairObject?type=locus&name=AT1G02050	AT1G02050	621.581	503.638	495.367	550.064	0.803187	580.453	509.651	574.772	556.145	0.812067	704.841	656.868	725.985	684.851	1	473.189	512.354	492.543	525.317	0.767052	453.967	455.05	533.954	489.691	0.715032	515.387	376.304	478.767	473.331	0.691144	587.686	556.471	648.259	596.73	0.871328	522.057	585.078	590.232	572.166
AT1G02050	AT1G02050	NM_100085	Release 6	transcript	chr1	359117	360441	ExemplarFor 'AT1G02050'; gene_id '839280'; transcript_id 'AT1G02050'; gene_name 'AT1G02050'; alt 'T7I23.4	T7I23_4'; acyltransferase|http://www.arabidopsis.org/servlets/TairObject?type=locus&name=AT1G02050	AT1G02050	572.097	611.988	495.712			504.583	628.218	539.193			567.204	642.095	812.116			531.741	583.248	558.827			410.007	470.368	614.798			672.033	353.988	443.505			496.385	653.733	637.847			500.134	624.406	611.09
AT1G02060	AT1G02060	NM_100086	Release 6	transcript	chr1	360918	363094	ExemplarFor 'AT1G02060'; gene_id '839279'; transcript_id 'AT1G02060'; gene_name 'AT1G02060'; alt 'T7I23.14	T7I23_14'; unknown protein|http://www.arabidopsis.org/servlets/TairObject?type=locus&name=AT1G02060	AT1G02060	476.105	199.602	370.27	349.286	0.696731	433.819	471.265	466.701	468.253	0.934037	482.305	598.664	504.157	501.321	1	392.339	462.42	372.367	430.861	0.85945	249.782	360.983	443.611	363.991	0.726064	452.886	296.208	382.752	374.433	0.746893	450.196	574.83	502.735	483.223	0.963898	404.189	438.127	491.173	467.712
AT1G02060	AT1G02060	NM_100086	Release 6	transcript	chr1	360918	363094	ExemplarFor 'AT1G02060'; gene_id '839279'; transcript_id 'AT1G02060'; gene_name 'AT1G02060'; alt 'T7I23.14	T7I23_14'; unknown protein|http://www.arabidopsis.org/servlets/TairObject?type=locus&name=AT1G02060	AT1G02060	497.534	205.504	346.7			452.438	488.018	497.274			498.995	483.208	440.601			393.879	554.056	410.102			306.17	367.993	455.408			429.304	332.196	353.255			427.975	465.777	477.824			424.885	513.317	534.585
AT1G02065	AT1G02065	NM_148426	Release 6	transcript	chr1	365209	367296	ExemplarFor 'AT1G02065'; gene_id '839275'; transcript_id 'AT1G02065'; gene_name 'SPL8'; alt 'SQUAMOSA PROMOTER BINDING PROTEIN-LIKE 8'; SPL8 (SQUAMOSA PROMOTER BINDING PROTEIN-LIKE 8); DNA binding	http://www.arabidopsis.org/servlets/TairObject?type=locus&name=AT1G02065	SPL8	331.367	524.462	519.314	460.227	1.05866	395	768.313	417.836	508.935	1.1707	351.816	369.873	624.942	434.726	1	446.58	432.063	457.487	420.896	0.968187	298.61	521.919	316.322	388.615	0.893931	491.133	325.147	667.36	474.834	1.09226	367.202	406.359	457.101	365.166	0.83999	365.506	472.07	429.375	425.914
AT1G02065	AT1G02065	NM_148426	Release 6	transcript	chr1	365209	367296	ExemplarFor 'AT1G02065'; gene_id '839275'; transcript_id 'AT1G02065'; gene_name 'SPL8'; alt 'SQUAMOSA PROMOTER BINDING PROTEIN-LIKE 8'; SPL8 (SQUAMOSA PROMOTER BINDING PROTEIN-LIKE 8); DNA binding	http://www.arabidopsis.org/servlets/TairObject?type=locus&name=AT1G02065	SPL8	279.164	590.515	516.54			389.429	617.948	465.083			368.456	315.985	577.285			366.104	388.582	434.562			362.538	525.023	307.279			465.402	317.899	582.063			329.732	239.451	391.149			406.173	488.746	393.615
AT1G02070	AT1G02070	NM_100087	Release 6	transcript	chr1	370257	370967	ExemplarFor 'AT1G02070'; gene_id '839270'; transcript_id 'AT1G02070'; gene_name 'AT1G02070'; alt 'T7I23.30	T7I23_30'; unknown protein|http://www.arabidopsis.org/servlets/TairObject?type=locus&name=AT1G02070	AT1G02070	22.5519	39.6991	31.1214	28.6329	0.845629	33.7313	39.5522	25.5551	31.1919	0.921205	37.097	33.0715	35.8549	33.8599	1	31.4624	28.1253	38.746	26.7778	0.790841	24.5834	30.5695	22.9349	25.5298	0.753982	31.3911	37.1435	30.0052	29.4388	0.869429	30.377	27.9738	24.5651	26.4922	0.782407	37.5421	32.5942	29.182	34.0515
AT1G02070	AT1G02070	NM_100087	Release 6	transcript	chr1	370257	370967	ExemplarFor 'AT1G02070'; gene_id '839270'; transcript_id 'AT1G02070'; gene_name 'AT1G02070'; alt 'T7I23.30	T7I23_30'; unknown protein|http://www.arabidopsis.org/servlets/TairObject?type=locus&name=AT1G02070	AT1G02070	22.3396	33.7838	22.3016			34.3817	19.4885	34.4426			29.2427	29.148	38.7453			17.934	19.8761	24.5229			22.0016	27.2704	25.8188			28.1891	26.7781	23.1257			22.9102	23.7207	29.4065			38.6414	36.1137	30.2358
AT1G02080	AT1G02080	NM_100088	Release 6	transcript	chr1	373694	386820	ExemplarFor 'AT1G02080'; gene_id '839244'; transcript_id 'AT1G02080'; gene_name 'AT1G02080'; alt 'T7I23.15	T7I23_15'; transcription regulator|http://www.arabidopsis.org/servlets/TairObject?type=locus&name=AT1G02080	AT1G02080	5583.22	4456.2	5799.87	5305.89	1.03026	5995.21	5405.43	5356.41	5527.88	1.07336	5900.24	5820.9	4292.69	5150.06	1	4292.31	6529.91	4513	4896.31	0.95073	3914.47	4829.46	5419.31	4708.74	0.914308	5068.3	4401.42	4672.93	4590.1	0.891271	5758.76	4939.95	5533.5	5285.91	1.02638	4680.25	5373.2	5219.11	4874.02
AT1G02080	AT1G02080	NM_100088	Release 6	transcript	chr1	373694	386820	ExemplarFor 'AT1G02080'; gene_id '839244'; transcript_id 'AT1G02080'; gene_name 'AT1G02080'; alt 'T7I23.15	T7I23_15'; transcription regulator|http://www.arabidopsis.org/servlets/TairObject?type=locus&name=AT1G02080	AT1G02080	5920.27	4677.02	5398.76			5469.85	4959.65	5980.75			5206.43	4848.94	4831.15			4618.53	5501.05	3923.07			4366.89	4706.82	5015.49			4283.67	4183.03	4931.22			5802.82	4409.99	5270.43			4579.34	4948.28	4443.95
AT1G02090	AT1G02090	NM_100089	Release 6	transcript	chr1	387278	389646	ExemplarFor 'AT1G02090'; gene_id '839241'; transcript_id 'AT1G02090'; gene_name 'FUS5'; alt 'CONSTITUTIVE PHOTOMORPHOGENIC 15	CSN7|FUSCA 5|T7I23.25|T7I23_25'; FUS5 (FUSCA 5); MAP kinase kinase|http://www.arabidopsis.org/servlets/TairObject?type=locus&name=AT1G02090	FUS5	10812.8	12700.6	9315.12	10765.3	1.16693	10687.3	11298.9	9486.4	10628.9	1.15214	9606.06	10469.4	8702.54	9225.31	1	8108.75	10574.7	6516.18	8543.81	0.926127	9276.36	7959.73	8224.54	8389.8	0.909433	7690.19	8590.72	8197.15	8161.17	0.884651	9796.25	8554.98	8812.44	8728.01	0.946094	7785.72	7996.4	8147.35	8083.57
AT1G02090	AT1G02090	NM_100089	Release 6	transcript	chr1	387278	389646	ExemplarFor 'AT1G02090'; gene_id '839241'; transcript_id 'AT1G02090'; gene_name 'FUS5'; alt 'CONSTITUTIVE PHOTOMORPHOGENIC 15	CSN7|FUSCA 5|T7I23.25|T7I23_25'; FUS5 (FUSCA 5); MAP kinase kinase|http://www.arabidopsis.org/servlets/TairObject?type=locus&name=AT1G02090	FUS5	9755.64	12501.5	9506.23			11200.1	11761.5	9338.95			8958.06	8682.35	8933.4			8020.09	10248.8	7794.31			8153.97	8280.6	8443.59			7748.24	8663.2	8077.54			8885.27	7827.51	8491.61			7459.74	9350.79	7761.4
AT1G02100	AT1G02100	NM_100090	Release 6	transcript	chr1	389821	392816	ExemplarFor 'AT1G02100'; gene_id '837541'; transcript_id 'AT1G02100'; gene_name 'AT1G02100'; alt 'T7I23.16	T7I23_16'; methyltransferase|http://www.arabidopsis.org/servlets/TairObject?type=locus&name=AT1G02100	AT1G02100	6723.36	4613.4	5652.02	5756.78	1.26492	4861.02	5419.18	4358.04	5136.27	1.12858	5034.07	4603.78	3933.63	4551.11	1	5280.73	6640.86	4812.84	5492.28	1.2068	6315.17	5886.82	5984.21	5640.15	1.23929	4556.67	5504.21	5899.06	5343.07	1.17401	5145.41	4691.94	4859.78	4879.58	1.07217	4908.48	4167.95	4685.47	4554.02
AT1G02100	AT1G02100	NM_100090	Release 6	transcript	chr1	389821	392816	ExemplarFor 'AT1G02100'; gene_id '837541'; transcript_id 'AT1G02100'; gene_name 'AT1G02100'; alt 'T7I23.16	T7I23_16'; methyltransferase|http://www.arabidopsis.org/servlets/TairObject?type=locus&name=AT1G02100	AT1G02100	6032.1	5372.17	6147.64			5852.34	5440.83	4886.23			4682	4464.38	4588.82			5164.18	5586.39	5468.68			5227.81	5714.07	4712.82			5073.31	5265.99	5759.17			4661.9	5021.99	4896.49			5028.46	4181.81	4351.97
AT1G02110	AT1G02110	NM_100091	Release 6	transcript	chr1	392939	395554	ExemplarFor 'AT1G02110'; gene_id '839234'; transcript_id 'AT1G02110'; gene_name 'AT1G02110'; alt 'T7I23.5	T7I23_5'; unknown protein|http://www.arabidopsis.org/servlets/TairObject?type=locus&name=AT1G02110	AT1G02110	5181.31	5611.64	4338.93	5194.4	0.911736	4747.26	5515.75	5253.47	5199.26	0.912589	4852.01	5877.62	5821.7	5697.27	1	4241.76	5039.09	3893.08	4463.88	0.783512	4551.92	3816.98	4814.85	4434.71	0.778392	4892.59	3979.49	4086.79	4386.74	0.769973	5585.45	4242.31	4817.16	5008.61	0.879124	4163.13	5674.91	4306.05	4641.37
AT1G02110	AT1G02110	NM_100091	Release 6	transcript	chr1	392939	395554	ExemplarFor 'AT1G02110'; gene_id '839234'; transcript_id 'AT1G02110'; gene_name 'AT1G02110'; alt 'T7I23.5	T7I23_5'; unknown protein|http://www.arabidopsis.org/servlets/TairObject?type=locus&name=AT1G02110	AT1G02110	5649.55	5351	5033.97			5022.92	5358.32	5297.87			5230.79	5880.28	6521.19			4498	5209.25	3902.09			4819.98	3933.34	4671.18			4674.9	3980.79	4705.87			5251.98	4698.48	5456.25			3776.4	5218.16	4709.55
AT1G02120	AT1G02120	NM_100092	Release 6	transcript	chr1	395761	399897	ExemplarFor 'AT1G02120'; gene_id '839232'; transcript_id 'AT1G02120'; gene_name 'AT1G02120'; alt 'T7I23.28	T7I23_28'; unknown protein|http://www.arabidopsis.org/servlets/TairObject?type=locus&name=AT1G02120	AT1G02120	13907	9785.04	13579.9	12431.7	0.878469	11804.4	14640.6	13579.7	13429	0.948942	13949.9	14795.9	13081.6	14151.5	1	13870.4	12445.6	14269.7	13672.2	0.966125	14492.9	14694.3	14436.8	14691.9	1.03818	16444.8	15432.1	14830.7	15835.9	1.11902	14902.3	13751.8	13641.6	14172	1.00145	13683.2	14655.1	14274.7	14317.2
AT1G02120	AT1G02120	NM_100092	Release 6	transcript	chr1	395761	399897	ExemplarFor 'AT1G02120'; gene_id '839232'; transcript_id 'AT1G02120'; gene_name 'AT1G02120'; alt 'T7I23.28	T7I23_28'; unknown protein|http://www.arabidopsis.org/servlets/TairObject?type=locus&name=AT1G02120	AT1G02120	13082.8	10063.7	14171.7			14417.4	12735.7	13396.2			11556.7	15644.7	15880.6			13944.3	12959.4	14543.6			13487.3	15198.9	15841.1			18423.4	14107.9	15776.4			13881.6	12814.2	16040.7			13585.4	14680.2	15024.7
AT1G02130	AT1G02130	NM_100093	Release 6	transcript	chr1	400045	401854	ExemplarFor 'AT1G02130'; gene_id '837023'; transcript_id 'AT1G02130'; gene_name 'ATRAB1B'; alt 'ARA5	ARABIDOPSIS RAS 5|T7I23.6|T7I23_6'; ATRAB1B; GTP binding|http://www.arabidopsis.org/servlets/TairObject?type=locus&name=AT1G02130	ATRAB1B	8612.83	11749.9	8472.31	9292.84	0.954122	9664.04	12550.2	11440.4	10635.6	1.09199	10064.9	11057.5	10808.6	9739.68	1	7668.13	10526.5	8775.98	8819.39	0.905511	7480.13	8249.29	9282.57	8295.36	0.851708	8767.89	9270.74	9246.02	8679.12	0.891109	10368.4	9138.47	9480.05	9433.48	0.968562	8401.33	8779.88	9029.18	8722.63
AT1G02130	AT1G02130	NM_100093	Release 6	transcript	chr1	400045	401854	ExemplarFor 'AT1G02130'; gene_id '837023'; transcript_id 'AT1G02130'; gene_name 'ATRAB1B'; alt 'ARA5	ARABIDOPSIS RAS 5|T7I23.6|T7I23_6'; ATRAB1B; GTP binding|http://www.arabidopsis.org/servlets/TairObject?type=locus&name=AT1G02130	ATRAB1B	8696.98	10162.9	8062.13			9069.15	11310.3	9779.49			9650.45	8446.93	8409.77			7232.36	11566.8	7146.65			7314.28	8101.46	9344.43			8081.85	8240.26	8467.96			10433	8216.08	8964.86			7997.77	9427.42	8700.18
AT1G02140	AT1G02140	NM_100094	Release 6	transcript	chr1	403195	404439	ExemplarFor 'AT1G02140'; gene_id '837560'; transcript_id 'AT1G02140'; gene_name 'AT1G02140'; alt 'T7I23.7	T7I23_7'; unknown protein|http://www.arabidopsis.org/servlets/TairObject?type=locus&name=AT1G02140	AT1G02140	20307.5	18439.9	20134.9	18997.8	0.89952	22197.3	19095.7	21177.9	20085.8	0.951039	19131.5	19875.4	23997.7	21119.9	1	16848.7	19416.9	17550.7	18808.4	0.890555	17512.4	16228.8	17248.1	16891.5	0.799793	17808.2	18421.7	17303	18033.1	0.853845	20108.9	20031.4	20085.5	19561.7	0.926223	19327	20007.4	19286.1	20022.2
AT1G02140	AT1G02140	NM_100094	Release 6	transcript	chr1	403195	404439	ExemplarFor 'AT1G02140'; gene_id '837560'; transcript_id 'AT1G02140'; gene_name 'AT1G02140'; alt 'T7I23.7	T7I23_7'; unknown protein|http://www.arabidopsis.org/servlets/TairObject?type=locus&name=AT1G02140	AT1G02140	18055.4	18222	18826.8			19300	17956.1	20788.1			20547.8	19404.6	23762.3			17352.9	23976.8	17704.6			16164.2	17074.6	17121.2			17259.6	20092	17314.2			20264.8	17384.9	19494.8			18462.1	20868.7	22182.1
AT1G02150	AT1G02150	NM_100095	Release 6	transcript	chr1	408622	410611	ExemplarFor 'AT1G02150'; gene_id '839577'; transcript_id 'AT1G02150'; gene_name 'AT1G02150'; alt 'T6A9.13'; unknown protein	http://www.arabidopsis.org/servlets/TairObject?type=locus&name=AT1G02150	AT1G02150	14532.6	10463.4	12166.8	12642.6	0.778951	16057.7	16929.3	13849.6	16072.5	0.990281	16853.5	15476.7	15634.8	16230.3	1	10955.6	19442.1	12406	14343	0.883716	13092.6	11073.7	14034	12336.7	0.760102	11814.4	9440.62	11622.8	11519.3	0.709743	15269	9165.42	16027.3	13838	0.852601	12997.2	13341	13359.3	13518.7
AT1G02150	AT1G02150	NM_100095	Release 6	transcript	chr1	408622	410611	ExemplarFor 'AT1G02150'; gene_id '839577'; transcript_id 'AT1G02150'; gene_name 'AT1G02150'; alt 'T6A9.13'; unknown protein	http://www.arabidopsis.org/servlets/TairObject?type=locus&name=AT1G02150	AT1G02150	12475.2	12849.3	13368.3			18438.3	14735.9	16424.5			16474.2	16841.9	16100.6			13147.9	17581.9	12524.2			12773.3	12231.3	10815.3			12216	10674.4	13347.9			15877.8	10212.3	16475.9			14124	13793.6	13497.2
AT1G02160	AT1G02160	NM_100096	Release 6	transcript	chr1	410785	411590	ExemplarFor 'AT1G02160'; gene_id '839554'; transcript_id 'AT1G02160'; gene_name 'AT1G02160'; alt 'T6A9.18'; unknown protein	http://www.arabidopsis.org/servlets/TairObject?type=locus&name=AT1G02160	AT1G02160	2694.28	4262.44	2654.05	3182.89	1.08867	3436.31	3305.86	3732.87	3416.46	1.16856	3050.47	2286.93	3425.98	2923.65	1	2505.62	2946.02	2295.95	2644.29	0.904449	2447.53	2717.52	2826.96	2723.53	0.931551	1886.83	3071.79	2724.6	2547.36	0.871293	2714.05	2603.23	2403.52	2676.34	0.915409	3107.78	2608.03	2272.44	2692.23
AT1G02160	AT1G02160	NM_100096	Release 6	transcript	chr1	410785	411590	ExemplarFor 'AT1G02160'; gene_id '839554'; transcript_id 'AT1G02160'; gene_name 'AT1G02160'; alt 'T6A9.18'; unknown protein	http://www.arabidopsis.org/servlets/TairObject?type=locus&name=AT1G02160	AT1G02160	2688.09	4414.7	2383.81			3657.02	3433.42	2933.28			3313.4	2555.45	2909.69			2429.55	3198.18	2490.44			2692.62	2844.8	2811.75			1997.19	2800.73	2803			2854.1	2698.16	2784.96			2886.48	2716.57	2562.09
AT1G02170	AT1G02170	NM_100097	Release 6	transcript	chr1	411883	413932	ExemplarFor 'AT1G02170'; gene_id '839561'; transcript_id 'AT1G02170'; gene_name 'LOL3'; alt 'AMC1	ATMCPB1|LSD ONE LIKE 3|MCP1B|T6A9.24'; LOL3 (LSD ONE LIKE 3); caspase/ cysteine-type endopeptidase|http://www.arabidopsis.org/servlets/TairObject?type=locus&name=AT1G02170	LOL3	26393.9	28584.4	25697.7	26949.7	1.7472	13716.8	15300.7	16190.7	14690.6	0.952418	14550.5	14725.1	15352	15424.5	1	28396.5	12704.6	31749.8	23820.1	1.5443	25631	26023.4	29041.8	26811.7	1.73825	23963.2	28053.6	23181	24808.4	1.60837	13799.9	26243.2	13708.8	18886.5	1.22444	28257.9	16241.7	15128.1	19401.5
AT1G02170	AT1G02170	NM_100097	Release 6	transcript	chr1	411883	413932	ExemplarFor 'AT1G02170'; gene_id '839561'; transcript_id 'AT1G02170'; gene_name 'LOL3'; alt 'AMC1	ATMCPB1|LSD ONE LIKE 3|MCP1B|T6A9.24'; LOL3 (LSD ONE LIKE 3); caspase/ cysteine-type endopeptidase|http://www.arabidopsis.org/servlets/TairObject?type=locus&name=AT1G02170	LOL3	26110.3	28114	26798			13842.9	13643.5	15449			15813.6	16291.8	15814.2			27426.5	14380.5	28262.6			25430.9	25283.5	29459.4			23910	25272.3	24470.5			15942.9	27811.8	15812.2			26913.9	14255	15612.3
AT1G02180	AT1G02180	NM_100098	Release 6	transcript	chr1	413522	414645	ExemplarFor 'AT1G02180'; gene_id '839543'; transcript_id 'AT1G02180'; gene_name 'AT1G02180'; alt 'T6A9.14'; unknown protein	http://www.arabidopsis.org/servlets/TairObject?type=locus&name=AT1G02180	AT1G02180	856.948	1190.63	802.789	948.18	0.901384	886.819	1154.81	897.811	925.947	0.880249	990.807	1066.26	1025.62	1051.92	1	1253.77	872.726	1173.17	1132.5	1.07661	1064.68	1046.94	1598.54	1169.26	1.11155	714.593	814.291	694.836	702.714	0.668033	992.262	899.463	782.836	895.792	0.851582	1148.91	707.602	783.736	912.303
AT1G02180	AT1G02180	NM_100098	Release 6	transcript	chr1	413522	414645	ExemplarFor 'AT1G02180'; gene_id '839543'; transcript_id 'AT1G02180'; gene_name 'AT1G02180'; alt 'T6A9.14'; unknown protein	http://www.arabidopsis.org/servlets/TairObject?type=locus&name=AT1G02180	AT1G02180	848.785	1170.16	819.767			806.12	935.599	874.517			1010.92	1138.22	1079.67			1076.76	953.742	1464.85			1147.43	935.102	1222.86			726.72	665.674	600.166			1018.48	837.001	844.706			1283.03	775.401	775.136
AT1G02190	AT1G02190	NM_100099	Release 6	transcript	chr1	415079	418010	ExemplarFor 'AT1G02190'; gene_id '839541'; transcript_id 'AT1G02190'; gene_name 'AT1G02190'; alt 'T6A9.15'; catalytic	http://www.arabidopsis.org/servlets/TairObject?type=locus&name=AT1G02190	AT1G02190	52.4639	67.846	58.2179	66.4066	1.31266	45.9292	95.6133	45.4054	59.0392	1.16703	34.4083	61.8135	52.215	50.5894	1	387.569	45.6406	295.255	232.46	4.59504	157.035	121.853	193.52	160.061	3.16392	83.2216	52.7956	94.8641	74.257	1.46784	64.8003	97.5326	58.5763	71.6869	1.41703	260.946	66.8899	55.2269	124.593
AT1G02190	AT1G02190	NM_100099	Release 6	transcript	chr1	415079	418010	ExemplarFor 'AT1G02190'; gene_id '839541'; transcript_id 'AT1G02190'; gene_name 'AT1G02190'; alt 'T6A9.15'; catalytic	http://www.arabidopsis.org/servlets/TairObject?type=locus&name=AT1G02190	AT1G02190	53.0394	113.483	53.3899			53.4198	55.3024	58.5652			38.9746	48.2316	67.8933			349.595	33.2964	283.406			165.833	130.92	191.203			66.9655	62.0492	85.6458			55.5322	102.845	50.835			237.838	59.6316	67.0228
AT1G02205	AT1G02205	NM_180601	Release 6	transcript	chr1	418778	422438	ExemplarFor 'AT1G02205'; gene_id '837602'; transcript_id 'AT1G02205'; gene_name 'CER1'; alt 'AT1G02200	ECERIFERUM 1|POSSIBLE ALDEHYDE DECARBONYLASE|T6A9.16'; CER1 (ECERIFERUM 1)|http://www.arabidopsis.org/servlets/TairObject?type=locus&name=AT1G02205	CER1	9350.47	10108.3	10762.8	9702.38	1.06056	10431.2	14787.4	9474.76	11352.7	1.24096	8736.88	8397.12	10033.2	9148.33	1	8829.05	10929.2	8341.64	9062.05	0.990569	8551.9	9950.55	6914.78	8396.4	0.917807	8648.14	7199.56	11226	9103.51	0.995101	10892.7	7304.03	8521.35	9040.4	0.988203	9290.34	11834.8	9618.08	9959.93
AT1G02205	AT1G02205	NM_180601	Release 6	transcript	chr1	418778	422438	ExemplarFor 'AT1G02205'; gene_id '837602'; transcript_id 'AT1G02205'; gene_name 'CER1'; alt 'AT1G02200	ECERIFERUM 1|POSSIBLE ALDEHYDE DECARBONYLASE|T6A9.16'; CER1 (ECERIFERUM 1)|http://www.arabidopsis.org/servlets/TairObject?type=locus&name=AT1G02205	CER1	9406.75	9055.46	9530.56			9837.25	14487.8	9097.86			8140.06	9655.33	9927.41			8562.85	9256.17	8453.33			8185.59	10149.8	6625.8			9282.93	7810.5	10454			11380.9	6346.73	9796.66			8812.86	11324.3	8879.24
AT1G02210	AT1G02210	NM_100102	Release 6	transcript	chr1	427548	427811	ExemplarFor 'AT1G02210'; gene_id '839482'; transcript_id 'AT1G02210'; gene_name 'AT1G02210'; alt 'T6A9.33'; unknown protein	http://www.arabidopsis.org/servlets/TairObject?type=locus&name=AT1G02210	AT1G02210	17.0665	19.2478	13.7094	17.8952	0.931012	22.1225	26.6919	18.8121	20.3862	1.06061	19.7974	24.9435	16.8347	19.2212	1	30.4049	18.3374	15.9074	21.1278	1.09919	13.9693	21.6646	24.9653	19.8381	1.0321	25.1672	19.1586	17.8266	19.2626	1.00215	19.1197	22.752	20.9962	19.4466	1.01172	16.6716	15.0352	21.8693	17.7609
AT1G02210	AT1G02210	NM_100102	Release 6	transcript	chr1	427548	427811	ExemplarFor 'AT1G02210'; gene_id '839482'; transcript_id 'AT1G02210'; gene_name 'AT1G02210'; alt 'T6A9.33'; unknown protein	http://www.arabidopsis.org/servlets/TairObject?type=locus&name=AT1G02210	AT1G02210	18.4961	20.6818	18.1696			15.467	17.1917	22.032			17.2769	17.492	18.9829			24.8474	20.8414	16.4283			16.7452	23.1725	18.512			18.4157	15.1404	19.867			17.0919	19.1387	17.5809			17.3896	19.4135	16.1865
AT1G02220	AT1G02220	NM_100103	Release 6	transcript	chr1	428902	430567	ExemplarFor 'AT1G02220'; gene_id '839476'; transcript_id 'AT1G02220'; gene_name 'ANAC003'; alt 'T6A9.17'; ANAC003; transcription factor	http://www.arabidopsis.org/servlets/TairObject?type=locus&name=AT1G02220	ANAC003	237.059	166.108	216.011	191.404	1.40759	176.815	175.964	127.975	143.952	1.05863	147.736	135.265	143.785	135.98	1	137.728	112.712	223.385	150.755	1.10866	66.7099	160.746	144.536	121.872	0.896252	131.003	111.012	58.2128	95.6424	0.703357	76.0651	256.121	71.139	129.79	0.954482	147.777	150.24	156.953	146.106
AT1G02220	AT1G02220	NM_100103	Release 6	transcript	chr1	428902	430567	ExemplarFor 'AT1G02220'; gene_id '839476'; transcript_id 'AT1G02220'; gene_name 'ANAC003'; alt 'T6A9.17'; ANAC003; transcription factor	http://www.arabidopsis.org/servlets/TairObject?type=locus&name=AT1G02220	ANAC003	245.334	111.562	172.351			174.28	106.571	102.107			133.706	127.948	127.439			96.942	127.18	206.584			88.0224	110.639	160.579			113.801	102.736	57.0895			67.8158	240.212	67.3891			153.11	132.757	135.798
AT1G02230	AT1G02230	NM_100104	Release 6	transcript	chr1	433031	436775	ExemplarFor 'AT1G02230'; gene_id '837630'; transcript_id 'AT1G02230'; gene_name 'ANAC004'; alt 'T6A9.19'; ANAC004; transcription factor	http://www.arabidopsis.org/servlets/TairObject?type=locus&name=AT1G02230	ANAC004	696.431	797.341	484.882	600.218	3.21661	728.854	618.87	167.509	503.273	2.69708	198.764	167.607	222.701	186.6	1	201.498	510.433	268.048	323.652	1.73447	122.803	245.882	188.543	169.604	0.908921	228.838	282.683	182.071	230.712	1.2364	111.515	373.256	217.472	236.089	1.26522	186.436	225.948	257.854	223.174
AT1G02230	AT1G02230	NM_100104	Release 6	transcript	chr1	433031	436775	ExemplarFor 'AT1G02230'; gene_id '837630'; transcript_id 'AT1G02230'; gene_name 'ANAC004'; alt 'T6A9.19'; ANAC004; transcription factor	http://www.arabidopsis.org/servlets/TairObject?type=locus&name=AT1G02230	ANAC004	556.301	630.857	435.498			728.183	626.133	150.091			197.149	130.046	203.33			195.721	534.125	232.085			89.9014	212.852	157.645			184.661	290.899	215.12			139.523	335.542	239.227			185.647	228.924	254.231
AT1G02250	AT1G02250	NM_100105	Release 6	transcript	chr1	437951	439559	ExemplarFor 'AT1G02250'; gene_id '839390'; transcript_id 'AT1G02250'; gene_name 'ANAC005'; alt 'T6A9.20'; ANAC005; transcription factor	http://www.arabidopsis.org/servlets/TairObject?type=locus&name=AT1G02250	ANAC005	57.1259	23.5986	34.7667	36.7953	1.21734	32.8556	34.3522	35.5297	37.7371	1.2485	27.7288	29.4793	22.2858	30.226	1	58.5368	31.2583	55.4065	48.4103	1.60161	26.583	44.5629	40.5407	38.6202	1.27771	41.8714	26.3714	24.4349	31.8812	1.05476	27.6202	49.0061	32.1046	37.2186	1.23134	26.2813	24.1057	36.9675	37.388
AT1G02250	AT1G02250	NM_100105	Release 6	transcript	chr1	437951	439559	ExemplarFor 'AT1G02250'; gene_id '839390'; transcript_id 'AT1G02250'; gene_name 'ANAC005'; alt 'T6A9.20'; ANAC005; transcription factor	http://www.arabidopsis.org/servlets/TairObject?type=locus&name=AT1G02250	ANAC005	35.6907	32.5312	37.0589			43.5954	38.3787	41.7109			32.111	33.9346	35.8168			47.5673	44.7819	52.9112			37.4146	41.4581	41.1616			48.357	27.127	23.1253			25.0362	54.7374	34.8069			50.4143	49.7732	36.7862
AT1G02260	AT1G02260	NM_100106	Release 6	transcript	chr1	440441	442877	ExemplarFor 'AT1G02260'; gene_id '839344'; transcript_id 'AT1G02260'; gene_name 'AT1G02260'; alt 'T6A9.21'; transporter	http://www.arabidopsis.org/servlets/TairObject?type=locus&name=AT1G02260	AT1G02260	3034.72	3514.93	3019.62	3122.17	0.895708	3339.13	2991.87	3594.86	3281.85	0.941518	3439.82	3060.88	4166.99	3485.71	1	3416.53	3187.7	3448.29	3277.92	0.940389	3335.29	3047.05	3191.91	2981.77	0.855428	3945.21	3219.34	3484.66	3508.21	1.00646	3668.12	4088.31	3598.41	3714.26	1.06557	3174.59	3165.95	3357.33	3208.6
AT1G02260	AT1G02260	NM_100106	Release 6	transcript	chr1	440441	442877	ExemplarFor 'AT1G02260'; gene_id '839344'; transcript_id 'AT1G02260'; gene_name 'AT1G02260'; alt 'T6A9.21'; transporter	http://www.arabidopsis.org/servlets/TairObject?type=locus&name=AT1G02260	AT1G02260	3007.78	3243.57	2912.42			3456.28	2881.99	3426.98			3392.1	3119.19	3735.26			3437.49	2417.96	3759.54			2831.61	2793.25	2691.51			3762.3	3276.17	3361.59			3007.7	4172.19	3750.87			3096.76	3321.75	3135.2
AT1G02270	AT1G02270	NM_100107	Release 6	transcript	chr1	443157	446227	ExemplarFor 'AT1G02270'; gene_id '839381'; transcript_id 'AT1G02270'; gene_name 'AT1G02270'; alt 'T6A9.35'; calcium ion binding / catalytic	http://www.arabidopsis.org/servlets/TairObject?type=locus&name=AT1G02270	AT1G02270	6143.98	6109.2	6949.81	6618.41	1.03897	6115	5642.91	5446.73	6000.01	0.941898	6999.57	5746.79	6718.03	6370.13	1	6482.93	5733.03	6435.02	6138.12	0.963578	7119.45	6886.96	6463.73	6824.74	1.07137	5773.68	6440.05	6801.58	6658.62	1.04529	5998.35	5822.45	6903.33	6227.64	0.97763	7554.5	6886.65	6548.13	6813.09
AT1G02270	AT1G02270	NM_100107	Release 6	transcript	chr1	443157	446227	ExemplarFor 'AT1G02270'; gene_id '839381'; transcript_id 'AT1G02270'; gene_name 'AT1G02270'; alt 'T6A9.35'; calcium ion binding / catalytic	http://www.arabidopsis.org/servlets/TairObject?type=locus&name=AT1G02270	AT1G02270	6992.34	6621.18	6893.93			5912.04	5885.32	6998.08			6516.36	6093.14	6146.9			6585.09	4963.63	6629.05			7055.02	6644.03	6779.24			6421.38	7386.65	7128.39			5851.24	6321.46	6468.99			7247.82	6701.34	5940.13
AT1G02280	AT1G02280	NM_100108	Release 6	transcript	chr1	448465	450415	ExemplarFor 'AT1G02280'; gene_id '839248'; transcript_id 'AT1G02280'; gene_name 'TOC33'; alt 'ATTOC33	PLASTID PROTEIN IMPORT 1|PPI1|T6A9.32'; TOC33 (PLASTID PROTEIN IMPORT 1); GTP binding|http://www.arabidopsis.org/servlets/TairObject?type=locus&name=AT1G02280	TOC33	8878.3	10842.8	9074.64	9337.11	0.95829	10692.3	10133.1	9547.98	9986.08	1.0249	10059.9	8898.68	9210.4	9743.51	1	9191.45	9878.89	9149.75	9212.59	0.945511	9263.32	8491.42	7785.29	8552.31	0.877745	7457.61	8118.15	8371.98	7832.03	0.80382	8620.62	7789.78	9122.68	8482.67	0.870597	9985.72	8182.66	8351	8548.35
AT1G02280	AT1G02280	NM_100108	Release 6	transcript	chr1	448465	450415	ExemplarFor 'AT1G02280'; gene_id '839248'; transcript_id 'AT1G02280'; gene_name 'TOC33'; alt 'ATTOC33	PLASTID PROTEIN IMPORT 1|PPI1|T6A9.32'; TOC33 (PLASTID PROTEIN IMPORT 1); GTP binding|http://www.arabidopsis.org/servlets/TairObject?type=locus&name=AT1G02280	TOC33	9424.6	9775.81	8026.43			10456.7	9444.45	9641.9			11233.3	9809.18	9249.57			8632.38	10670.5	7752.56			10403.3	7883.35	7487.15			7094.74	7248.76	8700.91			10063	7185.9	8114.07			8997.66	6847.51	8925.54
AT1G02290	AT1G02290	NM_100109	Release 6	transcript	chr1	450646	451977	ExemplarFor 'AT1G02290'; gene_id '839255'; transcript_id 'AT1G02290'; gene_name 'AT1G02290'; alt 'T6A9.31'; unknown protein	http://www.arabidopsis.org/servlets/TairObject?type=locus&name=AT1G02290	AT1G02290	1317.36	1030.07	1051.74	1132.06	0.459951	2507.9	2504.49	2595.29	2547.18	1.03491	2349.07	2987.83	2013.43	2461.27	1	1529.74	2692.42	1280.47	1798.47	0.730711	1245.13	1565.33	1328.7	1356.88	0.551293	1800.1	1214.76	1498.71	1469.85	0.597192	2759.86	1741.84	2844.51	2412.37	0.980131	899.387	2354.34	3053.17	2087.29
AT1G02290	AT1G02290	NM_100109	Release 6	transcript	chr1	450646	451977	ExemplarFor 'AT1G02290'; gene_id '839255'; transcript_id 'AT1G02290'; gene_name 'AT1G02290'; alt 'T6A9.31'; unknown protein	http://www.arabidopsis.org/servlets/TairObject?type=locus&name=AT1G02290	AT1G02290	1183.83	1118.6	1090.78			2491.49	2770.35	2413.58			2161.39	2860.58	2395.32			1455.49	2543.45	1289.28			1181.25	1400.42	1420.45			1795.67	1209.59	1300.27			2686.83	1738.45	2702.72			1069.84	2488.07	2658.97
AT1G02300	AT1G02300	NM_100110	Release 6	transcript	chr1	453288	455463	ExemplarFor 'AT1G02300'; gene_id '839576'; transcript_id 'AT1G02300'; gene_name 'AT1G02300'; alt 'T6A9.28	T7I23.12|T7I23_12'; cysteine-type endopeptidase/ cysteine-type peptidase|http://www.arabidopsis.org/servlets/TairObject?type=locus&name=AT1G02300	AT1G02300	1395.3	1780.54	1408.49	1507.37	0.242278	4007.96	4311.96	5607.73	4304.9	0.691919	5512.87	7306.59	6470.29	6221.68	1	1445.97	3440.94	1628.42	2113.63	0.33972	1251.58	1356.96	1444.38	1314.51	0.211279	2517.26	2145.93	2336.83	2260.15	0.36327	5977.37	1940.2	5203.71	4178.58	0.671616	1623.53	5376.49	5568.47	3963.48
AT1G02300	AT1G02300	NM_100110	Release 6	transcript	chr1	453288	455463	ExemplarFor 'AT1G02300'; gene_id '839576'; transcript_id 'AT1G02300'; gene_name 'AT1G02300'; alt 'T6A9.28	T7I23.12|T7I23_12'; cysteine-type endopeptidase/ cysteine-type peptidase|http://www.arabidopsis.org/servlets/TairObject?type=locus&name=AT1G02300	AT1G02300	1295.1	1944.11	1220.71			3306.59	3525.12	5070.02			5485.18	6824.69	5730.43			1304.23	3204.71	1657.5			1135.4	1460.9	1237.86			2466.27	1890.15	2204.46			5487.43	1576.74	4886			1528.36	5011.44	4672.61
AT1G02305	AT1G02305	NM_100111	Release 6	transcript	chr1	455778	458124	ExemplarFor 'AT1G02305'; gene_id '839538'; transcript_id 'AT1G02305'; gene_name 'AT1G02305'; alt '-'; cysteine-type endopeptidase/ cysteine-type peptidase	http://www.arabidopsis.org/servlets/TairObject?type=locus&name=AT1G02305	AT1G02305	15178.8	13174.4	14528.8	14167.2	0.825426	17192.4	15844.9	19017.2	17130	0.998051	19105.5	16540.2	16525.3	17163.4	1	13756.7	16732.1	13161	14565.3	0.848623	14573	13575.3	13514.2	13404.7	0.781006	14855.7	15064	14492.3	14866.7	0.866185	19032	15623.6	17105.3	17383.6	1.01283	12329.4	16629.8	17320.1	16201.5
AT1G02305	AT1G02305	NM_100111	Release 6	transcript	chr1	455778	458124	ExemplarFor 'AT1G02305'; gene_id '839538'; transcript_id 'AT1G02305'; gene_name 'AT1G02305'; alt '-'; cysteine-type endopeptidase/ cysteine-type peptidase	http://www.arabidopsis.org/servlets/TairObject?type=locus&name=AT1G02305	AT1G02305	15105	13214.7	13801.2			19501	14054.8	17169.5			16029.8	16669.1	18110.8			12613.7	17914.7	13213.6			13679.5	12055.8	13030.6			16013.2	15500	13275.2			18491.7	14249.4	19799.3			14102.3	17992.9	18834.3
AT1G02310	AT1G02310	NM_100112	Release 6	transcript	chr1	458133	460696	ExemplarFor 'AT1G02310'; gene_id '839444'; transcript_id 'AT1G02310'; gene_name 'AT1G02310'; alt 'T6A9.1	T6A9_1'; hydrolase, hydrolyzing O-glycosyl compounds|http://www.arabidopsis.org/servlets/TairObject?type=locus&name=AT1G02310	AT1G02310	1174.27	1106.35	1127.73	1082.35	1.85034	1061.26	1019.95	461.745	850.753	1.45441	499.835	699.906	563.243	584.946	1	633.162	1148.8	608.814	708.416	1.21108	451.175	478.345	529.984	463.105	0.791707	517.059	411.281	485.569	474.918	0.811901	646.863	496.819	444.951	530.273	0.906534	590.125	605.673	682.536	607.118
AT1G02310	AT1G02310	NM_100112	Release 6	transcript	chr1	458133	460696	ExemplarFor 'AT1G02310'; gene_id '839444'; transcript_id 'AT1G02310'; gene_name 'AT1G02310'; alt 'T6A9.1	T6A9_1'; hydrolase, hydrolyzing O-glycosyl compounds|http://www.arabidopsis.org/servlets/TairObject?type=locus&name=AT1G02310	AT1G02310	1082.34	997.876	1005.53			1119.05	962.259	480.247			410.567	748.11	588.013			579.01	812.869	467.845			354.412	461.04	503.676			461.411	513.486	460.702			592.811	490.561	509.635			526.925	600.768	636.681
AT1G02320	AT1G02320	NM_100113	Release 6	transcript	chr1	461828	461974	ExemplarFor 'AT1G02320'; gene_id '839425'; transcript_id 'AT1G02320'; gene_name 'AT1G02320'; alt 'T6A9.30'; unknown protein	http://www.arabidopsis.org/servlets/TairObject?type=locus&name=AT1G02320	AT1G02320	38.1495	35.3845	37.1073	43.632	1.01927	61.3747	36.555	36.3578	49.3149	1.15202	36.5655	51.0164	43.3818	42.8073	1	66.5933	33.3974	73.3326	49.9166	1.16608	51.546	40.2432	35.0453	45.2868	1.05792	40.0697	38.132	27.8588	38.3313	0.895439	40.3606	84.7802	52.345	54.5345	1.27395	47.1043	40.8463	53.3332	51.9924
AT1G02320	AT1G02320	NM_100113	Release 6	transcript	chr1	461828	461974	ExemplarFor 'AT1G02320'; gene_id '839425'; transcript_id 'AT1G02320'; gene_name 'AT1G02320'; alt 'T6A9.30'; unknown protein	http://www.arabidopsis.org/servlets/TairObject?type=locus&name=AT1G02320	AT1G02320	36.4613	75.2998	39.3898			31.1762	77.3045	53.1212			43.3223	48.2187	34.3389			33.4174	46.0893	46.6694			45.6434	33.003	66.2399			50.0747	41.5504	32.3022			42.1905	67.4886	40.0421			60.1205	60.7794	49.7707
AT1G02330	AT1G02330	NM_100114	Release 6	transcript	chr1	462081	463612	ExemplarFor 'AT1G02330'; gene_id '839367'; transcript_id 'AT1G02330'; gene_name 'AT1G02330'; alt 'T6A9.2	T6A9_2'; unknown protein|http://www.arabidopsis.org/servlets/TairObject?type=locus&name=AT1G02330	AT1G02330	2954.66	2975.39	3171.97	3000.62	0.708629	3724.31	2915.7	4165.98	3681.68	0.869469	3740.2	4249.07	4741.2	4234.4	1	3095.14	3149.28	3333.41	3340.83	0.788975	2842.85	2949.55	2963.81	3011.27	0.711145	3586.29	3233.18	3535.61	3514.47	0.829981	3501.53	3673.08	3774.72	3670.08	0.866729	3186.48	3568.27	3917.63	3609.58
AT1G02330	AT1G02330	NM_100114	Release 6	transcript	chr1	462081	463612	ExemplarFor 'AT1G02330'; gene_id '839367'; transcript_id 'AT1G02330'; gene_name 'AT1G02330'; alt 'T6A9.2	T6A9_2'; unknown protein|http://www.arabidopsis.org/servlets/TairObject?type=locus&name=AT1G02330	AT1G02330	2995.25	2878.91	3027.52			3925.67	3611.15	3747.27			3903.19	4098.96	4673.77			3270.37	4010.09	3186.7			2737.43	3284.15	3289.83			3789.77	3333.84	3608.14			3823.24	3426.68	3821.22			3403.02	4073.51	3508.6
AT1G02335	AT1G02335	AT1G02335	Release 6	transcript	chr1	463855	464924	ExemplarFor 'AT1G02335'; gene_id 'N/A'; transcript_id 'AT1G02335'; gene_name 'N/A'; alt 'N/A'; pseudogene, putative oxalate oxidase, blastp match of 63% identity and 3.9e-56 P-value to GP	11320856|dbj|BAB18339.1||AP002865 putative germin protein {Oryza sativa (japonica cultivar-group)}|http://www.arabidopsis.org/servlets/TairObject?type=locus&name=AT1G02335	N/A	1859.14	3076.48	1797.62	2274.93	1.43792	1955.13	1867.71	1681.38	1843.25	1.16507	1486.85	1580.1	1473.57	1582.09	1	1721.09	1569.06	1818.36	1662.03	1.05052	1441.02	1714.04	1965.63	1703.21	1.07655	1457.04	1872.92	1605.86	1651.88	1.04411	1887.13	1663.13	1344.34	1691.47	1.06913	1924.78	1554.17	1516.79	1673.22
AT1G02335	AT1G02335	AT1G02335	Release 6	transcript	chr1	463855	464924	ExemplarFor 'AT1G02335'; gene_id 'N/A'; transcript_id 'AT1G02335'; gene_name 'N/A'; alt 'N/A'; pseudogene, putative oxalate oxidase, blastp match of 63% identity and 3.9e-56 P-value to GP	11320856|dbj|BAB18339.1||AP002865 putative germin protein {Oryza sativa (japonica cultivar-group)}|http://www.arabidopsis.org/servlets/TairObject?type=locus&name=AT1G02335	N/A	1849.52	3184.67	1882.14			1902.66	1797.17	1855.47			1657.92	1695.46	1598.68			1538.78	1439.26	1885.63			1411.01	1735.74	1951.83			1493.01	1959.5	1522.97			1809.05	1988.37	1456.8			2023.48	1474.93	1545.14
AT1G02340	AT1G02340	NM_100115	Release 6	transcript	chr1	465718	467844	ExemplarFor 'AT1G02340'; gene_id '839300'; transcript_id 'AT1G02340'; gene_name 'HFR1'; alt 'FBI1	LONG HYPOCOTYL IN FAR-RED|REDUCED PHYTOCHROME SIGNALING 1|REDUCED SENSITIVITY TO FAR-RED LIGHT 1|RSF1|T6A9.4|T6A9_4'; HFR1 (LONG HYPOCOTYL IN FAR-RED); DNA binding / transcription factor|http://www.arabidopsis.org/servlets/TairObject?type=locus&name=AT1G02340	HFR1	384.998	543.146	329.326	420.863	0.464919	1222.15	1819.91	754.612	1266.07	1.3986	646.499	803.027	1244.25	905.238	1	410.764	1180.22	475.435	719.659	0.794993	251.25	408.423	323.37	335.334	0.370437	466.47	482.508	689.943	534.483	0.590433	769.606	570.527	1148.25	813.52	0.89868	353.206	894.107	770.687	646.294
AT1G02340	AT1G02340	NM_100115	Release 6	transcript	chr1	465718	467844	ExemplarFor 'AT1G02340'; gene_id '839300'; transcript_id 'AT1G02340'; gene_name 'HFR1'; alt 'FBI1	LONG HYPOCOTYL IN FAR-RED|REDUCED PHYTOCHROME SIGNALING 1|REDUCED SENSITIVITY TO FAR-RED LIGHT 1|RSF1|T6A9.4|T6A9_4'; HFR1 (LONG HYPOCOTYL IN FAR-RED); DNA binding / transcription factor|http://www.arabidopsis.org/servlets/TairObject?type=locus&name=AT1G02340	HFR1	454.029	479.581	334.096			1109.69	2021.73	668.303			670.487	770.551	1296.62			429.391	1363.76	458.377			239.365	442.66	346.935			479.943	448.507	639.527			750.201	476.226	1166.32			274.059	844.586	741.117
AT1G02350	AT1G02350	NM_100116	Release 6	transcript	chr1	469818	470693	ExemplarFor 'AT1G02350'; gene_id '839490'; transcript_id 'AT1G02350'; gene_name 'AT1G02350'; alt 'T6A9.34'; unknown protein	http://www.arabidopsis.org/servlets/TairObject?type=locus&name=AT1G02350	AT1G02350	73.3346	49.8579	44.8118	53.4297	0.546431	142.094	149.976	92.3901	133.238	1.36264	94.4052	101.475	134.448	97.7795	1	34.0136	130.336	31.2411	67.356	0.688856	25.4992	34.7705	39.0007	34.1769	0.34953	55.5215	39.7144	42.6246	47.6991	0.487824	44.687	43.2996	92.9585	61.4554	0.62851	47.3418	78.0016	80.1607	66.3149
AT1G02350	AT1G02350	NM_100116	Release 6	transcript	chr1	469818	470693	ExemplarFor 'AT1G02350'; gene_id '839490'; transcript_id 'AT1G02350'; gene_name 'AT1G02350'; alt 'T6A9.34'; unknown protein	http://www.arabidopsis.org/servlets/TairObject?type=locus&name=AT1G02350	AT1G02350	52.8061	55.7991	43.9687			158.113	161.661	95.1975			89.4164	55.0541	111.878			32.5321	136.726	39.2872			29.4273	34.6988	41.6648			53.7494	45.2015	49.3834			49.3251	44.1514	94.3107			35.5842	76.9326	79.8685
AT1G02360	AT1G02360	NM_100117	Release 6	transcript	chr1	471990	473140	ExemplarFor 'AT1G02360'; gene_id '837724'; transcript_id 'AT1G02360'; gene_name 'AT1G02360'; alt 'T6A9.5	T6A9_5'; chitinase|http://www.arabidopsis.org/servlets/TairObject?type=locus&name=AT1G02360	AT1G02360	25988.8	23376.3	24989	24770.2	3.5896	8991.55	10019.7	9975.23	9023.23	1.30761	7378.16	7488.51	6360.37	6900.55	1	27422.1	8812.12	28625	22508.4	3.26183	27519.7	28956.4	29734.7	29025.2	4.20622	19379.1	16066.5	14299.4	16687.9	2.41834	9519.65	19025	7014.67	12043.8	1.74534	28193	8286.72	9792.58	15345.1
AT1G02360	AT1G02360	NM_100117	Release 6	transcript	chr1	471990	473140	ExemplarFor 'AT1G02360'; gene_id '837724'; transcript_id 'AT1G02360'; gene_name 'AT1G02360'; alt 'T6A9.5	T6A9_5'; chitinase|http://www.arabidopsis.org/servlets/TairObject?type=locus&name=AT1G02360	AT1G02360	26515.6	23152.3	24599.3			7314.24	8932.43	8906.3			7194.05	7275.64	5706.56			28313.7	9064.22	32813.2			27906.5	28922.6	31111.4			17914.9	17882.4	14585			8729.92	19968.1	8005.35			27353	9095.98	9349.08
AT1G02370	AT1G02370	NM_100118	Release 6	transcript	chr1	474500	476511	ExemplarFor 'AT1G02370'; gene_id '837735'; transcript_id 'AT1G02370'; gene_name 'AT1G02370'; alt 'T6A9.6	T6A9_6'; unknown protein|http://www.arabidopsis.org/servlets/TairObject?type=locus&name=AT1G02370	AT1G02370	1163.59	828.65	1035.06	999.955	0.688998	1602.61	1344.81	1321.29	1425.85	0.982454	1659.69	1669.14	1306.95	1451.32	1	1092.52	1406.59	1084.69	1204.51	0.829942	1064.66	899.999	1173.64	1047.57	0.721804	1018.23	923.348	932.725	952.628	0.656388	1548.08	1149.03	1371.66	1356.46	0.934637	1130.13	1319.76	1396.62	1289.45
AT1G02370	AT1G02370	NM_100118	Release 6	transcript	chr1	474500	476511	ExemplarFor 'AT1G02370'; gene_id '837735'; transcript_id 'AT1G02370'; gene_name 'AT1G02370'; alt 'T6A9.6	T6A9_6'; unknown protein|http://www.arabidopsis.org/servlets/TairObject?type=locus&name=AT1G02370	AT1G02370	1091.5	819.671	1061.26			1607.05	1447.72	1231.64			1554.48	1262.03	1255.62			1154.85	1516.75	971.665			1112.77	957.445	1076.9			949.874	819.249	1072.34			1481.44	1177.06	1411.46			1109.85	1334.8	1445.54
AT1G02380	AT1G02380	NM_100119	Release 6	transcript	chr1	477000	478971	ExemplarFor 'AT1G02380'; gene_id '837745'; transcript_id 'AT1G02380'; gene_name 'AT1G02380'; alt 'T6A9.7	T6A9_7'; unknown protein|http://www.arabidopsis.org/servlets/TairObject?type=locus&name=AT1G02380	AT1G02380	1074.26	1244.12	854.499	1069.54	1.10037	1269.82	1493.1	1018.27	1242.42	1.27823	852.021	1023.88	923.531	971.987	1	1171.56	1305.76	1043.49	1180.6	1.21462	552.354	970.65	838.639	819.037	0.842641	846.817	722.371	862.776	766.768	0.788866	828.698	1001	1136.61	981.108	1.00938	936.614	940.849	828.458	909.554
AT1G02380	AT1G02380	NM_100119	Release 6	transcript	chr1	477000	478971	ExemplarFor 'AT1G02380'; gene_id '837745'; transcript_id 'AT1G02380'; gene_name 'AT1G02380'; alt 'T6A9.7	T6A9_7'; unknown protein|http://www.arabidopsis.org/servlets/TairObject?type=locus&name=AT1G02380	AT1G02380	1231.18	1134	879.215			1187.08	1502.55	983.725			1013.03	988.409	1031.05			1076.6	1439.79	1046.4			663.319	989.33	899.928			784.806	642.213	741.625			852.714	962.032	1105.6			867.261	987.212	896.929
AT1G02390	AT1G02390	NM_100120	Release 6	transcript	chr1	480852	483292	ExemplarFor 'AT1G02390'; gene_id '839558'; transcript_id 'AT1G02390'; gene_name 'ATGPAT2/GPAT2'; alt 'ATGPAT2	GPAT2|T6A9.8|T6A9_8'; ATGPAT2/GPAT2; acyltransferase|http://www.arabidopsis.org/servlets/TairObject?type=locus&name=AT1G02390	ATGPAT2/GPAT2	5030.76	4603.45	3947.7	4347.64	6.7291	687.177	791.931	490.961	671.421	1.0392	574.538	814.941	612.569	646.094	1	4216.18	748.177	3975.82	2933.99	4.54112	3980.93	4485.61	3918.5	4096.71	6.34073	1511.13	1566.89	1302.7	1393.91	2.15744	564.001	1386.39	633.99	848.058	1.31259	4255.76	943.197	868.351	1982.67
AT1G02390	AT1G02390	NM_100120	Release 6	transcript	chr1	480852	483292	ExemplarFor 'AT1G02390'; gene_id '839558'; transcript_id 'AT1G02390'; gene_name 'ATGPAT2/GPAT2'; alt 'ATGPAT2	GPAT2|T6A9.8|T6A9_8'; ATGPAT2/GPAT2; acyltransferase|http://www.arabidopsis.org/servlets/TairObject?type=locus&name=AT1G02390	ATGPAT2/GPAT2	3917.06	4524.24	4062.6			761.823	790.162	506.472			567.212	680.024	627.283			3820.71	821.864	4021.19			4064.24	4142	3988.98			1315.29	1427.77	1239.67			602.895	1262.29	638.78			3992.46	888.166	948.098
AT1G02400	AT1G02400	NM_100121	Release 6	transcript	chr1	486802	489577	ExemplarFor 'AT1G02400'; gene_id '839508'; transcript_id 'AT1G02400'; gene_name 'AT1G02400'; alt 'T6A9.9	T6A9_9'; gibberellin 2-beta-dioxygenase|http://www.arabidopsis.org/servlets/TairObject?type=locus&name=AT1G02400	AT1G02400	21296.5	24733.8	21114.5	21300.3	8.21063	4518.55	3460.23	2756.61	3586.58	1.38252	2706.72	2713.83	2530.95	2594.23	1	23900	3351.72	22428.2	15967.1	6.15486	22124.4	20755.4	22721.8	22140.4	8.53446	18901.3	17097	17398.2	17656.8	6.80616	3259.96	21445.6	2595.79	8310.58	3.20348	25262	3124.2	3259.37	10446.3
AT1G02400	AT1G02400	NM_100121	Release 6	transcript	chr1	486802	489577	ExemplarFor 'AT1G02400'; gene_id '839508'; transcript_id 'AT1G02400'; gene_name 'AT1G02400'; alt 'T6A9.9	T6A9_9'; gibberellin 2-beta-dioxygenase|http://www.arabidopsis.org/servlets/TairObject?type=locus&name=AT1G02400	AT1G02400	18714.6	23026.3	18916.1			4080.33	3943.86	2759.88			2666.52	2765.62	2181.75			21272.1	3454.98	21395.9			23014.9	20718.5	23507.2			17358.4	20574.1	14611.7			3218.86	16806.1	2537.1			25063.5	3382.22	2586.29
AT1G02405	AT1G02405	NM_148428	Release 6	transcript	chr1	490093	490497	ExemplarFor 'AT1G02405'; gene_id '837769'; transcript_id 'AT1G02405'; gene_name 'AT1G02405'; alt '-'; unknown protein	http://www.arabidopsis.org/servlets/TairObject?type=locus&name=AT1G02405	AT1G02405	220.497	319.78	244.582	279.41	2.14202	132.14	177.63	98.2646	130.687	1.00188	143.85	119.923	103.421	130.442	1	265.425	105.406	328.399	243.313	1.86529	289.845	344.582	269.289	305.354	2.34092	208.772	360.434	319.942	322.667	2.47364	130.577	233.663	107.766	184.164	1.41184	365.384	144.281	128.903	221.087
AT1G02405	AT1G02405	NM_148428	Release 6	transcript	chr1	490093	490497	ExemplarFor 'AT1G02405'; gene_id '837769'; transcript_id 'AT1G02405'; gene_name 'AT1G02405'; alt '-'; unknown protein	http://www.arabidopsis.org/servlets/TairObject?type=locus&name=AT1G02405	AT1G02405	219.569	411.221	260.809			127.233	130.638	118.219			134.431	164.074	116.954			303.03	75.9124	381.704			240.721	414.305	273.381			250.472	430.124	366.258			137.313	366.833	128.83			394.339	151.459	142.156
AT1G02410	AT1G02410	NM_100122	Release 6	transcript	chr1	490925	492862	ExemplarFor 'AT1G02410'; gene_id '839364'; transcript_id 'AT1G02410'; gene_name 'AT1G02410'; alt 'T6A9.10	T6A9_10'; copper ion binding|http://www.arabidopsis.org/servlets/TairObject?type=locus&name=AT1G02410	AT1G02410	6544.35	6870.6	6161.45	6443.69	1.17385	5473.17	5463	4688.99	5121.5	0.932987	5754.82	5820.06	5145.18	5489.36	1	5924.57	5421.03	6649.14	5775.04	1.05204	6357.21	6301.84	6732.42	6212.6	1.13175	6308.75	6939.62	6438.22	6514.15	1.18669	5238.79	5791.98	5017.3	5405.68	0.984756	6382.88	5052.12	4642.42	5238.32
AT1G02410	AT1G02410	NM_100122	Release 6	transcript	chr1	490925	492862	ExemplarFor 'AT1G02410'; gene_id '839364'; transcript_id 'AT1G02410'; gene_name 'AT1G02410'; alt 'T6A9.10	T6A9_10'; copper ion binding|http://www.arabidopsis.org/servlets/TairObject?type=locus&name=AT1G02410	AT1G02410	6737.07	6673.52	5675.13			5055.76	5258.8	4789.28			5403.72	5331.64	5480.71			5494.77	4476.09	6684.66			6162.57	5947.08	5774.46			6607.95	6918.47	5871.88			4858.83	6061.09	5466.06			6237.74	4762.54	4352.23
AT1G02420	AT1G02420	NM_100123	Release 6	transcript	chr1	493683	495158	ExemplarFor 'AT1G02420'; gene_id '837779'; transcript_id 'AT1G02420'; gene_name 'AT1G02420'; alt 'T6A9.11	T6A9_11'; unknown protein|http://www.arabidopsis.org/servlets/TairObject?type=locus&name=AT1G02420	AT1G02420	4626.73	3876.28	5166.38	4296.99	0.895957	5643.77	5637.91	5121.26	5269.84	1.0988	5120.51	5652	4122.3	4795.98	1	5761.02	6009.02	4912.35	5512.88	1.14948	5318.88	5391.91	5054.59	5240.17	1.09262	6176.02	4654.93	6275.32	5663.36	1.18086	5529.05	6122.72	5363.65	5602.93	1.16826	5191.49	5317.22	5647.21	5442.66
AT1G02420	AT1G02420	NM_100123	Release 6	transcript	chr1	493683	495158	ExemplarFor 'AT1G02420'; gene_id '837779'; transcript_id 'AT1G02420'; gene_name 'AT1G02420'; alt 'T6A9.11	T6A9_11'; unknown protein|http://www.arabidopsis.org/servlets/TairObject?type=locus&name=AT1G02420	AT1G02420	4443.93	3259.31	4409.3			5200.06	5162.97	4853.06			4896.67	5406.19	3578.19			5375.9	6291.76	4727.25			5236.8	5297.35	5141.46			5812.89	4981.59	6079.43			5479.46	5364.4	5758.31			5218.57	5326.41	5955.02
AT1G02430	AT1G02430	NM_100124	Release 6	transcript	chr1	495055	495963	ExemplarFor 'AT1G02430'; gene_id '839242'; transcript_id 'AT1G02430'; gene_name 'ATARFD1B'; alt 'T6A9.12	T6A9_12'; ATARFD1B; GTP binding|http://www.arabidopsis.org/servlets/TairObject?type=locus&name=AT1G02430	ATARFD1B	538.833	748.078	448.212	558.332	1.32059	476.886	609.29	442.53	498.924	1.18008	384.321	468.817	413.092	422.789	1	649.562	469.959	702.938	614.44	1.4533	464.219	676.96	757.97	601.021	1.42156	544.956	401.622	425.061	474.308	1.12186	408.674	532.647	419.539	446.824	1.05685	638.109	481.218	397.767	517.94
AT1G02430	AT1G02430	NM_100124	Release 6	transcript	chr1	495055	495963	ExemplarFor 'AT1G02430'; gene_id '839242'; transcript_id 'AT1G02430'; gene_name 'ATARFD1B'; alt 'T6A9.12	T6A9_12'; ATARFD1B; GTP binding|http://www.arabidopsis.org/servlets/TairObject?type=locus&name=AT1G02430	ATARFD1B	538.375	659.346	417.148			480.066	593.146	391.627			449.786	491.429	329.292			637.711	592.303	634.168			487.289	580.013	639.674			510.57	507.832	455.809			347.044	534.164	438.875			763.512	441.197	385.838
AT1G02440	AT1G02440	NM_100125	Release 6	transcript	chr1	496586	497479	ExemplarFor 'AT1G02440'; gene_id '839230'; transcript_id 'AT1G02440'; gene_name 'ATARFD1A'; alt 'T6A9.25'; ATARFD1A; GTP binding	http://www.arabidopsis.org/servlets/TairObject?type=locus&name=AT1G02440	ATARFD1A	237.702	213.993	154.048	211.886	1.52344	146.965	84.1459	141.814	139.74	1.00472	143.59	94.268	107.972	139.084	1	239.81	183.097	268.371	259.942	1.86896	189.504	273.935	285.917	251.755	1.8101	257.658	213.172	171.948	227.816	1.63798	110.131	222.858	142.911	167.671	1.20554	266.932	162.818	152.419	218.611
AT1G02440	AT1G02440	NM_100125	Release 6	transcript	chr1	496586	497479	ExemplarFor 'AT1G02440'; gene_id '839230'; transcript_id 'AT1G02440'; gene_name 'ATARFD1A'; alt 'T6A9.25'; ATARFD1A; GTP binding	http://www.arabidopsis.org/servlets/TairObject?type=locus&name=AT1G02440	ATARFD1A	217.406	237.457	210.707			177.305	125.858	162.351			205.376	129.095	154.201			307.141	217.05	344.182			200.677	288.627	271.871			292.986	232.363	198.77			122.75	248.997	158.377			359.097	186.862	183.537
AT1G02450	AT1G02450	NM_100126	Release 6	transcript	chr1	497976	498516	ExemplarFor 'AT1G02450'; gene_id '837800'; transcript_id 'AT1G02450'; gene_name 'AT1G02450'; alt 'T6A9.23'; unknown protein	http://www.arabidopsis.org/servlets/TairObject?type=locus&name=AT1G02450	AT1G02450	259.356	329.355	158.35	250.416	4.14466	109.481	147.026	50.0826	102.156	1.6908	62.612	45.0631	51.9652	60.419	1	163.622	153.402	172.494	154.511	2.55733	244.114	227.072	245.133	250.053	4.13865	243.001	345.726	239.772	297.392	4.92217	55.1127	441.873	84.1647	187.439	3.10232	157.159	79.974	82.9784	114.778
AT1G02450	AT1G02450	NM_100126	Release 6	transcript	chr1	497976	498516	ExemplarFor 'AT1G02450'; gene_id '837800'; transcript_id 'AT1G02450'; gene_name 'AT1G02450'; alt 'T6A9.23'; unknown protein	http://www.arabidopsis.org/servlets/TairObject?type=locus&name=AT1G02450	AT1G02450	246.492	334.815	174.129			126.866	115.956	63.5264			75.0509	55.0393	72.7834			119.47	130.305	187.773			364.002	202.828	217.17			267.884	435.105	252.867			83.3944	396.577	63.5111			186.494	71.4253	110.636
AT1G02460	AT1G02460	NM_100127	Release 6	transcript	chr1	504673	507204	ExemplarFor 'AT1G02460'; gene_id '839443'; transcript_id 'AT1G02460'; gene_name 'AT1G02460'; alt 'T6A9.22'; polygalacturonase	http://www.arabidopsis.org/servlets/TairObject?type=locus&name=AT1G02460	AT1G02460	201.796	260.181	303.765	253.526	0.495561	514.674	449.251	420.997	458.193	0.895617	457.412	538.472	547.11	511.595	1	334.264	430.063	464.995	409.523	0.800482	301.864	309.41	401.899	325.105	0.635474	313.666	248.356	420.001	330.667	0.646345	461.681	456.391	449.475	455.238	0.889841	361.163	542.332	470.629	438.872
AT1G02460	AT1G02460	NM_100127	Release 6	transcript	chr1	504673	507204	ExemplarFor 'AT1G02460'; gene_id '839443'; transcript_id 'AT1G02460'; gene_name 'AT1G02460'; alt 'T6A9.22'; polygalacturonase	http://www.arabidopsis.org/servlets/TairObject?type=locus&name=AT1G02460	AT1G02460	266.293	173.157	315.965			477.171	484.41	402.655			489.782	561.764	475.029			340.247	489.058	398.508			213.505	322.589	401.365			317.911	245.3	438.764			500.711	426.464	436.703			319.853	483.707	455.545
AT1G02470	AT1G02470	NM_100128	Release 6	transcript	chr1	511765	513611	ExemplarFor 'AT1G02470'; gene_id '837812'; transcript_id 'AT1G02470'; gene_name 'AT1G02470'; alt 'T6A9.26'; unknown protein	http://www.arabidopsis.org/servlets/TairObject?type=locus&name=AT1G02470	AT1G02470	98.4581	59.3384	106.746	102.174	0.655964	102.491	166.298	143.945	144.091	0.925071	197.458	122.125	124.036	155.762	1	123.355	145.12	150.395	137.444	0.882398	52.2697	135.649	133.378	108.848	0.698808	116.234	108.19	57.1251	99.6556	0.639795	121.246	116.429	134.078	125.829	0.807832	71.0403	145.839	187.384	142.807
AT1G02470	AT1G02470	NM_100128	Release 6	transcript	chr1	511765	513611	ExemplarFor 'AT1G02470'; gene_id '837812'; transcript_id 'AT1G02470'; gene_name 'AT1G02470'; alt 'T6A9.26'; unknown protein	http://www.arabidopsis.org/servlets/TairObject?type=locus&name=AT1G02470	AT1G02470	123.877	109.316	115.31			128.298	150.747	172.766			220.878	114.442	155.631			123.658	126.579	155.557			54.19	158.261	119.339			108.828	129.09	78.4666			99.8072	132.21	151.207			95.5464	166.714	190.316
AT1G02475	AT1G02475	NM_100129	Release 6	transcript	chr1	513916	515343	ExemplarFor 'AT1G02475'; gene_id '839236'; transcript_id 'AT1G02475'; gene_name 'AT1G02475'; alt '-'; unknown protein	http://www.arabidopsis.org/servlets/TairObject?type=locus&name=AT1G02475	AT1G02475	10266.2	16513.3	10052.9	12553.1	0.923908	15786.9	14697.4	17177.5	15854.7	1.16691	11907.1	15979.7	13363.1	13587	1	10496.8	12753.9	12103.4	12353.7	0.909236	9107.59	13497.5	10278	11267.4	0.829282	10381.3	11236.1	12227.8	11588.7	0.852932	11845.3	11691.3	13155.8	12241.2	0.90095	12244.2	12904.9	11462.7	12021
AT1G02475	AT1G02475	NM_100129	Release 6	transcript	chr1	513916	515343	ExemplarFor 'AT1G02475'; gene_id '839236'; transcript_id 'AT1G02475'; gene_name 'AT1G02475'; alt '-'; unknown protein	http://www.arabidopsis.org/servlets/TairObject?type=locus&name=AT1G02475	AT1G02475	12743.6	15846.9	9895.68			14464.4	18803.1	14198.9			12637.9	15125.7	12508.2			11531.3	16531.6	10705.5			10752.1	12661.9	11307.4			11463.9	12308.4	11915			14941.4	9372.67	12440.5			10568.1	13703.8	11242.6
AT1G02490	AT1G02490	NM_100130	Release 6	transcript	chr1	516618	516734	ExemplarFor 'AT1G02490'; gene_id '839518'; transcript_id 'AT1G02490'; gene_name 'AT1G02490'; alt 'T14P4.35	T14P4_35'; unknown protein|http://www.arabidopsis.org/servlets/TairObject?type=locus&name=AT1G02490	AT1G02490	63.2346	53.9745	60.9655	57.888	0.831084	62.0686	52.3037	75.6604	56.1822	0.806594	88.5108	57.668	65.405	69.6537	1	57.1616	64.0169	68.6507	61.1364	0.87772	78.6444	66.0548	95.7974	77.2793	1.10948	71.4928	63.6266	72.2477	66.8084	0.959151	59.5236	70.3313	64.0606	67.2708	0.96579	68.9473	77.616	72.8537	72.2783
AT1G02490	AT1G02490	NM_100130	Release 6	transcript	chr1	516618	516734	ExemplarFor 'AT1G02490'; gene_id '839518'; transcript_id 'AT1G02490'; gene_name 'AT1G02490'; alt 'T14P4.35	T14P4_35'; unknown protein|http://www.arabidopsis.org/servlets/TairObject?type=locus&name=AT1G02490	AT1G02490	55.4192	68.8261	44.9084			56.7163	26.8936	63.4506			65.0289	56.0851	85.2242			71.0096	53.3827	52.5972			111.369	45.8778	65.933			49.4001	71.6431	72.4398			70.7744	76.0693	62.8656			89.5312	65.1033	59.6184
AT1G02500	AT1G02500	NM_100131	Release 6	transcript	chr1	518251	520437	ExemplarFor 'AT1G02500'; gene_id '839501'; transcript_id 'AT1G02500'; gene_name 'SAM1'; alt 'SAM-1'; SAM1; methionine adenosyltransferase	http://www.arabidopsis.org/servlets/TairObject?type=locus&name=AT1G02500	SAM1	18956	16699.8	17865	18605.9	0.903196	20485.7	17132.7	19755	18428.6	0.894589	19965.1	17404.6	18728.3	20600	1	17193	17873.9	18556.2	18598.3	0.902829	17952.1	16755.4	19283.1	19166.5	0.930411	19123.6	19846.9	17551	19413.5	0.942402	19425.5	18004.9	16802.2	18605.5	0.903176	19949.3	20100.1	19576.2	20887.7
AT1G02500	AT1G02500	NM_100131	Release 6	transcript	chr1	518251	520437	ExemplarFor 'AT1G02500'; gene_id '839501'; transcript_id 'AT1G02500'; gene_name 'SAM1'; alt 'SAM-1'; SAM1; methionine adenosyltransferase	http://www.arabidopsis.org/servlets/TairObject?type=locus&name=AT1G02500	SAM1	19994.9	17682.3	20437.2			16819.8	14626.2	21751.9			23609	19649.8	24243.4			17336.5	20770.8	19859.4			18788.4	18402.5	23817.3			20053.1	18737.8	21168.6			20591.8	19019.9	17788.5			23143.3	22227.1	20330.2
AT1G02510	AT1G02510	NM_100132	Release 6	transcript	chr1	520687	521626	ExemplarFor 'AT1G02510'; gene_id '837846'; transcript_id 'AT1G02510'; gene_name 'KCO4'; alt 'T14P4.16	T14P4_16'; KCO4; outward rectifier potassium channel|http://www.arabidopsis.org/servlets/TairObject?type=locus&name=AT1G02510	KCO4	26.1144	23.3093	27.2979	21.8971	1.04297	19.8131	33.9967	23.6291	24.2011	1.15271	24.4059	17.8747	17.4507	20.995	1	20.8356	33.2425	22.1727	22.9518	1.0932	23.6869	19.3468	21.9856	19.0934	0.909427	24.8531	19.4858	23.2349	19.8907	0.947399	19.2274	21.2022	19.5147	19.9461	0.950043	22.944	23.4988	28.4399	21.3067
AT1G02510	AT1G02510	NM_100132	Release 6	transcript	chr1	520687	521626	ExemplarFor 'AT1G02510'; gene_id '837846'; transcript_id 'AT1G02510'; gene_name 'KCO4'; alt 'T14P4.16	T14P4_16'; KCO4; outward rectifier potassium channel|http://www.arabidopsis.org/servlets/TairObject?type=locus&name=AT1G02510	KCO4	20.5286	13.9747	20.1576			29.9318	18.1854	19.6507			20.6028	26.734	18.9019			19.9309	17.7064	23.8229			19.4665	16.8793	13.1954			17.2084	16.0167	18.545			16.0752	21.8801	21.7773			18.7286	18.2637	15.9651
AT1G02520	AT1G02520	NM_100133	Release 6	transcript	chr1	524134	528745	ExemplarFor 'AT1G02520'; gene_id '839353'; transcript_id 'AT1G02520'; gene_name 'AT1G02520'; alt 'T14P4.15	T14P4_15'; ATPase, coupled to transmembrane movement of substances|http://www.arabidopsis.org/servlets/TairObject?type=locus&name=AT1G02520	AT1G02520	1801.21	859.687	1712.35	1492.94	1.74971	1035.14	898.64	910.726	1004.25	1.17698	980.837	762.552	755.547	853.248	1	933.184	1212.43	1213.32	1089.19	1.27652	1224.88	1080.49	1293.73	1227.76	1.43893	851.236	1022.31	874.582	918.116	1.07603	796.843	1001.82	858.142	916.001	1.07355	1125.26	954.64	911.908	983.089
AT1G02520	AT1G02520	NM_100133	Release 6	transcript	chr1	524134	528745	ExemplarFor 'AT1G02520'; gene_id '839353'; transcript_id 'AT1G02520'; gene_name 'AT1G02520'; alt 'T14P4.15	T14P4_15'; ATPase, coupled to transmembrane movement of substances|http://www.arabidopsis.org/servlets/TairObject?type=locus&name=AT1G02520	AT1G02520	1928.78	1010.32	1645.3			1262.48	1054.18	864.361			988.358	776.963	855.231			1000.1	1084.24	1091.84			1218.12	1150.18	1399.17			995.49	961.397	803.682			919.426	972.55	947.226			1091.03	937.761	877.932
AT1G02530	AT1G02530	NM_100134	Release 6	transcript	chr1	529795	534676	ExemplarFor 'AT1G02530'; gene_id '839282'; transcript_id 'AT1G02530'; gene_name 'AT1G02530'; alt 'T14P4.14	T14P4_14'; ATPase, coupled to transmembrane movement of substances|http://www.arabidopsis.org/servlets/TairObject?type=locus&name=AT1G02530	AT1G02530	1106.24	405.459	1152.3	887.965	1.46074	717.779	434.553	514.75	575.707	0.947062	622.269	635.182	586.341	607.887	1	587.432	693.452	717.393	642.626	1.05715	584.946	633.211	528.493	596.771	0.981713	588.352	664.744	416.694	548.946	0.903039	505.853	544.389	526.602	536.554	0.882654	615.741	606.215	619.819	649.612
AT1G02530	AT1G02530	NM_100134	Release 6	transcript	chr1	529795	534676	ExemplarFor 'AT1G02530'; gene_id '839282'; transcript_id 'AT1G02530'; gene_name 'AT1G02530'; alt 'T14P4.14	T14P4_14'; ATPase, coupled to transmembrane movement of substances|http://www.arabidopsis.org/servlets/TairObject?type=locus&name=AT1G02530	AT1G02530	957.638	568.53	1137.62			806.005	436.099	545.054			539.602	617.518	646.412			573.824	600.038	683.613			743.917	615.798	474.259			574.739	564.942	484.204			467.242	592.62	582.62			671.691	618.312	765.894
AT1G02540	AT1G02540	NM_100135	Release 6	transcript	chr1	534827	535699	ExemplarFor 'AT1G02540'; gene_id '839516'; transcript_id 'AT1G02540'; gene_name 'AT1G02540'; alt 'T14P4.13	T14P4_13'; unknown protein|http://www.arabidopsis.org/servlets/TairObject?type=locus&name=AT1G02540	AT1G02540	18.8905	30.2453	22.9911	25.8488	1.23727	18.6077	14.7339	15.7051	20.5524	0.983751	16.0256	23.3346	21.369	20.8919	1	19.2423	26.1006	21.0334	26.4972	1.2683	20.066	24.6648	25.6915	24.8223	1.18813	23.0037	18.0807	19.7472	23.1025	1.10581	21.7253	19.4598	17.7261	20.5384	0.98308	29.8284	20.8415	24.1969	23.3875
AT1G02540	AT1G02540	NM_100135	Release 6	transcript	chr1	534827	535699	ExemplarFor 'AT1G02540'; gene_id '839516'; transcript_id 'AT1G02540'; gene_name 'AT1G02540'; alt 'T14P4.13	T14P4_13'; unknown protein|http://www.arabidopsis.org/servlets/TairObject?type=locus&name=AT1G02540	AT1G02540	34.7845	26.9431	21.2385			25.2103	29.5581	19.4995			19.5416	25.5149	19.5657			31.9012	34.7777	25.9279			26.2782	20.1193	32.114			25.9509	23.0787	28.7538			22.1997	18.7553	23.3642			25.5964	20.019	19.8429
AT1G02550	AT1G02550	NM_100136	Release 6	transcript	chr1	536483	537211	ExemplarFor 'AT1G02550'; gene_id '837879'; transcript_id 'AT1G02550'; gene_name 'AT1G02550'; alt 'T14P4.25	T14P4_25'; enzyme inhibitor/ pectinesterase/ pectinesterase inhibitor|http://www.arabidopsis.org/servlets/TairObject?type=locus&name=AT1G02550	AT1G02550	42.888	38.0363	50.4021	41.6944	1.10281	31.6457	31.3659	31.7391	30.8269	0.815368	37.0196	48.5393	38.8212	37.8074	1	42.0909	39.6043	36.643	37.8551	1.00126	192.863	39.1586	52.0768	81.1852	2.14734	28.8403	94.045	167.93	85.3509	2.25752	109.779	35.0069	49.7324	64.3545	1.70217	41.3656	39.7123	34.8384	36.0105
AT1G02550	AT1G02550	NM_100136	Release 6	transcript	chr1	536483	537211	ExemplarFor 'AT1G02550'; gene_id '837879'; transcript_id 'AT1G02550'; gene_name 'AT1G02550'; alt 'T14P4.25	T14P4_25'; enzyme inhibitor/ pectinesterase/ pectinesterase inhibitor|http://www.arabidopsis.org/servlets/TairObject?type=locus&name=AT1G02550	AT1G02550	43.4405	25.7683	49.6314			32.3948	28.9566	28.8595			46.0775	27.3964	28.9903			36.3193	30.8342	41.6388			133.666	29.8458	39.5004			22.0547	97.2197	102.016			105.54	30.851	55.2178			36.1655	37.2961	26.685
AT1G02560	AT1G02560	NM_100137	Release 6	transcript	chr1	537888	540109	ExemplarFor 'AT1G02560'; gene_id '839433'; transcript_id 'AT1G02560'; gene_name 'CLPP5'; alt 'CLP PROTEASE 1 PROTEOLYTIC SUBUNIT	NCLPP1|NCLPP5|NUCLEAR ENCODED CLP PROTEASE 1|T14P4.12|T14P4_12'; CLPP5 (NUCLEAR ENCODED CLP PROTEASE 1); endopeptidase Clp|http://www.arabidopsis.org/servlets/TairObject?type=locus&name=AT1G02560	CLPP5	20681.2	23856.4	21955.1	21855.6	0.971147	23032.1	26043.8	24213.4	24145.5	1.0729	25785.6	17640.1	22214.4	22504.9	1	21346.6	27764.4	22410.3	23345.5	1.03735	23371.5	22660.9	22862.4	22099.1	0.981965	20769.2	23436.6	22674.1	21617.5	0.960567	24288	23088.9	22199.4	22511.8	1.00031	24366	23287.8	23165.9	23120
AT1G02560	AT1G02560	NM_100137	Release 6	transcript	chr1	537888	540109	ExemplarFor 'AT1G02560'; gene_id '839433'; transcript_id 'AT1G02560'; gene_name 'CLPP5'; alt 'CLP PROTEASE 1 PROTEOLYTIC SUBUNIT	NCLPP1|NCLPP5|NUCLEAR ENCODED CLP PROTEASE 1|T14P4.12|T14P4_12'; CLPP5 (NUCLEAR ENCODED CLP PROTEASE 1); endopeptidase Clp|http://www.arabidopsis.org/servlets/TairObject?type=locus&name=AT1G02560	CLPP5	20986.6	22489.8	21164.7			23739.5	23653.5	24190.9			24439.5	22802.8	22147.2			21735.5	26504	20312			22850	21033.2	19816.4			21041.7	22758.7	19024.7			23120.8	20309	22065			22726.4	23094.3	22079.5
AT1G02570	AT1G02570	NM_100138	Release 6	transcript	chr1	541380	543983	ExemplarFor 'AT1G02570'; gene_id '839485'; transcript_id 'AT1G02570'; gene_name 'AT1G02570'; alt 'T14P4.23	T14P4_23'; unknown protein|http://www.arabidopsis.org/servlets/TairObject?type=locus&name=AT1G02570	AT1G02570	190.675	205.986	175.187	185.802	0.349427	222.066	191.204	324.458	256.096	0.481625	561.663	454.668	623.646	531.733	1	486.359	217.642	539.869	423.893	0.79719	304.858	250.054	199.953	261.044	0.490931	638.117	534.788	589.626	571.58	1.07494	272.149	627.749	299.515	398.287	0.749035	536.272	489.776	497.084	491.64
AT1G02570	AT1G02570	NM_100138	Release 6	transcript	chr1	541380	543983	ExemplarFor 'AT1G02570'; gene_id '839485'; transcript_id 'AT1G02570'; gene_name 'AT1G02570'; alt 'T14P4.23	T14P4_23'; unknown protein|http://www.arabidopsis.org/servlets/TairObject?type=locus&name=AT1G02570	AT1G02570	192.241	189.502	161.22			241.543	207.476	349.829			562.928	414.049	573.446			529.067	207.526	562.892			270.82	281.683	258.898			621.539	518.149	527.263			314.179	604.466	271.666			508.464	466.076	452.168
AT1G02580	AT1G02580	NM_100139	Release 6	transcript	chr1	544783	549202	ExemplarFor 'AT1G02580'; gene_id '839422'; transcript_id 'AT1G02580'; gene_name 'MEA'; alt 'EMB173	EMBRYO DEFECTIVE 173|FERTILIZATION INDEPENDENT SEED|FIS1|MEDEA|T14P4.11|T14P4_11'; MEA (MEDEA); transcription factor|http://www.arabidopsis.org/servlets/TairObject?type=locus&name=AT1G02580	MEA	21.6886	33.3049	29.9388	27.296	0.858784	21.2328	23.8217	27.031	26.2234	0.825037	36.7498	45.7286	37.0313	31.7845	1	30.1589	32.9151	37.5023	28.8833	0.908723	25.4075	26.8352	29.0186	27.3036	0.859023	39.8069	29.8751	25.847	30.6785	0.965204	26.5263	43.311	31.2848	31.3426	0.986096	32.3083	34.0657	36.711	32.1965
AT1G02580	AT1G02580	NM_100139	Release 6	transcript	chr1	544783	549202	ExemplarFor 'AT1G02580'; gene_id '839422'; transcript_id 'AT1G02580'; gene_name 'MEA'; alt 'EMB173	EMBRYO DEFECTIVE 173|FERTILIZATION INDEPENDENT SEED|FIS1|MEDEA|T14P4.11|T14P4_11'; MEA (MEDEA); transcription factor|http://www.arabidopsis.org/servlets/TairObject?type=locus&name=AT1G02580	MEA	25.8183	27.0846	25.9409			30.3872	23.7693	31.0983			19.1157	24.6831	27.3984			24.5216	21.3316	26.8702			27.2123	29.6901	25.658			34.1472	26.9072	27.4877			27.7049	31.1639	28.0645			26.6779	32.81	30.6061
AT1G02590	AT1G02590	NM_100140	Release 6	transcript	chr1	552138	552761	ExemplarFor 'AT1G02590'; gene_id '839372'; transcript_id 'AT1G02590'; gene_name 'AT1G02590'; alt 'T14P4.22	T14P4_22'; aldehyde oxidase|http://www.arabidopsis.org/servlets/TairObject?type=locus&name=AT1G02590	AT1G02590	20.9456	24.5304	24.6517	19.8242	0.988557	22.8621	19.5792	15.9232	18.336	0.914345	21.4046	17.2059	20.129	20.0537	1	17.098	14.2511	18.1976	16.767	0.836103	66.3027	22.7695	29.0468	37.4005	1.86502	15.6665	49.8415	62.353	38.2751	1.90863	54.9041	18.6528	25.5205	28.3208	1.41225	19.2082	18.0044	19.4472	17.1522
AT1G02590	AT1G02590	NM_100140	Release 6	transcript	chr1	552138	552761	ExemplarFor 'AT1G02590'; gene_id '839372'; transcript_id 'AT1G02590'; gene_name 'AT1G02590'; alt 'T14P4.22	T14P4_22'; aldehyde oxidase|http://www.arabidopsis.org/servlets/TairObject?type=locus&name=AT1G02590	AT1G02590	12.1755	14.5847	22.0574			12.8893	21.1044	17.6578			24.8801	16.1625	20.5401			21.7676	14.4349	14.8526			65.9356	19.8108	20.5375			14.6416	47.1355	40.0125			32.4572	14.4112	23.9788			13.0611	14.7469	18.4454
AT1G02610	AT1G02610	NM_100141	Release 6	transcript	chr1	553181	555854	ExemplarFor 'AT1G02610'; gene_id '837915'; transcript_id 'AT1G02610'; gene_name 'AT1G02610'; alt 'T14P4.10	T14P4_10'; protein binding / ubiquitin-protein ligase/ zinc ion binding|http://www.arabidopsis.org/servlets/TairObject?type=locus&name=AT1G02610	AT1G02610	299.896	376.843	194.588	307.322	1.58025	453.794	288.841	270.571	361.827	1.86051	160.861	164.545	242.861	194.477	1	84.4781	529.032	145.766	230.049	1.18291	37.5128	92.4113	75.9971	73.7155	0.379045	219.351	145.136	84.8156	150.606	0.774417	166.148	156.723	192.248	187.752	0.965422	119.64	209.27	194.197	186.419
AT1G02610	AT1G02610	NM_100141	Release 6	transcript	chr1	553181	555854	ExemplarFor 'AT1G02610'; gene_id '837915'; transcript_id 'AT1G02610'; gene_name 'AT1G02610'; alt 'T14P4.10	T14P4_10'; protein binding / ubiquitin-protein ligase/ zinc ion binding|http://www.arabidopsis.org/servlets/TairObject?type=locus&name=AT1G02610	AT1G02610	296.108	480.967	195.533			500.693	374.49	282.575			154.392	178.602	265.601			92.1575	396.148	132.713			42.8761	100.149	93.3466			227.379	139.31	87.6457			181.871	205.597	223.927			123.074	215.774	256.557
AT1G02620	AT1G02620	NM_100142	Release 6	transcript	chr1	557092	557986	ExemplarFor 'AT1G02620'; gene_id '839269'; transcript_id 'AT1G02620'; gene_name 'AT1G02620'; alt 'T14P4.21	T14P4_21'; GTP binding|http://www.arabidopsis.org/servlets/TairObject?type=locus&name=AT1G02620	AT1G02620	39.3555	39.0185	44.7817	47.4744	0.539962	74.0719	74.5448	91.7811	91.6899	1.04286	74.2563	69.7951	106.606	87.9217	1	28.419	87.9899	32.0765	59.4825	0.676539	60.2719	45.3317	45.3723	59.4212	0.675842	44.559	63.8171	47.2392	60.557	0.688761	79.1416	33.8078	122.338	89.6621	1.01979	60.9387	77.2981	59.5436	66.9573
AT1G02620	AT1G02620	NM_100142	Release 6	transcript	chr1	557092	557986	ExemplarFor 'AT1G02620'; gene_id '839269'; transcript_id 'AT1G02620'; gene_name 'AT1G02620'; alt 'T14P4.21	T14P4_21'; GTP binding|http://www.arabidopsis.org/servlets/TairObject?type=locus&name=AT1G02620	AT1G02620	43.6604	50.4277	67.6026			78.3785	111.365	119.998			76.797	74.5913	125.484			47.9864	117.181	43.2415			87.5736	57.9275	60.0503			50.0894	71.1256	86.5119			110.366	51.4345	140.885			42.6967	87.4361	73.8305
AT1G02630	AT1G02630	NM_100143	Release 6	transcript	chr1	560610	562382	ExemplarFor 'AT1G02630'; gene_id '839240'; transcript_id 'AT1G02630'; gene_name 'AT1G02630'; alt 'T14P4.9	T14P4_9'; unknown protein|http://www.arabidopsis.org/servlets/TairObject?type=locus&name=AT1G02630	AT1G02630	72.0148	24.7468	46.4793	38.411	1.26266	32.4075	21.8959	26.0919	27.7059	0.910756	21.5739	33.1119	29.5174	30.4208	1	26.5071	25.9661	31.0142	28.9048	0.950167	22.1994	22.4795	37.493	26.7485	0.879285	68.8287	30.4452	34.6647	36.6542	1.20491	25.494	66.6059	34.2761	39.2493	1.29021	19.837	39.7545	48.5214	33.2681
AT1G02630	AT1G02630	NM_100143	Release 6	transcript	chr1	560610	562382	ExemplarFor 'AT1G02630'; gene_id '839240'; transcript_id 'AT1G02630'; gene_name 'AT1G02630'; alt 'T14P4.9	T14P4_9'; unknown protein|http://www.arabidopsis.org/servlets/TairObject?type=locus&name=AT1G02630	AT1G02630	24.9368	30.7025	31.5856			23.0728	24.7719	37.9954			25.7089	45.2706	27.3419			23.3303	43.0687	23.5424			22.9144	27.9239	27.481			37.9269	21.7667	26.2933			27.1129	56.4656	25.5413			23.7735	35.7726	31.9495
AT1G02640	AT1G02640	NM_100144	Release 6	transcript	chr1	564205	567769	ExemplarFor 'AT1G02640'; gene_id '837940'; transcript_id 'AT1G02640'; gene_name 'BXL2'; alt 'ATBXL2	BETA-XYLOSIDASE 2|T14P4.8|T14P4_8'; BXL2 (BETA-XYLOSIDASE 2); hydrolase, hydrolyzing O-glycosyl compounds|http://www.arabidopsis.org/servlets/TairObject?type=locus&name=AT1G02640	BXL2	2159.5	1792.07	2136.27	1944.56	1.16358	1562.47	1969.25	1710.11	1745.37	1.04439	1311.35	1855.8	2004.51	1671.19	1	1676.39	1854.24	1799.28	1781.9	1.06625	1134.79	1439.84	2181.75	1609.67	0.963189	2732.14	1408.3	1551.55	1901.63	1.13789	1660.08	2666.52	1385.5	1886.85	1.12905	1255.28	1564.81	2073.82	1673.27
AT1G02640	AT1G02640	NM_100144	Release 6	transcript	chr1	564205	567769	ExemplarFor 'AT1G02640'; gene_id '837940'; transcript_id 'AT1G02640'; gene_name 'BXL2'; alt 'ATBXL2	BETA-XYLOSIDASE 2|T14P4.8|T14P4_8'; BXL2 (BETA-XYLOSIDASE 2); hydrolase, hydrolyzing O-glycosyl compounds|http://www.arabidopsis.org/servlets/TairObject?type=locus&name=AT1G02640	BXL2	1913.2	1737.42	1928.89			1729.2	1848.45	1652.76			1275.76	1719.29	1860.42			1789.47	1887.87	1684.16			1303.16	1449.21	2149.28			2956.55	1325.97	1435.29			1654.97	2451.71	1502.33			1433.14	1747.36	1965.19
AT1G02650	AT1G02650	NM_100145	Release 6	transcript	chr1	568704	570418	ExemplarFor 'AT1G02650'; gene_id '837951'; transcript_id 'AT1G02650'; gene_name 'AT1G02650'; alt 'T14P4.7	T14P4_7'; heat shock protein binding / unfolded protein binding|http://www.arabidopsis.org/servlets/TairObject?type=locus&name=AT1G02650	AT1G02650	249.994	367.946	331.692	308.643	1.08631	212.997	276.671	229.879	249.769	0.879097	295.374	242.436	313.543	284.12	1	332.445	212.726	344.301	295.821	1.04118	283.388	349.27	306.505	314.284	1.10617	440.68	458.17	437.984	432.9	1.52365	221.725	397.988	272.896	295.008	1.03832	327.502	281.73	271.9	288.846
AT1G02650	AT1G02650	NM_100145	Release 6	transcript	chr1	568704	570418	ExemplarFor 'AT1G02650'; gene_id '837951'; transcript_id 'AT1G02650'; gene_name 'AT1G02650'; alt 'T14P4.7	T14P4_7'; heat shock protein binding / unfolded protein binding|http://www.arabidopsis.org/servlets/TairObject?type=locus&name=AT1G02650	AT1G02650	314.407	284.151	303.669			235.152	260.003	283.913			349.785	236.677	266.904			351.674	209.689	324.093			283.149	332.931	330.464			416.716	437.591	406.262			230.506	397.31	249.623			327.923	276.285	247.733
AT1G02660	AT1G02660	NM_100146	Release 6	transcript	chr1	571955	574981	ExemplarFor 'AT1G02660'; gene_id '839544'; transcript_id 'AT1G02660'; gene_name 'AT1G02660'; alt 'T14P4.6	T14P4_6'; triacylglycerol lipase|http://www.arabidopsis.org/servlets/TairObject?type=locus&name=AT1G02660	AT1G02660	6613.11	7372.53	8172.82	7590.83	2.92836	3473.89	4464.65	2546.66	3331.58	1.28524	2222.88	2756.34	3259.58	2592.18	1	9590.7	4175.87	8733.55	7279.48	2.80824	8821.3	8959.56	7767.9	8375.35	3.231	6748.97	6452.25	5562.99	6432.14	2.48136	2746.74	4623.01	2781.87	3541.4	1.36619	8718.01	2507.6	2307.48	4304.08
AT1G02660	AT1G02660	NM_100146	Release 6	transcript	chr1	571955	574981	ExemplarFor 'AT1G02660'; gene_id '839544'; transcript_id 'AT1G02660'; gene_name 'AT1G02660'; alt 'T14P4.6	T14P4_6'; triacylglycerol lipase|http://www.arabidopsis.org/servlets/TairObject?type=locus&name=AT1G02660	AT1G02660	8449.79	7127.1	7809.66			3051.2	4017.14	2435.93			2239.29	2212.79	2862.21			8213.82	4074.38	8888.57			8735.85	8534.46	7433.01			7132.69	6907.89	5788.07			2688.78	5476.13	2931.9			7780.9	2275.26	2235.22
AT1G02670	AT1G02670	NM_100147	Release 6	transcript	chr1	576046	580299	ExemplarFor 'AT1G02670'; gene_id '839532'; transcript_id 'AT1G02670'; gene_name 'AT1G02670'; alt 'T14P4.5	T14P4_5'; ATP binding / ATP-dependent helicase/ DNA binding / helicase/ nucleic acid binding|http://www.arabidopsis.org/servlets/TairObject?type=locus&name=AT1G02670	AT1G02670	392.106	225.416	401.603	315.701	1.43579	272.821	228.651	174.136	233.873	1.06364	213.674	248.638	227.831	219.88	1	344.629	257.705	375.358	317.882	1.44571	319.053	315.93	369.426	331.804	1.50902	213.449	201.372	229.386	211.889	0.963659	173.854	244.423	236.166	207.926	0.945633	375.817	174.621	185.567	242.568
AT1G02670	AT1G02670	NM_100147	Release 6	transcript	chr1	576046	580299	ExemplarFor 'AT1G02670'; gene_id '839532'; transcript_id 'AT1G02670'; gene_name 'AT1G02670'; alt 'T14P4.5	T14P4_5'; ATP binding / ATP-dependent helicase/ DNA binding / helicase/ nucleic acid binding|http://www.arabidopsis.org/servlets/TairObject?type=locus&name=AT1G02670	AT1G02670	386.049	176.983	312.05			289.228	230.008	208.393			241.6	188.204	199.332			352.486	267.734	309.381			327.756	324.955	333.702			209.193	164.229	253.707			174.15	193.036	225.925			333.57	217.999	167.834
AT1G02680	AT1G02680	NM_100148	Release 6	transcript	chr1	580660	582230	ExemplarFor 'AT1G02680'; gene_id '837962'; transcript_id 'AT1G02680'; gene_name 'AT1G02680'; alt 'T14P4.32	T14P4_32'; RNA polymerase II transcription factor|http://www.arabidopsis.org/servlets/TairObject?type=locus&name=AT1G02680	AT1G02680	1076.8	1541.16	953.166	1162.69	0.956992	1191.26	1165.6	1155.95	1192.87	0.981834	1258.12	1183.12	1238.85	1214.94	1	823.887	1057.95	842.08	894.457	0.736212	954.619	876.979	825.233	880.927	0.725076	941.688	1111.42	1039.31	1016.62	0.836762	1340.92	936.32	1053.32	1114.65	0.917452	905.646	1091.33	1135.66	1049.01
AT1G02680	AT1G02680	NM_100148	Release 6	transcript	chr1	580660	582230	ExemplarFor 'AT1G02680'; gene_id '837962'; transcript_id 'AT1G02680'; gene_name 'AT1G02680'; alt 'T14P4.32	T14P4_32'; RNA polymerase II transcription factor|http://www.arabidopsis.org/servlets/TairObject?type=locus&name=AT1G02680	AT1G02680	963.784	1490.15	951.083			1331.66	1166.93	1145.85			1290.93	1032.03	1286.62			787.537	1018.44	836.846			920.1	795.601	913.032			843.551	1145.38	1018.38			1243.38	1008.77	1105.21			964.465	1067.6	1129.37
AT1G02690	AT1G02690	NM_100149	Release 6	transcript	chr1	584260	587219	ExemplarFor 'AT1G02690'; gene_id '839517'; transcript_id 'AT1G02690'; gene_name 'AT1G02690'; alt 'T14P4.3	T14P4_3'; protein transporter|http://www.arabidopsis.org/servlets/TairObject?type=locus&name=AT1G02690	AT1G02690	3360.82	2806.69	4250.42	3495.73	0.776542	3136.95	3538.61	3924.15	3684.4	0.818454	4121.65	5029.63	4605.03	4501.66	1	3234.83	3277.82	4016.66	3678.64	0.817174	3865.48	3184.33	3370.76	3710.96	0.824354	4008.54	3248.98	3476.31	3622.9	0.804793	3841.24	3707.37	3852.74	3806.8	0.845644	3799.52	4665.92	4148.64	4200.52
AT1G02690	AT1G02690	NM_100149	Release 6	transcript	chr1	584260	587219	ExemplarFor 'AT1G02690'; gene_id '839517'; transcript_id 'AT1G02690'; gene_name 'AT1G02690'; alt 'T14P4.3	T14P4_3'; protein transporter|http://www.arabidopsis.org/servlets/TairObject?type=locus&name=AT1G02690	AT1G02690	3637.89	2890.23	4028.32			3197.65	3971.58	4337.45			4753.89	3950.38	4549.38			3717.15	3921.65	3903.7			3963.84	3383.82	4497.53			3748.12	3386.65	3868.81			4208.46	3663.97	3567.03			3866.07	4628.54	4094.41
AT1G02700	AT1G02700	NM_100150	Release 6	transcript	chr1	588329	589480	ExemplarFor 'AT1G02700'; gene_id '839492'; transcript_id 'AT1G02700'; gene_name 'AT1G02700'; alt 'T14P4.2	T14P4_2'; unknown protein|http://www.arabidopsis.org/servlets/TairObject?type=locus&name=AT1G02700	AT1G02700	149.062	202.089	128.041	182.849	1.30143	241.642	243.094	137.672	222.674	1.58488	120.983	123.512	162.924	140.499	1	66.9199	241.381	79.7303	133.347	0.949095	85.5774	87.1917	116.644	105.227	0.748955	77.3303	103.431	104.935	92.6573	0.659489	110.161	115.292	135.621	129.683	0.923016	92.9915	106.744	154.151	122.155
AT1G02700	AT1G02700	NM_100150	Release 6	transcript	chr1	588329	589480	ExemplarFor 'AT1G02700'; gene_id '839492'; transcript_id 'AT1G02700'; gene_name 'AT1G02700'; alt 'T14P4.2	T14P4_2'; unknown protein|http://www.arabidopsis.org/servlets/TairObject?type=locus&name=AT1G02700	AT1G02700	183.89	304.227	129.782			253.425	298.25	161.961			137.398	143.428	154.746			68.1007	243.32	100.628			97.7364	124.367	119.847			92.939	85.5071	91.8018			132.431	128.237	156.353			98.7111	126.448	153.883
AT1G02710	AT1G02710	NM_100151	Release 6	transcript	chr1	589706	589996	ExemplarFor 'AT1G02710'; gene_id '839483'; transcript_id 'AT1G02710'; gene_name 'AT1G02710'; alt 'T14P4.26	T14P4_26'; unknown protein|http://www.arabidopsis.org/servlets/TairObject?type=locus&name=AT1G02710	AT1G02710	7229.65	9834.56	6335.85	7569.37	1.31926	8464.04	9315.06	4856.59	7592.16	1.32323	5734.7	5373.31	6699.39	5737.58	1	3433.23	9347.1	4405.15	5346.61	0.931859	3751.35	3801.37	4198.94	3783.89	0.659493	3002.79	4617.61	3574.84	3526.25	0.614588	5129.14	4180.54	4908.02	4618.28	0.804919	4006.38	4894.17	5329.67	4472.58
AT1G02710	AT1G02710	NM_100151	Release 6	transcript	chr1	589706	589996	ExemplarFor 'AT1G02710'; gene_id '839483'; transcript_id 'AT1G02710'; gene_name 'AT1G02710'; alt 'T14P4.26	T14P4_26'; unknown protein|http://www.arabidopsis.org/servlets/TairObject?type=locus&name=AT1G02710	AT1G02710	6909.89	9524.18	5582.1			9032.71	9345.25	4539.3			5329.23	5056.42	6232.42			3413.56	7514.39	3966.24			3503.28	3412.84	4035.55			2495.24	3905.61	3561.39			5295.17	3719.69	4477.13			3866.88	4025.89	4712.47
AT1G02720	AT1G02720	NM_100152	Release 6	transcript	chr1	591826	594236	ExemplarFor 'AT1G02720'; gene_id '839475'; transcript_id 'AT1G02720'; gene_name 'AT1G02720'; alt 'T14P4.1	T14P4_1'; transferase, transferring glycosyl groups / transferase, transferring hexosyl groups|http://www.arabidopsis.org/servlets/TairObject?type=locus&name=AT1G02720	AT1G02720	1175.42	1479.85	1523.35	1404.99	0.712581	1276.38	1582.73	1649.99	1565.17	0.79382	1821.57	2181.35	2001.58	1971.69	1	1705.46	1469.89	1702.88	1622.12	0.822703	1353.41	1707.18	1363.45	1535.88	0.778964	1575.82	1607.49	1536.08	1599.98	0.811474	1685.37	1599.71	1768.69	1693.55	0.858935	1744.51	1936.2	1613.6	1783.27
AT1G02720	AT1G02720	NM_100152	Release 6	transcript	chr1	591826	594236	ExemplarFor 'AT1G02720'; gene_id '839475'; transcript_id 'AT1G02720'; gene_name 'AT1G02720'; alt 'T14P4.1	T14P4_1'; transferase, transferring glycosyl groups / transferase, transferring hexosyl groups|http://www.arabidopsis.org/servlets/TairObject?type=locus&name=AT1G02720	AT1G02720	1367.16	1429.29	1454.86			1584.55	1581.51	1715.85			1846.05	1968.82	2010.78			1772.53	1471.92	1610.02			1637.21	1708.86	1445.13			1595.14	1603.04	1682.29			1659.31	1809.5	1638.75			1718.09	1922.05	1765.19
AT1G02730	AT1G02730	NM_100153	Release 6	transcript	chr1	594590	598657	ExemplarFor 'AT1G02730'; gene_id '839467'; transcript_id 'AT1G02730'; gene_name 'ATCSLD5'; alt 'CSLD5	T14P4.29'; ATCSLD5; cellulose synthase|http://www.arabidopsis.org/servlets/TairObject?type=locus&name=AT1G02730	ATCSLD5	5096.91	5151.46	5127.52	5171.31	0.72734	6058.93	6329.34	7106.46	6393.49	0.89924	7505.12	7976.66	6168.43	7109.89	1	5241.14	6534.66	5236.05	5498.27	0.773327	5533.22	4803.64	5485.58	5260.58	0.739896	6331.81	5503.06	5360.22	5535.75	0.778599	6961.03	5512.48	6046.15	6368.08	0.895665	4699.73	8006.99	6952.06	6556.6
AT1G02730	AT1G02730	NM_100153	Release 6	transcript	chr1	594590	598657	ExemplarFor 'AT1G02730'; gene_id '839467'; transcript_id 'AT1G02730'; gene_name 'ATCSLD5'; alt 'CSLD5	T14P4.29'; ATCSLD5; cellulose synthase|http://www.arabidopsis.org/servlets/TairObject?type=locus&name=AT1G02730	ATCSLD5	6246.04	4384.39	5021.52			5173.92	6178.52	7513.81			6704.4	7779.91	6524.79			5252.31	5843.25	4882.19			5662.01	4918.94	5160.08			5943.84	4877.64	5197.91			7752.64	5294.58	6641.58			4690.81	7850.85	7139.17
AT1G02740	AT1G02740	NM_100154	Release 6	transcript	chr1	599734	602096	ExemplarFor 'AT1G02740'; gene_id '839455'; transcript_id 'AT1G02740'; gene_name 'AT1G02740'; alt 'T14P4.28'; unknown protein	http://www.arabidopsis.org/servlets/TairObject?type=locus&name=AT1G02740	AT1G02740	1237.55	837.189	1181.43	1109.48	1.18461	952.222	801.29	997.138	890.515	0.950816	952.77	849.988	972.092	936.58	1	1221.17	838.742	1138.82	1070.09	1.14255	883.272	1395.6	1087.97	1185.14	1.26539	1107.88	1055.54	980.918	1018.72	1.08771	800.413	1206.87	907.645	978.12	1.04435	1217.44	900.919	1045.55	1087.53
AT1G02740	AT1G02740	NM_100154	Release 6	transcript	chr1	599734	602096	ExemplarFor 'AT1G02740'; gene_id '839455'; transcript_id 'AT1G02740'; gene_name 'AT1G02740'; alt 'T14P4.28'; unknown protein	http://www.arabidopsis.org/servlets/TairObject?type=locus&name=AT1G02740	AT1G02740	1146.18	1000.08	1254.48			849.007	790.123	953.313			877.641	837.833	1129.15			1255.7	808.696	1157.42			1146.9	1413.43	1183.68			1029.7	1000.99	937.316			847.215	1133.19	973.38			1305.36	1115.13	940.803
AT1G02750	AT1G02750	NM_100155	Release 6	transcript	chr1	602673	604286	ExemplarFor 'AT1G02750'; gene_id '839432'; transcript_id 'AT1G02750'; gene_name 'AT1G02750'; alt 'T14P4.27'; unknown protein	http://www.arabidopsis.org/servlets/TairObject?type=locus&name=AT1G02750	AT1G02750	2514.85	2299.54	2108.83	2300.79	1.13453	2104.47	2289.53	1910.63	2119.45	1.04511	2340.37	1867.77	1776	2027.97	1	2131.68	2191.46	2025.07	2112.65	1.04176	2086.21	2185.74	2190.71	2162.88	1.06653	1953.51	2199.58	1958.6	2025.62	0.998842	2574.68	1771.05	1895.79	2066.66	1.01908	2094.44	2003.41	1932.73	2080.43
AT1G02750	AT1G02750	NM_100155	Release 6	transcript	chr1	602673	604286	ExemplarFor 'AT1G02750'; gene_id '839432'; transcript_id 'AT1G02750'; gene_name 'AT1G02750'; alt 'T14P4.27'; unknown protein	http://www.arabidopsis.org/servlets/TairObject?type=locus&name=AT1G02750	AT1G02750	2303.73	2460.36	2117.42			2022.69	2271.63	2117.76			2456.33	1977.72	1749.61			1871.46	2475.75	1980.5			2116.43	2193.84	2204.37			1848.41	2381.19	1812.42			2077.46	2098.28	1982.72			2192.08	2016.34	2243.58
AT1G02770	AT1G02770	NM_100156	Release 6	transcript	chr1	604931	606676	ExemplarFor 'AT1G02770'; gene_id '839421'; transcript_id 'AT1G02770'; gene_name 'AT1G02770'; alt 'T14P4.24'; unknown protein	http://www.arabidopsis.org/servlets/TairObject?type=locus&name=AT1G02770	AT1G02770	187.334	202.133	158.8	170.022	0.787648	261.092	319.26	223.365	251.034	1.16295	227.167	197.063	273.054	215.86	1	170.019	257.367	164.348	194.663	0.901804	87.7986	218.462	156.45	155.654	0.721088	226.77	178.117	160.083	193.301	0.895493	203.175	247.042	247.082	230.287	1.06684	177.376	294.381	312.002	257.953
AT1G02770	AT1G02770	NM_100156	Release 6	transcript	chr1	604931	606676	ExemplarFor 'AT1G02770'; gene_id '839421'; transcript_id 'AT1G02770'; gene_name 'AT1G02770'; alt 'T14P4.24'; unknown protein	http://www.arabidopsis.org/servlets/TairObject?type=locus&name=AT1G02770	AT1G02770	136.618	196.644	138.6			226	282.991	193.496			194.852	179.389	223.635			151.164	226.44	198.642			96.6783	186.045	188.492			248.526	170.863	175.447			189.138	224.738	270.548			162.931	306	295.025
AT1G02780	AT1G02780	NM_100157	Release 6	transcript	chr1	607821	609435	ExemplarFor 'AT1G02780'; gene_id '839407'; transcript_id 'AT1G02780'; gene_name 'EMB2386'; alt 'EMBRYO DEFECTIVE 2386	T14P4.34'; EMB2386; structural constituent of ribosome|http://www.arabidopsis.org/servlets/TairObject?type=locus&name=AT1G02780	EMB2386	20083.2	23407.5	22167.2	22373.5	1.00514	23944.6	22289.4	25917.4	23604.6	1.06044	22619.8	17364.7	23974.6	22259.2	1	19639	20250.3	19953.1	21186.5	0.95181	23548	18388.7	20961.1	22589.6	1.01485	21532.1	23389.7	20742.8	23406.7	1.05155	21063.2	24730.1	17368.1	21893.9	0.983593	22940.7	24088.6	19956.6	22815
AT1G02780	AT1G02780	NM_100157	Release 6	transcript	chr1	607821	609435	ExemplarFor 'AT1G02780'; gene_id '839407'; transcript_id 'AT1G02780'; gene_name 'EMB2386'; alt 'EMBRYO DEFECTIVE 2386	T14P4.34'; EMB2386; structural constituent of ribosome|http://www.arabidopsis.org/servlets/TairObject?type=locus&name=AT1G02780	EMB2386	24760.7	21330.3	22492.3			23474	20633.3	25369			30659.1	17621	21315.6			20667.9	27125.2	19483.3			25825.7	24545.6	22268.7			24001	26933.2	23841.2			25156.2	22390.9	20655.2			22463.8	23717.5	23722.7
AT1G02790	AT1G02790	NM_100158	Release 6	transcript	chr1	610448	612294	ExemplarFor 'AT1G02790'; gene_id '839391'; transcript_id 'AT1G02790'; gene_name 'PGA4'; alt 'POLYGALACTURONASE	POLYGALACTURONASE 4|T14P4.31'; PGA4 (POLYGALACTURONASE 4); polygalacturonase|http://www.arabidopsis.org/servlets/TairObject?type=locus&name=AT1G02790	PGA4	20.6051	30.2308	23.2983	29.1451	1.25505	16.9652	17.9341	26.0987	22.2498	0.958122	21.4034	18.6263	25.668	23.2223	1	19.3589	21.141	17.11	21.8908	0.942661	49.1915	16.276	31.0458	31.6731	1.36391	13.8588	28.9704	33.6312	26.1983	1.12815	31.4155	17.8913	23.9319	25.0779	1.0799	15.2741	18.7828	28.397	23.0281
AT1G02790	AT1G02790	NM_100158	Release 6	transcript	chr1	610448	612294	ExemplarFor 'AT1G02790'; gene_id '839391'; transcript_id 'AT1G02790'; gene_name 'PGA4'; alt 'POLYGALACTURONASE	POLYGALACTURONASE 4|T14P4.31'; PGA4 (POLYGALACTURONASE 4); polygalacturonase|http://www.arabidopsis.org/servlets/TairObject?type=locus&name=AT1G02790	PGA4	24.3856	52.3331	24.0175			24.6465	20.2668	27.5876			24.4118	22.0193	27.2051			27.1885	24.5401	22.0062			41.9134	19.8462	31.7657			16.8053	33.086	30.8382			33.5685	20.7182	22.9419			21.7784	19.4804	34.4557
AT1G02800	AT1G02800	NM_100159	Release 6	transcript	chr1	613216	616191	ExemplarFor 'AT1G02800'; gene_id '839385'; transcript_id 'AT1G02800'; gene_name 'ATCEL2'; alt '4-BETA GLUCANASE	CEL2|ENDO-1|F22D16.21|F22D16_21'; ATCEL2; hydrolase, hydrolyzing O-glycosyl compounds|http://www.arabidopsis.org/servlets/TairObject?type=locus&name=AT1G02800	ATCEL2	290.945	266.265	408.569	320.397	1.01629	290	372.355	344.404	326.364	1.03521	250.703	313.492	407.836	315.262	1	233.916	257.229	237.894	232.593	0.737777	339.973	249.422	203.137	239.283	0.758996	222.828	304.414	346.516	276.836	0.878113	330.105	195.664	352.987	263.021	0.834293	252.663	348.632	221.771	267.33
AT1G02800	AT1G02800	NM_100159	Release 6	transcript	chr1	613216	616191	ExemplarFor 'AT1G02800'; gene_id '839385'; transcript_id 'AT1G02800'; gene_name 'ATCEL2'; alt '4-BETA GLUCANASE	CEL2|ENDO-1|F22D16.21|F22D16_21'; ATCEL2; hydrolase, hydrolyzing O-glycosyl compounds|http://www.arabidopsis.org/servlets/TairObject?type=locus&name=AT1G02800	ATCEL2	249.479	292.672	414.45			264.843	360.118	326.465			260.878	287.529	371.136			166.658	252.313	247.55			217.438	217.973	207.756			270.212	232.766	284.281			271.826	153.472	274.072			223.508	317.264	240.142
AT1G02810	AT1G02810	NM_100160	Release 6	transcript	chr1	618270	620480	ExemplarFor 'AT1G02810'; gene_id '838078'; transcript_id 'AT1G02810'; gene_name 'AT1G02810'; alt 'F22D16.20	F22D16_20'; enzyme inhibitor/ pectinesterase|http://www.arabidopsis.org/servlets/TairObject?type=locus&name=AT1G02810	AT1G02810	1147.68	962.552	1448.55	1205.34	0.85134	683.421	700.755	1104.85	840.067	0.593344	1266.56	1631.34	1354.18	1415.82	1	2215.76	821.391	2883.04	1938.16	1.36893	2081.45	1587.6	2305.22	2051.62	1.44907	1514.22	1462.41	1496.66	1506.56	1.06409	1171.34	1969.36	913.376	1304.35	0.921272	2564.12	1274.03	1291.48	1666.22
AT1G02810	AT1G02810	NM_100160	Release 6	transcript	chr1	618270	620480	ExemplarFor 'AT1G02810'; gene_id '838078'; transcript_id 'AT1G02810'; gene_name 'AT1G02810'; alt 'F22D16.20	F22D16_20'; enzyme inhibitor/ pectinesterase|http://www.arabidopsis.org/servlets/TairObject?type=locus&name=AT1G02810	AT1G02810	1219.81	1171.6	1281.86			723.062	814.422	1013.89			1389.13	1706.56	1147.15			2091.67	758.607	2858.47			2503.14	1576.94	2255.35			1592.91	1743.61	1229.55			1288.21	1748.66	735.163			2355.97	1340.33	1171.38
AT1G02813	AT1G02813	NM_100161	Release 6	transcript	chr1	620678	621289	ExemplarFor 'AT1G02813'; gene_id '839360'; transcript_id 'AT1G02813'; gene_name 'AT1G02813'; alt '-'; unknown protein	http://www.arabidopsis.org/servlets/TairObject?type=locus&name=AT1G02813	AT1G02813	88.3557	89.713	89.2817	97.7593	0.739455	82.6888	102.62	117.82	95.4581	0.722048	150.229	102.01	102.5	132.205	1	141.791	100.9	121.759	120.078	0.908271	195.405	143.543	151.379	172.768	1.30683	118.704	154.264	191.407	162.274	1.22744	173.676	121.659	180.974	155.948	1.1796	96.7627	122.273	120.919	122.963
AT1G02813	AT1G02813	NM_100161	Release 6	transcript	chr1	620678	621289	ExemplarFor 'AT1G02813'; gene_id '839360'; transcript_id 'AT1G02813'; gene_name 'AT1G02813'; alt '-'; unknown protein	http://www.arabidopsis.org/servlets/TairObject?type=locus&name=AT1G02813	AT1G02813	99.1273	108.632	111.446			92.0101	75.6213	101.988			177.78	138.482	122.226			125.468	96.0102	134.538			230.023	152.443	163.816			119.689	224.275	165.304			176.588	126.047	156.743			121.663	128.2	147.958
AT1G02816	AT1G02816	NM_100162	Release 6	transcript	chr1	621461	622469	ExemplarFor 'AT1G02816'; gene_id '839308'; transcript_id 'AT1G02816'; gene_name 'AT1G02816'; alt '-'; unknown protein	http://www.arabidopsis.org/servlets/TairObject?type=locus&name=AT1G02816	AT1G02816	1033.02	1284.21	750.907	1010.44	1.25067	1264.44	1345.47	856.004	1138.51	1.40919	719.477	795.353	852.426	807.919	1	569.133	1160.53	655.191	808.47	1.00068	391.788	675.299	640.58	586.524	0.725969	618.885	782.403	512.507	640.289	0.792517	736.902	692.662	819.846	788.454	0.975908	619.415	903.022	811.282	797.108
AT1G02816	AT1G02816	NM_100162	Release 6	transcript	chr1	621461	622469	ExemplarFor 'AT1G02816'; gene_id '839308'; transcript_id 'AT1G02816'; gene_name 'AT1G02816'; alt '-'; unknown protein	http://www.arabidopsis.org/servlets/TairObject?type=locus&name=AT1G02816	AT1G02816	920.787	1288.68	785.008			1166.8	1269.98	928.371			695.621	815.343	969.29			610.327	1257.94	597.708			493.215	685.923	632.337			694.171	716.865	516.905			845.169	788.917	847.23			686.797	880.032	882.1
AT1G02820	AT1G02820	NM_100163	Release 6	transcript	chr1	623782	624474	ExemplarFor 'AT1G02820'; gene_id '839304'; transcript_id 'AT1G02820'; gene_name 'AT1G02820'; alt 'F22D16.18	F22D16_18'; unknown protein|http://www.arabidopsis.org/servlets/TairObject?type=locus&name=AT1G02820	AT1G02820	173.821	440.448	165.691	237.091	1.08911	221.51	290.066	169.779	206.044	0.946492	165.572	176.162	344.596	217.692	1	162.186	178.727	248.5	196.014	0.900419	168.916	182.22	149.584	146.759	0.674159	138.902	291.565	190.477	195.141	0.896406	159.448	175.901	150.787	157.776	0.724766	215.107	229.336	170.179	194.07
AT1G02820	AT1G02820	NM_100163	Release 6	transcript	chr1	623782	624474	ExemplarFor 'AT1G02820'; gene_id '839304'; transcript_id 'AT1G02820'; gene_name 'AT1G02820'; alt 'F22D16.18	F22D16_18'; unknown protein|http://www.arabidopsis.org/servlets/TairObject?type=locus&name=AT1G02820	AT1G02820	158.371	318.184	166.033			186.203	214.8	153.908			162.515	155.328	301.981			163.287	204.022	219.364			107.511	150.517	121.808			117.867	258.704	173.329			163.86	134.465	162.195			184.451	219.534	145.816
AT1G02830	AT1G02830	NM_100164	Release 6	transcript	chr1	625145	625608	ExemplarFor 'AT1G02830'; gene_id '838098'; transcript_id 'AT1G02830'; gene_name 'AT1G02830'; alt 'F22D16.17	F22D16_17'; structural constituent of ribosome|http://www.arabidopsis.org/servlets/TairObject?type=locus&name=AT1G02830	AT1G02830	19.3109	30.4628	25.0306	23.3693	0.991402	21.8029	63.0146	23.3458	29.4231	1.24823	25.5902	29.9278	19.1453	23.5719	1	22.716	20.7486	29.3424	23.8228	1.01064	20.5112	27.8789	25.8117	23.8835	1.01322	23.265	25.1632	23.585	22.287	0.945488	24.7602	24.197	24.5048	22.7414	0.964767	33.0028	23.6206	26.8133	23.6727
AT1G02830	AT1G02830	NM_100164	Release 6	transcript	chr1	625145	625608	ExemplarFor 'AT1G02830'; gene_id '838098'; transcript_id 'AT1G02830'; gene_name 'AT1G02830'; alt 'F22D16.17	F22D16_17'; structural constituent of ribosome|http://www.arabidopsis.org/servlets/TairObject?type=locus&name=AT1G02830	AT1G02830	25.1673	22.7342	17.5098			17.6233	26.8663	23.886			24.6255	22.0647	20.0781			28.246	17.5966	24.2872			20.5571	25.2408	23.3014			17.9103	20.2375	23.5609			17.1026	24.2431	21.6409			19.3037	19.2048	20.0913
AT1G02840	AT1G02840	NM_180602	Release 6	transcript	chr1	626741	629819	ExemplarFor 'AT1G02840'; gene_id '839262'; transcript_id 'AT1G02840'; gene_name 'SR1'; alt 'ATSRP34	F22D16.16|F22D16_16|SRP34'; SR1; RNA binding / nucleic acid binding|http://www.arabidopsis.org/servlets/TairObject?type=locus&name=AT1G02840	SR1	19399.1	20723	20529.4	19871.8	0.991301	21816.4	18717.7	20731.8	20710.9	1.03316	20769.1	19276.3	19772.5	20046.1	1	20924.4	18740.1	19024.4	19667.3	0.981104	19930.5	17872.2	22199	19400.2	0.967778	22839.9	20368.9	18625.8	20885.5	1.04187	19434	21296.5	22118.7	21351.9	1.06514	20152.3	21313.3	22526.2	20477.3
AT1G02840	AT1G02840	NM_180602	Release 6	transcript	chr1	626741	629819	ExemplarFor 'AT1G02840'; gene_id '839262'; transcript_id 'AT1G02840'; gene_name 'SR1'; alt 'ATSRP34	F22D16.16|F22D16_16|SRP34'; SR1; RNA binding / nucleic acid binding|http://www.arabidopsis.org/servlets/TairObject?type=locus&name=AT1G02840	SR1	19204.6	20584.3	18790.2			21451.3	20824.6	20723.6			23863.9	16404.7	20190.3			19798.4	20558.2	18958.6			17457	19725.1	19217.4			22007.5	21173.2	20297.8			23553.9	22778.9	18929.2			18731.4	20685.2	19455.6
AT1G02850	AT1G02850	NM_100166	Release 6	transcript	chr1	630512	633259	ExemplarFor 'AT1G02850'; gene_id '839435'; transcript_id 'AT1G02850'; gene_name 'AT1G02850'; alt 'F22D16.15	F22D16_15'; hydrolase, hydrolyzing O-glycosyl compounds|http://www.arabidopsis.org/servlets/TairObject?type=locus&name=AT1G02850	AT1G02850	4609.13	3365.36	4147.7	4103.17	1.04479	5577.91	5450.72	3167.48	4727.71	1.20382	3689.46	3486.63	4251.96	3927.26	1	3200.97	4318.71	3628.52	3780.4	0.962604	2447.13	3603.09	3079.81	3030.86	0.771748	1821.26	2638.72	2229.55	2180.71	0.555275	3786.62	3988.32	4050.53	3886.34	0.98958	1977.15	5105.27	3733.72	3629.32
AT1G02850	AT1G02850	NM_100166	Release 6	transcript	chr1	630512	633259	ExemplarFor 'AT1G02850'; gene_id '839435'; transcript_id 'AT1G02850'; gene_name 'AT1G02850'; alt 'F22D16.15	F22D16_15'; hydrolase, hydrolyzing O-glycosyl compounds|http://www.arabidopsis.org/servlets/TairObject?type=locus&name=AT1G02850	AT1G02850	5092.68	3201.76	4202.37			6029.9	4991.93	3148.29			4053.55	3850.18	4231.8			3653.85	4281.08	3599.26			2576.97	3900.35	2577.8			1993.53	2359.97	2041.25			3821.92	3521.02	4149.64			1790.12	5053.03	4116.66
AT1G02860	AT1G02860	NM_100167	Release 6	transcript	chr1	635144	637262	ExemplarFor 'AT1G02860'; gene_id '839559'; transcript_id 'AT1G02860'; gene_name 'AT1G02860'; alt 'F22D16.14	F22D16_14'; ubiquitin-protein ligase/ zinc ion binding|http://www.arabidopsis.org/servlets/TairObject?type=locus&name=AT1G02860	AT1G02860	5291.96	5545.74	5779.66	5566.89	1.59488	3145.92	3050.82	4588.21	3687.16	1.05635	3493.38	3902.41	3051.12	3490.48	1	6112.62	3831.63	7087.27	5524.15	1.58263	7465.08	6070.67	7271.02	7102.63	2.03485	5644.99	4782.1	4670.39	4903.14	1.40472	4174.84	5845.62	3656	4590.01	1.31501	6309.19	3446.25	3492.92	4430.39
AT1G02860	AT1G02860	NM_100167	Release 6	transcript	chr1	635144	637262	ExemplarFor 'AT1G02860'; gene_id '839559'; transcript_id 'AT1G02860'; gene_name 'AT1G02860'; alt 'F22D16.14	F22D16_14'; ubiquitin-protein ligase/ zinc ion binding|http://www.arabidopsis.org/servlets/TairObject?type=locus&name=AT1G02860	AT1G02860	5840.3	5526.95	5416.71			3670.71	3319.32	4348			3619.71	3552.11	3324.17			6146.04	4303.79	5663.55			7774.49	6326.65	7707.85			5509.03	4515	4297.34			4207.6	5869.1	3786.91			5941.61	3548.48	3843.91
AT1G02870	AT1G02870	NM_100168	Release 6	transcript	chr1	637214	638677	ExemplarFor 'AT1G02870'; gene_id '839496'; transcript_id 'AT1G02870'; gene_name 'AT1G02870'; alt 'F22D16.13	F22D16_13'; unknown protein|http://www.arabidopsis.org/servlets/TairObject?type=locus&name=AT1G02870	AT1G02870	4605.85	6110.06	3576.52	4731.96	1.03707	4943.55	4258.83	4220.92	4377.96	0.959485	5198.4	4427.82	4298.66	4562.83	1	3929.56	4507.32	3508.75	4042.01	0.885857	4195.34	3715.6	4322.51	4083.83	0.895021	3107.07	3816.4	2983.94	3274.01	0.71754	4753.3	3791.57	3971.29	4084.5	0.895169	4055.18	3915.88	3754.71	3897.69
AT1G02870	AT1G02870	NM_100168	Release 6	transcript	chr1	637214	638677	ExemplarFor 'AT1G02870'; gene_id '839496'; transcript_id 'AT1G02870'; gene_name 'AT1G02870'; alt 'F22D16.13	F22D16_13'; unknown protein|http://www.arabidopsis.org/servlets/TairObject?type=locus&name=AT1G02870	AT1G02870	4610.36	6081.91	3407.03			4495.6	4214.05	4134.84			5529.8	4426.7	3495.59			4092.04	4526.5	3687.9			4509.22	3859.52	3900.78			3054.81	3521.47	3160.38			4526.03	4030.52	3434.32			3915.74	4054.18	3690.42
AT1G02880	AT1G02880	NM_179248	Release 6	transcript	chr1	642752	644903	ExemplarFor 'AT1G02880'; gene_id '839303'; transcript_id 'AT1G02880'; gene_name 'AT1G02880'; alt 'F22D16.12	F22D16_12'; ATP binding / thiamin diphosphokinase|http://www.arabidopsis.org/servlets/TairObject?type=locus&name=AT1G02880	AT1G02880	3050.5	4926.41	3270.25	3624.61	4.09915	1045.58	876.537	885.009	959.118	1.08469	1028.89	993.534	792.96	884.234	1	3593.09	1143.89	3987.25	2810.85	3.17885	3849.59	3877.88	3614.61	3633.33	4.10901	2188.07	2293.64	1716.71	2086.2	2.35934	824.703	2439.35	835.541	1376.46	1.55667	4380.8	953.144	988.757	2089.95
AT1G02880	AT1G02880	NM_179248	Release 6	transcript	chr1	642752	644903	ExemplarFor 'AT1G02880'; gene_id '839303'; transcript_id 'AT1G02880'; gene_name 'AT1G02880'; alt 'F22D16.12	F22D16_12'; ATP binding / thiamin diphosphokinase|http://www.arabidopsis.org/servlets/TairObject?type=locus&name=AT1G02880	AT1G02880	3205.29	4316.1	2979.1			976.168	866.471	1104.95			915.004	818.41	756.606			3676.22	1046.85	3417.79			3541	3708.95	3207.94			2114.52	2524.01	1680.28			813.978	2573.38	771.789			4248.2	995.395	973.377
AT1G02890	AT1G02890	NM_100170	Release 6	transcript	chr1	645092	651906	ExemplarFor 'AT1G02890'; gene_id '839507'; transcript_id 'AT1G02890'; gene_name 'AT1G02890'; alt 'F22D16.11	F22D16_11'; ATP binding / ATPase/ nucleoside-triphosphatase/ nucleotide binding|http://www.arabidopsis.org/servlets/TairObject?type=locus&name=AT1G02890	AT1G02890	5432.79	4880.09	6091.61	5343.52	0.84653	6544.08	6532.61	7232.01	6395.98	1.01326	5788.19	6008.37	7402.64	6312.27	1	6020.82	6144.89	6961.88	6065.37	0.960885	6547.04	5908.93	6463.6	6190.89	0.98077	6527.14	6451.45	6507.85	6153.78	0.974891	6441.3	6247.82	6584.63	6322.49	1.00162	6079.01	7614.74	7017.3	6391.98
AT1G02890	AT1G02890	NM_100170	Release 6	transcript	chr1	645092	651906	ExemplarFor 'AT1G02890'; gene_id '839507'; transcript_id 'AT1G02890'; gene_name 'AT1G02890'; alt 'F22D16.11	F22D16_11'; ATP binding / ATPase/ nucleoside-triphosphatase/ nucleotide binding|http://www.arabidopsis.org/servlets/TairObject?type=locus&name=AT1G02890	AT1G02890	4871.44	4883.14	5902.07			5691.65	5631.05	6744.5			6447.39	5382.88	6844.16			5282.31	5403.62	6578.66			5825.03	6082.08	6318.65			6045.42	5721.33	5669.47			6471.48	5673.35	6516.34			5518.43	6774.99	5347.4
AT1G02900	AT1G02900	NM_100171	Release 6	transcript	chr1	653765	654343	ExemplarFor 'AT1G02900'; gene_id '839389'; transcript_id 'AT1G02900'; gene_name 'RALFL1'; alt 'F22D16.10	F22D16_10|RALF-LIKE 1'; RALFL1 (RALF-LIKE 1)|http://www.arabidopsis.org/servlets/TairObject?type=locus&name=AT1G02900	RALFL1	3337.68	3488.5	2561.29	3165.15	1.27056	2470.53	2438.23	3459.44	2714.6	1.0897	2893.12	2150.63	2183.87	2491.15	1	3676.99	2797.46	4298.62	3482.29	1.39786	4180.96	4427.36	5457.48	4584.16	1.84018	3414.56	4032.82	3259.93	3443.46	1.38228	3985.47	4202.8	2138.52	3320.8	1.33304	4271.73	2946.17	3035.25	3370.68
AT1G02900	AT1G02900	NM_100171	Release 6	transcript	chr1	653765	654343	ExemplarFor 'AT1G02900'; gene_id '839389'; transcript_id 'AT1G02900'; gene_name 'RALFL1'; alt 'F22D16.10	F22D16_10|RALF-LIKE 1'; RALFL1 (RALF-LIKE 1)|http://www.arabidopsis.org/servlets/TairObject?type=locus&name=AT1G02900	RALFL1	3128.72	3565.18	2909.55			2602.43	2485.66	2831.33			2875.74	2685.59	2157.96			3423.03	2428.4	4269.25			4014.83	3962.7	5461.63			3372.56	3812.44	2768.48			3446.51	3806.78	2344.73			4329.45	2764.49	2876.97
AT1G02910	AT1G02910	NM_100172	Release 6	transcript	chr1	655577	658148	ExemplarFor 'AT1G02910'; gene_id '839350'; transcript_id 'AT1G02910'; gene_name 'AT1G02910'; alt 'F22D16.9	F22D16_9'; unknown protein|http://www.arabidopsis.org/servlets/TairObject?type=locus&name=AT1G02910	AT1G02910	2933.54	2104.03	3219.05	2782.81	1.03193	3218.98	2778.84	3116.37	3142.38	1.16527	2715.08	2106.86	2967.87	2696.7	1	2513.62	3299.83	2537.27	2810.74	1.04229	2737.67	2689.9	2865.34	2814.95	1.04385	2410.63	2410.64	2447.73	2394.53	0.887948	2271.24	2113.09	2980.39	2488.07	0.922635	3005.82	2182.95	2393.69	2617.57
AT1G02910	AT1G02910	NM_100172	Release 6	transcript	chr1	655577	658148	ExemplarFor 'AT1G02910'; gene_id '839350'; transcript_id 'AT1G02910'; gene_name 'AT1G02910'; alt 'F22D16.9	F22D16_9'; unknown protein|http://www.arabidopsis.org/servlets/TairObject?type=locus&name=AT1G02910	AT1G02910	2818.25	2475.64	3146.35			3578.68	3204.86	2956.56			2802.54	2517.43	3070.42			2620.67	3277.2	2615.83			3095.36	2769.79	2731.62			2329.86	2227.79	2540.51			2414.55	2293.06	2856.08			3352.18	2466.34	2304.42
AT1G02920	AT1G02920	NM_100173	Release 6	transcript	chr1	658657	659771	ExemplarFor 'AT1G02920'; gene_id '839295'; transcript_id 'AT1G02920'; gene_name 'ATGSTF7'; alt 'ATGSTF8	F22D16.8|F22D16_8|GLUTATHIONE S-TRANSFERASE 11|GST11|GSTF7'; ATGSTF7 (GLUTATHIONE S-TRANSFERASE 11); glutathione transferase|http://www.arabidopsis.org/servlets/TairObject?type=locus&name=AT1G02920	ATGSTF7	28444.6	32515.8	36856.1	30728.6	3.47643	14055.3	10471.4	11342.2	10944.9	1.23823	9594.2	7589.83	9112.47	8839.11	1	27580	9062.02	33241	22612.7	2.55826	25940.4	29382	30382.8	28467.8	3.22066	29044.9	30011.2	22340.9	27185.3	3.07557	10974.4	26695.4	10152.3	15727.4	1.77929	32255.8	9384.78	11558	17993.5
AT1G02920	AT1G02920	NM_100173	Release 6	transcript	chr1	658657	659771	ExemplarFor 'AT1G02920'; gene_id '839295'; transcript_id 'AT1G02920'; gene_name 'ATGSTF7'; alt 'ATGSTF8	F22D16.8|F22D16_8|GLUTATHIONE S-TRANSFERASE 11|GST11|GSTF7'; ATGSTF7 (GLUTATHIONE S-TRANSFERASE 11); glutathione transferase|http://www.arabidopsis.org/servlets/TairObject?type=locus&name=AT1G02920	ATGSTF7	29096.2	26074.6	31384.1			11760.4	8061.37	9978.56			10603.4	7349.61	8785.16			26469.5	8730.42	30593.2			26043.7	29297.6	29760.2			27849.9	29713.1	24151.7			11536.4	25340.7	9664.88			33045.8	10306.9	11409.9
AT1G02930	AT1G02930	NM_100174	Release 6	transcript	chr1	661177	662427	ExemplarFor 'AT1G02930'; gene_id '839515'; transcript_id 'AT1G02930'; gene_name 'ATGSTF6'; alt 'ATGSTF3	ERD11|F22D16.7|F22D16_7|GLUTATHIONE S-TRANSFERASE|GST1|GSTF6'; ATGSTF6; glutathione transferase|http://www.arabidopsis.org/servlets/TairObject?type=locus&name=AT1G02930	ATGSTF6	28421.9	26078.7	29711.6	27799.6	2.57611	9641.43	8469.69	9641.1	8894.4	0.824218	12229.9	9432.84	11823.9	10791.3	1	23254.4	8735.29	25350.3	19368.8	1.79484	29601.8	26444.2	26232.7	27005.5	2.50252	26214	28403.4	22348.9	25762.2	2.38731	10725.7	23605.3	10796.9	15103.6	1.39961	31178.8	11061.2	10300.7	17468.2
AT1G02930	AT1G02930	NM_100174	Release 6	transcript	chr1	661177	662427	ExemplarFor 'AT1G02930'; gene_id '839515'; transcript_id 'AT1G02930'; gene_name 'ATGSTF6'; alt 'ATGSTF3	ERD11|F22D16.7|F22D16_7|GLUTATHIONE S-TRANSFERASE|GST1|GSTF6'; ATGSTF6; glutathione transferase|http://www.arabidopsis.org/servlets/TairObject?type=locus&name=AT1G02930	ATGSTF6	25566.6	27436.7	29582			9461.47	7278.58	8874.15			9727.1	9165.47	12368.7			23526.5	7160.05	28186			25662.9	27133.3	26958.3			26193	27993	23421.2			10208.5	24632.9	10652.4			30217	11130	10921.2
AT1G02940	AT1G02940	NM_100175	Release 6	transcript	chr1	663079	664128	ExemplarFor 'AT1G02940'; gene_id '839479'; transcript_id 'AT1G02940'; gene_name 'ATGSTF5'; alt 'F22D16.6	F22D16_6'; ATGSTF5; glutathione transferase|http://www.arabidopsis.org/servlets/TairObject?type=locus&name=AT1G02940	ATGSTF5	104.518	108.813	97.0245	95.1631	1.02751	66.2004	128.441	76.1799	80.0749	0.864599	112.49	105.831	74.1595	92.6151	1	181.019	99.1079	243.423	153.015	1.65216	171.259	188.023	193.648	155.065	1.6743	151.532	217.201	154.335	171.103	1.84746	147.562	260.654	133.167	161.934	1.74846	185.884	103.175	107.322	124.412
AT1G02940	AT1G02940	NM_100175	Release 6	transcript	chr1	663079	664128	ExemplarFor 'AT1G02940'; gene_id '839479'; transcript_id 'AT1G02940'; gene_name 'ATGSTF5'; alt 'F22D16.6	F22D16_6'; ATGSTF5; glutathione transferase|http://www.arabidopsis.org/servlets/TairObject?type=locus&name=AT1G02940	ATGSTF5	96.4519	81.9623	82.2095			71.1261	62.6324	75.8692			95.0866	86.6511	81.4729			129.51	85.55	179.481			88.8232	152.62	136.019			151.024	214.392	138.131			102.281	228.31	99.6301			150.674	89.705	109.712
AT1G02950	AT1G02950	NM_100176	Release 6	transcript	chr1	665152	666452	ExemplarFor 'AT1G02950'; gene_id '838240'; transcript_id 'AT1G02950'; gene_name 'ATGSTF4'; alt 'F22D16.5	F22D16_5|GLUTATHIONE S-TRANSFERASE 31|GST31'; ATGSTF4 (GLUTATHIONE S-TRANSFERASE 31); glutathione transferase|http://www.arabidopsis.org/servlets/TairObject?type=locus&name=AT1G02950	ATGSTF4	1449.84	1530.41	1340.37	1477.86	1.28618	1116.39	1022.48	1235.16	1116.84	0.971979	1081.5	1285.69	1058.51	1149.03	1	1223.17	1277.01	1268	1202.77	1.04677	1129.61	1230.19	1504.06	1297.6	1.1293	1248.21	1410.2	1151.63	1276.96	1.11133	1293.28	1359.43	1067.31	1232.52	1.07265	1279.3	1266.03	1128.08	1166.78
AT1G02950	AT1G02950	NM_100176	Release 6	transcript	chr1	665152	666452	ExemplarFor 'AT1G02950'; gene_id '838240'; transcript_id 'AT1G02950'; gene_name 'ATGSTF4'; alt 'F22D16.5	F22D16_5|GLUTATHIONE S-TRANSFERASE 31|GST31'; ATGSTF4 (GLUTATHIONE S-TRANSFERASE 31); glutathione transferase|http://www.arabidopsis.org/servlets/TairObject?type=locus&name=AT1G02950	ATGSTF4	1488.13	1699.69	1358.72			1091.18	1139.38	1096.44			1136.28	1206.84	1125.38			1082.25	1161.95	1204.26			1317.79	1173.09	1430.85			1342.53	1580.37	928.826			1191.39	1340.23	1143.47			1219.17	1043.74	1064.33
AT1G02960	AT1G02960	NM_100177	Release 6	transcript	chr1	666872	669805	ExemplarFor 'AT1G02960'; gene_id '839363'; transcript_id 'AT1G02960'; gene_name 'AT1G02960'; alt 'F22D16.4	F22D16_4'; unknown protein|http://www.arabidopsis.org/servlets/TairObject?type=locus&name=AT1G02960	AT1G02960	1647.11	1914.39	1646.87	1673.4	1.03713	1669.94	2176.09	1856.21	1896.54	1.17542	1734.54	1545.16	1599.54	1613.49	1	1184.09	2121.65	1410.91	1545.86	0.958085	1237.01	1355.61	1599.91	1342	0.831734	1366.25	1306.19	1384.73	1284.84	0.796307	1469.17	1353.74	1714.07	1508.4	0.934867	1390.94	1451.67	1463.8	1373.29
AT1G02960	AT1G02960	NM_100177	Release 6	transcript	chr1	666872	669805	ExemplarFor 'AT1G02960'; gene_id '839363'; transcript_id 'AT1G02960'; gene_name 'AT1G02960'; alt 'F22D16.4	F22D16_4'; unknown protein|http://www.arabidopsis.org/servlets/TairObject?type=locus&name=AT1G02960	AT1G02960	1454.69	1736.2	1641.13			1888.24	1984.35	1804.38			1536.14	1501.8	1763.77			1411.64	1749.06	1397.84			1202.82	1323.92	1332.71			1195.48	1147.69	1308.67			1479.92	1333.22	1700.28			1221.16	1252.86	1459.31
AT1G02965	AT1G02965	NM_148430	Release 6	transcript	chr1	671661	672814	ExemplarFor 'AT1G02965'; gene_id '839537'; transcript_id 'AT1G02965'; gene_name 'AT1G02965'; alt '-'; unknown protein	http://www.arabidopsis.org/servlets/TairObject?type=locus&name=AT1G02965	AT1G02965	29.2155	33.9973	28.2007	27.2549	1.14492	30.3853	28.6612	26.0955	26.1879	1.1001	24.9201	23.4413	19.8214	23.805	1	24.5605	25.0662	22.7626	24.3644	1.0235	38.1642	29.5931	27.9201	31.8971	1.33993	36.6061	23.8432	22.3406	28.467	1.19584	24.0249	25.8847	30.5381	26.9249	1.13106	23.1172	29.8196	25.5237	25.7163
AT1G02965	AT1G02965	NM_148430	Release 6	transcript	chr1	671661	672814	ExemplarFor 'AT1G02965'; gene_id '839537'; transcript_id 'AT1G02965'; gene_name 'AT1G02965'; alt '-'; unknown protein	http://www.arabidopsis.org/servlets/TairObject?type=locus&name=AT1G02965	AT1G02965	21.9085	20.0639	30.1435			21.8285	22.7174	27.4397			28.0996	22.7919	23.756			26.1344	24.8228	22.8401			37.5942	28.7225	29.3888			31.0052	28.722	28.2848			19.9656	26.6292	34.5069			24.2213	21.4954	30.1204
AT1G02970	AT1G02970	NM_100178	Release 6	transcript	chr1	673306	676378	ExemplarFor 'AT1G02970'; gene_id '839453'; transcript_id 'AT1G02970'; gene_name 'WEE1'; alt 'F22D16.3	F22D16_3|WEE1-kinase'; WEE1; ATP binding / kinase/ protein kinase/ protein serine/threonine kinase/ protein-tyrosine kinase|http://www.arabidopsis.org/servlets/TairObject?type=locus&name=AT1G02970	WEE1	1080.08	890.246	1095.53	1007.33	0.493261	1552.01	1773.91	1723.19	1696	0.830479	2170.79	2231.12	1685.52	2042.19	1	1326.63	1663.73	1089.54	1362.01	0.666935	1307.09	1294.2	1323.54	1273.34	0.623517	1298.68	1238.27	1369.94	1283.78	0.628628	1712.66	1464.3	1899.49	1772.67	0.868023	1190.44	1698.62	1889.81	1668.4
AT1G02970	AT1G02970	NM_100178	Release 6	transcript	chr1	673306	676378	ExemplarFor 'AT1G02970'; gene_id '839453'; transcript_id 'AT1G02970'; gene_name 'WEE1'; alt 'F22D16.3	F22D16_3|WEE1-kinase'; WEE1; ATP binding / kinase/ protein kinase/ protein serine/threonine kinase/ protein-tyrosine kinase|http://www.arabidopsis.org/servlets/TairObject?type=locus&name=AT1G02970	WEE1	1059.03	839.322	1079.79			1857.44	1672.87	1596.58			2004.83	2314.44	1846.46			1445.34	1425.29	1221.54			1174.96	1278.42	1261.85			1391.96	1037.18	1366.66			2005.44	1547.07	2007.06			1219.61	1861	2150.94
AT1G02980	AT1G02980	NM_100179	Release 6	transcript	chr1	677869	681212	ExemplarFor 'AT1G02980'; gene_id '839415'; transcript_id 'AT1G02980'; gene_name 'CUL2'; alt 'ATCUL2	F22D16.2|F22D16_2'; CUL2|http://www.arabidopsis.org/servlets/TairObject?type=locus&name=AT1G02980	CUL2	26.1852	17.7945	19.5343	22.0614	0.901131	20.4864	24.4655	33.1993	25.7124	1.05026	33.6865	22.511	19.1138	24.4819	1	33.9013	18.5468	23.8733	22.6141	0.923708	20.0767	26.8385	32.8683	23.3434	0.953497	26.4063	23.3172	19.1465	22.3331	0.912232	18.9441	20.3839	19.8749	22.4446	0.916783	26.4173	36.448	32.1271	31.2695
AT1G02980	AT1G02980	NM_100179	Release 6	transcript	chr1	677869	681212	ExemplarFor 'AT1G02980'; gene_id '839415'; transcript_id 'AT1G02980'; gene_name 'CUL2'; alt 'ATCUL2	F22D16.2|F22D16_2'; CUL2|http://www.arabidopsis.org/servlets/TairObject?type=locus&name=AT1G02980	CUL2	24.2989	19.9479	24.6075			23.3047	23.2606	29.5581			24.9441	22.8415	23.7944			23.1207	14.7848	21.4577			20.2682	23.8586	16.1501			24.2361	22.0607	18.8321			19.6502	32.641	23.1733			25.2382	36.193	31.1931
AT1G02990	AT1G02990	NM_100180	Release 6	transcript	chr1	681396	687315	ExemplarFor 'AT1G02990'; gene_id '839380'; transcript_id 'AT1G02990'; gene_name 'AT1G02990'; alt 'F22D16.1	F22D16_1'; unknown protein|http://www.arabidopsis.org/servlets/TairObject?type=locus&name=AT1G02990	AT1G02990	2708.73	2451.27	3084.36	2783.54	0.817325	3375.48	3616.21	3475.73	3528.11	1.03595	3125.19	3476.23	3591.08	3405.67	1	2830.57	3558.93	3177.01	3060.41	0.898622	2611.9	3064.73	2899.45	2945.15	0.864777	3528.14	3075.93	3452.68	3332.91	0.978636	3428.23	3184.49	3875.57	3420.79	1.00444	2872.95	3942.94	3540.97	3419.63
AT1G02990	AT1G02990	NM_100180	Release 6	transcript	chr1	681396	687315	ExemplarFor 'AT1G02990'; gene_id '839380'; transcript_id 'AT1G02990'; gene_name 'AT1G02990'; alt 'F22D16.1	F22D16_1'; unknown protein|http://www.arabidopsis.org/servlets/TairObject?type=locus&name=AT1G02990	AT1G02990	2759.46	2490.46	3206.95			3808.22	3479.57	3413.44			3085.95	3391.41	3764.15			2966.05	2867.1	2962.81			2794.31	3161.01	3139.47			3003.74	3308.51	3628.45			2923.69	3347.38	3765.4			2847.84	3743.2	3569.89
AT1G03000	AT1G03000	NM_100181	Release 6	transcript	chr1	687908	692476	ExemplarFor 'AT1G03000'; gene_id '839315'; transcript_id 'AT1G03000'; gene_name 'PEX6'; alt 'F10O3.18	F10O3_18|PEROXIN6'; PEX6 (PEROXIN6); ATP binding / ATPase/ nucleoside-triphosphatase/ nucleotide binding|http://www.arabidopsis.org/servlets/TairObject?type=locus&name=AT1G03000	PEX6	2464.9	2139.93	2414.05	2296.12	0.605927	3295.03	3815.11	3397.71	3545.37	0.935594	3663.36	3894.5	4125.07	3789.44	1	2964.59	3905.8	2472.13	3019.28	0.796763	2559.2	2684.73	3170.75	2767.88	0.73042	2870.29	1885.68	2790.41	2590.38	0.683579	3237.82	2518.57	4121.86	3284.53	0.86676	2551.64	3111.04	3652.62	3131.44
AT1G03000	AT1G03000	NM_100181	Release 6	transcript	chr1	687908	692476	ExemplarFor 'AT1G03000'; gene_id '839315'; transcript_id 'AT1G03000'; gene_name 'PEX6'; alt 'F10O3.18	F10O3_18|PEROXIN6'; PEX6 (PEROXIN6); ATP binding / ATPase/ nucleoside-triphosphatase/ nucleotide binding|http://www.arabidopsis.org/servlets/TairObject?type=locus&name=AT1G03000	PEX6	2172.46	2149.09	2436.3			3584.68	3715.33	3464.39			3316.26	3864.6	3872.83			2823.48	3477.17	2472.52			2756.66	2626.7	2809.25			2810.1	2245.02	2940.78			3251.95	2517.12	4059.86			2399.45	3628.01	3445.86
AT1G03010	AT1G03010	NM_100182	Release 6	transcript	chr1	693480	696382	ExemplarFor 'AT1G03010'; gene_id '839556'; transcript_id 'AT1G03010'; gene_name 'AT1G03010'; alt 'F10O3.17	F10O3_17'; protein binding / signal transducer|http://www.arabidopsis.org/servlets/TairObject?type=locus&name=AT1G03010	AT1G03010	283.481	202.143	239.543	259.002	0.83833	233.454	226.214	313.264	276.288	0.89428	264.276	326.285	308.659	308.95	1	219.405	284.297	245.548	255.035	0.825491	134.642	163.014	320.961	222.394	0.719838	339.942	165.574	180.528	237.764	0.769586	309.262	315.553	251.865	300.541	0.972784	216.847	301.412	334.95	290.104
AT1G03010	AT1G03010	NM_100182	Release 6	transcript	chr1	693480	696382	ExemplarFor 'AT1G03010'; gene_id '839556'; transcript_id 'AT1G03010'; gene_name 'AT1G03010'; alt 'F10O3.17	F10O3_17'; protein binding / signal transducer|http://www.arabidopsis.org/servlets/TairObject?type=locus&name=AT1G03010	AT1G03010	314.755	246.833	267.256			280.939	249.615	354.239			285.209	353.04	316.228			207.932	284.441	288.588			138.235	224.023	353.487			323.475	205.774	211.288			322.047	366.805	237.717			203.676	319.218	364.523
AT1G03020	AT1G03020	NM_100183	Release 6	transcript	chr1	698207	698515	ExemplarFor 'AT1G03020'; gene_id '839505'; transcript_id 'AT1G03020'; gene_name 'AT1G03020'; alt 'F10O3.16	F10O3_16'; arsenate reductase (glutaredoxin)/ electron transporter/ thiol-disulfide exchange intermediate|http://www.arabidopsis.org/servlets/TairObject?type=locus&name=AT1G03020	AT1G03020	782.997	1249.15	735.873	902.839	0.591855	1086.03	1202.09	1673.43	1307.83	0.857346	1269.53	1557.28	1889.11	1525.44	1	1212.31	1071.77	922.769	1053.2	0.690421	653.525	1030.44	1108.8	950.523	0.623114	1195.03	1747.85	1239.33	1332.71	0.873656	1296.12	786.34	1085.32	1038.34	0.680679	1117.13	1315.05	1500.44	1320.72
AT1G03020	AT1G03020	NM_100183	Release 6	transcript	chr1	698207	698515	ExemplarFor 'AT1G03020'; gene_id '839505'; transcript_id 'AT1G03020'; gene_name 'AT1G03020'; alt 'F10O3.16	F10O3_16'; arsenate reductase (glutaredoxin)/ electron transporter/ thiol-disulfide exchange intermediate|http://www.arabidopsis.org/servlets/TairObject?type=locus&name=AT1G03020	AT1G03020	794.351	1135.92	718.75			1102.41	1203.03	1579.98			1451.11	1412.02	1573.59			1144.09	1148.45	819.779			685.035	1067.08	1158.26			1044.66	1706.6	1062.8			1261.78	734.919	1065.52			1152.12	1439.88	1399.71
AT1G03030	AT1G03030	NM_100184	Release 6	transcript	chr1	701489	703864	ExemplarFor 'AT1G03030'; gene_id '839473'; transcript_id 'AT1G03030'; gene_name 'AT1G03030'; alt 'F10O3.15	F10O3_15'; ATP binding / kinase/ uridine kinase|http://www.arabidopsis.org/servlets/TairObject?type=locus&name=AT1G03030	AT1G03030	4065.72	4286.23	3939.39	4344.17	1.55794	3443.68	4303.28	3022.9	3443.11	1.23479	3226.4	2824.41	2243.42	2788.41	1	2866.64	3740.1	3138.66	3394.57	1.21739	3049.51	3444.65	3405.09	3397.79	1.21854	3199.45	3744.3	2991.39	3304.43	1.18506	3082.27	3126.15	3023.55	3224.19	1.15628	3103.21	2711.8	2628.8	2932.96
AT1G03030	AT1G03030	NM_100184	Release 6	transcript	chr1	701489	703864	ExemplarFor 'AT1G03030'; gene_id '839473'; transcript_id 'AT1G03030'; gene_name 'AT1G03030'; alt 'F10O3.15	F10O3_15'; ATP binding / kinase/ uridine kinase|http://www.arabidopsis.org/servlets/TairObject?type=locus&name=AT1G03030	AT1G03030	4889.18	4869.55	4014.96			3681.46	3326.6	2880.74			2929.78	2746.78	2759.67			3497.4	3651.67	3472.97			3441.4	3278.44	3767.67			3347.65	3168.81	3374.99			3136.44	3931.81	3044.91			3704.92	2570.62	2878.4
AT1G03040	AT1G03040	NM_100185	Release 6	transcript	chr1	703906	706631	ExemplarFor 'AT1G03040'; gene_id '839446'; transcript_id 'AT1G03040'; gene_name 'AT1G03040'; alt 'F10O3.14	F10O3_14'; DNA binding / transcription factor|http://www.arabidopsis.org/servlets/TairObject?type=locus&name=AT1G03040	AT1G03040	9892.52	10303.7	8762.83	9425.78	1.30962	10949.8	11357.4	8103.6	9824.9	1.36508	8108.38	7118.32	6774	7197.33	1	5762.41	12216.6	5886.52	7740.27	1.07544	6251.76	6037.53	6496.72	6386.22	0.887304	6723.26	5464.81	6291.15	5794.07	0.80503	8299.93	5520.15	6778.27	6860.9	0.953256	5151.29	6620.4	7090.01	6101.51
AT1G03040	AT1G03040	NM_100185	Release 6	transcript	chr1	703906	706631	ExemplarFor 'AT1G03040'; gene_id '839446'; transcript_id 'AT1G03040'; gene_name 'AT1G03040'; alt 'F10O3.14	F10O3_14'; DNA binding / transcription factor|http://www.arabidopsis.org/servlets/TairObject?type=locus&name=AT1G03040	AT1G03040	8333.99	10298.7	8962.9			11305.5	10207.4	7025.7			6716.67	7881.88	6584.74			6013.97	10671.7	5890.44			7244.47	5797.96	6488.87			5870.22	4862.14	5552.85			6919.79	5826.24	7820.99			5042.27	6410.11	6295.01
AT1G03050	AT1G03050	NM_100186	Release 6	transcript	chr1	707726	709860	ExemplarFor 'AT1G03050'; gene_id '839416'; transcript_id 'AT1G03050'; gene_name 'AT1G03050'; alt 'F10O3.13	F10O3_13'; binding|http://www.arabidopsis.org/servlets/TairObject?type=locus&name=AT1G03050	AT1G03050	20.6633	28.2467	25.1004	24.2188	1.18945	21.073	21.3542	25.078	23.6155	1.15982	20.4956	20.5236	17.7285	20.3613	1	20.8819	32.4897	20.8679	22.1027	1.08553	27.8997	22.2608	33.6268	27.6223	1.35661	18.7791	22.0838	22.8798	22.9171	1.12552	22.8951	18.0327	19.9933	23.0759	1.13332	18.8428	22.6623	27.8854	23.5605
AT1G03050	AT1G03050	NM_100186	Release 6	transcript	chr1	707726	709860	ExemplarFor 'AT1G03050'; gene_id '839416'; transcript_id 'AT1G03050'; gene_name 'AT1G03050'; alt 'F10O3.13	F10O3_13'; binding|http://www.arabidopsis.org/servlets/TairObject?type=locus&name=AT1G03050	AT1G03050	25.1535	21.2016	24.947			19.2205	32.3456	22.6216			21.1625	21.4304	20.8271			21.4627	20.8535	16.0607			25.477	23.1529	33.3165			21.4654	27.5371	24.7576			19.8826	34.0053	23.6462			24.9776	22.2427	24.752
AT1G03055	AT1G03055	NM_100187	Release 6	transcript	chr1	710020	711803	ExemplarFor 'AT1G03055'; gene_id '838334'; transcript_id 'AT1G03055'; gene_name 'AT1G03055'; alt '-'; unknown protein	http://www.arabidopsis.org/servlets/TairObject?type=locus&name=AT1G03055	AT1G03055	344.576	598.563	419.389	460.706	1.17848	495.849	584.109	472.92	519.187	1.32808	237.469	422.54	568.908	390.931	1	437.991	564.54	404.753	480.46	1.22901	434.695	606.954	331.809	432.608	1.10661	261.123	319.538	514.433	350.391	0.896298	255.304	245.953	557.13	350.511	0.896604	472.433	405.227	298.573	389.193
AT1G03055	AT1G03055	NM_100187	Release 6	transcript	chr1	710020	711803	ExemplarFor 'AT1G03055'; gene_id '838334'; transcript_id 'AT1G03055'; gene_name 'AT1G03055'; alt '-'; unknown protein	http://www.arabidopsis.org/servlets/TairObject?type=locus&name=AT1G03055	AT1G03055	335.571	630.345	435.791			510.347	631.073	420.825			262.178	355.154	499.339			429.733	589.733	456.011			330.293	645.705	246.193			286.923	313.655	406.675			242.881	242.714	559.081			435.541	434.776	288.605
AT1G03060	AT1G03060	NM_100188	Release 6	transcript	chr1	712473	726891	ExemplarFor 'AT1G03060'; gene_id '839323'; transcript_id 'AT1G03060'; gene_name 'AT1G03060'; alt 'F10O3.12	F10O3_12'; unknown protein|http://www.arabidopsis.org/servlets/TairObject?type=locus&name=AT1G03060	AT1G03060	4065.08	3084.58	4019.29	3781.15	1.02324	3216.92	3307.21	3358.45	3317.48	0.897765	3650.36	3676.83	4068.86	3695.27	1	4318.31	3316.8	4949.87	4070.22	1.10147	3398.64	4147.98	4885.33	4097.46	1.10884	4334.69	3441.23	3990.52	3870.43	1.0474	3646.58	3532.23	3503.68	3482.52	0.942427	4262.45	3578.57	3691.07	3986.62
AT1G03060	AT1G03060	NM_100188	Release 6	transcript	chr1	712473	726891	ExemplarFor 'AT1G03060'; gene_id '839323'; transcript_id 'AT1G03060'; gene_name 'AT1G03060'; alt 'F10O3.12	F10O3_12'; unknown protein|http://www.arabidopsis.org/servlets/TairObject?type=locus&name=AT1G03060	AT1G03060	3904.54	3117.04	4496.4			3569.23	3307.83	3145.27			3272.56	3118.14	4384.88			4213.95	2966.19	4656.19			3720.94	3788.52	4643.33			3962.3	3720.01	3773.85			3168.56	3928.57	3115.5			4627.99	3828.29	3931.37
AT1G03070	AT1G03070	NM_100189	Release 6	transcript	chr1	730148	731379	ExemplarFor 'AT1G03070'; gene_id '839581'; transcript_id 'AT1G03070'; gene_name 'AT1G03070'; alt 'F10O3.11	F10O3_11'; glutamate binding|http://www.arabidopsis.org/servlets/TairObject?type=locus&name=AT1G03070	AT1G03070	855.647	793.543	799	820.298	1.36855	840.755	795.018	625.266	745.057	1.24302	598.438	765.835	435.025	599.393	1	585.183	640.474	703.882	641.289	1.0699	492.094	608.618	661.494	597.343	0.996579	646.658	640.961	575.488	588.72	0.982194	662.476	679.263	558.572	670.267	1.11824	655.695	594.452	588.565	595.845
AT1G03070	AT1G03070	NM_100189	Release 6	transcript	chr1	730148	731379	ExemplarFor 'AT1G03070'; gene_id '839581'; transcript_id 'AT1G03070'; gene_name 'AT1G03070'; alt 'F10O3.11	F10O3_11'; glutamate binding|http://www.arabidopsis.org/servlets/TairObject?type=locus&name=AT1G03070	AT1G03070	932.778	810.541	730.279			803.321	873.746	532.24			603.97	699.914	493.18			568.468	655.607	694.122			523.033	570.84	727.977			545.902	573.098	550.215			786.942	743.896	590.454			576.397	596.669	563.29
AT1G03080	AT1G03080	NM_100190	Release 6	transcript	chr1	731704	737332	ExemplarFor 'AT1G03080'; gene_id '838350'; transcript_id 'AT1G03080'; gene_name 'AT1G03080'; alt 'F10O3.10	F10O3_10'; unknown protein|http://www.arabidopsis.org/servlets/TairObject?type=locus&name=AT1G03080	AT1G03080	3988.58	4350.69	5464.68	4664.35	0.827507	4907.62	4814.13	6074.48	5423.15	0.962128	5332.21	5761.56	5764.37	5636.62	1	6546.54	4827.53	5750.48	5761.68	1.02219	6603.65	6689.38	6144.41	6421.67	1.13928	7027.17	7190.77	7087.48	7465.94	1.32454	6009.45	5994.75	6262.06	5935.88	1.05309	6657.63	7167.9	6146.91	6843.98
AT1G03080	AT1G03080	NM_100190	Release 6	transcript	chr1	731704	737332	ExemplarFor 'AT1G03080'; gene_id '838350'; transcript_id 'AT1G03080'; gene_name 'AT1G03080'; alt 'F10O3.10	F10O3_10'; unknown protein|http://www.arabidopsis.org/servlets/TairObject?type=locus&name=AT1G03080	AT1G03080	4819.33	3956.6	5406.2			5389.48	4868.63	6484.57			5487.52	5217.26	6256.83			6209.78	5101.55	6134.19			6020.8	6699.48	6372.31			8252.31	7842.95	7394.95			6198.2	5912.12	5238.7			7011.67	7239.76	6840
AT1G03090	AT1G03090	NM_100191	Release 6	transcript	chr1	739687	744184	ExemplarFor 'AT1G03090'; gene_id '838362'; transcript_id 'AT1G03090'; gene_name 'MCCA'; alt '-'; MCCA	http://www.arabidopsis.org/servlets/TairObject?type=locus&name=AT1G03090	MCCA	3442.99	3927.82	3587.24	3809.73	0.942624	4353.42	5617.86	4515.05	4973.47	1.23056	3841.17	4535.6	3932.18	4041.62	1	3995.42	6012.87	3913.5	4424.38	1.0947	3142.76	4027.25	4331.47	3824.19	0.946202	4972.03	3428.86	3852.55	4219.91	1.04411	4525.21	3902.7	4358.47	4312.53	1.06703	2891.62	4491.22	4259.61	3999.02
AT1G03090	AT1G03090	NM_100191	Release 6	transcript	chr1	739687	744184	ExemplarFor 'AT1G03090'; gene_id '838362'; transcript_id 'AT1G03090'; gene_name 'MCCA'; alt '-'; MCCA	http://www.arabidopsis.org/servlets/TairObject?type=locus&name=AT1G03090	MCCA	3452.36	4622.54	3825.42			4938.27	5413.64	5002.59			3347.41	4015.37	4578			4047.12	4573.72	4003.65			3248.52	3694.21	4500.93			5664.76	3420.1	3981.16			4377.41	4367.9	4343.5			3382.12	4502.27	4467.3
AT1G03100	AT1G03100	NM_100192	Release 6	transcript	chr1	744026	746407	ExemplarFor 'AT1G03100'; gene_id '839573'; transcript_id 'AT1G03100'; gene_name 'AT1G03100'; alt 'F10O3.8	F10O3_8'; unknown protein|http://www.arabidopsis.org/servlets/TairObject?type=locus&name=AT1G03100	AT1G03100	1148.16	830.299	902.229	970.69	0.70172	1113.45	1305.99	1312.54	1145.56	0.828136	1662.6	1625.49	1085.06	1383.3	1	1577.12	1254.69	1181.38	1336.84	0.966415	1362.21	1386.76	1663.48	1432.52	1.03558	1111.52	893.456	1216.99	1044.17	0.754841	1403.94	1340.44	1403.2	1326.54	0.95897	1439.18	1134.15	1321.81	1310.64
AT1G03100	AT1G03100	NM_100192	Release 6	transcript	chr1	744026	746407	ExemplarFor 'AT1G03100'; gene_id '839573'; transcript_id 'AT1G03100'; gene_name 'AT1G03100'; alt 'F10O3.8	F10O3_8'; unknown protein|http://www.arabidopsis.org/servlets/TairObject?type=locus&name=AT1G03100	AT1G03100	1191.45	796.426	955.575			934.543	1081.48	1125.37			1415.58	1435.97	1075.11			1564.07	1157.39	1286.4			1378.65	1411.08	1392.95			1103.95	843.957	1095.16			1236.6	1245.85	1329.23			1382.24	1270.21	1316.27
AT1G03103	AT1G03103	NM_202020	Release 6	transcript	chr1	747197	748057	ExemplarFor 'AT1G03103'; gene_id '2745739'; transcript_id 'AT1G03103'; gene_name 'AT1G03103'; alt '-'; unknown protein	http://www.arabidopsis.org/servlets/TairObject?type=locus&name=AT1G03103	AT1G03103	27.2913	20.8408	22.9359	24.0657	1.12231	32.1751	16.29	21.1249	21.3949	0.997756	20.4284	25.2095	26.8325	21.443	1	22.5797	21.7066	17.1176	19.7413	0.920642	27.924	28.0578	16.8596	24.7989	1.1565	19.5083	24.6141	27.2562	24.1831	1.12778	25.0724	20.9603	21.0173	22.2909	1.03954	26.0452	21.4485	18.0418	20.7977
AT1G03103	AT1G03103	NM_202020	Release 6	transcript	chr1	747197	748057	ExemplarFor 'AT1G03103'; gene_id '2745739'; transcript_id 'AT1G03103'; gene_name 'AT1G03103'; alt '-'; unknown protein	http://www.arabidopsis.org/servlets/TairObject?type=locus&name=AT1G03103	AT1G03103	22.0153	33.0614	18.2494			22.1206	18.2111	18.4478			17.7145	16.8831	21.5902			16.3373	20.8056	19.9013			27.8704	23.475	24.6065			22.0921	25.4457	26.1821			27.0182	19.5479	20.1292			19.7229	18.6221	20.9056
AT1G03106	AT1G03106	NM_202021	Release 6	transcript	chr1	748102	749034	ExemplarFor 'AT1G03106'; gene_id '2745740'; transcript_id 'AT1G03106'; gene_name 'AT1G03106'; alt '-'; unknown protein	http://www.arabidopsis.org/servlets/TairObject?type=locus&name=AT1G03106	AT1G03106	26.9961	19.0269	17.6388	20.9353	0.939359	15.0255	34.3239	23.5837	24.1143	1.082	16.0095	25.7723	27.1091	22.2868	1	21.9836	18.5702	21.2105	19.6237	0.880506	16.8774	18.8623	17.6815	17.6569	0.792258	21.9336	15.9538	17.7626	18.1105	0.812613	13.8043	24.14	16.0727	17.3382	0.777956	16.0034	20.4118	17.0183	19.4383
AT1G03106	AT1G03106	NM_202021	Release 6	transcript	chr1	748102	749034	ExemplarFor 'AT1G03106'; gene_id '2745740'; transcript_id 'AT1G03106'; gene_name 'AT1G03106'; alt '-'; unknown protein	http://www.arabidopsis.org/servlets/TairObject?type=locus&name=AT1G03106	AT1G03106	19.1802	21.6068	21.1631			33.5855	16.7597	21.4074			19.5311	20.0707	25.2281			15.8874	19.7105	20.3798			15.3587	16.3774	20.7841			16.8752	17.6798	18.4582			15.7468	18.518	15.7471			24.3488	22.3394	16.5083
AT1G03110	AT1G03110	NM_100193	Release 6	transcript	chr1	749246	751963	ExemplarFor 'AT1G03110'; gene_id '839572'; transcript_id 'AT1G03110'; gene_name 'AT1G03110'; alt 'F10O3.6	F10O3_6'; nucleotide binding|http://www.arabidopsis.org/servlets/TairObject?type=locus&name=AT1G03110	AT1G03110	2313.98	1858.27	1979.31	2133.49	0.803634	2421.19	2803.78	2224.83	2418.19	0.910873	3066.33	2456.21	2403.55	2654.8	1	2423.65	2684.22	2235.45	2352.57	0.886159	2263.07	2192.84	2311.48	2294.18	0.864163	2192.06	2154.9	1997.41	2152.53	0.810807	2457.23	2607.39	2546.74	2551.17	0.960966	2342.74	2504.89	2580.82	2497.67
AT1G03110	AT1G03110	NM_100193	Release 6	transcript	chr1	749246	751963	ExemplarFor 'AT1G03110'; gene_id '839572'; transcript_id 'AT1G03110'; gene_name 'AT1G03110'; alt 'F10O3.6	F10O3_6'; nucleotide binding|http://www.arabidopsis.org/servlets/TairObject?type=locus&name=AT1G03110	AT1G03110	2259.62	2300.3	2089.45			2576.11	2058.25	2424.96			2539.01	2806.82	2656.87			2413.69	1936.22	2422.22			2687.64	2133.13	2176.91			2236.76	2405.77	1928.28			2511.44	2700.88	2483.35			2181.38	2631.49	2744.7
AT1G03120	AT1G03120	NM_100194	Release 6	transcript	chr1	752271	753140	ExemplarFor 'AT1G03120'; gene_id '839571'; transcript_id 'AT1G03120'; gene_name 'ATRAB28'; alt 'F10O3.5	F10O3_5'; ATRAB28|http://www.arabidopsis.org/servlets/TairObject?type=locus&name=AT1G03120	ATRAB28	82.3813	128.12	102.712	111.557	0.976875	104.682	150.593	92.9065	113.498	0.993869	114.765	103.757	97.3968	114.198	1	110.555	134.009	118.863	121.748	1.06612	136.308	113.063	133.955	130.915	1.14639	108.532	124.371	120.422	125.282	1.09706	89.8081	90.7383	99.2339	107.156	0.938332	105.259	82.7889	90.8852	102.072
AT1G03120	AT1G03120	NM_100194	Release 6	transcript	chr1	752271	753140	ExemplarFor 'AT1G03120'; gene_id '839571'; transcript_id 'AT1G03120'; gene_name 'ATRAB28'; alt 'F10O3.5	F10O3_5'; ATRAB28|http://www.arabidopsis.org/servlets/TairObject?type=locus&name=AT1G03120	ATRAB28	120.376	128.934	106.82			100.891	113.894	118.022			127.041	128.934	113.293			143.287	122.981	100.795			119.212	131.637	151.319			112.532	137.762	148.072			126.259	106.492	130.404			127.716	114.468	91.3168
AT1G03130	AT1G03130	NM_100195	Release 6	transcript	chr1	753307	754198	ExemplarFor 'AT1G03130'; gene_id '838400'; transcript_id 'AT1G03130'; gene_name 'AT1G03130'; alt '-'; unknown protein	http://www.arabidopsis.org/servlets/TairObject?type=locus&name=AT1G03130	AT1G03130	42205	48816.5	42346	45914	0.87179	52257.3	49986.5	53434.5	52529.4	0.9974	47870.3	50777.1	57573.6	52666.3	1	50303.4	52257.5	47290.5	50312	0.955297	48216.7	48259	49717.2	49356.5	0.937155	49521.8	55920	55145.4	54004.8	1.02542	54509.3	51057.3	58557.5	53261.9	1.01131	42346.8	53870.6	57635.7	50838.3
AT1G03130	AT1G03130	NM_100195	Release 6	transcript	chr1	753307	754198	ExemplarFor 'AT1G03130'; gene_id '838400'; transcript_id 'AT1G03130'; gene_name 'AT1G03130'; alt '-'; unknown protein	http://www.arabidopsis.org/servlets/TairObject?type=locus&name=AT1G03130	AT1G03130	49213.7	52701.4	40201.2			56633.4	47894.9	54969.5			52514.6	50771.4	56490.6			48901.1	56190	46929.1			46855.1	57969	45121.9			53377.3	54197.2	55867.3			53095	51589	50763.6			43155.8	53689.6	54331.3
AT1G03140	AT1G03140	NM_100196	Release 6	transcript	chr1	754371	756303	ExemplarFor 'AT1G03140'; gene_id '839567'; transcript_id 'AT1G03140'; gene_name 'AT1G03140'; alt 'F10O3.3	F10O3_3'; unknown protein|http://www.arabidopsis.org/servlets/TairObject?type=locus&name=AT1G03140	AT1G03140	1462.19	1636.14	1731.83	1687.78	0.889713	1829.04	2013.66	1710.85	1886.83	0.994645	1829.41	1755.57	2184.14	1896.99	1	1446.66	1771.04	1531.95	1571.3	0.828315	1410.62	1319.33	1539.17	1390.66	0.733088	1736.83	1752.15	1416.96	1668.37	0.87948	1998.15	1459.19	1690.46	1720.89	0.907168	1576.79	1865.14	1675.73	1662.83
AT1G03140	AT1G03140	NM_100196	Release 6	transcript	chr1	754371	756303	ExemplarFor 'AT1G03140'; gene_id '839567'; transcript_id 'AT1G03140'; gene_name 'AT1G03140'; alt 'F10O3.3	F10O3_3'; unknown protein|http://www.arabidopsis.org/servlets/TairObject?type=locus&name=AT1G03140	AT1G03140	1873.04	1667.83	1755.64			1823.52	2128.9	1815.02			1893.97	1713.24	2005.61			1386.29	1916.7	1375.18			1242.79	1303.38	1528.67			1704.08	1834.9	1565.28			1966.42	1491.21	1719.9			1380.16	1654.56	1824.62
AT1G03150	AT1G03150	NM_100197	Release 6	transcript	chr1	756414	758612	ExemplarFor 'AT1G03150'; gene_id '839562'; transcript_id 'AT1G03150'; gene_name 'AT1G03150'; alt 'F10O3.2	F10O3_2'; N-acetyltransferase|http://www.arabidopsis.org/servlets/TairObject?type=locus&name=AT1G03150	AT1G03150	1484.04	1957.38	1449.12	1634.62	0.952859	2093.84	1745.91	1792.05	1837.17	1.07093	1597.08	1572.32	1920.08	1715.49	1	1353.57	1843.57	1443.52	1523.35	0.887993	1263.55	1378.8	1022.06	1285.12	0.749127	1553.52	1776.12	1517.31	1601.68	0.933655	1772.94	1445.45	1828.73	1664.5	0.970274	1289.47	1916.28	1443.62	1568.18
AT1G03150	AT1G03150	NM_100197	Release 6	transcript	chr1	756414	758612	ExemplarFor 'AT1G03150'; gene_id '839562'; transcript_id 'AT1G03150'; gene_name 'AT1G03150'; alt 'F10O3.2	F10O3_2'; N-acetyltransferase|http://www.arabidopsis.org/servlets/TairObject?type=locus&name=AT1G03150	AT1G03150	1549.07	1926.71	1441.42			1711.52	1808.18	1871.54			1800.21	1690.93	1712.33			1255.91	1836.01	1407.5			1226.85	1548.38	1271.09			1482.18	1850.76	1430.19			1872.27	1329.6	1738			1431.55	1659.98	1668.17
AT1G03160	AT1G03160	NM_100198	Release 6	transcript	chr1	761290	766154	ExemplarFor 'AT1G03160'; gene_id '839566'; transcript_id 'AT1G03160'; gene_name 'AT1G03160'; alt 'F10O3.1	F10O3_1'; unknown protein|http://www.arabidopsis.org/servlets/TairObject?type=locus&name=AT1G03160	AT1G03160	4598.86	4234.24	4922.55	4859.65	0.678647	6763.91	5810.96	6872.54	6846.82	0.956154	6937.56	6863.79	6213.67	7160.79	1	5107.51	8014.47	4598.66	6017.7	0.840368	6039.62	5932.63	5077.14	5588.95	0.780494	4700.02	4687.26	5753.95	5102.85	0.71261	6270.35	3790.04	7442.88	6251.17	0.872972	5255.57	7244.35	6337.44	6291.09
AT1G03160	AT1G03160	NM_100198	Release 6	transcript	chr1	761290	766154	ExemplarFor 'AT1G03160'; gene_id '839566'; transcript_id 'AT1G03160'; gene_name 'AT1G03160'; alt 'F10O3.1	F10O3_1'; unknown protein|http://www.arabidopsis.org/servlets/TairObject?type=locus&name=AT1G03160	AT1G03160	5303.8	4978.03	5120.4			7396.5	7007.18	7229.82			6609.15	8397.19	7943.4			5238.76	8129.62	5017.18			5695.01	5874.64	4914.69			4360.19	5275.51	5840.17			7003.79	4303.33	8696.64			5566.38	6975.2	6367.58
AT1G03170	AT1G03170	NM_100199	Release 6	transcript	chr1	769632	770684	ExemplarFor 'AT1G03170'; gene_id '839563'; transcript_id 'AT1G03170'; gene_name 'AT1G03170'; alt 'F15K9.22	F15K9_22'; unknown protein|http://www.arabidopsis.org/servlets/TairObject?type=locus&name=AT1G03170	AT1G03170	149.592	97.7852	94.4674	113.174	1.79782	81.459	31.927	50.3327	61.427	0.97579	76.6535	51.827	64.3439	62.951	1	58.01	75.2343	117.473	89.9422	1.42876	94.8692	103.157	104.045	102.454	1.62752	50.0893	42.2072	60.4014	59.0777	0.938471	60.9485	76.3206	61.796	65.5744	1.04167	81.7338	43.1514	57.0667	63.6696
AT1G03170	AT1G03170	NM_100199	Release 6	transcript	chr1	769632	770684	ExemplarFor 'AT1G03170'; gene_id '839563'; transcript_id 'AT1G03170'; gene_name 'AT1G03170'; alt 'F15K9.22	F15K9_22'; unknown protein|http://www.arabidopsis.org/servlets/TairObject?type=locus&name=AT1G03170	AT1G03170	127.4	116.092	93.7099			91.6917	56.7973	56.3542			57.2254	57.3471	70.3092			87.0421	67.2881	134.606			118.386	91.958	102.308			57.861	64.1658	79.7417			64.7317	65.9241	63.7257			95.7919	57.4624	46.8117
AT1G03180	AT1G03180	NM_100200	Release 6	transcript	chr1	773411	775344	ExemplarFor 'AT1G03180'; gene_id '839560'; transcript_id 'AT1G03180'; gene_name 'AT1G03180'; alt 'F15K9.21	F15K9_21'; unknown protein|http://www.arabidopsis.org/servlets/TairObject?type=locus&name=AT1G03180	AT1G03180	952.965	1153.18	820.765	967.283	1.02407	826.97	990.807	866.178	903.212	0.956238	838.291	1082.23	788.621	944.548	1	915.168	859.092	842.96	899.862	0.952691	765.264	801.273	710.93	762.77	0.80755	873.217	658.372	723.675	735.477	0.778654	901.866	850.287	818.167	878.227	0.929785	771.393	782.688	816.106	792.458
AT1G03180	AT1G03180	NM_100200	Release 6	transcript	chr1	773411	775344	ExemplarFor 'AT1G03180'; gene_id '839560'; transcript_id 'AT1G03180'; gene_name 'AT1G03180'; alt 'F15K9.21	F15K9_21'; unknown protein|http://www.arabidopsis.org/servlets/TairObject?type=locus&name=AT1G03180	AT1G03180	942.391	1167.15	767.248			814.652	1131.42	789.249			988.205	1093.77	876.174			832.458	1010.42	939.074			643.686	828.795	826.674			807.866	615.615	734.114			820.366	1036.77	841.909			673.84	785.571	925.152
AT1G03190	AT1G03190	NM_100201	Release 6	transcript	chr1	775527	780062	ExemplarFor 'AT1G03190'; gene_id '839557'; transcript_id 'AT1G03190'; gene_name 'UVH6'; alt 'ATXPD	ULTRAVIOLET HYPERSENSITIVE 6'; UVH6 (ULTRAVIOLET HYPERSENSITIVE 6); ATP binding / ATP-dependent DNA helicase/ ATP-dependent helicase/ DNA binding / hydrolase, acting on acid anhydrides, in phosphorus-containing anhydrides / nucleic acid binding|http://www.arabidopsis.org/servlets/TairObject?type=locus&name=AT1G03190	UVH6	2003.78	1922.99	2292.2	2006.18	0.764555	2814.01	2594.68	2384.63	2656.58	1.01242	2311.52	3142.04	2719.07	2623.98	1	2027	3005.58	2019.25	2281.51	0.869484	1811.77	2164.61	2042.98	1996.85	0.761001	2085.21	1775.67	1897.38	1932.8	0.73659	2740.79	2320.54	2734.67	2528.1	0.963462	2087.84	2921.3	2583.88	2425.21
AT1G03190	AT1G03190	NM_100201	Release 6	transcript	chr1	775527	780062	ExemplarFor 'AT1G03190'; gene_id '839557'; transcript_id 'AT1G03190'; gene_name 'UVH6'; alt 'ATXPD	ULTRAVIOLET HYPERSENSITIVE 6'; UVH6 (ULTRAVIOLET HYPERSENSITIVE 6); ATP binding / ATP-dependent DNA helicase/ ATP-dependent helicase/ DNA binding / hydrolase, acting on acid anhydrides, in phosphorus-containing anhydrides / nucleic acid binding|http://www.arabidopsis.org/servlets/TairObject?type=locus&name=AT1G03190	UVH6	2241.16	1529.41	2047.51			3072.56	2644.92	2428.67			2292.06	2782.78	2496.4			1994.31	2595.41	2047.49			1991.51	1879.73	2090.5			2204.41	1594.37	2039.74			2472.4	2409.73	2490.48			2065.36	2555.01	2337.87
AT1G03200	AT1G03200	NM_100202	Release 6	transcript	chr1	780602	781285	ExemplarFor 'AT1G03200'; gene_id '839553'; transcript_id 'AT1G03200'; gene_name 'AT1G03200'; alt 'F15K9.24	F15K9_24'; unknown protein|http://www.arabidopsis.org/servlets/TairObject?type=locus&name=AT1G03200	AT1G03200	136.264	73.5471	83.4528	114.599	0.802441	142.159	38.6666	162.123	138.834	0.972138	133.912	135.621	132.56	142.813	1	124.852	117.772	148.412	143.346	1.00373	105.776	115.201	74.9941	112.301	0.78635	129.232	113.048	122.934	126.808	0.887927	164.546	129.815	115.119	149.233	1.04495	120.921	140.876	106.169	125.352
AT1G03200	AT1G03200	NM_100202	Release 6	transcript	chr1	780602	781285	ExemplarFor 'AT1G03200'; gene_id '839553'; transcript_id 'AT1G03200'; gene_name 'AT1G03200'; alt 'F15K9.24	F15K9_24'; unknown protein|http://www.arabidopsis.org/servlets/TairObject?type=locus&name=AT1G03200	AT1G03200	183.41	80.8791	130.043			156.895	143.618	189.544			160.193	157.39	137.205			123.638	171.877	173.522			139.921	121.418	116.499			144.531	124.262	126.841			188.959	140.166	156.792			137.821	135.311	111.017
AT1G03210	AT1G03210	NM_100203	Release 6	transcript	chr1	782948	784240	ExemplarFor 'AT1G03210'; gene_id '838493'; transcript_id 'AT1G03210'; gene_name 'AT1G03210'; alt 'F15K9.19	F15K9_19'; catalytic|http://www.arabidopsis.org/servlets/TairObject?type=locus&name=AT1G03210	AT1G03210	1755.8	2105.77	1649.97	1864.09	1.21748	1345.73	1142.92	1522.67	1326.43	0.866325	1586.99	1524.58	1419.38	1531.11	1	1537.49	1190.03	1948.23	1640.66	1.07155	1453.55	1575.59	1774.26	1651.17	1.07842	1642.74	1652.85	1633.59	1708.05	1.11556	1610.44	2021.82	1297.15	1692.16	1.10519	1582.61	1028.54	1426.66	1405.25
AT1G03210	AT1G03210	NM_100203	Release 6	transcript	chr1	782948	784240	ExemplarFor 'AT1G03210'; gene_id '838493'; transcript_id 'AT1G03210'; gene_name 'AT1G03210'; alt 'F15K9.19	F15K9_19'; catalytic|http://www.arabidopsis.org/servlets/TairObject?type=locus&name=AT1G03210	AT1G03210	1813.02	2042.61	1817.4			1308.96	1279.01	1359.32			1536.15	1614.76	1504.76			1827.83	1303.47	2036.92			1775.83	1584.58	1743.21			1673.77	1995.73	1649.6			1822.89	2021.15	1379.54			1786.12	1215.7	1391.86
AT1G03220	AT1G03220	NM_100204	Release 6	transcript	chr1	787122	788651	ExemplarFor 'AT1G03220'; gene_id '838517'; transcript_id 'AT1G03220'; gene_name 'AT1G03220'; alt 'F15K9.17	F15K9_17'; unknown protein|http://www.arabidopsis.org/servlets/TairObject?type=locus&name=AT1G03220	AT1G03220	54560.4	57105.9	55866.9	54263.4	1.67856	33269.4	43019	35609.2	36349.4	1.12442	31412.3	27875.4	32500.8	32327.3	1	52188.6	42026.7	43112.2	45855.6	1.41848	57539.1	59886.8	55173.3	54663.3	1.69093	51819.8	49034.5	46154.9	51094	1.58052	36217.4	48225.2	32262.2	39883.9	1.23375	53756.2	37821	33240.7	41820.6
AT1G03220	AT1G03220	NM_100204	Release 6	transcript	chr1	787122	788651	ExemplarFor 'AT1G03220'; gene_id '838517'; transcript_id 'AT1G03220'; gene_name 'AT1G03220'; alt 'F15K9.17	F15K9_17'; unknown protein|http://www.arabidopsis.org/servlets/TairObject?type=locus&name=AT1G03220	AT1G03220	50676.9	52042.8	55327.6			36007.1	37370.3	32821.3			29548.9	34586	38040.6			47340.4	38334	52131.4			53137.4	50071.3	52172.1			57441.3	54030.2	48083.1			33563	55474.5	33561.2			56310.7	35343.2	34452
AT1G03230	AT1G03230	NM_100205	Release 6	transcript	chr1	790091	791592	ExemplarFor 'AT1G03230'; gene_id '838532'; transcript_id 'AT1G03230'; gene_name 'AT1G03230'; alt 'F15K9.16	F15K9_16'; unknown protein|http://www.arabidopsis.org/servlets/TairObject?type=locus&name=AT1G03230	AT1G03230	30623.3	31484.1	39487.9	32480.4	2.05836	18054.2	15077	19851.1	17813.9	1.1289	15314.3	16190.8	16230.1	15779.8	1	29697.9	20360.7	29236.5	26483.9	1.67834	33096.8	32583	29285.6	31385.4	1.98896	30927.2	26203.3	25684.9	27118.6	1.71857	18560.6	24066.3	15670.3	20052.6	1.27078	35879.6	18237	17051.2	22999.9
AT1G03230	AT1G03230	NM_100205	Release 6	transcript	chr1	790091	791592	ExemplarFor 'AT1G03230'; gene_id '838532'; transcript_id 'AT1G03230'; gene_name 'AT1G03230'; alt 'F15K9.16	F15K9_16'; unknown protein|http://www.arabidopsis.org/servlets/TairObject?type=locus&name=AT1G03230	AT1G03230	33202.5	28400.8	31683.7			19486.9	17682.9	16731			15789	15972.7	15181.8			31092	17145.3	31370.9			32423.2	32857.8	28066.1			27987.8	27942.8	23965.8			18066.1	28360	15592.1			31892.8	16508.1	18430.9
AT1G03240	AT1G03240	NM_100206	Release 6	transcript	chr1	792222	792986	ExemplarFor 'AT1G03240'; gene_id '838546'; transcript_id 'AT1G03240'; gene_name 'AT1G03240'; alt 'F15K9.25	F15K9_25'; unknown protein|http://www.arabidopsis.org/servlets/TairObject?type=locus&name=AT1G03240	AT1G03240	15.3203	14.2906	13.2998	14.093	0.928276	17.6467	17.668	13.0311	16.0964	1.06023	18.0275	15.3407	10.9577	15.182	1	18.3629	17.5149	17.8851	16.3591	1.07753	12.3447	16.2208	15.3045	14.0917	0.928186	16.1025	14.4095	12.7192	14.6527	0.965137	12.2902	15.0495	12.2728	13.6473	0.898913	20.9514	14.8694	15.6294	15.8947
AT1G03240	AT1G03240	NM_100206	Release 6	transcript	chr1	792222	792986	ExemplarFor 'AT1G03240'; gene_id '838546'; transcript_id 'AT1G03240'; gene_name 'AT1G03240'; alt 'F15K9.25	F15K9_25'; unknown protein|http://www.arabidopsis.org/servlets/TairObject?type=locus&name=AT1G03240	AT1G03240	15.7356	13.0655	12.8465			13.9703	14.5406	19.7215			14.0502	17.8492	14.8665			15.3591	11.7229	17.3097			11.7962	14.4159	14.468			17.2804	13.8064	13.5981			11.7044	15.7064	14.8603			14.0379	15.6342	14.2458
AT1G03250	AT1G03250	NM_100207	Release 6	transcript	chr1	793353	795338	ExemplarFor 'AT1G03250'; gene_id '838557'; transcript_id 'AT1G03250'; gene_name 'AT1G03250'; alt 'F15K9.15	F15K9_15'; unknown protein|http://www.arabidopsis.org/servlets/TairObject?type=locus&name=AT1G03250	AT1G03250	6048.47	6120.85	5576.82	6073.62	1.04745	6209.22	5422.47	6151.1	6194.52	1.0683	5432.48	5873.86	6114.06	5798.47	1	6143.56	5826.12	5499.21	6054.9	1.04422	6094.37	6561.23	5397.28	6212.1	1.07133	5419.49	6440.8	5652.35	5959.85	1.02783	5739.67	5519.38	5809.4	5601.68	0.96606	5527.12	5806.88	5751.91	5900.42
AT1G03250	AT1G03250	NM_100207	Release 6	transcript	chr1	793353	795338	ExemplarFor 'AT1G03250'; gene_id '838557'; transcript_id 'AT1G03250'; gene_name 'AT1G03250'; alt 'F15K9.15	F15K9_15'; unknown protein|http://www.arabidopsis.org/servlets/TairObject?type=locus&name=AT1G03250	AT1G03250	6070.63	6183.68	6441.29			6387.97	6119	6877.34			5547.76	5929.23	5893.44			6081.19	6433.34	6345.96			5701.14	6809.22	6709.38			5351.02	6567.02	6328.42			5794.37	4941.75	5805.49			6657.6	5907.18	5751.85
AT1G03260	AT1G03260	NM_100208	Release 6	transcript	chr1	795532	798463	ExemplarFor 'AT1G03260'; gene_id '839546'; transcript_id 'AT1G03260'; gene_name 'AT1G03260'; alt 'F15K9.14	F15K9_14'; unknown protein|http://www.arabidopsis.org/servlets/TairObject?type=locus&name=AT1G03260	AT1G03260	7245.34	6685.57	5682.02	6446.28	1.02288	6376.11	6043.08	6655.22	6147.51	0.97547	6164.18	6870.59	5592.17	6302.1	1	7025.15	6626.45	6745.84	6539.91	1.03774	6010.16	6480.85	6376.28	6160.25	0.977492	6924.36	6895.12	6734.57	6663.15	1.05729	6384.26	6974.56	6880.68	6683.6	1.06054	6928.8	6569.07	6563.52	6686.52
AT1G03260	AT1G03260	NM_100208	Release 6	transcript	chr1	795532	798463	ExemplarFor 'AT1G03260'; gene_id '839546'; transcript_id 'AT1G03260'; gene_name 'AT1G03260'; alt 'F15K9.14	F15K9_14'; unknown protein|http://www.arabidopsis.org/servlets/TairObject?type=locus&name=AT1G03260	AT1G03260	6164.33	6858.03	6042.39			5222.03	6951.1	5637.5			6468	7205.46	5512.2			6391.59	6735.68	5714.75			5438.64	6162.21	6493.38			6928.77	5822.74	6673.34			6564.41	6817.19	6480.51			6696.29	6460.94	6900.53
AT1G03270	AT1G03270	NM_100209	Release 6	transcript	chr1	799191	802436	ExemplarFor 'AT1G03270'; gene_id '838595'; transcript_id 'AT1G03270'; gene_name 'AT1G03270'; alt 'F15K9.13	F15K9_13'; unknown protein|http://www.arabidopsis.org/servlets/TairObject?type=locus&name=AT1G03270	AT1G03270	259.685	146.468	240.528	226.429	0.609013	297.738	314.034	430.301	350.944	0.943915	365.179	352.043	390.146	371.796	1	254.143	265.955	295.189	300.172	0.807357	149.327	293.055	235.027	251.623	0.676777	261.857	198.803	244.433	241.056	0.648354	273.898	314.689	352.854	316.727	0.851883	226.091	326.693	327.958	313.696
AT1G03270	AT1G03270	NM_100209	Release 6	transcript	chr1	799191	802436	ExemplarFor 'AT1G03270'; gene_id '838595'; transcript_id 'AT1G03270'; gene_name 'AT1G03270'; alt 'F15K9.13	F15K9_13'; unknown protein|http://www.arabidopsis.org/servlets/TairObject?type=locus&name=AT1G03270	AT1G03270	337.255	129.321	245.316			318.891	387.126	357.574			367.633	358.345	397.434			314.154	342.166	329.428			230.784	336.017	265.531			241.211	239.264	260.767			321.743	253.794	383.384			320.468	376.073	304.896
AT1G03280	AT1G03280	NM_100210	Release 6	transcript	chr1	803040	807014	ExemplarFor 'AT1G03280'; gene_id '838581'; transcript_id 'AT1G03280'; gene_name 'AT1G03280'; alt 'F15K9.12	F15K9_12'; RNA polymerase II transcription factor/ transcription initiation factor|http://www.arabidopsis.org/servlets/TairObject?type=locus&name=AT1G03280	AT1G03280	7167.49	4448.98	7849.52	6097.06	0.768821	6302.22	8196.65	8514.76	7415.7	0.935096	7418.52	7797.11	8894.48	7930.41	1	7854.41	7583.47	7452.31	7445.97	0.938914	6819.21	7246.3	7933.59	7588.41	0.956876	8271	7322.37	8014.2	7590.43	0.95713	7803.05	6686.77	9026.36	7714.82	0.972815	7355.81	6423.92	7369.27	7185.73
AT1G03280	AT1G03280	NM_100210	Release 6	transcript	chr1	803040	807014	ExemplarFor 'AT1G03280'; gene_id '838581'; transcript_id 'AT1G03280'; gene_name 'AT1G03280'; alt 'F15K9.12	F15K9_12'; RNA polymerase II transcription factor/ transcription initiation factor|http://www.arabidopsis.org/servlets/TairObject?type=locus&name=AT1G03280	AT1G03280	6115.62	3946.57	7054.21			6639.27	6860.26	7981.02			7972.17	7533.04	7967.12			6810.38	8022.57	6952.66			7634.44	7855.32	8041.61			7722.16	6992.29	7220.58			7338.04	7290.21	8144.46			7082.1	7738.64	7144.65
AT1G03290	AT1G03290	NM_100211	Release 6	transcript	chr1	807970	810690	ExemplarFor 'AT1G03290'; gene_id '838603'; transcript_id 'AT1G03290'; gene_name 'AT1G03290'; alt 'F15K9.11	F15K9_11'; unknown protein|http://www.arabidopsis.org/servlets/TairObject?type=locus&name=AT1G03290	AT1G03290	3748.8	2665.98	3587.91	3282.48	1.35922	2019.62	2306.31	2068.03	2201.22	0.91149	2156.52	2477.14	2528.99	2414.97	1	3281.09	2475.94	3851.57	3169.05	1.31225	3191.8	3342.02	3431.44	3434.96	1.42237	3218.02	3178.19	2870.05	3217.07	1.33214	2316.21	3662.16	2379.2	2687.95	1.11304	3492.55	2318.13	2576.74	2767.24
AT1G03290	AT1G03290	NM_100211	Release 6	transcript	chr1	807970	810690	ExemplarFor 'AT1G03290'; gene_id '838603'; transcript_id 'AT1G03290'; gene_name 'AT1G03290'; alt 'F15K9.11	F15K9_11'; unknown protein|http://www.arabidopsis.org/servlets/TairObject?type=locus&name=AT1G03290	AT1G03290	3664.64	2675.61	3351.92			2214.65	2211.09	2387.61			2224.02	2668.7	2434.44			3360.3	1790.69	4254.71			3308.76	3294.74	4041.02			3556.35	3482.36	2997.43			2323.92	3043.55	2402.69			3406.52	2484.35	2325.17
AT1G03300	AT1G03300	NM_100212	Release 6	transcript	chr1	811033	813086	ExemplarFor 'AT1G03300'; gene_id '838627'; transcript_id 'AT1G03300'; gene_name 'AT1G03300'; alt 'F15K9.10	F15K9_10'; RNA binding|http://www.arabidopsis.org/servlets/TairObject?type=locus&name=AT1G03300	AT1G03300	92.8028	35.5254	69.3967	62.1509	0.140659	526.631	606.218	433.548	508.058	1.14982	466.396	441.037	547.203	441.857	1	60.0189	690.997	72.1376	251.976	0.570266	36.693	78.8716	62.9476	56.7256	0.12838	139.091	101.859	90.4853	105.4	0.23854	412.843	106.753	508.129	335.71	0.759771	39.5199	456.512	481	312.432
AT1G03300	AT1G03300	NM_100212	Release 6	transcript	chr1	811033	813086	ExemplarFor 'AT1G03300'; gene_id '838627'; transcript_id 'AT1G03300'; gene_name 'AT1G03300'; alt 'F15K9.10	F15K9_10'; RNA binding|http://www.arabidopsis.org/servlets/TairObject?type=locus&name=AT1G03300	AT1G03300	65.2122	34.6445	75.3238			499.188	526.662	456.099			389.589	349.931	456.983			70.9303	553.246	64.524			34.7917	68.5976	58.452			119.151	80.5737	101.242			412.65	103.558	470.327			49.3378	430.593	417.631
AT1G03310	AT1G03310	NM_100213	Release 6	transcript	chr1	813479	816749	ExemplarFor 'AT1G03310'; gene_id '839531'; transcript_id 'AT1G03310'; gene_name 'ATISA2/DBE1/ISA2'; alt 'ATISA2	DBE1|DEBRANCHING ENZYME 1|F15K9.9|F15K9_9|ISA2'; ATISA2/DBE1/ISA2; alpha-amylase/ isoamylase|http://www.arabidopsis.org/servlets/TairObject?type=locus&name=AT1G03310	ATISA2/DBE1/ISA2	6921.76	4858.3	5814.11	6001.45	0.626794	9301.73	9630.75	8579.04	9387.52	0.980436	10044.2	7663.89	9048.92	9574.84	1	6316.84	8245.15	6749.11	7201.44	0.752121	6528.14	6848.57	7149.83	6798.67	0.710055	5656.38	8335.44	6440.14	6838.84	0.714251	9424.16	5795.88	10230.1	8698.92	0.908518	7103.25	9073.06	10076.8	8998.44
AT1G03310	AT1G03310	NM_100213	Release 6	transcript	chr1	813479	816749	ExemplarFor 'AT1G03310'; gene_id '839531'; transcript_id 'AT1G03310'; gene_name 'ATISA2/DBE1/ISA2'; alt 'ATISA2	DBE1|DEBRANCHING ENZYME 1|F15K9.9|F15K9_9|ISA2'; ATISA2/DBE1/ISA2; alpha-amylase/ isoamylase|http://www.arabidopsis.org/servlets/TairObject?type=locus&name=AT1G03310	ATISA2/DBE1/ISA2	6225.94	5224.97	6963.63			10603	9083.72	9126.89			9342.37	10181.9	11167.8			6876.22	8217.25	6804.06			7019.18	7779.96	5466.31			6212.51	7638.26	6750.28			9405.69	6580.38	10757.3			7176.92	10617	9943.6
AT1G03320	AT1G03320	NM_100214	Release 6	transcript	chr1	817027	817767	ExemplarFor 'AT1G03320'; gene_id '839528'; transcript_id 'AT1G03320'; gene_name 'AT1G03320'; alt 'F15K9.8	F15K9_8'; unknown protein|http://www.arabidopsis.org/servlets/TairObject?type=locus&name=AT1G03320	AT1G03320	67.1666	85.6748	54.9642	69.0361	0.691332	113.499	95.3301	112.929	111.025	1.11181	90.0829	89.5119	109.547	99.8596	1	85.8093	108.452	57.1487	76.744	0.768519	71.3583	63.6237	49.7909	58.307	0.58389	62.5899	72.2049	80.3129	65.8087	0.659012	110.704	54.5964	100.973	84.9639	0.850833	56.6395	89.8425	83.5379	78.15
AT1G03320	AT1G03320	NM_100214	Release 6	transcript	chr1	817027	817767	ExemplarFor 'AT1G03320'; gene_id '839528'; transcript_id 'AT1G03320'; gene_name 'AT1G03320'; alt 'F15K9.8	F15K9_8'; unknown protein|http://www.arabidopsis.org/servlets/TairObject?type=locus&name=AT1G03320	AT1G03320	78.6585	67.6956	60.057			108.024	120.522	115.848			92.8052	120.725	96.4851			47.8898	110.56	50.6044			71.6666	55.4272	37.9755			54.8195	74.1003	50.8244			99.5354	50.4006	93.5747			65.6111	88.3262	84.9428
AT1G03330	AT1G03330	NM_100215	Release 6	transcript	chr1	817983	819563	ExemplarFor 'AT1G03330'; gene_id '839526'; transcript_id 'AT1G03330'; gene_name 'AT1G03330'; alt 'F15K9.7	F15K9_7'; unknown protein|http://www.arabidopsis.org/servlets/TairObject?type=locus&name=AT1G03330	AT1G03330	3882.83	5650.75	3522.1	4222.58	1.11409	4110.04	3537.99	4339.37	4077.39	1.07578	4030.86	3386.52	3743.86	3790.18	1	3498.48	3837.64	3709.16	3727.34	0.983422	3597.15	3552.95	3702.48	3731.26	0.984457	3385.45	4085.61	3293.83	3759.58	0.991928	3416.39	4055.19	3589.9	3768.9	0.994385	3894.42	3892.54	3736.67	3711.24
AT1G03330	AT1G03330	NM_100215	Release 6	transcript	chr1	817983	819563	ExemplarFor 'AT1G03330'; gene_id '839526'; transcript_id 'AT1G03330'; gene_name 'AT1G03330'; alt 'F15K9.7	F15K9_7'; unknown protein|http://www.arabidopsis.org/servlets/TairObject?type=locus&name=AT1G03330	AT1G03330	3330.79	5393.11	3555.89			4378.23	3966.36	4132.36			4001.42	3650.83	3927.56			3336.87	4324.97	3656.93			3855.48	4016.31	3663.21			3684.35	4899.78	3208.47			3664.49	4486.62	3400.78			3849.85	3710.08	3183.86
AT1G03340	AT1G03340	NM_100216	Release 6	transcript	chr1	819662	821317	ExemplarFor 'AT1G03340'; gene_id '839525'; transcript_id 'AT1G03340'; gene_name 'AT1G03340'; alt 'F15K9.6	F15K9_6'; unknown protein|http://www.arabidopsis.org/servlets/TairObject?type=locus&name=AT1G03340	AT1G03340	640.35	650.115	554.189	611.801	0.944616	727.42	638.991	696.896	688.459	1.06298	621.82	677.713	738.599	647.672	1	608.406	708.501	562.2	620.913	0.958685	524.56	637.886	524.289	537.526	0.829937	514.153	512.09	539.612	512.697	0.7916	650.015	599.507	636.643	630.653	0.973724	545.548	635.363	433.475	550.213
AT1G03340	AT1G03340	NM_100216	Release 6	transcript	chr1	819662	821317	ExemplarFor 'AT1G03340'; gene_id '839525'; transcript_id 'AT1G03340'; gene_name 'AT1G03340'; alt 'F15K9.6	F15K9_6'; unknown protein|http://www.arabidopsis.org/servlets/TairObject?type=locus&name=AT1G03340	AT1G03340	691.783	641.276	493.09			663.94	800.217	603.29			542.915	687.875	617.107			540.661	706.772	598.938			404.296	614.781	519.346			508.765	447.332	554.23			637.685	552.871	707.197			498.488	572.486	615.915
AT1G03350	AT1G03350	NM_100217	Release 6	transcript	chr1	822638	824393	ExemplarFor 'AT1G03350'; gene_id '838679'; transcript_id 'AT1G03350'; gene_name 'AT1G03350'; alt 'F15K9.5	F15K9_5'; unknown protein|http://www.arabidopsis.org/servlets/TairObject?type=locus&name=AT1G03350	AT1G03350	6879.07	7138.28	8076.45	7238.4	0.900969	7381.8	8228.21	8551.69	7714.51	0.96023	8346.42	7951.65	9069.05	8034.02	1	7062.15	8238.19	6770.43	7347.84	0.91459	7859.89	6455.6	8358.41	7337.38	0.913288	8299.17	8777.26	9333.67	8554.64	1.0648	7966.27	7736.34	7916.88	7712.02	0.95992	7652.7	8129.66	8887.43	8275.98
AT1G03350	AT1G03350	NM_100217	Release 6	transcript	chr1	822638	824393	ExemplarFor 'AT1G03350'; gene_id '838679'; transcript_id 'AT1G03350'; gene_name 'AT1G03350'; alt 'F15K9.5	F15K9_5'; unknown protein|http://www.arabidopsis.org/servlets/TairObject?type=locus&name=AT1G03350	AT1G03350	7214.33	6495.82	7626.47			6849.51	7359.47	7916.36			8275.26	6910.57	7651.18			7238.49	7936.46	6841.31			6993.87	7011.2	7345.28			8205.26	8140.24	8572.25			7748.99	7333.25	7570.4			7586.07	8313.99	9086.02
AT1G03360	AT1G03360	NM_100218	Release 6	transcript	chr1	824561	826179	ExemplarFor 'AT1G03360'; gene_id '839521'; transcript_id 'AT1G03360'; gene_name 'AT1G03360'; alt 'F15K9.4	F15K9_4'; RNA binding / exonuclease|http://www.arabidopsis.org/servlets/TairObject?type=locus&name=AT1G03360	AT1G03360	2089.61	1581.43	1963.77	1808.68	0.926624	2023.87	1908	2063.9	1927.55	0.987527	2666.06	1542.73	1670.08	1951.9	1	2069.09	2070.7	1658.74	1815.66	0.930204	2098.36	1628.09	1983.12	1820.81	0.93284	1860.45	1876.24	1502.77	1738.57	0.890706	1671.26	2043.51	1809.49	1864.32	0.955131	1870.25	1998.61	2022.82	1920.09
AT1G03360	AT1G03360	NM_100218	Release 6	transcript	chr1	824561	826179	ExemplarFor 'AT1G03360'; gene_id '839521'; transcript_id 'AT1G03360'; gene_name 'AT1G03360'; alt 'F15K9.4	F15K9_4'; RNA binding / exonuclease|http://www.arabidopsis.org/servlets/TairObject?type=locus&name=AT1G03360	AT1G03360	1759.01	1691.93	1766.31			1805.47	1858.17	1905.91			2056.25	1755.4	2020.88			1801.91	1701.9	1591.66			1877.45	1587.37	1750.46			1809.28	1748.49	1634.17			1806.81	2007.55	1847.29			1743.55	1787.42	2097.92
AT1G03370	AT1G03370	NM_100219	Release 6	transcript	chr1	827182	835361	ExemplarFor 'AT1G03370'; gene_id '839519'; transcript_id 'AT1G03370'; gene_name 'AT1G03370'; alt 'F15K9.2	F15K9_2'; unknown protein|http://www.arabidopsis.org/servlets/TairObject?type=locus&name=AT1G03370	AT1G03370	21410.4	18925.1	20255.4	20531	3.13658	7329	6271.53	8075.11	7124.19	1.08839	6613.1	5191.87	6635.59	6545.65	1	21427.9	8506.27	21217.7	17707.2	2.70518	21816.4	21437.5	23300.5	23082	3.52631	20374.8	19925.5	18808.5	20301	3.10145	7213.11	17757.8	7200.4	11918.7	1.82086	25635.3	7734.59	7677.46	13567.5
AT1G03370	AT1G03370	NM_100219	Release 6	transcript	chr1	827182	835361	ExemplarFor 'AT1G03370'; gene_id '839519'; transcript_id 'AT1G03370'; gene_name 'AT1G03370'; alt 'F15K9.2	F15K9_2'; unknown protein|http://www.arabidopsis.org/servlets/TairObject?type=locus&name=AT1G03370	AT1G03370	23478.8	18865.9	20250.2			8044.46	6066.36	6958.68			7419.1	6836.48	6577.75			23639.1	7785.96	23666.1			22865.9	22023.3	27048.3			20596.5	21638	20462.8			7749.4	24302.2	7289.18			23624.6	7828.12	8904.83
AT1G03380	AT1G03380	NM_100220	Release 6	transcript	chr1	835825	840891	ExemplarFor 'AT1G03380'; gene_id '838702'; transcript_id 'AT1G03380'; gene_name 'AT1G03380'; alt 'F21B7.1'; unknown protein	http://www.arabidopsis.org/servlets/TairObject?type=locus&name=AT1G03380	AT1G03380	6166.57	5071.8	6435.55	5890.74	0.800158	7319.41	7745.24	7051.97	7566.11	1.02773	6004.1	8215.01	7787.32	7361.96	1	6487.61	7807.86	6475.7	7261.44	0.986346	5533.97	6678.73	6325.22	6310.49	0.857174	7458.56	6366.87	7654.82	7421.79	1.00813	7578.05	7384.41	7985.43	7985.81	1.08474	5375.05	7939	8197.01	7608.73
AT1G03380	AT1G03380	NM_100220	Release 6	transcript	chr1	835825	840891	ExemplarFor 'AT1G03380'; gene_id '838702'; transcript_id 'AT1G03380'; gene_name 'AT1G03380'; alt 'F21B7.1'; unknown protein	http://www.arabidopsis.org/servlets/TairObject?type=locus&name=AT1G03380	AT1G03380	5980.86	5064.46	6625.19			7743.45	8316.69	7219.87			6359.23	8104.86	7701.26			6683.19	8941.52	7172.8			5713.6	7114.36	6497.04			9060.45	7142.94	6847.1			7974.79	7871.67	9120.52			6102.57	8833.78	9204.99
AT1G03390	AT1G03390	NM_100221	Release 6	transcript	chr1	841032	842417	ExemplarFor 'AT1G03390'; gene_id '838725'; transcript_id 'AT1G03390'; gene_name 'AT1G03390'; alt 'F21B7.2	F21B7_2'; transferase|http://www.arabidopsis.org/servlets/TairObject?type=locus&name=AT1G03390	AT1G03390	130.198	46.2838	64.137	76.8803	2.08306	127.745	179.442	61.377	105.547	2.85979	41.8694	46.298	36.2633	36.9073	1	39.6777	207.145	42.872	99.3336	2.69143	46.4457	39.4488	49.86	41.8533	1.13401	52.2172	36.6492	37.6112	38.8633	1.053	52.909	49.8421	43.4158	46.6536	1.26407	43.1834	45.2197	43.7262	40.903
AT1G03390	AT1G03390	NM_100221	Release 6	transcript	chr1	841032	842417	ExemplarFor 'AT1G03390'; gene_id '838725'; transcript_id 'AT1G03390'; gene_name 'AT1G03390'; alt 'F21B7.2	F21B7_2'; transferase|http://www.arabidopsis.org/servlets/TairObject?type=locus&name=AT1G03390	AT1G03390	128.278	33.7087	58.6767			117.705	107.619	39.395			27.2255	34.4969	35.2908			42.2122	222.082	42.0124			33.1632	34.7032	47.4987			38.5075	32.7248	35.4696			41.3714	42.4183	49.9648			33.5249	36.8849	42.8788
AT1G03400	AT1G03400	NM_100222	Release 6	transcript	chr1	842746	844189	ExemplarFor 'AT1G03400'; gene_id '838751'; transcript_id 'AT1G03400'; gene_name 'AT1G03400'; alt 'F21B7.39	F21B7_39'; unknown protein|http://www.arabidopsis.org/servlets/TairObject?type=locus&name=AT1G03400	AT1G03400	2049.7	3017.55	2210.75	2530.63	0.884216	2530.54	2755.39	3118.74	2769.47	0.967666	2227.12	2765.98	3290.37	2862.01	1	2157.94	2241.92	2718.09	2478.57	0.866025	2422.34	3114.29	2600.58	2657.74	0.928628	4549.14	4434.34	4274.06	4620.1	1.61429	2751.04	3076.08	3731.52	3084.19	1.07763	2459.67	2700.04	2997.31	2771.22
AT1G03400	AT1G03400	NM_100222	Release 6	transcript	chr1	842746	844189	ExemplarFor 'AT1G03400'; gene_id '838751'; transcript_id 'AT1G03400'; gene_name 'AT1G03400'; alt 'F21B7.39	F21B7_39'; unknown protein|http://www.arabidopsis.org/servlets/TairObject?type=locus&name=AT1G03400	AT1G03400	2335.86	3206.37	2363.59			2410.52	2889.92	2911.7			2448.97	2797.62	3641.98			2510.19	2530.78	2712.5			2675.08	2961.84	2172.32			4045.05	5364.2	5053.82			2434.12	3109.07	3403.33			2728.43	2720.4	3021.48
AT1G03410	AT1G03410	NM_100223	Release 6	transcript	chr1	844435	846484	ExemplarFor 'AT1G03410'; gene_id '838763'; transcript_id 'AT1G03410'; gene_name '2A6'; alt 'F21B7.3'; 2A6	http://www.arabidopsis.org/servlets/TairObject?type=locus&name=AT1G03410	2A6	916.575	1426.99	1025.85	1096.46	0.604239	1417.13	1397.18	1764.62	1474.43	0.81253	1664.41	1552.27	2271.86	1814.62	1	1395.29	1268.25	1143.31	1312.29	0.72318	1238.89	1188.38	1003.33	1160.95	0.639778	1497.51	1409.37	1760.66	1509.79	0.832014	1728.72	1339.8	1954.78	1660.05	0.91482	1515.38	1687.82	1761.76	1566.67
AT1G03410	AT1G03410	NM_100223	Release 6	transcript	chr1	844435	846484	ExemplarFor 'AT1G03410'; gene_id '838763'; transcript_id 'AT1G03410'; gene_name '2A6'; alt 'F21B7.3'; 2A6	http://www.arabidopsis.org/servlets/TairObject?type=locus&name=AT1G03410	2A6	1001.12	1103.3	1104.94			1176.45	1437.72	1653.49			1672.7	1744.29	1982.18			1428.41	1340.05	1298.46			1260.47	1260.07	1014.56			1405.16	1316.89	1669.13			1645.27	1339.95	1951.77			1292.63	1545.95	1596.46
AT1G03420	AT1G03420	NM_100224	Release 6	transcript	chr1	846790	847682	ExemplarFor 'AT1G03420'; gene_id '838772'; transcript_id 'AT1G03420'; gene_name 'AT1G03420'; alt 'F21B7.4	F21B7_4'; unknown protein|http://www.arabidopsis.org/servlets/TairObject?type=locus&name=AT1G03420	AT1G03420	8484.51	11164.9	10027.5	9232.7	0.681293	12943.3	12977.6	13506.6	12794.6	0.944128	13395.5	12796.2	14762.1	13551.7	1	8567.4	10437.7	8731.76	9433.4	0.696103	9015.26	7640.65	8416.63	8092.44	0.597152	10286.8	10170.9	10656	10171	0.750529	12316.6	9215.12	12424.7	11586.6	0.854988	9282.65	14398.9	15257.7	11920.7
AT1G03420	AT1G03420	NM_100224	Release 6	transcript	chr1	846790	847682	ExemplarFor 'AT1G03420'; gene_id '838772'; transcript_id 'AT1G03420'; gene_name 'AT1G03420'; alt 'F21B7.4	F21B7_4'; unknown protein|http://www.arabidopsis.org/servlets/TairObject?type=locus&name=AT1G03420	AT1G03420	8154.18	9350.23	8214.91			12304.2	12686.3	12349.5			13805.6	12008.4	14542.6			9135.06	12651.3	7077.18			8107.34	7280.53	8094.24			9450.14	9313.92	11148			13001.8	9391.39	13169.8			8194.83	11823.8	12566.2
AT1G03430	AT1G03430	NM_100225	Release 6	transcript	chr1	847874	849495	ExemplarFor 'AT1G03430'; gene_id '839506'; transcript_id 'AT1G03430'; gene_name 'AHP5'; alt 'F21B7.5	HISTIDINE-CONTAINING PHOSPHOTRANSFER FACTOR 5'; AHP5 (HISTIDINE-CONTAINING PHOSPHOTRANSFER FACTOR 5)|http://www.arabidopsis.org/servlets/TairObject?type=locus&name=AT1G03430	AHP5	5751.78	5327.4	4513.47	5098.68	1.19855	3842.12	3858.1	4366.34	3901.39	0.917106	4447.19	3564.54	4185.54	4254.03	1	5217.36	4796.66	4875.7	4947.76	1.16308	5192.33	6796.11	5128.97	5840.87	1.37302	6973.11	6359.29	6855.84	6435.08	1.5127	4236.54	6469.87	4504.65	5166.92	1.21459	5301.55	4124.02	4764.9	4680.51
AT1G03430	AT1G03430	NM_100225	Release 6	transcript	chr1	847874	849495	ExemplarFor 'AT1G03430'; gene_id '839506'; transcript_id 'AT1G03430'; gene_name 'AHP5'; alt 'F21B7.5	HISTIDINE-CONTAINING PHOSPHOTRANSFER FACTOR 5'; AHP5 (HISTIDINE-CONTAINING PHOSPHOTRANSFER FACTOR 5)|http://www.arabidopsis.org/servlets/TairObject?type=locus&name=AT1G03430	AHP5	4848.7	5430.78	4719.96			3719.11	3511.2	4111.5			4750.01	4242.64	4334.24			5484.18	3754.7	5557.97			6030.94	6204.16	5692.72			5618.02	6447.38	6356.86			4283.02	6801.28	4706.14			5056.32	4278.22	4558.02
AT1G03440	AT1G03440	NM_100226	Release 6	transcript	chr1	852365	854031	ExemplarFor 'AT1G03440'; gene_id '839504'; transcript_id 'AT1G03440'; gene_name 'AT1G03440'; alt 'F21B7.6	F21B7_6'; protein binding|http://www.arabidopsis.org/servlets/TairObject?type=locus&name=AT1G03440	AT1G03440	1529	1090.3	1726.57	1445.2	0.487517	2300.23	3387.02	2348.76	2811.57	0.948439	2348.6	2477.23	3971.51	2964.42	1	1207.61	2390.86	1609.97	1853.44	0.625229	1444.25	1666.78	1051.83	1351.85	0.456025	1228.66	1888.41	1917.84	1691.45	0.570586	2173.26	1253.09	3135.01	2207.61	0.744702	1344.91	2445.49	2078.88	1925.99
AT1G03440	AT1G03440	NM_100226	Release 6	transcript	chr1	852365	854031	ExemplarFor 'AT1G03440'; gene_id '839504'; transcript_id 'AT1G03440'; gene_name 'AT1G03440'; alt 'F21B7.6	F21B7_6'; protein binding|http://www.arabidopsis.org/servlets/TairObject?type=locus&name=AT1G03440	AT1G03440	1424.86	1152.25	1748.25			2802.32	3693.19	2337.88			2259.2	2779.05	3950.91			1317.77	2628.87	1965.56			1293.17	1617.43	1037.63			1223.81	1834.95	2055.05			2415.8	1088.54	3179.92			1464.66	2369.26	1852.71
AT1G03445	AT1G03445	NM_100227	Release 6	transcript	chr1	854409	859701	ExemplarFor 'AT1G03445'; gene_id '838804'; transcript_id 'AT1G03445'; gene_name 'BSU1'; alt 'F21B7.7'; BSU1; hydrolase/ protein serine/threonine phosphatase	http://www.arabidopsis.org/servlets/TairObject?type=locus&name=AT1G03445	BSU1	52.3643	66.3014	44.6101	49.87	0.865275	58.1949	57.8555	54.2983	56.4322	0.979133	53.444	73.7432	56.8566	57.6349	1	57.9603	48.1799	68.8254	60.1927	1.04438	38.8932	73.9693	74.9784	55.3123	0.959702	64.415	35.168	35.2325	46.8242	0.812428	32.6697	67.2615	47.1684	49.5667	0.860012	51.8449	60.7006	54.2791	58.5094
AT1G03445	AT1G03445	NM_100227	Release 6	transcript	chr1	854409	859701	ExemplarFor 'AT1G03445'; gene_id '838804'; transcript_id 'AT1G03445'; gene_name 'BSU1'; alt 'F21B7.7'; BSU1; hydrolase/ protein serine/threonine phosphatase	http://www.arabidopsis.org/servlets/TairObject?type=locus&name=AT1G03445	BSU1	53.2222	34.4408	48.2814			51.1556	42.1451	74.9438			49.4166	46.226	66.1228			40.0132	65.2363	80.941			29.9783	60.4452	53.6093			74.9618	35.7117	35.4561			40.4499	67.4061	42.4446			65.7156	58.4784	60.0376
AT1G03457	AT1G03457	NM_100228	Release 6	transcript	chr1	860788	864048	ExemplarFor 'AT1G03457'; gene_id '839497'; transcript_id 'AT1G03457'; gene_name 'AT1G03457'; alt 'F21B7.8'; RNA binding / nucleic acid binding	http://www.arabidopsis.org/servlets/TairObject?type=locus&name=AT1G03457	AT1G03457	2310.49	2363.38	2684.02	2562.27	1.16906	2498.75	2603.69	2099.66	2609.07	1.19041	2039.55	2155.67	2163.66	2191.73	1	2164.4	2847.14	2163.45	2448.03	1.11694	1668.99	1811.28	1732.3	1844.2	0.841434	2459.34	1773.8	1853.2	2087.84	0.952599	2035.79	2138.27	1974.56	2062.47	0.941025	1815.99	2083.25	2074.04	2033.15
AT1G03457	AT1G03457	NM_100228	Release 6	transcript	chr1	860788	864048	ExemplarFor 'AT1G03457'; gene_id '839497'; transcript_id 'AT1G03457'; gene_name 'AT1G03457'; alt 'F21B7.8'; RNA binding / nucleic acid binding	http://www.arabidopsis.org/servlets/TairObject?type=locus&name=AT1G03457	AT1G03457	2932.92	2232.69	2850.14			2938.96	3278.66	2234.69			1833.42	2444.92	2513.17			2069.18	3232.44	2211.6			1740.64	2009.05	2102.91			2345.9	1882.54	2212.27			1725.09	2318.18	2182.95			2034.69	1996.85	2194.09
AT1G03470	AT1G03470	NM_100229	Release 6	transcript	chr1	865915	867733	ExemplarFor 'AT1G03470'; gene_id '839494'; transcript_id 'AT1G03470'; gene_name 'AT1G03470'; alt 'F21B7.9'; unknown protein	http://www.arabidopsis.org/servlets/TairObject?type=locus&name=AT1G03470	AT1G03470	689.229	662.531	720.785	733.11	0.809835	716.392	829.514	911.178	840.154	0.928082	827.143	872.794	865.581	905.258	1	938.248	787.828	902.086	894.726	0.988365	796.995	868.252	924.916	864.147	0.954586	922.3	619.933	624.876	760.769	0.840389	794.187	720.943	739.506	783.853	0.865888	946.634	957.512	933.451	976.986
AT1G03470	AT1G03470	NM_100229	Release 6	transcript	chr1	865915	867733	ExemplarFor 'AT1G03470'; gene_id '839494'; transcript_id 'AT1G03470'; gene_name 'AT1G03470'; alt 'F21B7.9'; unknown protein	http://www.arabidopsis.org/servlets/TairObject?type=locus&name=AT1G03470	AT1G03470	851.319	707.585	767.214			722.838	855.952	1005.05			1018.07	942.306	905.655			992.568	870.746	876.879			783.037	912.417	899.265			997.97	658.348	741.189			823.691	820.383	804.408			1023.34	1009.91	991.066
AT1G03475	AT1G03475	NM_100230	Release 6	transcript	chr1	869051	871212	ExemplarFor 'AT1G03475'; gene_id '839489'; transcript_id 'AT1G03475'; gene_name 'LIN2'; alt 'COPROPORPHYRINOGEN III OXIDASE	F21B7.10|LESION INITIATION 2'; LIN2 (LESION INITIATION 2); coproporphyrinogen oxidase|http://www.arabidopsis.org/servlets/TairObject?type=locus&name=AT1G03475	LIN2	23017.3	24652.2	23446.2	23781.7	1.00736	25537.1	24153.2	27776	25809.9	1.09328	24268.2	21770.9	25161.9	23607.9	1	25434.6	25389.8	24366	24572.9	1.04088	28365	24993.3	23886.8	25345.1	1.07359	22862.4	22780.4	24703.1	23464.8	0.993941	24938.5	20338.5	28159.4	24243.6	1.02693	28447.7	22468.5	24728.4	25303.4
AT1G03475	AT1G03475	NM_100230	Release 6	transcript	chr1	869051	871212	ExemplarFor 'AT1G03475'; gene_id '839489'; transcript_id 'AT1G03475'; gene_name 'LIN2'; alt 'COPROPORPHYRINOGEN III OXIDASE	F21B7.10|LESION INITIATION 2'; LIN2 (LESION INITIATION 2); coproporphyrinogen oxidase|http://www.arabidopsis.org/servlets/TairObject?type=locus&name=AT1G03475	LIN2	22558.5	24248.2	24767.6			28445.7	22616.9	26330.5			23708.2	22287.2	24450.8			25239.9	23581.4	23425.5			22774.1	25712.7	26338.5			20562	23961.1	25920			24832	22659.6	24533.5			27424	23157.6	25594
AT1G03490	AT1G03490	NM_100231	Release 6	transcript	chr1	871875	872730	ExemplarFor 'AT1G03490'; gene_id '839487'; transcript_id 'AT1G03490'; gene_name 'ANAC006'; alt 'F21B7.11'; ANAC006; transcription factor	http://www.arabidopsis.org/servlets/TairObject?type=locus&name=AT1G03490	ANAC006	28.0286	43.79	35.9994	30.9228	1.1143	34.1384	47.0481	30.6288	30.0144	1.08156	29.7303	28.7855	40.03	27.7509	1	34.2406	35.2188	31.8664	30.3956	1.0953	56.5731	35.0158	41.264	36.9248	1.33058	23.7416	38.509	40.5088	33.6878	1.21393	40.4029	32.5225	28.2411	31.7572	1.14437	36.917	26.6588	36.769	30.8782
AT1G03490	AT1G03490	NM_100231	Release 6	transcript	chr1	871875	872730	ExemplarFor 'AT1G03490'; gene_id '839487'; transcript_id 'AT1G03490'; gene_name 'ANAC006'; alt 'F21B7.11'; ANAC006; transcription factor	http://www.arabidopsis.org/servlets/TairObject?type=locus&name=AT1G03490	ANAC006	22.6519	21.3408	33.7262			21.6758	18.4742	28.121			24.8034	20.1757	22.9808			26.6071	25.3781	29.0625			37.5168	27.8119	23.3674			22.5783	35.3751	41.4138			34.1071	27.0917	28.178			31.7643	24.1839	28.9761
AT1G03495	AT1G03495	AT1G03495	Release 6	transcript	chr1	873185	874833	ExemplarFor 'AT1G03495'; gene_id 'N/A'; transcript_id 'AT1G03495'; gene_name 'N/A'; alt 'N/A'; pseudogene, transferase family, similar to anthocyanin 5-aromatic acyltransferase from Gentiana triflora GI:4185599, malonyl CoA:anthocyanin 5-O-glucoside-6'''-O-malonyltransferase from Perilla frutescens GI:17980232, Salvia splendens GI:17980234; contains Pfam profile PF02458 transferase family; blastp…	7415646|dbj|BAA93475.1||AB029340 anthocyanin acyltransferase {Perilla frutescens}|http://www.arabidopsis.org/servlets/TairObject?type=locus&name=AT1G03495	N/A	1865.64	2126.55	2292.24	2056.23	0.904494	1756.86	1231.04	1642.85	1495.98	0.658051	2209.86	2265.59	2299.89	2273.35	1	2495.68	1365.44	3050.07	2220.56	0.976777	2529.08	3142.05	2322.82	2639.39	1.16101	1662.65	2041.05	1720.42	1760.02	0.774197	2303.15	2191.58	3508.89	2662.08	1.17099	2795.84	2374.06	1798.38	2310.24
AT1G03495	AT1G03495	AT1G03495	Release 6	transcript	chr1	873185	874833	ExemplarFor 'AT1G03495'; gene_id 'N/A'; transcript_id 'AT1G03495'; gene_name 'N/A'; alt 'N/A'; pseudogene, transferase family, similar to anthocyanin 5-aromatic acyltransferase from Gentiana triflora GI:4185599, malonyl CoA:anthocyanin 5-O-glucoside-6'''-O-malonyltransferase from Perilla frutescens GI:17980232, Salvia splendens GI:17980234; contains Pfam profile PF02458 transferase family; blastp…	7415646|dbj|BAA93475.1||AB029340 anthocyanin acyltransferase {Perilla frutescens}|http://www.arabidopsis.org/servlets/TairObject?type=locus&name=AT1G03495	N/A	1761.51	2159.09	2132.37			1457.86	1395.44	1491.84			2180.77	2165.99	2518.02			2266.35	1447.7	2698.11			2496.61	2720.15	2625.61			1637.25	1796.17	1702.6			2429.55	1854.62	3684.7			2950.36	2158.59	1784.23
AT1G03510	AT1G03510	NM_100233	Release 6	transcript	chr1	876259	877548	ExemplarFor 'AT1G03510'; gene_id '839478'; transcript_id 'AT1G03510'; gene_name 'AT1G03510'; alt 'F21B7.13'; unknown protein	http://www.arabidopsis.org/servlets/TairObject?type=locus&name=AT1G03510	AT1G03510	1019.2	969.492	696.01	873.307	0.951111	880.874	1008.76	948.426	919.452	1.00137	1082.51	990.304	695.904	918.197	1	1056.85	902.982	720.043	924.682	1.00706	1016.23	1032.1	1062.06	1016.91	1.10751	871.062	611.642	983.769	814.052	0.886577	929.088	922.46	960.383	907.23	0.988056	1013.49	761.5	822.722	861.228
AT1G03510	AT1G03510	NM_100233	Release 6	transcript	chr1	876259	877548	ExemplarFor 'AT1G03510'; gene_id '839478'; transcript_id 'AT1G03510'; gene_name 'AT1G03510'; alt 'F21B7.13'; unknown protein	http://www.arabidopsis.org/servlets/TairObject?type=locus&name=AT1G03510	AT1G03510	926.581	997.114	631.439			812.093	893.269	973.281			1100.66	959.844	679.954			1131.94	969.641	766.639			970.923	976.105	1044.04			897.171	572.236	948.43			832.387	855.828	943.233			868.31	817.857	883.495
AT1G03520	AT1G03520	NM_100234	Release 6	transcript	chr1	877863	880159	ExemplarFor 'AT1G03520'; gene_id '839471'; transcript_id 'AT1G03520'; gene_name 'AT1G03520'; alt 'F21B7.14'; acetylglucosaminyltransferase/ transferase, transferring glycosyl groups	http://www.arabidopsis.org/servlets/TairObject?type=locus&name=AT1G03520	AT1G03520	551.789	419.167	482.586	471.478	0.871644	708.285	698.826	528.285	655.698	1.21222	505.962	614.555	540.296	540.907	1	353.23	816.409	365.537	487.978	0.902148	329.81	355.17	329.738	345.128	0.638055	446.11	346.845	438.774	401.497	0.742266	561.195	430.31	595.568	498.389	0.921396	378.982	512.687	548.636	460.941
AT1G03520	AT1G03520	NM_100234	Release 6	transcript	chr1	877863	880159	ExemplarFor 'AT1G03520'; gene_id '839471'; transcript_id 'AT1G03520'; gene_name 'AT1G03520'; alt 'F21B7.14'; acetylglucosaminyltransferase/ transferase, transferring glycosyl groups	http://www.arabidopsis.org/servlets/TairObject?type=locus&name=AT1G03520	AT1G03520	503.104	418.522	453.701			615.379	895.086	488.33			521.991	531.502	531.134			320.953	758.226	313.512			324.283	362.857	368.91			440.642	348.315	388.294			485.528	393.012	524.72			370.744	470.581	484.014
AT1G03530	AT1G03530	NM_100235	Release 6	transcript	chr1	880497	883391	ExemplarFor 'AT1G03530'; gene_id '839468'; transcript_id 'AT1G03530'; gene_name 'AT1G03530'; alt 'F21B7.15'; unknown protein	http://www.arabidopsis.org/servlets/TairObject?type=locus&name=AT1G03530	AT1G03530	6071.64	5001.67	6194.85	5854.2	0.549374	8943.91	7954.84	7939.37	8826.32	0.828285	9513.65	12964.3	10060.4	10656.1	1	7467.29	8744.13	7321.89	7651.93	0.718077	6789.33	5924.88	6534.9	6511.32	0.61104	8152	6075.72	6302.1	7051.12	0.661696	9765.86	7381.14	10181.2	9513.71	0.892792	6077.72	10546.2	10244.6	9037.42
AT1G03530	AT1G03530	NM_100235	Release 6	transcript	chr1	880497	883391	ExemplarFor 'AT1G03530'; gene_id '839468'; transcript_id 'AT1G03530'; gene_name 'AT1G03530'; alt 'F21B7.15'; unknown protein	http://www.arabidopsis.org/servlets/TairObject?type=locus&name=AT1G03530	AT1G03530	5883.24	5542.05	6431.78			8665.03	8622.27	10832.5			9499.68	12325.6	9573.16			7812.95	7741.79	6823.51			6712.03	6793.52	6313.27			7368.93	6392.95	8015.02			9608.54	9080.43	11065.1			6640.52	9510.56	11204.9
AT1G03540	AT1G03540	NM_100236	Release 6	transcript	chr1	883782	885611	ExemplarFor 'AT1G03540'; gene_id '839466'; transcript_id 'AT1G03540'; gene_name 'AT1G03540'; alt 'F21B7.16'; unknown protein	http://www.arabidopsis.org/servlets/TairObject?type=locus&name=AT1G03540	AT1G03540	1479.92	649.246	1359.63	1154.43	0.644813	1553.41	1632.01	1817.87	1650.6	0.921953	1966.41	2014.95	1654.92	1790.33	1	2381.41	1784.28	1668.25	1896.62	1.05937	2091.34	2085.28	2060.07	2015.42	1.12572	2014.57	1436.29	1870.01	1772.75	0.990179	1866.73	1573.43	2158.05	1817.74	1.01531	1943.12	2038.73	2122.33	1953.43
AT1G03540	AT1G03540	NM_100236	Release 6	transcript	chr1	883782	885611	ExemplarFor 'AT1G03540'; gene_id '839466'; transcript_id 'AT1G03540'; gene_name 'AT1G03540'; alt 'F21B7.16'; unknown protein	http://www.arabidopsis.org/servlets/TairObject?type=locus&name=AT1G03540	AT1G03540	1485.28	552.068	1400.43			1591.03	1523.25	1786.02			1873.22	1864.36	1368.12			2343.84	1587.82	1614.1			2008.35	2023.93	1823.54			2028.79	1342.47	1944.36			1539.14	1815.97	1953.15			1775.21	1912.12	1929.04
AT1G03550	AT1G03550	NM_100237	Release 6	transcript	chr1	885623	887956	ExemplarFor 'AT1G03550'; gene_id '839464'; transcript_id 'AT1G03550'; gene_name 'AT1G03550'; alt 'F21B7.17	F21B7_17'; carrier|http://www.arabidopsis.org/servlets/TairObject?type=locus&name=AT1G03550	AT1G03550	4054.37	3601.96	3762.25	3801.69	0.735638	4071.85	4316.46	5161.98	4522.58	0.875133	5127.22	5075.87	5162.99	5167.88	1	4942.04	4950.62	4392.96	4780.24	0.92499	4546.32	4069.58	4753.41	4492.64	0.869339	5675.53	3945.44	4597.52	4781.8	0.925291	4792.3	4732.54	5064.09	4887.22	0.945691	3974.84	4727.04	4367.21	4432.05
AT1G03550	AT1G03550	NM_100237	Release 6	transcript	chr1	885623	887956	ExemplarFor 'AT1G03550'; gene_id '839464'; transcript_id 'AT1G03550'; gene_name 'AT1G03550'; alt 'F21B7.17	F21B7_17'; carrier|http://www.arabidopsis.org/servlets/TairObject?type=locus&name=AT1G03550	AT1G03550	3975.34	3938.44	3477.8			4347.6	4368.07	4869.55			5380.36	5563.4	4697.46			5330.34	4274.59	4790.91			3944.04	4561.39	5081.12			5700	3820.93	4951.36			5570.48	3951.81	5212.09			3941.84	4492.87	5088.51
AT1G03560	AT1G03560	NM_100238	Release 6	transcript	chr1	890164	892410	ExemplarFor 'AT1G03560'; gene_id '839458'; transcript_id 'AT1G03560'; gene_name 'AT1G03560'; alt 'F21B7.18'; unknown protein	http://www.arabidopsis.org/servlets/TairObject?type=locus&name=AT1G03560	AT1G03560	4048.71	2056.64	3907.57	3233.78	0.549652	5628.26	6439.31	5328.2	5789.19	0.984002	6605.24	6486.2	5451.62	5883.31	1	5545.78	6629.85	3868.23	5307.4	0.902111	4334.81	5807.22	5160.56	4832.8	0.821442	6017.73	5119.48	6651.77	5727.82	0.973571	7186.12	5385.93	6746.54	6212.47	1.05595	4790.61	7693.47	7794.24	6520.46
AT1G03560	AT1G03560	NM_100238	Release 6	transcript	chr1	890164	892410	ExemplarFor 'AT1G03560'; gene_id '839458'; transcript_id 'AT1G03560'; gene_name 'AT1G03560'; alt 'F21B7.18'; unknown protein	http://www.arabidopsis.org/servlets/TairObject?type=locus&name=AT1G03560	AT1G03560	3612.33	1930.9	3846.51			5648.01	6026.07	5665.27			5297.22	6752.47	4707.11			5040.56	6630.59	4129.39			4428.04	4658.12	4608.05			5605.46	5013.55	5958.95			5715.82	5420.37	6820.06			4431.47	7209.55	7203.4
AT1G03580	AT1G03580	AT1G03580	Release 6	transcript	chr1	892847	894052	ExemplarFor 'AT1G03580'; gene_id 'N/A'; transcript_id 'AT1G03580'; gene_name 'N/A'; alt 'N/A'; pseudogene, meprin and TRAF homology (MATH) domain protein -related, weak similarity to ubiquitin-specific protease 12 (Arabidopsis thaliana) GI:11993471; contains weak hit to Pfam PF00917: MATH domain	http://www.arabidopsis.org/servlets/TairObject?type=locus&name=AT1G03580	N/A	38.8466	47.7949	36.7751	36.3014	0.67713	54.7768	45.5332	64.6516	52.3062	0.975667	52.5017	48.6747	60.3419	53.6107	1	36.1689	38.7246	42.7489	39.256	0.732242	33.8438	39.6166	36.8618	34.5206	0.643913	44.117	33.3988	42.0562	40.9729	0.764268	38.1685	26.1806	45.3226	37.1302	0.692589	34.884	34.9534	34.288	35.7901
AT1G03580	AT1G03580	AT1G03580	Release 6	transcript	chr1	892847	894052	ExemplarFor 'AT1G03580'; gene_id 'N/A'; transcript_id 'AT1G03580'; gene_name 'N/A'; alt 'N/A'; pseudogene, meprin and TRAF homology (MATH) domain protein -related, weak similarity to ubiquitin-specific protease 12 (Arabidopsis thaliana) GI:11993471; contains weak hit to Pfam PF00917: MATH domain	http://www.arabidopsis.org/servlets/TairObject?type=locus&name=AT1G03580	N/A	29.9885	33.4955	30.9077			41.0266	41.4879	66.3608			46.246	54.8794	59.0204			35.8255	44.0439	38.0241			30.4928	28.9182	37.3904			48.964	35.1937	42.1079			43.2472	20.6123	49.2499			41.184	41.2181	28.2131
AT1G03590	AT1G03590	NM_100239	Release 6	transcript	chr1	894254	896439	ExemplarFor 'AT1G03590'; gene_id '839447'; transcript_id 'AT1G03590'; gene_name 'AT1G03590'; alt 'F21B7.20'; catalytic/ protein phosphatase type 2C	http://www.arabidopsis.org/servlets/TairObject?type=locus&name=AT1G03590	AT1G03590	8903.25	9303.26	9216.39	8945.98	1.39164	6543.18	6923.24	6904.92	6932.33	1.07839	6411.4	6016.69	6910.35	6428.39	1	8315	7958.85	9030.13	8243	1.28228	7371.06	7181.06	9217.87	7605.61	1.18313	9146.02	6974.55	9010.56	8785.28	1.36664	6292.81	9209.13	6504.25	7217.92	1.12282	6649.68	6475.82	6850.9	7033.01
AT1G03590	AT1G03590	NM_100239	Release 6	transcript	chr1	894254	896439	ExemplarFor 'AT1G03590'; gene_id '839447'; transcript_id 'AT1G03590'; gene_name 'AT1G03590'; alt 'F21B7.20'; catalytic/ protein phosphatase type 2C	http://www.arabidopsis.org/servlets/TairObject?type=locus&name=AT1G03590	AT1G03590	8664.28	9418.41	8170.29			6824.35	6686.68	7711.62			5853.11	5811.12	7567.67			8169.82	7907.36	8076.84			6444.17	6562.7	8856.81			10115.8	7999.97	9464.73			6026.44	9029.55	6245.36			8183.84	6766.24	7271.6
AT1G03600	AT1G03600	NM_100240	Release 6	transcript	chr1	898875	899654	ExemplarFor 'AT1G03600'; gene_id '839449'; transcript_id 'AT1G03600'; gene_name 'AT1G03600'; alt 'F21B7.21'; unknown protein	http://www.arabidopsis.org/servlets/TairObject?type=locus&name=AT1G03600	AT1G03600	21299.3	26929.7	22481.3	24315.2	0.918903	23497.5	28915.3	25413.6	25937.1	0.9802	29091.6	23288.2	25477.6	26461.1	1	18297.8	28121.3	19290.1	22333.7	0.844023	24019.2	21596.3	23575	22807.7	0.861936	23102.4	25978.1	23688.2	24435.2	0.92344	25241.5	20421.5	26951.2	24958.8	0.943228	22766.1	22841.6	26335.6	25059.9
AT1G03600	AT1G03600	NM_100240	Release 6	transcript	chr1	898875	899654	ExemplarFor 'AT1G03600'; gene_id '839449'; transcript_id 'AT1G03600'; gene_name 'AT1G03600'; alt 'F21B7.21'; unknown protein	http://www.arabidopsis.org/servlets/TairObject?type=locus&name=AT1G03600	AT1G03600	27262.1	26030.9	21887.7			24771.6	27402.8	25622.1			26782.1	22788.7	31338.2			21344	28493.4	18455.8			21806.8	23115.1	22734.1			25081.5	24388.4	24372.7			27469.7	20787.2	28881.8			23528.4	27705.7	27181.8
AT1G03610	AT1G03610	NM_100241	Release 6	transcript	chr1	900886	903002	ExemplarFor 'AT1G03610'; gene_id '838961'; transcript_id 'AT1G03610'; gene_name 'AT1G03610'; alt 'F21B7.22'; unknown protein	http://www.arabidopsis.org/servlets/TairObject?type=locus&name=AT1G03610	AT1G03610	10041.2	8210.56	11728.6	9900.99	1.51668	5852.26	8367.19	7913.68	7009.73	1.07378	6223.04	6236.45	7714.75	6528.07	1	10865	6729.03	8640.77	8725.61	1.33663	10142.4	8813.53	11961	9903.75	1.5171	11880.8	11666.6	11028.3	11325.8	1.73494	6620.25	10187.4	7419.36	8093.37	1.23978	9169.27	7216.82	6968.81	7784.87
AT1G03610	AT1G03610	NM_100241	Release 6	transcript	chr1	900886	903002	ExemplarFor 'AT1G03610'; gene_id '838961'; transcript_id 'AT1G03610'; gene_name 'AT1G03610'; alt 'F21B7.22'; unknown protein	http://www.arabidopsis.org/servlets/TairObject?type=locus&name=AT1G03610	AT1G03610	10144	7868.32	11413.2			6528.06	6583.11	6814.07			5507.37	5925.19	7561.62			9632.53	6694.62	9791.72			9220.91	8657.39	10627.2			12241.1	11056.5	10081.4			6211.98	10446.4	7674.79			9184.8	7281.88	6887.66
AT1G03620	AT1G03620	NM_100242	Release 6	transcript	chr1	904318	906012	ExemplarFor 'AT1G03620'; gene_id '839448'; transcript_id 'AT1G03620'; gene_name 'AT1G03620'; alt 'F21B7.23'; unknown protein	http://www.arabidopsis.org/servlets/TairObject?type=locus&name=AT1G03620	AT1G03620	297.869	164.422	205.057	218.828	0.91279	211.38	197.769	247.619	209.404	0.873482	250.309	276.953	240.761	239.735	1	220.682	232.516	219.713	210.747	0.879082	112.82	194.512	245.507	184.225	0.768454	256.102	161.027	176.579	191.635	0.799362	205.217	245.723	206.535	226.504	0.94481	174.529	208.637	216.172	201.754
AT1G03620	AT1G03620	NM_100242	Release 6	transcript	chr1	904318	906012	ExemplarFor 'AT1G03620'; gene_id '839448'; transcript_id 'AT1G03620'; gene_name 'AT1G03620'; alt 'F21B7.23'; unknown protein	http://www.arabidopsis.org/servlets/TairObject?type=locus&name=AT1G03620	AT1G03620	229.966	231.778	183.876			188.643	168.69	242.324			195.995	238.566	235.829			180.736	221.768	189.067			158.155	168.277	226.081			218.524	160.563	177.017			231.738	279.835	189.977			188.483	198.156	224.548
AT1G03630	AT1G03630	NM_100243	Release 6	transcript	chr1	907650	909375	ExemplarFor 'AT1G03630'; gene_id '839009'; transcript_id 'AT1G03630'; gene_name 'POR'; alt 'F21B7.24	NADPH:PROTOCHLOROPHYLLIDE OXIDOREDUCTASE|PROTOCHLOROPHYLLIDE OXIDOREDUCTASE'; POR (PROTOCHLOROPHYLLIDE OXIDOREDUCTASE); oxidoreductase/ protochlorophyllide reductase|http://www.arabidopsis.org/servlets/TairObject?type=locus&name=AT1G03630	POR	7470.15	8484.77	9960.27	8854.93	0.886073	11433.3	9573.31	10161.4	10492.5	1.04994	9435.82	7421.14	11474.4	9993.46	1	7386.93	10594.2	7412.35	8958.97	0.896484	8219.87	8627.68	7303.38	8382.32	0.838781	6569.36	8609.71	9017.12	8242.39	0.824778	8154.96	6571.41	10338.6	8674.22	0.86799	9096.44	9281.87	8600.25	9323.61
AT1G03630	AT1G03630	NM_100243	Release 6	transcript	chr1	907650	909375	ExemplarFor 'AT1G03630'; gene_id '839009'; transcript_id 'AT1G03630'; gene_name 'POR'; alt 'F21B7.24	NADPH:PROTOCHLOROPHYLLIDE OXIDOREDUCTASE|PROTOCHLOROPHYLLIDE OXIDOREDUCTASE'; POR (PROTOCHLOROPHYLLIDE OXIDOREDUCTASE); oxidoreductase/ protochlorophyllide reductase|http://www.arabidopsis.org/servlets/TairObject?type=locus&name=AT1G03630	POR	8442.26	9175.1	9597.01			11419.1	8715.6	11652.2			9370.63	9718.49	12540.3			7924.08	11497.6	8938.65			9358.79	9213.5	7570.72			6563.26	9665.02	9029.86			9504.42	6438.85	11037.1			8847.85	10933.6	9181.64
AT1G03650	AT1G03650	NM_100244	Release 6	transcript	chr1	910022	911192	ExemplarFor 'AT1G03650'; gene_id '839021'; transcript_id 'AT1G03650'; gene_name 'AT1G03650'; alt 'F21B7.25'; N-acetyltransferase	http://www.arabidopsis.org/servlets/TairObject?type=locus&name=AT1G03650	AT1G03650	778.739	1098.92	537.834	822.508	1.97686	454.613	472.612	500.701	446.912	1.07413	494.728	320.458	411.304	416.068	1	717.535	488.164	618.357	607.137	1.45922	637.93	481.642	742.879	658.773	1.58333	489.156	427.564	423.162	429.459	1.03218	424.556	646.466	349.529	451.811	1.0859	794.657	386.894	426.896	514.04
AT1G03650	AT1G03650	NM_100244	Release 6	transcript	chr1	910022	911192	ExemplarFor 'AT1G03650'; gene_id '839021'; transcript_id 'AT1G03650'; gene_name 'AT1G03650'; alt 'F21B7.25'; N-acetyltransferase	http://www.arabidopsis.org/servlets/TairObject?type=locus&name=AT1G03650	AT1G03650	826.266	1150.31	542.979			436.715	380.05	436.781			517.183	366.576	386.161			703.351	521.277	594.135			767.957	596.068	726.162			403.545	447.059	386.27			351.188	590.401	348.722			730.415	337.769	407.609
AT1G03660	AT1G03660	NM_100245	Release 6	transcript	chr1	911435	911758	ExemplarFor 'AT1G03660'; gene_id '839033'; transcript_id 'AT1G03660'; gene_name 'AT1G03660'; alt 'F21B7.26	F21B7_26'; unknown protein|http://www.arabidopsis.org/servlets/TairObject?type=locus&name=AT1G03660	AT1G03660	1028.77	1527.02	743.852	1088.49	1.77393	564.14	678.868	739.255	655.826	1.0688	611.327	646.749	527.401	613.607	1	1022.62	595.566	1037.24	910.594	1.484	890.593	894.975	1064.37	955.023	1.55641	958.329	765.457	633.047	780.935	1.2727	682.925	960.942	517.815	700.034	1.14085	935.407	619.959	628.079	767.775
AT1G03660	AT1G03660	NM_100245	Release 6	transcript	chr1	911435	911758	ExemplarFor 'AT1G03660'; gene_id '839033'; transcript_id 'AT1G03660'; gene_name 'AT1G03660'; alt 'F21B7.26	F21B7_26'; unknown protein|http://www.arabidopsis.org/servlets/TairObject?type=locus&name=AT1G03660	AT1G03660	1005.02	1468.47	757.835			564.653	771.997	616.043			663.847	669.87	562.45			1008.29	600.563	1199.29			848.878	1034.59	996.726			912.53	779.61	636.638			629.395	865.787	543.341			1124.47	661.221	637.517
AT1G03670	AT1G03670	NM_100246	Release 6	transcript	chr1	914221	916221	ExemplarFor 'AT1G03670'; gene_id '839438'; transcript_id 'AT1G03670'; gene_name 'AT1G03670'; alt 'F21B7.27'; protein binding	http://www.arabidopsis.org/servlets/TairObject?type=locus&name=AT1G03670	AT1G03670	18.5001	19.5579	41.6652	24.6433	0.954581	36.8486	33.5506	30.8726	31.1748	1.20758	27.325	21.2363	27.0359	25.8158	1	25.5652	39.2149	34.6131	31.6843	1.22732	36.5036	22.9763	25.171	30.7673	1.1918	25.1558	31.9931	34.0378	33.9861	1.31649	38.3092	32.3654	28.9132	32.98	1.27751	33.3222	28.4066	22.8285	28.2241
AT1G03670	AT1G03670	NM_100246	Release 6	transcript	chr1	914221	916221	ExemplarFor 'AT1G03670'; gene_id '839438'; transcript_id 'AT1G03670'; gene_name 'AT1G03670'; alt 'F21B7.27'; protein binding	http://www.arabidopsis.org/servlets/TairObject?type=locus&name=AT1G03670	AT1G03670	21.2481	21.5433	25.345			38.6342	27.2791	19.8635			25.602	30.9462	22.7494			29.4617	25.0314	36.2198			36.0941	32.4944	31.3647			33.3019	37.1448	42.2834			37.9139	37.0587	23.3197			28.4528	27.9732	28.3613
AT1G03680	AT1G03680	NM_179254	Release 6	transcript	chr1	916845	918001	ExemplarFor 'AT1G03680'; gene_id '839436'; transcript_id 'AT1G03680'; gene_name 'ATHM1'; alt '-'; ATHM1; electron transporter/ thiol-disulfide exchange intermediate	http://www.arabidopsis.org/servlets/TairObject?type=locus&name=AT1G03680	ATHM1	21430.6	25643.5	19685.8	22286.5	1.02345	23001.7	23670.6	21401	23439.2	1.07639	23784.6	21002.2	23131.8	21775.8	1	18855	24124.4	17997.8	20457.1	0.939443	20772.6	21067.6	17915.8	19445.1	0.892967	19532.1	23553.7	21342.1	20952	0.96217	21049.6	16579	24309.1	19846.8	0.911418	22044.9	19163.4	19830.8	20534.6
AT1G03680	AT1G03680	NM_179254	Release 6	transcript	chr1	916845	918001	ExemplarFor 'AT1G03680'; gene_id '839436'; transcript_id 'AT1G03680'; gene_name 'ATHM1'; alt '-'; ATHM1; electron transporter/ thiol-disulfide exchange intermediate	http://www.arabidopsis.org/servlets/TairObject?type=locus&name=AT1G03680	ATHM1	21052.1	26032.7	19874			25879.4	23520	23162.6			23637.6	17909.6	21189			17870.4	26159.3	17735.9			19207.3	20167.8	17539.2			18270.8	23386.7	19626.7			18983.2	16722.5	21437.6			21876.2	21688.6	18603.6
AT1G03687	AT1G03687	NM_100248	Release 6	transcript	chr1	918329	920507	ExemplarFor 'AT1G03687'; gene_id '839052'; transcript_id 'AT1G03687'; gene_name 'AT1G03687'; alt 'F21B7.29	F21B7_29'; unknown protein|http://www.arabidopsis.org/servlets/TairObject?type=locus&name=AT1G03687	AT1G03687	2345.72	2629.79	1941.24	2254.97	0.789998	2939.95	2906.55	2870.62	2889.01	1.01213	3211.74	2697.25	2452.53	2854.4	1	2349.44	2553.34	2039.93	2356.6	0.825601	2622.05	2085.83	2126.06	2262.38	0.792595	2061.16	2454	2283.37	2196.42	0.769487	2777.21	2217.22	2708.38	2553.91	0.894726	2462.71	2573.66	2592.29	2429.57
AT1G03687	AT1G03687	NM_100248	Release 6	transcript	chr1	918329	920507	ExemplarFor 'AT1G03687'; gene_id '839052'; transcript_id 'AT1G03687'; gene_name 'AT1G03687'; alt 'F21B7.29	F21B7_29'; unknown protein|http://www.arabidopsis.org/servlets/TairObject?type=locus&name=AT1G03687	AT1G03687	2020.74	2646.4	1945.96			2854.04	3053.07	2709.86			3117.36	2972.82	2674.71			2216.06	2759.54	2221.26			2553.66	2127.38	2059.33			2080.77	2151.26	2147.98			2669.79	2267.87	2682.97			2243.33	2302.3	2403.15
AT1G03700	AT1G03700	NM_100249	Release 6	transcript	chr1	920950	921901	ExemplarFor 'AT1G03700'; gene_id '839428'; transcript_id 'AT1G03700'; gene_name 'AT1G03700'; alt 'F21B7.30'; unknown protein	http://www.arabidopsis.org/servlets/TairObject?type=locus&name=AT1G03700	AT1G03700	1097.37	1523.31	831.621	1084.5	3.12367	824.146	791.334	432.329	643.151	1.85246	345.534	369.66	303.841	347.188	1	333.086	1059.39	391.454	582.322	1.67725	331.062	312.133	464.363	358.301	1.03201	301.887	327.107	302.58	324.038	0.933322	416.441	411.811	312.329	370.785	1.06796	458.147	374.226	349.24	387.206
AT1G03700	AT1G03700	NM_100249	Release 6	transcript	chr1	920950	921901	ExemplarFor 'AT1G03700'; gene_id '839428'; transcript_id 'AT1G03700'; gene_name 'AT1G03700'; alt 'F21B7.30'; unknown protein	http://www.arabidopsis.org/servlets/TairObject?type=locus&name=AT1G03700	AT1G03700	817.76	1403.47	833.475			711.657	692.428	407.012			359.118	379.68	325.296			347.066	959.545	403.394			268.841	334.887	438.52			373.717	307.837	331.101			358.574	435.409	290.145			433.007	333.137	375.481
AT1G03710	AT1G03710	NM_100250	Release 6	transcript	chr1	923487	924657	ExemplarFor 'AT1G03710'; gene_id '839427'; transcript_id 'AT1G03710'; gene_name 'AT1G03710'; alt 'F21B7.31'; unknown protein	http://www.arabidopsis.org/servlets/TairObject?type=locus&name=AT1G03710	AT1G03710	58.5467	60.4236	49.7978	59.4276	0.624037	76.6513	47.9739	78.3797	68.9327	0.723849	97.6102	91.3643	96.4481	95.2308	1	85.2774	47.9028	76.8261	71.8537	0.754522	60.4689	65.1622	62.1053	68.2519	0.7167	63.5732	52.294	42.2179	57.5136	0.603939	50.1224	78.8577	58.4326	63.2007	0.663658	84.627	74.2104	62.7328	70.1181
AT1G03710	AT1G03710	NM_100250	Release 6	transcript	chr1	923487	924657	ExemplarFor 'AT1G03710'; gene_id '839427'; transcript_id 'AT1G03710'; gene_name 'AT1G03710'; alt 'F21B7.31'; unknown protein	http://www.arabidopsis.org/servlets/TairObject?type=locus&name=AT1G03710	AT1G03710	66.4726	60.9286	60.3961			81.9397	48.4349	80.2168			108.66	79.1983	98.1037			75.2921	54.8285	90.9953			75.717	87.2383	58.8197			65.3017	50.4746	71.22			52.458	73.0676	66.2658			62.9579	65.2672	70.9132
AT1G03720	AT1G03720	NM_100251	Release 6	transcript	chr1	924996	926373	ExemplarFor 'AT1G03720'; gene_id '839426'; transcript_id 'AT1G03720'; gene_name 'AT1G03720'; alt 'F21B7.32'; cysteine-type peptidase	http://www.arabidopsis.org/servlets/TairObject?type=locus&name=AT1G03720	AT1G03720	16.2076	34.3834	18.2274	21.2813	1.0112	20.1068	22.2902	19.3148	21.9755	1.04419	21.4042	23.9433	18.5437	21.0456	1	13.9408	16.6874	20.5191	18.524	0.880183	22.5422	20.429	30.2285	22.3859	1.06369	19.6051	21.3336	20.2802	18.7097	0.889008	18.3806	19.4366	16.929	19.3438	0.919138	15.6752	20.2142	21.6855	18.2395
AT1G03720	AT1G03720	NM_100251	Release 6	transcript	chr1	924996	926373	ExemplarFor 'AT1G03720'; gene_id '839426'; transcript_id 'AT1G03720'; gene_name 'AT1G03720'; alt 'F21B7.32'; cysteine-type peptidase	http://www.arabidopsis.org/servlets/TairObject?type=locus&name=AT1G03720	AT1G03720	16.5543	28.3734	13.9418			16.7594	35.8955	17.4866			16.6047	29.2114	16.5661			19.7339	22.3657	17.8968			18.9772	20.1969	21.9415			15.5664	16.5036	18.9692			16.6434	24.5826	20.0905			17.5833	17.187	17.0916
AT1G03730	AT1G03730	NM_100252	Release 6	transcript	chr1	930828	931895	ExemplarFor 'AT1G03730'; gene_id '839106'; transcript_id 'AT1G03730'; gene_name 'AT1G03730'; alt 'F21B7.33'; unknown protein	http://www.arabidopsis.org/servlets/TairObject?type=locus&name=AT1G03730	AT1G03730	7539.39	9670.63	6646.71	7824.83	2.31774	2771.04	2788.94	2913.02	2849.74	0.844101	3056.52	3189.6	3293.92	3376.06	1	8608.51	2338.39	9022.14	6673.74	1.97678	8730.94	9414.67	9638.56	9228.8	2.7336	6089.8	7765.94	5186.48	6671.97	1.97626	3211.7	6305.58	2573.65	4303.04	1.27457	8527.07	3257.78	3115.44	5078.92
AT1G03730	AT1G03730	NM_100252	Release 6	transcript	chr1	930828	931895	ExemplarFor 'AT1G03730'; gene_id '839106'; transcript_id 'AT1G03730'; gene_name 'AT1G03730'; alt 'F21B7.33'; unknown protein	http://www.arabidopsis.org/servlets/TairObject?type=locus&name=AT1G03730	AT1G03730	7432.42	9466.38	6193.44			2765.06	2832.47	3027.89			3309.5	3649.49	3757.33			8757.16	2536.23	8780			8142.88	9559.1	9886.64			7143.27	8136.83	5709.52			3518.97	7022.14	3186.19			8937.53	3450.75	3184.94
AT1G03740	AT1G03740	NM_100253	Release 6	transcript	chr1	933512	937042	ExemplarFor 'AT1G03740'; gene_id '839423'; transcript_id 'AT1G03740'; gene_name 'AT1G03740'; alt 'F21B7.34'; ATP binding / kinase/ protein kinase/ protein serine/threonine kinase/ protein-tyrosine kinase	http://www.arabidopsis.org/servlets/TairObject?type=locus&name=AT1G03740	AT1G03740	22736.1	19889.3	20723.7	21662.1	2.28162	8073.07	9813.28	10350	8663.18	0.912475	9194.34	10340.2	10381.4	9494.15	1	25919.2	9168.64	23100.1	19255.2	2.02811	22145.3	24574.9	25408.7	24379.5	2.56784	23457.2	22923.9	17255.4	21140.1	2.22665	9313.89	19134.6	11031.1	12658.5	1.33329	25336.9	11201.2	9964.82	15006.4
AT1G03740	AT1G03740	NM_100253	Release 6	transcript	chr1	933512	937042	ExemplarFor 'AT1G03740'; gene_id '839423'; transcript_id 'AT1G03740'; gene_name 'AT1G03740'; alt 'F21B7.34'; ATP binding / kinase/ protein kinase/ protein serine/threonine kinase/ protein-tyrosine kinase	http://www.arabidopsis.org/servlets/TairObject?type=locus&name=AT1G03740	AT1G03740	24401	22161.2	20061.1			6763.76	7606.96	9371.96			8843.83	9496.26	8708.88			23863.7	7925.43	25553.9			24183.1	25470.6	24494.3			21812.8	22324.3	19067.1			9163.2	17175.2	10133			24529	10146.1	8860.21
AT1G03750	AT1G03750	NM_100254	Release 6	transcript	chr1	937919	941067	ExemplarFor 'AT1G03750'; gene_id '839417'; transcript_id 'AT1G03750'; gene_name 'AT1G03750'; alt 'F21M11.34	F21M11_34'; ATP binding / ATP-dependent helicase/ DNA binding / helicase/ nucleic acid binding|http://www.arabidopsis.org/servlets/TairObject?type=locus&name=AT1G03750	AT1G03750	1082.61	1007.62	1028.04	1118.01	0.613336	1677.34	1775.86	1644.01	1757.57	0.9642	1806.06	1727.54	1592.75	1822.83	1	1391.38	1734.91	1259.93	1503.24	0.824675	932.09	1162.76	1250.84	1152.27	0.632132	1667.85	1259.96	1545.17	1540.23	0.844968	1592.59	1640.24	1704.44	1722.98	0.945222	1037.23	1935.14	1611.33	1644.91
AT1G03750	AT1G03750	NM_100254	Release 6	transcript	chr1	937919	941067	ExemplarFor 'AT1G03750'; gene_id '839417'; transcript_id 'AT1G03750'; gene_name 'AT1G03750'; alt 'F21M11.34	F21M11_34'; ATP binding / ATP-dependent helicase/ DNA binding / helicase/ nucleic acid binding|http://www.arabidopsis.org/servlets/TairObject?type=locus&name=AT1G03750	AT1G03750	1249.88	1063.02	1276.87			1761.04	1835.35	1851.85			1764.11	2301.52	1745.01			1468.17	1770.25	1394.81			1126.05	1197.4	1244.47			1816.79	1207.7	1743.93			1744.28	1646.12	2010.2			1116.65	2168.37	2000.72
AT1G03760	AT1G03760	NM_100255	Release 6	transcript	chr1	941061	943376	ExemplarFor 'AT1G03760'; gene_id '839119'; transcript_id 'AT1G03760'; gene_name 'AT1G03760'; alt 'F21M11.33	F21M11_33'; protein binding|http://www.arabidopsis.org/servlets/TairObject?type=locus&name=AT1G03760	AT1G03760	5144.56	6896.77	4010.24	5306.63	1.09225	4292.06	5370.6	4523.79	4770.48	0.981897	4828.64	5162.36	3940.08	4858.43	1	4584.48	4335.35	4777.93	4514.84	0.929279	3585.45	4171.33	4429.81	4088.37	0.841501	3816.95	3388.59	3915.56	3777.13	0.777437	5138.05	4910.21	4423.63	4708.9	0.969222	4396.93	3887.49	3858.26	4039.14
AT1G03760	AT1G03760	NM_100255	Release 6	transcript	chr1	941061	943376	ExemplarFor 'AT1G03760'; gene_id '839119'; transcript_id 'AT1G03760'; gene_name 'AT1G03760'; alt 'F21M11.33	F21M11_33'; protein binding|http://www.arabidopsis.org/servlets/TairObject?type=locus&name=AT1G03760	AT1G03760	4605.06	7089.05	4094.11			4342.05	5458.51	4635.87			5288.89	5606.88	4323.74			4585.94	4512.68	4292.66			4235.23	3792.91	4315.51			3576.75	3513.91	4450.99			4737.77	4776.59	4267.14			4511.42	3953.11	3627.6
AT1G03770	AT1G03770	NM_100256	Release 6	transcript	chr1	944771	947334	ExemplarFor 'AT1G03770'; gene_id '839413'; transcript_id 'AT1G03770'; gene_name 'AT1G03770'; alt 'F21M11.32	F21M11_32'; protein binding / ubiquitin-protein ligase/ zinc ion binding|http://www.arabidopsis.org/servlets/TairObject?type=locus&name=AT1G03770	AT1G03770	5446.82	3780.31	6145.33	5110.62	2.04979	2115.22	2392.54	2443.56	2539.75	1.01866	2592.14	2458.14	2148.02	2493.24	1	6278.48	2534.94	6512.54	4939.68	1.98123	6665.31	6977.94	6064.44	6536.91	2.62186	4753.86	4286.04	3869.06	4399.81	1.7647	2589.39	4674.58	2989.3	3470.06	1.39179	5258.57	2654.19	2763.9	3639.92
AT1G03770	AT1G03770	NM_100256	Release 6	transcript	chr1	944771	947334	ExemplarFor 'AT1G03770'; gene_id '839413'; transcript_id 'AT1G03770'; gene_name 'AT1G03770'; alt 'F21M11.32	F21M11_32'; protein binding / ubiquitin-protein ligase/ zinc ion binding|http://www.arabidopsis.org/servlets/TairObject?type=locus&name=AT1G03770	AT1G03770	5009.02	4199.83	6082.4			2774.35	2316.25	3196.56			2971.04	2287.79	2502.27			6051.74	2215.47	6044.91			6155.21	7039.68	6318.89			4869.58	4332.67	4287.64			2642.09	4990.28	2934.68			5474.81	2460.22	3227.82
AT1G03780	AT1G03780	NM_100257	Release 6	transcript	chr1	947643	951729	ExemplarFor 'AT1G03780'; gene_id '839140'; transcript_id 'AT1G03780'; gene_name 'AT1G03780'; alt 'F21M11.31	F21M11_31'; unknown protein|http://www.arabidopsis.org/servlets/TairObject?type=locus&name=AT1G03780	AT1G03780	2361.38	1345.42	2125.09	1888.04	0.756737	2304.39	2367.26	2954.7	2409.69	0.965814	2263.93	2513.74	2326.62	2494.98	1	2232.87	2524.7	1908.19	2246.37	0.900353	1871.21	2347.9	2199.67	2195.97	0.880153	2264.31	1741.78	2168.86	2026.26	0.812136	2470.36	1894.51	2271.45	2246.63	0.90046	1821.65	2426	2325.49	2203.9
AT1G03780	AT1G03780	NM_100257	Release 6	transcript	chr1	947643	951729	ExemplarFor 'AT1G03780'; gene_id '839140'; transcript_id 'AT1G03780'; gene_name 'AT1G03780'; alt 'F21M11.31	F21M11_31'; unknown protein|http://www.arabidopsis.org/servlets/TairObject?type=locus&name=AT1G03780	AT1G03780	2334.48	1287.48	1874.42			2047.25	2419.21	2365.33			2344.48	3036.69	2484.43			2198.02	2782.53	1831.88			2158.35	2363.08	2235.58			2294.05	1661.1	2027.48			2564.15	1991.01	2288.3			1666.17	2623.39	2360.69
AT1G03790	AT1G03790	NM_100258	Release 6	transcript	chr1	954524	956096	ExemplarFor 'AT1G03790'; gene_id '839408'; transcript_id 'AT1G03790'; gene_name 'AT1G03790'; alt 'F21M11.30	F21M11_30'; nucleic acid binding / transcription factor|http://www.arabidopsis.org/servlets/TairObject?type=locus&name=AT1G03790	AT1G03790	201.682	157.658	131.812	150.261	0.870957	331.125	273.568	146.965	233.811	1.35524	130.215	142.27	278.876	172.524	1	197.313	262.268	217.578	205.047	1.18851	81.2816	145.57	95.3265	97.9946	0.568005	268.995	178.609	139.389	180.715	1.04747	85.3517	192.864	186.247	145.291	0.842147	166.317	291.508	286.994	228.474
AT1G03790	AT1G03790	NM_100258	Release 6	transcript	chr1	954524	956096	ExemplarFor 'AT1G03790'; gene_id '839408'; transcript_id 'AT1G03790'; gene_name 'AT1G03790'; alt 'F21M11.30	F21M11_30'; nucleic acid binding / transcription factor|http://www.arabidopsis.org/servlets/TairObject?type=locus&name=AT1G03790	AT1G03790	177.131	122.109	111.175			282.379	233.627	135.202			123.335	122.561	237.889			155.717	238.178	159.23			67.0041	120.564	78.2211			240.316	147.487	109.492			82.2249	162.191	162.865			142.958	260.166	222.9
AT1G03800	AT1G03800	NM_100259	Release 6	transcript	chr1	957260	957997	ExemplarFor 'AT1G03800'; gene_id '839173'; transcript_id 'AT1G03800'; gene_name 'ATERF10/ERF10'; alt 'ATERF10	ERF10|F21M11.29|F21M11_29'; ATERF10/ERF10; DNA binding / transcription factor/ transcriptional repressor|http://www.arabidopsis.org/servlets/TairObject?type=locus&name=AT1G03800	ATERF10/ERF10	132.084	162.515	108.13	131.702	1.04891	106.444	50.1903	104.497	97.947	0.780076	124.1	129.862	156.505	125.561	1	110.183	108.395	109.888	108.498	0.86411	98.4137	113.061	113.724	104.93	0.835692	97.5479	124.845	80.9595	101.606	0.809219	132.8	137.555	124.707	125.591	1.00024	92.0273	121.818	132.207	116.116
AT1G03800	AT1G03800	NM_100259	Release 6	transcript	chr1	957260	957997	ExemplarFor 'AT1G03800'; gene_id '839173'; transcript_id 'AT1G03800'; gene_name 'ATERF10/ERF10'; alt 'ATERF10	ERF10|F21M11.29|F21M11_29'; ATERF10/ERF10; DNA binding / transcription factor/ transcriptional repressor|http://www.arabidopsis.org/servlets/TairObject?type=locus&name=AT1G03800	ATERF10/ERF10	109.264	183.165	95.0553			113.055	110.135	103.36			120.894	106.553	115.452			99.1414	105.533	117.849			100.056	96.9326	107.394			89.6406	113.547	103.097			124.058	137.106	97.3212			107.779	122.833	120.03
AT1G03810	AT1G03810	NM_100260	Release 6	transcript	chr1	958758	959608	ExemplarFor 'AT1G03810'; gene_id '839403'; transcript_id 'AT1G03810'; gene_name 'AT1G03810'; alt 'F21M11.28	F21M11_28'; unknown protein|http://www.arabidopsis.org/servlets/TairObject?type=locus&name=AT1G03810	AT1G03810	29.3408	25.9	52.1341	33.9693	1.15553	22.772	29.5137	20.4173	24.2604	0.825264	31.5717	32.0491	34.473	29.3971	1	22.2388	24.8178	26.0279	25.7685	0.876566	78.5313	37.9587	38.2072	54.8644	1.86632	23.0892	59.8677	69.4014	45.8415	1.55939	47.605	26.2124	42.045	37.8587	1.28784	20.0868	34.032	31.2487	31.2478
AT1G03810	AT1G03810	NM_100260	Release 6	transcript	chr1	958758	959608	ExemplarFor 'AT1G03810'; gene_id '839403'; transcript_id 'AT1G03810'; gene_name 'AT1G03810'; alt 'F21M11.28	F21M11_28'; unknown protein|http://www.arabidopsis.org/servlets/TairObject?type=locus&name=AT1G03810	AT1G03810	26.4514	28.2696	41.7198			20.1405	18.4344	34.2843			25.3028	30.0121	22.9738			25.7541	25.6717	30.1006			103.004	24.9642	46.5205			24.6988	49.1676	48.8242			54.8405	20.8442	35.605			30.1769	32.6877	39.2549
AT1G03820	AT1G03820	NM_100261	Release 6	transcript	chr1	959927	960708	ExemplarFor 'AT1G03820'; gene_id '839400'; transcript_id 'AT1G03820'; gene_name 'AT1G03820'; alt 'F21M11.27	F21M11_27'; unknown protein|http://www.arabidopsis.org/servlets/TairObject?type=locus&name=AT1G03820	AT1G03820	987.739	896.469	893.301	998.54	0.748722	1237.13	1224.84	1350.26	1248.55	0.936182	1252.27	1211.69	1202.3	1333.66	1	967.899	1064.63	1146.54	1089.76	0.817121	1347.16	1244.41	1039.8	1284.01	0.962774	959.152	1282.96	1389.11	1241.23	0.930696	1445.51	1297.45	1092.74	1326.44	0.99459	1266.28	1336.06	1190.68	1242.57
AT1G03820	AT1G03820	NM_100261	Release 6	transcript	chr1	959927	960708	ExemplarFor 'AT1G03820'; gene_id '839400'; transcript_id 'AT1G03820'; gene_name 'AT1G03820'; alt 'F21M11.27	F21M11_27'; unknown protein|http://www.arabidopsis.org/servlets/TairObject?type=locus&name=AT1G03820	AT1G03820	1127.63	1120.99	965.114			1109.99	1241.24	1327.82			1467.25	1510.71	1357.75			1122.52	1187.57	1049.42			1523.8	1265.68	1283.23			1073.78	1368.61	1373.79			1516.6	1206.58	1399.79			1193.65	1352.07	1116.69
AT1G03830	AT1G03830	NM_100262	Release 6	transcript	chr1	962127	966621	ExemplarFor 'AT1G03830'; gene_id '839398'; transcript_id 'AT1G03830'; gene_name 'AT1G03830'; alt 'F21M11.26	F21M11_26'; GTP binding / GTPase|http://www.arabidopsis.org/servlets/TairObject?type=locus&name=AT1G03830	AT1G03830	1875.17	1012.94	1845.88	1653.62	0.514942	2944.32	2870.82	2912.57	2821.36	0.878577	3432.02	3602.41	2815.16	3211.28	1	2324.9	2760.17	2004.47	2463.96	0.767281	2174.42	2161.93	2606.29	2228.57	0.693982	2309.55	1839.95	2511.32	2239.81	0.697481	2504.86	2289.51	3355.19	2810.85	0.875304	2415.74	2839.23	3157.64	2713.13
AT1G03830	AT1G03830	NM_100262	Release 6	transcript	chr1	962127	966621	ExemplarFor 'AT1G03830'; gene_id '839398'; transcript_id 'AT1G03830'; gene_name 'AT1G03830'; alt 'F21M11.26	F21M11_26'; GTP binding / GTPase|http://www.arabidopsis.org/servlets/TairObject?type=locus&name=AT1G03830	AT1G03830	2306.94	959.954	1920.86			2995.01	2282.59	2922.84			3146.96	3306.39	2964.75			2574.82	2859.87	2259.51			2050.98	2122.76	2255.06			2394.31	1744.21	2639.51			2950.63	2775.95	2988.95			2385.39	2567.31	2913.45
AT1G03840	AT1G03840	NM_100263	Release 6	transcript	chr1	967505	970129	ExemplarFor 'AT1G03840'; gene_id '839396'; transcript_id 'AT1G03840'; gene_name 'AT1G03840'; alt 'F21M11.25	F21M11_25'; nucleic acid binding / transcription factor/ zinc ion binding|http://www.arabidopsis.org/servlets/TairObject?type=locus&name=AT1G03840	AT1G03840	707.231	766.894	839.664	786.458	0.567367	548.271	592.262	1023.66	741.165	0.534692	1143.25	1762.01	1293.39	1386.15	1	1488	690.965	1485.95	1202.75	0.867687	1218.45	1145.3	1656.86	1284.18	0.926436	1348.36	1047.61	1246.04	1239.55	0.894238	1262.82	1343.57	1163.63	1245.65	0.89864	1382.81	1331.94	1446.12	1361.24
AT1G03840	AT1G03840	NM_100263	Release 6	transcript	chr1	967505	970129	ExemplarFor 'AT1G03840'; gene_id '839396'; transcript_id 'AT1G03840'; gene_name 'AT1G03840'; alt 'F21M11.25	F21M11_25'; nucleic acid binding / transcription factor/ zinc ion binding|http://www.arabidopsis.org/servlets/TairObject?type=locus&name=AT1G03840	AT1G03840	812.135	838.081	754.742			530.5	649.13	1103.17			1163.68	1687.9	1266.7			1493.16	627.491	1430.92			943.682	1054.03	1686.77			1421.42	909.314	1464.57			1298.57	1245.08	1160.26			1438.68	1179.04	1388.84
AT1G03850	AT1G03850	NM_179255	Release 6	transcript	chr1	976099	977760	ExemplarFor 'AT1G03850'; gene_id '839392'; transcript_id 'AT1G03850'; gene_name 'AT1G03850'; alt 'F21M11.22	F21M11_22'; electron transporter/ thiol-disulfide exchange intermediate|http://www.arabidopsis.org/servlets/TairObject?type=locus&name=AT1G03850	AT1G03850	686.147	1003.88	528.499	748.644	3.58626	621.03	461.023	345.057	473.698	2.26917	206.556	191.059	253.756	208.753	1	258.334	464.074	329.524	371.596	1.78007	311.88	379.949	427.526	388.785	1.86241	386.621	427.658	267.212	372.033	1.78216	324.146	430.736	234.052	319.766	1.53179	259.525	231.359	247.33	261.728
AT1G03850	AT1G03850	NM_179255	Release 6	transcript	chr1	976099	977760	ExemplarFor 'AT1G03850'; gene_id '839392'; transcript_id 'AT1G03850'; gene_name 'AT1G03850'; alt 'F21M11.22	F21M11_22'; electron transporter/ thiol-disulfide exchange intermediate|http://www.arabidopsis.org/servlets/TairObject?type=locus&name=AT1G03850	AT1G03850	741.213	1089.69	442.442			605.877	449.402	359.796			218.351	173.101	209.698			267.723	574.484	335.438			325.396	360.227	527.733			446.914	471.387	232.405			279.812	416.796	233.052			326.713	257.158	248.283
AT1G03860	AT1G03860	NM_100266	Release 6	transcript	chr1	979307	981884	ExemplarFor 'AT1G03860'; gene_id '839228'; transcript_id 'AT1G03860'; gene_name 'ATPHB2'; alt 'F21M11.21	F21M11_21|PROHIBITIN 2'; ATPHB2 (PROHIBITIN 2)|http://www.arabidopsis.org/servlets/TairObject?type=locus&name=AT1G03860	ATPHB2	3499.89	3586	2876.51	3222.4	1.1402	3473.47	2539.26	2748.55	2922.91	1.03423	3540.06	2736.63	2556.18	2826.18	1	2662.64	3324.51	2686.98	2758.65	0.976104	3136.77	2525.79	2842.52	2736.11	0.968129	2365.74	2866.21	2305.23	2524.29	0.89318	3295.02	3217.09	2391.31	2826.19	1	3216.08	2606.69	2588.88	2658.81
AT1G03860	AT1G03860	NM_100266	Release 6	transcript	chr1	979307	981884	ExemplarFor 'AT1G03860'; gene_id '839228'; transcript_id 'AT1G03860'; gene_name 'ATPHB2'; alt 'F21M11.21	F21M11_21|PROHIBITIN 2'; ATPHB2 (PROHIBITIN 2)|http://www.arabidopsis.org/servlets/TairObject?type=locus&name=AT1G03860	ATPHB2	3383.8	3230.77	2757.44			3385.26	2927.01	2463.89			3151.14	2599.93	2373.15			2267.28	2921.7	2688.76			2771.72	2485.17	2654.68			2578.41	2911.74	2118.4			2880.5	2972.02	2201.19			2796.29	2403.54	2341.38
AT1G03870	AT1G03870	NM_100267	Release 6	transcript	chr1	982508	983539	ExemplarFor 'AT1G03870'; gene_id '839384'; transcript_id 'AT1G03870'; gene_name 'FLA9'; alt 'F21M11.20	F21M11_20|fasciclin-like arabinogalactan-protein 9'; FLA9 (fasciclin-like arabinogalactan-protein 9)|http://www.arabidopsis.org/servlets/TairObject?type=locus&name=AT1G03870	FLA9	18364	19131.7	20609.7	20595.1	0.985946	28212.1	29011.8	15316.4	24884.8	1.19131	18902.7	18977.1	21465	20888.7	1	13979.2	27326	19145.4	20557.3	0.984134	12936.9	14948.2	13727	14011.9	0.67079	16038.4	20530.9	16541.2	17573.5	0.841293	18187.4	19930.4	18296.6	19258.8	0.921974	15344.9	17318.8	18857.2	17956.4
AT1G03870	AT1G03870	NM_100267	Release 6	transcript	chr1	982508	983539	ExemplarFor 'AT1G03870'; gene_id '839384'; transcript_id 'AT1G03870'; gene_name 'FLA9'; alt 'F21M11.20	F21M11_20|fasciclin-like arabinogalactan-protein 9'; FLA9 (fasciclin-like arabinogalactan-protein 9)|http://www.arabidopsis.org/servlets/TairObject?type=locus&name=AT1G03870	FLA9	20893	22510.3	22062.1			30258.5	28198.3	18311.8			22116.7	22893.6	20977.1			14713.2	30367.5	17812.4			13764.3	15965	12730.3			17018.8	18857	16454.8			20831.5	20012.3	18294.9			17105.1	20209.8	18902.9
AT1G03880	AT1G03880	NM_100268	Release 6	transcript	chr1	985755	988145	ExemplarFor 'AT1G03880'; gene_id '839383'; transcript_id 'AT1G03880'; gene_name 'CRU2'; alt 'CRB	CRUCIFERIN 2|CRUCIFERIN B|F21M11.19|F21M11_19'; CRU2 (CRUCIFERIN 2); nutrient reservoir|http://www.arabidopsis.org/servlets/TairObject?type=locus&name=AT1G03880	CRU2	26.8022	25.1091	32.458	26.8137	0.879751	27.2151	30.8575	402.519	144.974	4.75654	31.3057	39.9448	32.0084	30.4788	1	24.3161	26.0612	23.0785	23.1217	0.758617	30.0297	24.6915	44.9236	29.2784	0.960618	67.0596	43.1381	32.6578	41.6462	1.3664	28.4361	33.147	29.5619	28.3639	0.930611	29.1798	27.3032	37.1021	28.7527
AT1G03880	AT1G03880	NM_100268	Release 6	transcript	chr1	985755	988145	ExemplarFor 'AT1G03880'; gene_id '839383'; transcript_id 'AT1G03880'; gene_name 'CRU2'; alt 'CRB	CRUCIFERIN 2|CRUCIFERIN B|F21M11.19|F21M11_19'; CRU2 (CRUCIFERIN 2); nutrient reservoir|http://www.arabidopsis.org/servlets/TairObject?type=locus&name=AT1G03880	CRU2	26.9071	26.9668	22.6392			26.3436	25.1743	357.731			23.6299	31.3148	24.669			22.2395	22.5465	20.4884			27.6716	24.738	23.6163			40.0816	30.8525	36.0874			38.9862	19.4011	20.6509			27.4579	19.9457	31.5277
AT1G03890	AT1G03890	NM_100269	Release 6	transcript	chr1	989212	991019	ExemplarFor 'AT1G03890'; gene_id '839379'; transcript_id 'AT1G03890'; gene_name 'AT1G03890'; alt 'F21M11.18	F21M11_18'; nutrient reservoir|http://www.arabidopsis.org/servlets/TairObject?type=locus&name=AT1G03890	AT1G03890	24.7207	20.1613	32.7383	24.1809	0.922544	27.9739	24.5709	63.1143	36.8976	1.40771	32.5859	27.6179	21.8833	26.2111	1	24.5669	16.659	20.2562	23.1099	0.881683	48.4345	34.7157	32.9154	33.782	1.28884	28.9586	41.3256	35.3978	31.8073	1.2135	30.6048	29.1451	28.5386	27.63	1.05413	34.6292	26.3044	34.0068	28.1751
AT1G03890	AT1G03890	NM_100269	Release 6	transcript	chr1	989212	991019	ExemplarFor 'AT1G03890'; gene_id '839379'; transcript_id 'AT1G03890'; gene_name 'AT1G03890'; alt 'F21M11.18	F21M11_18'; nutrient reservoir|http://www.arabidopsis.org/servlets/TairObject?type=locus&name=AT1G03890	AT1G03890	19.1993	26.3948	21.8711			22.9152	17.4849	65.3262			26.5605	18.84	29.7792			28.3435	24.5915	24.2423			41.5301	26.0047	19.0914			26.5091	26.4932	32.1596			26.621	28.859	22.0117			28.3691	18.962	26.7793
AT1G03900	AT1G03900	NM_100270	Release 6	transcript	chr1	991187	993117	ExemplarFor 'AT1G03900'; gene_id '839378'; transcript_id 'AT1G03900'; gene_name 'ATNAP4'; alt 'F21M11.36'; ATNAP4	http://www.arabidopsis.org/servlets/TairObject?type=locus&name=AT1G03900	ATNAP4	9427.34	9964.99	9933.81	9882.37	0.99568	9338	7461.98	9125.7	8970.63	0.903819	10019.3	10110.9	10374.3	9925.25	1	8944.46	11267.6	9229.99	9556.34	0.962831	10315.8	8395.82	10525.3	9270.35	0.934017	9794.1	8879.12	8262.13	8880.37	0.894725	9431.26	10870.5	8206.95	9270.73	0.934055	8978.23	8822.8	9802.67	9224.37
AT1G03900	AT1G03900	NM_100270	Release 6	transcript	chr1	991187	993117	ExemplarFor 'AT1G03900'; gene_id '839378'; transcript_id 'AT1G03900'; gene_name 'ATNAP4'; alt 'F21M11.36'; ATNAP4	http://www.arabidopsis.org/servlets/TairObject?type=locus&name=AT1G03900	ATNAP4	10358.1	9910.47	9699.52			9641.8	9383.63	8872.7			10611.6	9416.17	9019.33			9547.46	9363.19	8985.39			8523.34	6930.72	10931.2			9112.08	8484.8	8750.02			9210.01	9145.96	8759.69			9484.84	8362.5	9895.19
AT1G03905	AT1G03905	NM_100271	Release 6	transcript	chr1	993477	995593	ExemplarFor 'AT1G03905'; gene_id '839376'; transcript_id 'AT1G03905'; gene_name 'AT1G03905'; alt '-'; ATP binding / ATPase/ nucleoside-triphosphatase/ nucleotide binding	http://www.arabidopsis.org/servlets/TairObject?type=locus&name=AT1G03905	AT1G03905	973.307	979.995	811.116	948.263	2.0375	405.961	389.158	452.389	420.983	0.904551	434.428	449.207	379.836	465.405	1	1334.27	434.963	1505.34	1127.64	2.42292	1206.87	1302.22	1684.93	1428.12	3.06856	969.868	1002.51	766.196	906.804	1.94842	363.697	1194.5	357.3	642.851	1.38127	1491.67	439.368	493.666	841.753
AT1G03905	AT1G03905	NM_100271	Release 6	transcript	chr1	993477	995593	ExemplarFor 'AT1G03905'; gene_id '839376'; transcript_id 'AT1G03905'; gene_name 'AT1G03905'; alt '-'; ATP binding / ATPase/ nucleoside-triphosphatase/ nucleotide binding	http://www.arabidopsis.org/servlets/TairObject?type=locus&name=AT1G03905	AT1G03905	888.048	1110.26	926.851			397.614	437.552	443.222			515.428	553.431	460.101			1501.79	444.579	1544.9			1225.98	1343.58	1805.17			886.962	1009.87	805.418			377.426	1139.9	424.281			1570.12	482.767	572.929
AT1G03910	AT1G03910	NM_100272	Release 6	transcript	chr1	996431	1000230	ExemplarFor 'AT1G03910'; gene_id '839371'; transcript_id 'AT1G03910'; gene_name 'AT1G03910'; alt 'F21M11.16	F21M11_16'; unknown protein|http://www.arabidopsis.org/servlets/TairObject?type=locus&name=AT1G03910	AT1G03910	4872.96	2956.58	4519.03	4137.57	0.707496	4641.67	5423.3	5006.13	5242.02	0.896349	6151.22	5803.92	6121.33	5848.19	1	4334.16	6180.35	4289.31	4907.36	0.839126	4504.2	4455.17	4541.73	4405.3	0.753277	4300.8	4063.25	4014.92	4318.2	0.738383	5488.88	4173.65	5597.35	4920.57	0.841385	4541.13	5224.23	5017.27	5008.46
AT1G03910	AT1G03910	NM_100272	Release 6	transcript	chr1	996431	1000230	ExemplarFor 'AT1G03910'; gene_id '839371'; transcript_id 'AT1G03910'; gene_name 'AT1G03910'; alt 'F21M11.16	F21M11_16'; unknown protein|http://www.arabidopsis.org/servlets/TairObject?type=locus&name=AT1G03910	AT1G03910	4672.37	2713.87	5090.62			5580.42	5402.64	5397.93			5309.4	5887.49	5815.77			4561.96	5535.2	4543.21			4037.74	3795.68	5097.29			4825.1	4323.23	4381.91			4923.54	4087.28	5252.74			4676.41	5463.29	5128.43
AT1G03920	AT1G03920	NM_100273	Release 6	transcript	chr1	1001320	1004382	ExemplarFor 'AT1G03920'; gene_id '839369'; transcript_id 'AT1G03920'; gene_name 'AT1G03920'; alt 'F21M11.15	F21M11_15'; kinase|http://www.arabidopsis.org/servlets/TairObject?type=locus&name=AT1G03920	AT1G03920	438.96	437.558	407.11	441.85	0.719608	379.177	486.392	511.656	458.777	0.747175	642.735	641.737	586.643	614.015	1	479.357	394.534	543.108	492.62	0.802293	425.184	559.03	735.085	580.842	0.945973	607.58	546.686	483.286	537.916	0.876064	507.576	560.482	584.653	567.723	0.924607	606.825	533.983	522.709	534.649
AT1G03920	AT1G03920	NM_100273	Release 6	transcript	chr1	1001320	1004382	ExemplarFor 'AT1G03920'; gene_id '839369'; transcript_id 'AT1G03920'; gene_name 'AT1G03920'; alt 'F21M11.15	F21M11_15'; kinase|http://www.arabidopsis.org/servlets/TairObject?type=locus&name=AT1G03920	AT1G03920	421.211	493.302	452.962			349.988	430.922	594.528			592.643	593.171	627.162			504.747	347.675	686.298			486.527	592.402	686.823			578.538	460.389	551.02			578.303	615.785	559.538			493.135	503.634	547.61
AT1G03930	AT1G03930	NM_100274	Release 6	transcript	chr1	1004768	1008369	ExemplarFor 'AT1G03930'; gene_id '839368'; transcript_id 'AT1G03930'; gene_name 'ADK1'; alt 'DUAL SPECIFICITY KINASE 1	F21M11.14|F21M11_14'; ADK1 (DUAL SPECIFICITY KINASE 1); kinase|http://www.arabidopsis.org/servlets/TairObject?type=locus&name=AT1G03930	ADK1	4697.4	6546.86	6061.77	5928.62	0.934901	6210.41	6476.04	5479.02	6254.64	0.986312	5205.35	5552.49	8104.06	6341.44	1	4276.47	5305.47	5037.06	5065.56	0.798803	5099.33	4529.86	5158.91	5059.35	0.797824	4823.62	5979.22	4929.94	5346.26	0.843067	5844.28	5197.19	6392.62	5646.33	0.890386	5131.09	6355.09	5533.23	5659.51
AT1G03930	AT1G03930	NM_100274	Release 6	transcript	chr1	1004768	1008369	ExemplarFor 'AT1G03930'; gene_id '839368'; transcript_id 'AT1G03930'; gene_name 'ADK1'; alt 'DUAL SPECIFICITY KINASE 1	F21M11.14|F21M11_14'; ADK1 (DUAL SPECIFICITY KINASE 1); kinase|http://www.arabidopsis.org/servlets/TairObject?type=locus&name=AT1G03930	ADK1	5052.39	7259.47	5953.85			6569.29	6759.88	6033.19			5673.97	5202.39	8310.41			4403.62	5681.19	5689.57			5731.67	4480.2	5356.15			5025.97	5955.87	5362.94			5042.08	5385.68	6016.13			5156.45	5977.04	5804.18
AT1G03940	AT1G03940	NM_100275	Release 6	transcript	chr1	1009541	1011055	ExemplarFor 'AT1G03940'; gene_id '839366'; transcript_id 'AT1G03940'; gene_name 'AT1G03940'; alt 'F21M11.13	F21M11_13'; transferase|http://www.arabidopsis.org/servlets/TairObject?type=locus&name=AT1G03940	AT1G03940	1951.91	2039.72	2091.89	1916.65	0.969174	1653.82	1177.42	1595.53	1494.76	0.755841	2308.9	1958.49	2072.14	1977.62	1	2095.33	1499.59	2181.99	1908.3	0.964952	2798.8	2570.65	2391.7	2416.09	1.22172	1518.37	1656.41	1651.8	1603.06	0.810603	2286.54	2077.2	3463.27	2392.19	1.20964	2735.92	2136.31	1974.59	2253.33
AT1G03940	AT1G03940	NM_100275	Release 6	transcript	chr1	1009541	1011055	ExemplarFor 'AT1G03940'; gene_id '839366'; transcript_id 'AT1G03940'; gene_name 'AT1G03940'; alt 'F21M11.13	F21M11_13'; transferase|http://www.arabidopsis.org/servlets/TairObject?type=locus&name=AT1G03940	AT1G03940	1517.39	1962.18	1936.83			1681.05	1047.51	1813.24			1771.92	1640.26	2113.99			2058.91	1224.06	2389.95			2134.38	2410.72	2190.27			1406.78	1682.88	1702.12			1678.96	2008.27	2838.92			2781.9	2190.37	1700.87
AT1G03950	AT1G03950	NM_100276	Release 6	transcript	chr1	1011235	1013359	ExemplarFor 'AT1G03950'; gene_id '839362'; transcript_id 'AT1G03950'; gene_name 'AT1G03950'; alt 'F21M11.12	F21M11_12'; unknown protein|http://www.arabidopsis.org/servlets/TairObject?type=locus&name=AT1G03950	AT1G03950	1807.42	2264.45	1674.96	1858.95	0.918901	1805.07	1745.91	1929.74	1958.06	0.967892	2230.01	1724.7	2134.25	2023.02	1	1699.19	1438.98	1890.99	1709.19	0.844873	1373.77	1645.27	2054.6	1721	0.850708	1540.24	2351.47	1760.19	1982.68	0.980059	1672.7	2038.5	1824.57	1890.15	0.93432	1988.76	1843.82	1677.81	1875.41
AT1G03950	AT1G03950	NM_100276	Release 6	transcript	chr1	1011235	1013359	ExemplarFor 'AT1G03950'; gene_id '839362'; transcript_id 'AT1G03950'; gene_name 'AT1G03950'; alt 'F21M11.12	F21M11_12'; unknown protein|http://www.arabidopsis.org/servlets/TairObject?type=locus&name=AT1G03950	AT1G03950	1651.7	2208.22	1546.96			2109.79	1970.64	2187.22			1954.58	1588.32	2506.24			1680.15	1552.73	1993.12			1760.36	1631	1860.99			1891.17	2404.58	1948.41			1992.66	2117.58	1694.87			1882.67	1919.23	1940.18
AT1G03960	AT1G03960	NM_100277	Release 6	transcript	chr1	1013714	1017901	ExemplarFor 'AT1G03960'; gene_id '839361'; transcript_id 'AT1G03960'; gene_name 'AT1G03960'; alt 'F21M11.11	F21M11_11'; calcium ion binding|http://www.arabidopsis.org/servlets/TairObject?type=locus&name=AT1G03960	AT1G03960	592.156	662.926	478.407	553.501	0.487859	958.533	1010.54	1137.06	1074.65	0.947203	1248.64	1334.86	1094.16	1134.55	1	890.558	773.509	941.464	894.602	0.788507	821.515	873.075	729.423	800.645	0.705693	999.828	810.116	889.759	901.038	0.79418	1095.44	813.968	1135.22	1044.5	0.92063	871.696	1145.38	1223.26	1144.88
AT1G03960	AT1G03960	NM_100277	Release 6	transcript	chr1	1013714	1017901	ExemplarFor 'AT1G03960'; gene_id '839361'; transcript_id 'AT1G03960'; gene_name 'AT1G03960'; alt 'F21M11.11	F21M11_11'; calcium ion binding|http://www.arabidopsis.org/servlets/TairObject?type=locus&name=AT1G03960	AT1G03960	607.496	446.253	533.766			1063.06	987.36	1291.35			1039.72	1165.82	924.107			947.026	834.681	980.371			828.898	847.68	703.28			923.052	846.105	937.366			1033.69	999.86	1188.83			1076.65	1358.47	1193.82
AT1G03970	AT1G03970	NM_100278	Release 6	transcript	chr1	1018099	1019207	ExemplarFor 'AT1G03970'; gene_id '839356'; transcript_id 'AT1G03970'; gene_name 'GBF4'; alt 'F21M11.10	F21M11_10'; GBF4; transcription factor|http://www.arabidopsis.org/servlets/TairObject?type=locus&name=AT1G03970	GBF4	2811.32	3376.56	2601.61	2862.75	1.04635	2353.63	2403.29	2672.74	2652.77	0.969601	2434.18	2571.37	3209.1	2735.94	1	2367.43	2413.73	1992.82	2262.73	0.827039	2244.26	2396.96	2200.86	2299.38	0.840435	2699.44	2728.62	2507.19	2808.61	1.02656	2506.43	3197.16	2770.66	2898.11	1.05927	2291.03	2525.87	2792.34	2460.46
AT1G03970	AT1G03970	NM_100278	Release 6	transcript	chr1	1018099	1019207	ExemplarFor 'AT1G03970'; gene_id '839356'; transcript_id 'AT1G03970'; gene_name 'GBF4'; alt 'F21M11.10	F21M11_10'; GBF4; transcription factor|http://www.arabidopsis.org/servlets/TairObject?type=locus&name=AT1G03970	GBF4	2674.18	3196.92	2515.93			2900.99	2767.11	2818.88			2825.64	2493.82	2881.55			2449.9	2056.21	2296.3			2135.35	2258.44	2560.42			3139.75	2947.77	2828.87			2718.19	3135.26	3060.97			1944.29	2596.29	2612.96
AT1G03980	AT1G03980	NM_100279	Release 6	transcript	chr1	1018106	1022107	ExemplarFor 'AT1G03980'; gene_id '839354'; transcript_id 'AT1G03980'; gene_name 'AT1G03980'; alt 'F21M11.9	F21M11_9'; glutathione gamma-glutamylcysteinyltransferase|http://www.arabidopsis.org/servlets/TairObject?type=locus&name=AT1G03980	AT1G03980	533.217	442.835	562.758	528.505	1.83204	322.235	112.983	294.854	267.404	0.926947	352.566	265.715	230.035	288.478	1	628.438	279.651	565.845	521.336	1.80719	859.938	622.329	344.968	657.856	2.28044	435.754	558.945	286.463	474.779	1.6458	166.38	412.582	239.786	304.328	1.05494	644.109	290.952	321.243	457.036
AT1G03980	AT1G03980	NM_100279	Release 6	transcript	chr1	1018106	1022107	ExemplarFor 'AT1G03980'; gene_id '839354'; transcript_id 'AT1G03980'; gene_name 'AT1G03980'; alt 'F21M11.9	F21M11_9'; glutathione gamma-glutamylcysteinyltransferase|http://www.arabidopsis.org/servlets/TairObject?type=locus&name=AT1G03980	AT1G03980	447.599	522.542	662.076			376.949	186.172	311.233			351.678	230.852	300.024			699.784	275.934	678.364			845.33	768.087	506.483			536.384	647.093	384.031			228.757	520.784	257.68			807.045	303.465	375.405
AT1G03982	AT1G03982	NM_001035876	Release 6	transcript	chr1	1022423	1023135	ExemplarFor 'AT1G03982'; gene_id '3766656'; transcript_id 'AT1G03982'; gene_name 'AT1G03982'; alt '-'; unknown protein	http://www.arabidopsis.org/servlets/TairObject?type=locus&name=AT1G03982	AT1G03982	21.219	30.0377	17.4147	22.4046	0.986536	20.6561	28.2024	22.0974	23.2824	1.02519	20.7693	21.3786	19.8385	22.7104	1	16.0836	25.1217	18.2777	21.3851	0.941645	17.3447	20.4637	22.4453	22.1763	0.976485	18.2065	21.4889	20.1215	21.0128	0.925251	19.2228	17.1684	20.3524	20.818	0.916672	15.9503	21.8307	19.7453	21.4093
AT1G03982	AT1G03982	NM_001035876	Release 6	transcript	chr1	1022423	1023135	ExemplarFor 'AT1G03982'; gene_id '3766656'; transcript_id 'AT1G03982'; gene_name 'AT1G03982'; alt '-'; unknown protein	http://www.arabidopsis.org/servlets/TairObject?type=locus&name=AT1G03982	AT1G03982	24.3604	22.1954	19.2004			27.3489	18.1673	23.2222			27.8976	25.3621	21.0162			22.0256	29.0262	17.7759			24.044	24.9972	23.7632			20.7584	24.6912	20.8103			21.4575	21.5255	25.1813			26.4309	27.4953	17.0035
AT1G03990	AT1G03990	NM_100280	Release 6	transcript	chr1	1024846	1027615	ExemplarFor 'AT1G03990'; gene_id '839342'; transcript_id 'AT1G03990'; gene_name 'AT1G03990'; alt 'F21M11.7	F21M11_7'; oxidoreductase|http://www.arabidopsis.org/servlets/TairObject?type=locus&name=AT1G03990	AT1G03990	453.466	299.539	508.657	446.013	0.863932	851.477	1095.94	482.859	783.845	1.51831	441.601	528.702	476.142	516.26	1	414.613	959.056	339.875	581.976	1.12729	376.858	370.079	427.423	378.126	0.732434	388.945	290.939	331.658	355.652	0.688902	472.169	335.417	684.038	494.012	0.956906	335.827	639.816	554.524	518.192
AT1G03990	AT1G03990	NM_100280	Release 6	transcript	chr1	1024846	1027615	ExemplarFor 'AT1G03990'; gene_id '839342'; transcript_id 'AT1G03990'; gene_name 'AT1G03990'; alt 'F21M11.7	F21M11_7'; oxidoreductase|http://www.arabidopsis.org/servlets/TairObject?type=locus&name=AT1G03990	AT1G03990	559.844	301.615	552.959			772.686	948.128	551.979			504.634	574.43	572.05			410.669	993.156	374.487			306.68	371.38	416.336			405.009	295.97	421.392			446.428	361.398	664.624			312.9	667.936	598.147
AT1G04000	AT1G04000	NM_100281	Release 6	transcript	chr1	1028105	1029118	ExemplarFor 'AT1G04000'; gene_id '839339'; transcript_id 'AT1G04000'; gene_name 'AT1G04000'; alt 'F21M11.6	F21M11_6'; unknown protein|http://www.arabidopsis.org/servlets/TairObject?type=locus&name=AT1G04000	AT1G04000	1606.79	1960.83	1555.01	1716.17	0.593222	1467.88	2015.3	2596.99	2035.27	0.703523	2646.96	2628.83	3559.77	2892.96	1	1727.65	1615.36	1677.03	1721.56	0.595085	1813.94	1631.47	2412.22	1851.02	0.639834	1803.52	1665.43	1902.34	1794.95	0.620454	2782.83	1553.29	2763.75	2374	0.820612	1759.77	2349.2	2581.47	2288.11
AT1G04000	AT1G04000	NM_100281	Release 6	transcript	chr1	1028105	1029118	ExemplarFor 'AT1G04000'; gene_id '839339'; transcript_id 'AT1G04000'; gene_name 'AT1G04000'; alt 'F21M11.6	F21M11_6'; unknown protein|http://www.arabidopsis.org/servlets/TairObject?type=locus&name=AT1G04000	AT1G04000	1463.17	2008.35	1702.86			1650.23	1767.01	2714.19			2875.68	2438.9	3207.64			1807.83	1644.04	1857.45			1477.52	1457.31	2313.64			1794.08	1774.57	1829.75			2744.18	1693.28	2706.66			1871.11	2735.29	2431.79
AT1G04010	AT1G04010	NM_100282	Release 6	transcript	chr1	1031295	1036236	ExemplarFor 'AT1G04010'; gene_id '839335'; transcript_id 'AT1G04010'; gene_name 'AT1G04010'; alt 'F21M11.5	F21M11_5'; phosphatidylcholine-sterol O-acyltransferase|http://www.arabidopsis.org/servlets/TairObject?type=locus&name=AT1G04010	AT1G04010	1430.01	1118.33	1671.5	1420.52	0.721222	1742	1585.77	1621.73	1669.37	0.847566	1563.94	2375.92	1809.35	1969.61	1	1241.75	1534.85	1784.06	1529.18	0.776387	754.773	1128.48	1191.9	1036.23	0.526108	1411.56	1135.61	1103.91	1255.26	0.637313	1593.63	1283.33	1724.56	1566.5	0.795335	1352.76	1768.73	1425.16	1576.55
AT1G04010	AT1G04010	NM_100282	Release 6	transcript	chr1	1031295	1036236	ExemplarFor 'AT1G04010'; gene_id '839335'; transcript_id 'AT1G04010'; gene_name 'AT1G04010'; alt 'F21M11.5	F21M11_5'; phosphatidylcholine-sterol O-acyltransferase|http://www.arabidopsis.org/servlets/TairObject?type=locus&name=AT1G04010	AT1G04010	1437.72	1161.24	1704.34			1945.95	1414.82	1705.97			1566.87	2316.54	2185.04			1342.32	1658.73	1613.36			925.132	1127.94	1089.13			1472.28	1131.41	1276.78			1604	1229.16	1964.3			1479.39	1717.24	1716.04
AT1G04020	AT1G04020	NM_100283	Release 6	transcript	chr1	1036559	1040223	ExemplarFor 'AT1G04020'; gene_id '839329'; transcript_id 'AT1G04020'; gene_name 'ATBRCA1'; alt 'F21M11.4	F21M11_4'; ATBRCA1; protein binding / transcription coactivator/ ubiquitin-protein ligase/ zinc ion binding|http://www.arabidopsis.org/servlets/TairObject?type=locus&name=AT1G04020	ATBRCA1	937.08	890.859	1012.42	930.265	0.646709	1370.99	1349.33	1087.16	1254.64	0.87221	1332.36	1398.51	1426.86	1438.46	1	862.652	1162.74	941.507	978.742	0.680411	842.792	681.998	736.311	736.971	0.512334	670.794	809.375	777.532	741.927	0.515779	1217.46	869.317	1318.87	1084.86	0.75418	895.814	1316.42	1140.51	1082.5
AT1G04020	AT1G04020	NM_100283	Release 6	transcript	chr1	1036559	1040223	ExemplarFor 'AT1G04020'; gene_id '839329'; transcript_id 'AT1G04020'; gene_name 'ATBRCA1'; alt 'F21M11.4	F21M11_4'; ATBRCA1; protein binding / transcription coactivator/ ubiquitin-protein ligase/ zinc ion binding|http://www.arabidopsis.org/servlets/TairObject?type=locus&name=AT1G04020	ATBRCA1	959.773	825.089	956.367			1346.94	1227.84	1145.55			1557.9	1492.09	1423.03			822.037	1186.53	896.989			761.26	770.056	629.408			725.234	746.35	722.276			1126.34	687.499	1289.64			829.142	1258.81	1054.31
AT1G04030	AT1G04030	NM_100284	Release 6	transcript	chr1	1040517	1042891	ExemplarFor 'AT1G04030'; gene_id '839326'; transcript_id 'AT1G04030'; gene_name 'AT1G04030'; alt 'F21M11.3	F21M11_3'; unknown protein|http://www.arabidopsis.org/servlets/TairObject?type=locus&name=AT1G04030	AT1G04030	7854.91	8300.39	6525.95	7531.49	0.879007	7628.09	7081.2	10040.8	8479.63	0.989665	9308.84	9297.71	6451.1	8568.18	1	8980.51	9604.47	9228.34	9054.99	1.05682	9321.85	8411.46	11441.2	9546.04	1.11413	11649.7	8805.21	8644.71	9839.78	1.14841	9957.06	11046.4	9487.45	10266.3	1.19819	8344.55	11427.6	11207.5	10218
AT1G04030	AT1G04030	NM_100284	Release 6	transcript	chr1	1040517	1042891	ExemplarFor 'AT1G04030'; gene_id '839326'; transcript_id 'AT1G04030'; gene_name 'AT1G04030'; alt 'F21M11.3	F21M11_3'; unknown protein|http://www.arabidopsis.org/servlets/TairObject?type=locus&name=AT1G04030	AT1G04030	8266.86	8067.09	6173.77			8097.96	7487.06	10542.7			8245	10015.9	8090.53			9487.47	8054.88	8974.25			9910.57	9098.37	9092.73			12386.4	8819.24	8733.52			9281.26	12000.7	9825.05			7438.6	11270.9	11619
AT1G04040	AT1G04040	NM_100285	Release 6	transcript	chr1	1042361	1043861	ExemplarFor 'AT1G04040'; gene_id '839325'; transcript_id 'AT1G04040'; gene_name 'AT1G04040'; alt 'F21M11.2	F21M11_2'; acid phosphatase|http://www.arabidopsis.org/servlets/TairObject?type=locus&name=AT1G04040	AT1G04040	18546.8	19418.1	20551.2	19678.9	0.768662	26056.2	25337.8	23250.6	25368.7	0.990908	28820.1	22397.2	27638.8	25601.5	1	17262.3	22986.7	20214.9	20746.5	0.810363	17657.1	17663	16902.2	18643.1	0.728204	19510.4	20514.8	20882.7	20449	0.798744	26173	22511.1	27471.8	25168.7	0.983098	18975.7	24527.4	27104.9	23487.9
AT1G04040	AT1G04040	NM_100285	Release 6	transcript	chr1	1042361	1043861	ExemplarFor 'AT1G04040'; gene_id '839325'; transcript_id 'AT1G04040'; gene_name 'AT1G04040'; alt 'F21M11.2	F21M11_2'; acid phosphatase|http://www.arabidopsis.org/servlets/TairObject?type=locus&name=AT1G04040	AT1G04040	19729	19468.2	20360			26893.8	28026.4	22647.3			27880.6	23205.1	23666.8			17162.7	25912.5	20939.8			18521.7	20448.1	20666.2			19502.4	21679.6	20604.2			28087.8	23370.8	23398			18057.7	24404.3	27857.3
AT1G04050	AT1G04050	NM_100286	Release 6	transcript	chr1	1045597	1048751	ExemplarFor 'AT1G04050'; gene_id '839320'; transcript_id 'AT1G04050'; gene_name 'AT1G04050'; alt 'AT1G04060	F21M11.35|F21M11_35'; histone-lysine N-methyltransferase/ zinc ion binding|http://www.arabidopsis.org/servlets/TairObject?type=locus&name=AT1G04050	AT1G04050	838.066	621.965	948.502	853.515	0.654404	1291.73	1262.37	1070.14	1211.89	0.929178	1381.9	1258.5	1271	1304.26	1	1071.39	1369.71	1193.38	1184.71	0.908337	737.837	894.549	1189.73	906.223	0.694816	1104.02	837.63	818.529	916.333	0.702568	1116.2	1057.4	1290.54	1161.13	0.890258	886.875	1295.53	1385.43	1167.5
AT1G04050	AT1G04050	NM_100286	Release 6	transcript	chr1	1045597	1048751	ExemplarFor 'AT1G04050'; gene_id '839320'; transcript_id 'AT1G04050'; gene_name 'AT1G04050'; alt 'AT1G04060	F21M11.35|F21M11_35'; histone-lysine N-methyltransferase/ zinc ion binding|http://www.arabidopsis.org/servlets/TairObject?type=locus&name=AT1G04050	AT1G04050	950.094	642.024	1120.44			1152.67	1262.12	1232.34			1386.26	1245.6	1282.32			986.043	1333.25	1154.48			713.126	826.664	1075.43			1078.86	757.793	901.172			1161.5	1157.14	1183.99			840.466	1196	1400.7
AT1G04070	AT1G04070	NM_100288	Release 6	transcript	chr1	1050552	1051185	ExemplarFor 'AT1G04070'; gene_id '839317'; transcript_id 'AT1G04070'; gene_name 'TOM22-I'; alt 'ATTOM22-I	F20D22.15|TOM22'; TOM22-I|http://www.arabidopsis.org/servlets/TairObject?type=locus&name=AT1G04070	TOM22-I	313.409	421.277	300.922	346.378	1.09911	293.874	327.379	309.351	306.112	0.971345	334.254	322.757	347.793	315.143	1	240.406	284.066	274.162	269.809	0.856147	197.477	220.664	289.192	252.234	0.800381	279.555	382.207	230.74	292.809	0.929132	297.329	325.532	236.609	278.179	0.882707	343.576	297.637	273.585	308.016
AT1G04070	AT1G04070	NM_100288	Release 6	transcript	chr1	1050552	1051185	ExemplarFor 'AT1G04070'; gene_id '839317'; transcript_id 'AT1G04070'; gene_name 'TOM22-I'; alt 'ATTOM22-I	F20D22.15|TOM22'; TOM22-I|http://www.arabidopsis.org/servlets/TairObject?type=locus&name=AT1G04070	TOM22-I	294.313	447.55	300.795			301.674	290.604	313.792			297.661	257.466	330.927			252.322	279.909	287.987			239.171	239.521	327.381			287.835	313.214	263.304			274.158	312.881	222.563			320.509	286.152	326.634
AT1G04080	AT1G04080	NM_100289	Release 6	transcript	chr1	1051375	1056750	ExemplarFor 'AT1G04080'; gene_id '839314'; transcript_id 'AT1G04080'; gene_name 'AT1G04080'; alt 'F20D22.14'; unknown protein	http://www.arabidopsis.org/servlets/TairObject?type=locus&name=AT1G04080	AT1G04080	6203.33	6323.9	6708.4	6324.34	0.996951	6430.57	6006.27	6670.24	6300.75	0.993232	5984.73	7446.48	6562.89	6343.68	1	5525.11	6027.06	6624.51	5843.51	0.921155	5529.29	5540.32	6651.28	5888.85	0.928302	5747.57	5019.54	5853.95	5508.21	0.868299	5775.09	6291.56	4332.42	5561.51	0.876702	6543.32	6251.58	5565.34	6189.16
AT1G04080	AT1G04080	NM_100289	Release 6	transcript	chr1	1051375	1056750	ExemplarFor 'AT1G04080'; gene_id '839314'; transcript_id 'AT1G04080'; gene_name 'AT1G04080'; alt 'F20D22.14'; unknown protein	http://www.arabidopsis.org/servlets/TairObject?type=locus&name=AT1G04080	AT1G04080	6477.07	6500.33	5733.02			5866.16	6228.72	6602.53			5910.48	5820.91	6336.58			5291.25	5748.47	5844.69			5450.77	5613.35	6548.08			6028.09	4983.12	5417.01			5670.36	5952.8	5346.87			7164.89	6069.05	5540.76
AT1G04090	AT1G04090	NM_100290	Release 6	transcript	chr1	1057150	1059418	ExemplarFor 'AT1G04090'; gene_id '839298'; transcript_id 'AT1G04090'; gene_name 'AT1G04090'; alt 'F20D22.17	F20D22_17'; unknown protein|http://www.arabidopsis.org/servlets/TairObject?type=locus&name=AT1G04090	AT1G04090	381.113	441.852	305.911	363.25	0.778963	276.73	442.841	428.389	390.955	0.838375	446.252	435.228	475.202	466.325	1	915.119	308.545	776.747	668.34	1.43321	658.782	557.102	982.345	714.412	1.532	592.304	395.672	587.89	531.637	1.14006	349.646	516.833	434.286	450.724	0.966545	805.468	448.855	536.497	602.109
AT1G04090	AT1G04090	NM_100290	Release 6	transcript	chr1	1057150	1059418	ExemplarFor 'AT1G04090'; gene_id '839298'; transcript_id 'AT1G04090'; gene_name 'AT1G04090'; alt 'F20D22.17	F20D22_17'; unknown protein|http://www.arabidopsis.org/servlets/TairObject?type=locus&name=AT1G04090	AT1G04090	350.644	414.909	285.069			320.694	436.57	440.505			413.841	485.189	542.237			924.128	320.721	764.783			596.124	558.238	933.879			672.788	360.82	580.351			386.782	482.464	534.332			844.081	495.817	481.938
AT1G04100	AT1G04100	NM_100291	Release 6	transcript	chr1	1059505	1061190	ExemplarFor 'AT1G04100'; gene_id '839290'; transcript_id 'AT1G04100'; gene_name 'IAA10'; alt 'AUXIN-INDUCED PROTEIN 10	F20D22.13|F20D22_13'; IAA10; transcription factor|http://www.arabidopsis.org/servlets/TairObject?type=locus&name=AT1G04100	IAA10	3023.87	3533.69	3074.19	3164.17	3.45554	1277.88	1119.49	1203.42	1143.55	1.24886	1053.94	905.904	869.202	915.682	1	3588.14	1138.28	3797.46	2869.53	3.13377	3710.6	3942.37	4827.33	4209.23	4.59683	2734.21	2046.44	1877.92	2329.92	2.54447	966.537	2437.94	1116.37	1508.98	1.64793	4225.42	1076.68	1088.43	2120.43
AT1G04100	AT1G04100	NM_100291	Release 6	transcript	chr1	1059505	1061190	ExemplarFor 'AT1G04100'; gene_id '839290'; transcript_id 'AT1G04100'; gene_name 'IAA10'; alt 'AUXIN-INDUCED PROTEIN 10	F20D22.13|F20D22_13'; IAA10; transcription factor|http://www.arabidopsis.org/servlets/TairObject?type=locus&name=AT1G04100	IAA10	3010.15	3412.65	2930.47			1175.46	1027.38	1057.7			932.562	866.49	865.995			3769.03	1002.77	3921.52			4241.05	4335.65	4198.4			2625.98	2642.6	2052.4			1173.61	2324.77	1034.62			4134.68	1055.41	1141.97
AT1G04110	AT1G04110	NM_100292	Release 6	transcript	chr1	1061456	1063783	ExemplarFor 'AT1G04110'; gene_id '839287'; transcript_id 'AT1G04110'; gene_name 'SDD1'; alt 'F20D22.12	F20D22_12|STOMATAL DENSITY AND DISTRIBUTION'; SDD1 (STOMATAL DENSITY AND DISTRIBUTION); subtilase|http://www.arabidopsis.org/servlets/TairObject?type=locus&name=AT1G04110	SDD1	1580.49	1381.62	1914.58	1652.25	1.01938	1259.73	1957.36	1968.54	1749.34	1.07929	1426.77	1503.4	1794.19	1620.83	1	1902.32	1632.48	1658.73	1732.18	1.0687	1516.85	1759.27	1522.19	1519.22	0.937308	1620.14	1396.4	1839.5	1621.53	1.00043	1292.48	1186.57	1470.69	1342.5	0.828276	1558.66	1588.78	1417.35	1496.68
AT1G04110	AT1G04110	NM_100292	Release 6	transcript	chr1	1061456	1063783	ExemplarFor 'AT1G04110'; gene_id '839287'; transcript_id 'AT1G04110'; gene_name 'SDD1'; alt 'F20D22.12	F20D22_12|STOMATAL DENSITY AND DISTRIBUTION'; SDD1 (STOMATAL DENSITY AND DISTRIBUTION); subtilase|http://www.arabidopsis.org/servlets/TairObject?type=locus&name=AT1G04110	SDD1	1620.29	1433.66	1982.84			1573.59	1887.53	1849.31			1363.22	1734.01	1903.4			1906.76	1530.47	1762.3			1324.63	1431.18	1561.19			1642.11	1446.15	1784.9			1386.71	1121.46	1597.08			1528.89	1506.71	1379.7
AT1G04120	AT1G04120	NM_100293	Release 6	transcript	chr1	1064453	1070926	ExemplarFor 'AT1G04120'; gene_id '839277'; transcript_id 'AT1G04120'; gene_name 'ATMRP5'; alt 'MRP5'; ATMRP5	http://www.arabidopsis.org/servlets/TairObject?type=locus&name=AT1G04120	ATMRP5	8303.73	6832.27	8931.17	7589.19	0.920185	9128.84	10812.5	8227.83	9058.2	1.0983	8233.17	10114.7	7905.43	8247.46	1	6832.01	8662.14	7615.29	7855.94	0.952528	5860.67	7255.2	7592.56	6967.28	0.844779	8232.64	7268.46	7654.27	7523.43	0.912211	8121.7	7395.91	9589.8	7938.36	0.962522	6865.53	8836.66	9780.23	8433.7
AT1G04120	AT1G04120	NM_100293	Release 6	transcript	chr1	1064453	1070926	ExemplarFor 'AT1G04120'; gene_id '839277'; transcript_id 'AT1G04120'; gene_name 'ATMRP5'; alt 'MRP5'; ATMRP5	http://www.arabidopsis.org/servlets/TairObject?type=locus&name=AT1G04120	ATMRP5	7103.69	6780.88	7583.41			9261.19	8536.02	8382.82			7908.14	8050.83	7272.53			6904.42	9477.53	7644.24			6267.26	7100.47	7727.53			7953.11	6402.66	7629.41			7823.27	6937.56	7761.96			6789.45	9632.54	8697.79
AT1G04130	AT1G04130	NM_100294	Release 6	transcript	chr1	1073427	1075546	ExemplarFor 'AT1G04130'; gene_id '839276'; transcript_id 'AT1G04130'; gene_name 'AT1G04130'; alt 'F20D22.10	F20D22_10'; unknown protein|http://www.arabidopsis.org/servlets/TairObject?type=locus&name=AT1G04130	AT1G04130	1063.71	1252.49	1374.26	1290.31	1.05851	1426.95	1231.44	1214.35	1282.6	1.05218	1271.22	1111.95	1232.05	1218.99	1	1183.54	1320.39	1403.6	1312.66	1.07685	1539.3	1530.69	1301.76	1372.61	1.12603	1073.14	1280.44	1194.41	1167.49	0.957756	1246.85	1330.1	1164.28	1275.99	1.04677	1357.81	1311.43	1221.93	1358.04
AT1G04130	AT1G04130	NM_100294	Release 6	transcript	chr1	1073427	1075546	ExemplarFor 'AT1G04130'; gene_id '839276'; transcript_id 'AT1G04130'; gene_name 'AT1G04130'; alt 'F20D22.10	F20D22_10'; unknown protein|http://www.arabidopsis.org/servlets/TairObject?type=locus&name=AT1G04130	AT1G04130	1246.11	1380.38	1424.89			1290.7	1317.94	1214.19			1330.22	1104.26	1264.21			1375.1	1313.67	1279.67			1211.97	1448.31	1203.66			1178.52	1219.69	1058.75			1313.83	1374.16	1226.73			1568.31	1315.82	1372.93
AT1G04140	AT1G04140	NM_100295	Release 6	transcript	chr1	1075544	1080629	ExemplarFor 'AT1G04140'; gene_id '839272'; transcript_id 'AT1G04140'; gene_name 'AT1G04140'; alt 'F20D22.9	F20D22_9'; nucleotide binding|http://www.arabidopsis.org/servlets/TairObject?type=locus&name=AT1G04140	AT1G04140	18074.1	17323.4	15953.6	16949.8	0.819165	20618.3	19709.8	19459.9	20904.9	1.01031	19090.4	22478.9	17507.3	20691.5	1	17489.8	19695.5	17992.9	18527.1	0.895399	18414.4	19633.7	16958.4	17734.8	0.857105	18880	18054.4	19631	18440.8	0.891226	20532.8	17640.5	24523.3	21230.3	1.02604	16811.7	22160.1	20023.5	20062.4
AT1G04140	AT1G04140	NM_100295	Release 6	transcript	chr1	1075544	1080629	ExemplarFor 'AT1G04140'; gene_id '839272'; transcript_id 'AT1G04140'; gene_name 'AT1G04140'; alt 'F20D22.9	F20D22_9'; nucleotide binding|http://www.arabidopsis.org/servlets/TairObject?type=locus&name=AT1G04140	AT1G04140	17300.2	17541.6	15505.6			23905.2	21075.5	20660.4			17543.3	25140.1	22389.1			18701.2	17105.9	20177.7			16032.8	17335.4	18034			19751.7	15831	18496.7			21829	21565.4	21290.8			15379.4	22236.7	23763.2
AT1G04150	AT1G04150	NM_100296	Release 6	transcript	chr1	1081207	1084245	ExemplarFor 'AT1G04150'; gene_id '839249'; transcript_id 'AT1G04150'; gene_name 'AT1G04150'; alt 'F20D22.8	F20D22_8'; unknown protein|http://www.arabidopsis.org/servlets/TairObject?type=locus&name=AT1G04150	AT1G04150	59.1947	58.9495	54.0243	49.1638	1.419	53.7772	46.9693	57.3417	42.9867	1.24071	38.1757	35.8181	30.3962	34.6468	1	53.0742	55.5379	41.7441	45.6947	1.31887	37.3978	52.8924	50.4113	40.2485	1.16168	46.1096	26.8997	35.9164	33.0086	0.952718	28.0619	50.9485	36.318	36.296	1.0476	44.8824	48.4678	34.702	42.6728
AT1G04150	AT1G04150	NM_100296	Release 6	transcript	chr1	1081207	1084245	ExemplarFor 'AT1G04150'; gene_id '839249'; transcript_id 'AT1G04150'; gene_name 'AT1G04150'; alt 'F20D22.8	F20D22_8'; unknown protein|http://www.arabidopsis.org/servlets/TairObject?type=locus&name=AT1G04150	AT1G04150	49.2614	33.4103	40.1425			32.5534	29.9911	37.2875			42.3088	34.5031	26.679			36.3876	57.0164	30.4081			28.6513	42.8742	29.2642			34.212	26.797	28.1171			26.3924	41.4243	34.631			37.1306	51.7287	39.1255
AT1G04160	AT1G04160	NM_100297	Release 6	transcript	chr1	1086494	1096145	ExemplarFor 'AT1G04160'; gene_id '839246'; transcript_id 'AT1G04160'; gene_name 'XIB'; alt 'ATXIB	F20D22.7|F20D22_7'; XIB|http://www.arabidopsis.org/servlets/TairObject?type=locus&name=AT1G04160	XIB	1895.03	1815.75	1993.26	1939.81	1.02562	1800.29	1932.76	1504.59	1730.72	0.915068	1697.95	2028.88	1944.58	1891.36	1	2240.97	1465.24	2633.55	2078.13	1.09875	1611.15	2238.23	1870.77	1978.16	1.04589	2004.79	1847.14	2207.45	2043.55	1.08047	1378.22	1687.19	1614.98	1592.5	0.841987	2007.7	1819.7	1594.54	1873.25
AT1G04160	AT1G04160	NM_100297	Release 6	transcript	chr1	1086494	1096145	ExemplarFor 'AT1G04160'; gene_id '839246'; transcript_id 'AT1G04160'; gene_name 'XIB'; alt 'ATXIB	F20D22.7|F20D22_7'; XIB|http://www.arabidopsis.org/servlets/TairObject?type=locus&name=AT1G04160	XIB	1891.33	1876.58	2166.9			1735.87	1839.12	1571.71			1758.04	1972.69	1946.01			2249.02	1608.1	2271.9			1834.62	2427.53	1886.66			2048.15	1906.12	2247.67			1334.39	2037.77	1502.44			2193.89	1837.92	1785.74
AT1G04170	AT1G04170	NM_100298	Release 6	transcript	chr1	1096945	1099897	ExemplarFor 'AT1G04170'; gene_id '839238'; transcript_id 'AT1G04170'; gene_name 'EIF2 GAMMA'; alt 'F20D22.6	F20D22_6'; EIF2 GAMMA; translation factor, nucleic acid binding|http://www.arabidopsis.org/servlets/TairObject?type=locus&name=AT1G04170	EIF2 GAMMA	12665.2	11458	11486.2	11597.3	0.789976	13402	13263.9	14423.5	13310	0.906637	14079.3	13985.7	15451.3	14680.6	1	13338.3	13508.7	14617.7	13351.2	0.909445	15230.4	12816.9	13917.4	13074.2	0.890578	13593.2	13132	12173.9	12681.2	0.863806	15172.7	14228.6	14577.5	13707.6	0.93372	13012.8	16402.8	16398	14222.6
AT1G04170	AT1G04170	NM_100298	Release 6	transcript	chr1	1096945	1099897	ExemplarFor 'AT1G04170'; gene_id '839238'; transcript_id 'AT1G04170'; gene_name 'EIF2 GAMMA'; alt 'F20D22.6	F20D22_6'; EIF2 GAMMA; translation factor, nucleic acid binding|http://www.arabidopsis.org/servlets/TairObject?type=locus&name=AT1G04170	EIF2 GAMMA	11719.1	12075.7	10180			13670.6	13384.5	11715.4			15512.4	15368.6	13686.5			11860.3	14056	12726.4			12480.6	11668.4	12331.8			12002.1	13466.7	11719.4			13650.1	13335.9	11280.9			11630	13611.1	14280.6
AT1G04180	AT1G04180	NM_100299	Release 6	transcript	chr1	1104622	1105987	ExemplarFor 'AT1G04180'; gene_id '837024'; transcript_id 'AT1G04180'; gene_name 'AT1G04180'; alt 'F20D22.5	F20D22_5'; disulfide oxidoreductase/ monooxygenase/ oxidoreductase|http://www.arabidopsis.org/servlets/TairObject?type=locus&name=AT1G04180	AT1G04180	252.904	195.962	226.874	206.113	0.43415	211.979	191.52	383.024	247.443	0.521205	375.561	615.362	402.69	474.752	1	442.636	151.684	532.018	397.07	0.836373	256.959	344.214	427.373	366.829	0.772675	512.664	317.858	339.675	391.643	0.824943	319.919	524.771	282.275	384.441	0.809772	485.502	440.965	437.635	474.394
AT1G04180	AT1G04180	NM_100299	Release 6	transcript	chr1	1104622	1105987	ExemplarFor 'AT1G04180'; gene_id '837024'; transcript_id 'AT1G04180'; gene_name 'AT1G04180'; alt 'F20D22.5	F20D22_5'; disulfide oxidoreductase/ monooxygenase/ oxidoreductase|http://www.arabidopsis.org/servlets/TairObject?type=locus&name=AT1G04180	AT1G04180	238.666	108.633	213.643			171.958	201.207	324.971			426.118	617.204	411.577			540.841	158.708	556.533			277.479	372.266	522.683			468.184	361.069	350.409			313.908	539.691	326.08			509.147	491.852	481.265
AT1G04190	AT1G04190	NM_100300	Release 6	transcript	chr1	1106427	1108707	ExemplarFor 'AT1G04190'; gene_id '839442'; transcript_id 'AT1G04190'; gene_name 'AT1G04190'; alt 'F20D22.4	F20D22_4'; unknown protein|http://www.arabidopsis.org/servlets/TairObject?type=locus&name=AT1G04190	AT1G04190	4120.21	5079.48	4284.75	4497.98	0.789501	5267.56	4606.76	5765.01	5143.11	0.902737	5548.76	6005.77	5651.17	5697.24	1	4944.15	4967.22	4667.2	4844.07	0.850248	4615.18	4523.52	4414.07	4572.65	0.802608	4990.14	4165	4291.82	4557.59	0.799964	5074.03	5860.7	5150.45	5078.55	0.891405	4596.44	5632.39	4592.71	4956.04
AT1G04190	AT1G04190	NM_100300	Release 6	transcript	chr1	1106427	1108707	ExemplarFor 'AT1G04190'; gene_id '839442'; transcript_id 'AT1G04190'; gene_name 'AT1G04190'; alt 'F20D22.4	F20D22_4'; unknown protein|http://www.arabidopsis.org/servlets/TairObject?type=locus&name=AT1G04190	AT1G04190	4675.19	4675.19	4153.04			4715.72	5566.41	4937.2			6130.32	5493.01	5354.43			4759.28	5010.69	4715.87			4439.92	4611.72	4831.51			4915.96	5018.36	3964.26			5191.79	4208.91	4985.43			4735.94	5003.31	5175.48
AT1G04200	AT1G04200	NM_100301	Release 6	transcript	chr1	1109489	1114049	ExemplarFor 'AT1G04200'; gene_id '839439'; transcript_id 'AT1G04200'; gene_name 'AT1G04200'; alt 'F20D22.3	F20D22_3'; unknown protein|http://www.arabidopsis.org/servlets/TairObject?type=locus&name=AT1G04200	AT1G04200	9393.44	7809.76	10034.9	9383.36	1.50867	6359.64	6521.93	5801.33	6388.3	1.02712	6312.5	6315.22	5344.59	6219.61	1	10738.5	5969.78	10818.9	9165.21	1.4736	9513.16	9405.89	10123.7	9828.09	1.58018	9332.3	9222.54	8834.04	9274.11	1.49111	5355.65	10195.1	6185.75	7390.42	1.18824	9444.2	6640.56	6551.68	7292.96
AT1G04200	AT1G04200	NM_100301	Release 6	transcript	chr1	1109489	1114049	ExemplarFor 'AT1G04200'; gene_id '839439'; transcript_id 'AT1G04200'; gene_name 'AT1G04200'; alt 'F20D22.3	F20D22_3'; unknown protein|http://www.arabidopsis.org/servlets/TairObject?type=locus&name=AT1G04200	AT1G04200	9910.8	9147.3	10004			6527.23	6878.45	6241.23			6242.32	7390.11	5712.92			10782.3	5856.33	10825.4			10534.1	10054.6	9337.15			9433.34	8656.26	10166.2			5701.65	10554.3	6350.1			9784.21	5660.67	5676.43
AT1G04210	AT1G04210	NM_100302	Release 6	transcript	chr1	1114404	1120207	ExemplarFor 'AT1G04210'; gene_id '839441'; transcript_id 'AT1G04210'; gene_name 'AT1G04210'; alt 'F20D22.2	F20D22_2'; ATP binding / protein binding / protein kinase/ protein serine/threonine kinase/ protein-tyrosine kinase|http://www.arabidopsis.org/servlets/TairObject?type=locus&name=AT1G04210	AT1G04210	5648.15	6238.06	5605.71	6075.47	0.977603	4738.43	4999.74	5572.92	5177.18	0.833059	5178.61	6285.77	7127.51	6214.66	1	6586.48	4869.15	5571.97	5834.62	0.938848	5552.88	5935.61	5562.87	6203.1	0.99814	6606.26	5407.88	5375.64	5947.37	0.956991	4506.27	6632.54	5996.18	5898.73	0.949163	7188.01	6471.21	5158.08	6426.06
AT1G04210	AT1G04210	NM_100302	Release 6	transcript	chr1	1114404	1120207	ExemplarFor 'AT1G04210'; gene_id '839441'; transcript_id 'AT1G04210'; gene_name 'AT1G04210'; alt 'F20D22.2	F20D22_2'; ATP binding / protein binding / protein kinase/ protein serine/threonine kinase/ protein-tyrosine kinase|http://www.arabidopsis.org/servlets/TairObject?type=locus&name=AT1G04210	AT1G04210	6177.9	6658.39	6124.59			5311.85	5621.12	4819			6362.52	6202.71	6130.82			6669.97	5036.94	6273.19			6935.97	6868.18	6363.09			6122.3	6256.53	5915.6			5750.18	6532.62	5974.56			7124.45	6539.87	6074.75
AT1G04220	AT1G04220	NM_100303	Release 6	transcript	chr1	1119359	1122525	ExemplarFor 'AT1G04220'; gene_id '839578'; transcript_id 'AT1G04220'; gene_name 'AT1G04220'; alt 'F20D22.1	F20D22_1'; acyltransferase|http://www.arabidopsis.org/servlets/TairObject?type=locus&name=AT1G04220	AT1G04220	17519.7	13651.6	15480.3	14776.4	1.11704	14675.9	14533.7	13162.4	14065.7	1.06332	12094.2	15220.5	14405.3	13228.1	1	10313.4	15969.5	10383.7	12472.2	0.942855	9633.3	11783.4	10837	10947	0.827552	12077.9	10899.6	12956.4	11542.1	0.872545	14780.9	10343	13760.3	12755.9	0.964301	9980.59	14579.5	15750	13323.6
AT1G04220	AT1G04220	NM_100303	Release 6	transcript	chr1	1119359	1122525	ExemplarFor 'AT1G04220'; gene_id '839578'; transcript_id 'AT1G04220'; gene_name 'AT1G04220'; alt 'F20D22.1	F20D22_1'; acyltransferase|http://www.arabidopsis.org/servlets/TairObject?type=locus&name=AT1G04220	AT1G04220	14745.2	12903.1	14358.5			15945.9	14705.2	11371.3			12191.3	12799.1	12658.3			10941.6	16738.8	10486.2			10400.5	12184.1	10843.4			11593.6	9990.71	11734.7			14489.7	10169	12992.4			9616.38	14017.6	15997.6
AT1G04230	AT1G04230	NM_100304	Release 6	transcript	chr1	1125571	1128167	ExemplarFor 'AT1G04230'; gene_id '839575'; transcript_id 'AT1G04230'; gene_name 'AT1G04230'; alt '-'; unknown protein	http://www.arabidopsis.org/servlets/TairObject?type=locus&name=AT1G04230	AT1G04230	2974.23	3212.05	2816.91	2915.55	0.951852	3135.29	2913.73	2796.39	3149.63	1.02827	3419.44	3199.42	2988.04	3063.03	1	3426.69	3133.13	3414.66	3325.79	1.08578	3378.38	3555.52	3729.33	3539.6	1.15559	3359.67	3448.44	3791	3342.53	1.09125	3665.16	3086.91	3471.93	3312.86	1.08156	3228.78	3365.78	3228.34	3342.46
AT1G04230	AT1G04230	NM_100304	Release 6	transcript	chr1	1125571	1128167	ExemplarFor 'AT1G04230'; gene_id '839575'; transcript_id 'AT1G04230'; gene_name 'AT1G04230'; alt '-'; unknown protein	http://www.arabidopsis.org/servlets/TairObject?type=locus&name=AT1G04230	AT1G04230	2873.14	2862.99	2753.97			3334.75	3624.74	3092.88			3047.24	2868.57	2855.45			3426.54	3415.72	3137.99			3689.54	3406.8	3478.02			3217.11	3105.84	3133.15			3307.35	3275.65	3070.13			3251.47	3358.77	3621.63
AT1G04240	AT1G04240	NM_100305	Release 6	transcript	chr1	1128187	1129414	ExemplarFor 'AT1G04240'; gene_id '839570'; transcript_id 'AT1G04240'; gene_name 'SHY2'; alt 'F19P19.32	F19P19_32|IAA3|SHORT HYPOCOTYL 2'; SHY2 (SHORT HYPOCOTYL 2); transcription factor|http://www.arabidopsis.org/servlets/TairObject?type=locus&name=AT1G04240	SHY2	2948.63	2945.24	3875.67	3218.12	0.920661	9796.45	6951.91	4364.3	7151.05	2.04582	3909.93	2434.01	4047.02	3495.44	1	1585.04	8758.02	1601.45	3818.79	1.09251	2036.27	2225.56	2130.22	2050.38	0.586588	2018.09	2895.53	3105.36	2543.55	0.727676	4351.06	2021.12	4517.53	3729.1	1.06685	1587.98	3275.06	2813.77	2596.21
AT1G04240	AT1G04240	NM_100305	Release 6	transcript	chr1	1128187	1129414	ExemplarFor 'AT1G04240'; gene_id '839570'; transcript_id 'AT1G04240'; gene_name 'SHY2'; alt 'F19P19.32	F19P19_32|IAA3|SHORT HYPOCOTYL 2'; SHY2 (SHORT HYPOCOTYL 2); transcription factor|http://www.arabidopsis.org/servlets/TairObject?type=locus&name=AT1G04240	SHY2	3244.06	2767.31	3527.79			9002.87	8151.2	4639.55			3520.11	2939.09	4122.47			1627.85	7698.49	1641.92			2124.01	2079.79	1706.43			1948.41	2537.97	2755.93			4749.15	1872.9	4862.84			1538.57	3525.1	2836.76
AT1G04250	AT1G04250	NM_100306	Release 6	transcript	chr1	1136257	1138582	ExemplarFor 'AT1G04250'; gene_id '839568'; transcript_id 'AT1G04250'; gene_name 'AXR3'; alt 'AUXIN RESISTANT 3	F19P19.31|F19P19_31|IAA17'; AXR3 (AUXIN RESISTANT 3); transcription factor|http://www.arabidopsis.org/servlets/TairObject?type=locus&name=AT1G04250	AXR3	3619.3	3746.89	4603.91	4199.64	1.07424	4591.86	4835.28	4088.42	4628.88	1.18404	4023.38	3650.01	4095.09	3909.4	1	2542.94	4624.14	3759.34	3658.64	0.935857	3246.17	3128.55	3065.62	3269.39	0.836289	2637.23	4852.67	3202.31	3628.81	0.928228	4272.56	3890.33	3668.44	3919.69	1.00263	3527.57	3749.27	3051.47	3633.61
AT1G04250	AT1G04250	NM_100306	Release 6	transcript	chr1	1136257	1138582	ExemplarFor 'AT1G04250'; gene_id '839568'; transcript_id 'AT1G04250'; gene_name 'AXR3'; alt 'AUXIN RESISTANT 3	F19P19.31|F19P19_31|IAA17'; AXR3 (AUXIN RESISTANT 3); transcription factor|http://www.arabidopsis.org/servlets/TairObject?type=locus&name=AT1G04250	AXR3	3827.5	4668.44	4731.82			5523.94	4852.04	3881.72			3731.89	3442.12	4513.89			2654.16	4433.2	3938.05			3437.35	3268.09	3470.52			2882.11	4615.88	3582.67			4094.62	3696.98	3895.24			3961.56	3920.24	3591.54
AT1G04260	AT1G04260	NM_100307	Release 6	transcript	chr1	1140527	1141364	ExemplarFor 'AT1G04260'; gene_id '839565'; transcript_id 'AT1G04260'; gene_name 'MPI7'; alt 'CAMV MOVEMENT PROTEIN INTERACTING PROTEIN 7	F19P19.30|F19P19_30|MPIP7'; MPI7 (CAMV MOVEMENT PROTEIN INTERACTING PROTEIN 7)|http://www.arabidopsis.org/servlets/TairObject?type=locus&name=AT1G04260	MPI7	2290.22	3023.97	2242.03	2459.68	0.953804	2614	2659.07	2892.44	2638.42	1.02312	2912.36	2194.19	2992.7	2578.81	1	2084.07	2524.16	2188.48	2172.52	0.84245	2323.67	1832.53	2044.42	2034.41	0.788897	2824.76	3124.13	2985.75	2754.61	1.06817	2721.28	2498.8	2382.06	2567.79	0.995729	2513.37	2244.51	2400.2	2322.15
AT1G04260	AT1G04260	NM_100307	Release 6	transcript	chr1	1140527	1141364	ExemplarFor 'AT1G04260'; gene_id '839565'; transcript_id 'AT1G04260'; gene_name 'MPI7'; alt 'CAMV MOVEMENT PROTEIN INTERACTING PROTEIN 7	F19P19.30|F19P19_30|MPIP7'; MPI7 (CAMV MOVEMENT PROTEIN INTERACTING PROTEIN 7)|http://www.arabidopsis.org/servlets/TairObject?type=locus&name=AT1G04260	MPI7	2232.62	2756.33	2212.9			2364.08	2904.19	2396.73			2846.27	2265.4	2261.93			2041.44	2156.82	2040.13			2042.89	1923.83	2039.13			2503.79	2657.02	2432.21			2646.08	2604.68	2553.86			2263.77	2075.75	2435.31
AT1G04270	AT1G04270	NM_100308	Release 6	transcript	chr1	1141603	1143050	ExemplarFor 'AT1G04270'; gene_id '839564'; transcript_id 'AT1G04270'; gene_name 'RPS15'; alt 'F19P19.29	F19P19_29|RIBOSOMAL PROTEIN S15'; RPS15 (RIBOSOMAL PROTEIN S15); structural constituent of ribosome|http://www.arabidopsis.org/servlets/TairObject?type=locus&name=AT1G04270	RPS15	17420.4	20326	17701.4	18711.9	0.999311	18425.6	14850.2	20594.6	18187.1	0.971283	17753.3	17442.1	19940.9	18724.8	1	17066.7	16104	16959.4	17182.3	0.917624	19131.9	17614.6	14804.9	16945	0.904947	17405.9	21729.9	16922.1	17690.6	0.944766	19667.9	20543.9	17027.5	19098.4	1.01995	20100.7	20383.3	17936.5	19220.2
AT1G04270	AT1G04270	NM_100308	Release 6	transcript	chr1	1141603	1143050	ExemplarFor 'AT1G04270'; gene_id '839564'; transcript_id 'AT1G04270'; gene_name 'RPS15'; alt 'F19P19.29	F19P19_29|RIBOSOMAL PROTEIN S15'; RPS15 (RIBOSOMAL PROTEIN S15); structural constituent of ribosome|http://www.arabidopsis.org/servlets/TairObject?type=locus&name=AT1G04270	RPS15	19422.1	18782.8	18618.7			21572.8	15924.6	17754.6			19645.7	19012.6	18554.2			17698.9	19244.9	16020.1			18985.9	16236.1	14896.4			16054.8	18731.2	15299.4			20895.3	18578.9	17876.7			18294.5	19344	19261.8
AT1G04280	AT1G04280	NM_100309	Release 6	transcript	chr1	1143435	1146365	ExemplarFor 'AT1G04280'; gene_id '839555'; transcript_id 'AT1G04280'; gene_name 'AT1G04280'; alt 'F19P19.28	F19P19_28'; unknown protein|http://www.arabidopsis.org/servlets/TairObject?type=locus&name=AT1G04280	AT1G04280	2399.36	2173.71	2541.12	2426.11	0.943243	2292.7	2506.18	2737.55	2503.73	0.973419	2608.84	2206.63	2930.4	2572.1	1	2960.42	2100.2	3233.62	3007.64	1.16933	2926.98	2692.46	4258.4	3147.49	1.22371	3687.8	3576.36	3146.94	3445.32	1.3395	2569.97	3764.89	2371.4	2940.11	1.14308	2716.11	2595.51	3300.75	2941.25
AT1G04280	AT1G04280	NM_100309	Release 6	transcript	chr1	1143435	1146365	ExemplarFor 'AT1G04280'; gene_id '839555'; transcript_id 'AT1G04280'; gene_name 'AT1G04280'; alt 'F19P19.28	F19P19_28'; unknown protein|http://www.arabidopsis.org/servlets/TairObject?type=locus&name=AT1G04280	AT1G04280	2276.98	2419.89	2745.63			1972.86	2550.19	2962.91			2496.23	2313.39	2877.1			3405.35	2351.26	3995			2390.79	2960.9	3655.42			3704.75	3469	3087.04			3064.09	3486.83	2383.44			2918.81	3141.07	2975.29
AT1G04290	AT1G04290	NM_100310	Release 6	transcript	chr1	1147566	1148532	ExemplarFor 'AT1G04290'; gene_id '839552'; transcript_id 'AT1G04290'; gene_name 'AT1G04290'; alt 'F19P19.27	F19P19_27'; acyl-CoA thioesterase/ catalytic/ hydrolase, acting on ester bonds|http://www.arabidopsis.org/servlets/TairObject?type=locus&name=AT1G04290	AT1G04290	1443.02	2489.54	1401.18	1779.95	1.0903	1576.16	1630.45	1523	1527.43	0.93562	1635.03	1336.16	1849.83	1632.53	1	1127.88	1276.74	1484.79	1341.97	0.822016	1370.68	1303.67	1357.71	1360.15	0.833151	1250.34	1622.58	1275.16	1401.05	0.858206	1340.97	1414.66	1184.27	1391.21	0.852178	1428.66	1521.42	1349.77	1407.18
AT1G04290	AT1G04290	NM_100310	Release 6	transcript	chr1	1147566	1148532	ExemplarFor 'AT1G04290'; gene_id '839552'; transcript_id 'AT1G04290'; gene_name 'AT1G04290'; alt 'F19P19.27	F19P19_27'; acyl-CoA thioesterase/ catalytic/ hydrolase, acting on ester bonds|http://www.arabidopsis.org/servlets/TairObject?type=locus&name=AT1G04290	AT1G04290	1563.38	2374.01	1408.58			1404.95	1486.26	1543.77			1844.49	1342.91	1786.79			1213.28	1480.51	1468.62			1299.3	1452.46	1377.07			1065.86	1921.9	1270.46			1624.4	1346.73	1436.23			1530.61	1400.85	1211.76
AT1G04300	AT1G04300	NM_100311	Release 6	transcript	chr1	1148586	1154597	ExemplarFor 'AT1G04300'; gene_id '839551'; transcript_id 'AT1G04300'; gene_name 'AT1G04300'; alt 'F19P19.26	F19P19_26'; unknown protein|http://www.arabidopsis.org/servlets/TairObject?type=locus&name=AT1G04300	AT1G04300	10241.8	12042.4	10930	11292.2	0.879123	12482.9	12480.7	13481.1	12649.7	0.98481	13971.4	12025.7	14101.6	12844.8	1	12735.6	11867.7	13413.5	12326.5	0.959646	12833.5	11518.1	13205.8	12595.4	0.980579	15060.9	12100.1	12042.9	12784.5	0.995307	11541.3	10248.9	12843.1	12090.6	0.941282	11835.4	14534.9	14078.3	13143.5
AT1G04300	AT1G04300	NM_100311	Release 6	transcript	chr1	1148586	1154597	ExemplarFor 'AT1G04300'; gene_id '839551'; transcript_id 'AT1G04300'; gene_name 'AT1G04300'; alt 'F19P19.26	F19P19_26'; unknown protein|http://www.arabidopsis.org/servlets/TairObject?type=locus&name=AT1G04300	AT1G04300	12258.9	11302.2	10977.8			12944.6	12150.4	12358.6			12580.1	12451.8	11938.4			12471.5	10699.6	12770.9			11112.6	13447.5	13454.7			13759.2	10529.8	13214.4			12332.8	11965.1	13612.3			11659.1	12282	14471.2
AT1G04310	AT1G04310	NM_100312	Release 6	transcript	chr1	1154765	1157710	ExemplarFor 'AT1G04310'; gene_id '839549'; transcript_id 'AT1G04310'; gene_name 'ERS2'; alt 'ERS2 PROTEIN	ETHYLENE RESPONSE SENSOR 2|F19P19.25|F19P19_25'; ERS2 (ETHYLENE RESPONSE SENSOR 2); receptor|http://www.arabidopsis.org/servlets/TairObject?type=locus&name=AT1G04310	ERS2	3058.66	2161.29	4012.86	3048.79	0.784471	3660.98	4867.63	3808.88	4071.93	1.04773	3822.96	3810.16	4273.5	3886.43	1	2984.56	3859.54	2573.97	3128.8	0.805056	3055.92	2666.99	3552.15	3066.54	0.789037	3424.56	3107.18	3305.19	3263.19	0.839636	3832.82	2866.06	3935.4	3586.08	0.922718	2656.25	3824.77	3806.14	3501.01
AT1G04310	AT1G04310	NM_100312	Release 6	transcript	chr1	1154765	1157710	ExemplarFor 'AT1G04310'; gene_id '839549'; transcript_id 'AT1G04310'; gene_name 'ERS2'; alt 'ERS2 PROTEIN	ETHYLENE RESPONSE SENSOR 2|F19P19.25|F19P19_25'; ERS2 (ETHYLENE RESPONSE SENSOR 2); receptor|http://www.arabidopsis.org/servlets/TairObject?type=locus&name=AT1G04310	ERS2	3243.73	2139.92	3676.29			4002.3	4281.94	3809.87			3764.55	3878.47	3768.95			2849.57	3924.1	2581.04			2934.77	2944.3	3245.12			3322.03	3165.07	3255.11			3637.94	3312.51	3931.78			2706.14	4090.28	3922.47
AT1G04330	AT1G04330	NM_100313	Release 6	transcript	chr1	1161310	1161885	ExemplarFor 'AT1G04330'; gene_id '839548'; transcript_id 'AT1G04330'; gene_name 'AT1G04330'; alt 'F19P19.24	F19P19_24'; unknown protein|http://www.arabidopsis.org/servlets/TairObject?type=locus&name=AT1G04330	AT1G04330	1561.35	2234.2	1063.01	1631.14	1.48406	819.478	914.464	782.822	808.035	0.735175	1183.77	1298.08	828.698	1099.11	1	1157.74	791.841	1252.9	1034.47	0.941193	1112.1	1001.28	1354.4	1169.61	1.06414	886.932	1266.75	1006.14	1051.83	0.956985	937.65	1265.6	650.421	960.099	0.873527	1065.58	896.034	846.018	902.548
AT1G04330	AT1G04330	NM_100313	Release 6	transcript	chr1	1161310	1161885	ExemplarFor 'AT1G04330'; gene_id '839548'; transcript_id 'AT1G04330'; gene_name 'AT1G04330'; alt 'F19P19.24	F19P19_24'; unknown protein|http://www.arabidopsis.org/servlets/TairObject?type=locus&name=AT1G04330	AT1G04330	1609.81	2178.51	1139.97			917.964	694.461	719.025			1068.04	1398.22	817.829			1072.7	657.985	1273.65			1218.05	1006.43	1325.39			941.822	1286.57	922.756			883.295	1438.55	585.078			888.366	784.671	934.613
AT1G04340	AT1G04340	NM_100314	Release 6	transcript	chr1	1163096	1164850	ExemplarFor 'AT1G04340'; gene_id '839547'; transcript_id 'AT1G04340'; gene_name 'AT1G04340'; alt 'F19P19.23	F19P19_23'; unknown protein|http://www.arabidopsis.org/servlets/TairObject?type=locus&name=AT1G04340	AT1G04340	1625.09	2037.39	1726.86	1806.66	0.904141	1777.98	1762.04	1894.17	1775.45	0.88852	2224.38	1946.21	1928.51	1998.21	1	1533.95	1849.64	1763.44	1730.45	0.865999	2158.38	1536.85	1614.23	1739.84	0.870698	1668.19	2013.61	1828.63	1840.99	0.921319	1912.81	1659.81	1603.53	1792.15	0.896878	1734.12	1780.19	1494.56	1635.36
AT1G04340	AT1G04340	NM_100314	Release 6	transcript	chr1	1163096	1164850	ExemplarFor 'AT1G04340'; gene_id '839547'; transcript_id 'AT1G04340'; gene_name 'AT1G04340'; alt 'F19P19.23	F19P19_23'; unknown protein|http://www.arabidopsis.org/servlets/TairObject?type=locus&name=AT1G04340	AT1G04340	1840.54	1915.07	1695.04			1842.57	1697.76	1678.18			2169.72	1856.36	1864.09			1680.08	1810.07	1745.51			2016.69	1601.39	1511.49			1513.78	2230.4	1791.34			2115.36	1821.1	1640.29			1589.93	1630.94	1582.42
AT1G04350	AT1G04350	NM_100315	Release 6	transcript	chr1	1165164	1166767	ExemplarFor 'AT1G04350'; gene_id '839542'; transcript_id 'AT1G04350'; gene_name 'AT1G04350'; alt 'F19P19.22	F19P19_22'; unknown protein|http://www.arabidopsis.org/servlets/TairObject?type=locus&name=AT1G04350	AT1G04350	3096.55	2879.09	3940.42	3294.27	0.898274	4672.79	4612.8	4842.11	4639.11	1.26498	3285.94	3287.77	4418.09	3667.33	1	2889.51	4568.87	3036.76	3849.17	1.04958	3305.27	3302.54	3003.49	3202.58	0.873272	2370.45	3031.43	3514.05	3079.51	0.839714	3736.76	2090.24	4577.35	3449.58	0.940625	3357.99	3516.5	3284.77	3327.86
AT1G04350	AT1G04350	NM_100315	Release 6	transcript	chr1	1165164	1166767	ExemplarFor 'AT1G04350'; gene_id '839542'; transcript_id 'AT1G04350'; gene_name 'AT1G04350'; alt 'F19P19.22	F19P19_22'; unknown protein|http://www.arabidopsis.org/servlets/TairObject?type=locus&name=AT1G04350	AT1G04350	3147.75	2819.4	3882.4			4793.8	5038.62	3874.52			3631.76	3829.85	3550.58			3068.3	6251	3280.57			3528.97	3501.97	2573.22			2496.38	3835.53	3229.2			3895.67	2052.72	4344.75			3310.74	3622.94	2874.23
AT1G04360	AT1G04360	NM_100316	Release 6	transcript	chr1	1167456	1168877	ExemplarFor 'AT1G04360'; gene_id '839540'; transcript_id 'AT1G04360'; gene_name 'AT1G04360'; alt 'F19P19.21	F19P19_21'; protein binding / ubiquitin-protein ligase/ zinc ion binding|http://www.arabidopsis.org/servlets/TairObject?type=locus&name=AT1G04360	AT1G04360	1100.92	1171.93	1019.1	1151.58	1.91244	505.5	669.246	652.925	657.578	1.09205	545.178	659.594	637.715	602.149	1	1291.5	709.26	1492.17	1217.1	2.02125	1663.15	1621.71	1677.76	1719.12	2.85498	1050.36	937.018	808.385	990.069	1.64423	641.55	1042.26	691.308	821.927	1.36499	1335.12	572.881	697.845	919.37
AT1G04360	AT1G04360	NM_100316	Release 6	transcript	chr1	1167456	1168877	ExemplarFor 'AT1G04360'; gene_id '839540'; transcript_id 'AT1G04360'; gene_name 'AT1G04360'; alt 'F19P19.21	F19P19_21'; protein binding / ubiquitin-protein ligase/ zinc ion binding|http://www.arabidopsis.org/servlets/TairObject?type=locus&name=AT1G04360	AT1G04360	1095.72	1373.7	1148.07			593.641	810.605	713.553			512.216	655.179	603.011			1587.09	691.436	1531.13			1628.33	1792.86	1930.92			1155.75	937.861	1051.04			603.235	1229.8	723.41			1529.42	641.427	739.53
AT1G04370	AT1G04370	NM_100317	Release 6	transcript	chr1	1175176	1175577	ExemplarFor 'AT1G04370'; gene_id '839539'; transcript_id 'AT1G04370'; gene_name 'ATERF14'; alt 'F19P19.19	F19P19_19'; ATERF14; DNA binding / transcription factor|http://www.arabidopsis.org/servlets/TairObject?type=locus&name=AT1G04370	ATERF14	1070.49	1277.72	932.179	1074.05	7.64915	460.595	248.856	181.16	285.416	2.03266	127.195	219.529	98.479	140.415	1	1270.46	439.978	1241.68	959.355	6.83229	1338.28	1563.4	1453.72	1435.6	10.224	452.591	343.132	285.82	349.278	2.48747	259.811	453.539	173.714	290.676	2.07012	1251.68	154.92	216.479	549.357
AT1G04370	AT1G04370	NM_100317	Release 6	transcript	chr1	1175176	1175577	ExemplarFor 'AT1G04370'; gene_id '839539'; transcript_id 'AT1G04370'; gene_name 'ATERF14'; alt 'F19P19.19	F19P19_19'; ATERF14; DNA binding / transcription factor|http://www.arabidopsis.org/servlets/TairObject?type=locus&name=AT1G04370	ATERF14	1018.79	1302.79	842.352			384.881	253.149	183.855			122.523	191.662	83.1			1179.93	395.63	1228.45			1479.9	1416.18	1362.1			409.514	329.347	275.263			263.429	435.519	158.043			1302.73	152.526	217.813
AT1G04380	AT1G04380	NM_100318	Release 6	transcript	chr1	1176920	1178396	ExemplarFor 'AT1G04380'; gene_id '839535'; transcript_id 'AT1G04380'; gene_name 'AT1G04380'; alt 'F19P19.18	F19P19_18'; unknown protein|http://www.arabidopsis.org/servlets/TairObject?type=locus&name=AT1G04380	AT1G04380	237.966	329.464	199.887	253.508	5.60335	73.9334	38.0178	65.4976	49.6483	1.09739	48.6956	47.4469	42.3495	45.2423	1	414.932	46.5576	363.594	282.112	6.23558	542.309	398.293	531.799	436.094	9.63907	153.994	124.211	57.7063	114.131	2.52266	40.2429	160.216	64.7071	92.7256	2.04953	457.437	63.6976	83.8416	215.08
AT1G04380	AT1G04380	NM_100318	Release 6	transcript	chr1	1176920	1178396	ExemplarFor 'AT1G04380'; gene_id '839535'; transcript_id 'AT1G04380'; gene_name 'AT1G04380'; alt 'F19P19.18	F19P19_18'; unknown protein|http://www.arabidopsis.org/servlets/TairObject?type=locus&name=AT1G04380	AT1G04380	244.667	351.77	157.298			47.2024	16.5882	56.6503			53.8457	33.9503	45.1659			531.799	40.7158	295.073			350.153	374.679	419.33			146.827	122.543	79.5058			36.4202	199.903	54.864			540.889	67.0472	77.5655
AT1G04390	AT1G04390	NM_100319	Release 6	transcript	chr1	1179362	1183703	ExemplarFor 'AT1G04390'; gene_id '839530'; transcript_id 'AT1G04390'; gene_name 'AT1G04390'; alt 'F19P19.16	F19P19_16'; unknown protein|http://www.arabidopsis.org/servlets/TairObject?type=locus&name=AT1G04390	AT1G04390	1827.23	1052.15	1953.3	1639.16	0.721598	2818.34	2485.3	2387.96	2513.92	1.10669	2068.01	2219.34	2465.04	2271.57	1	1930.22	2774.98	2004.05	2255.82	0.993064	1818.11	1555.7	1745.69	1728.6	0.760972	2218.74	1789.71	2159.72	2105.61	0.926936	2089.32	2162.13	2654.41	2192.56	0.965216	1828.4	2075.87	2325.39	1949.1
AT1G04390	AT1G04390	NM_100319	Release 6	transcript	chr1	1179362	1183703	ExemplarFor 'AT1G04390'; gene_id '839530'; transcript_id 'AT1G04390'; gene_name 'AT1G04390'; alt 'F19P19.16	F19P19_16'; unknown protein|http://www.arabidopsis.org/servlets/TairObject?type=locus&name=AT1G04390	AT1G04390	1962.18	1118.76	1921.37			2240.35	2932.7	2218.86			2360.8	2334.58	2181.69			2042.38	2883.64	1899.65			1678.99	1735.48	1837.66			2216.87	1778.94	2469.66			2037.96	1803.51	2408.04			1691.62	1929.35	1843.98
AT1G04400	AT1G04400	NM_100320	Release 6	transcript	chr1	1185554	1188427	ExemplarFor 'AT1G04400'; gene_id '839529'; transcript_id 'AT1G04400'; gene_name 'CRY2'; alt 'AT-PHH1	CRYPTOCHROME 2|CRYPTOCHROME 2 APOPROTEIN|F19P19.14|F19P19_14|FHA'; CRY2 (CRYPTOCHROME 2)|http://www.arabidopsis.org/servlets/TairObject?type=locus&name=AT1G04400	CRY2	15859.2	14182.3	15680	15252.8	0.812036	15800.6	18918.5	20137.1	18491.6	0.984468	20209.3	15909.6	20510.6	18783.3	1	15132.6	20685.5	13293.8	15750.6	0.838539	13255.9	14548.3	15039.8	13645.8	0.726482	19090.1	15317	16391.9	16135.4	0.859028	18549.5	14383.3	17017.8	16964.2	0.903151	12746.5	18254.2	20744.1	16864.9
AT1G04400	AT1G04400	NM_100320	Release 6	transcript	chr1	1185554	1188427	ExemplarFor 'AT1G04400'; gene_id '839529'; transcript_id 'AT1G04400'; gene_name 'CRY2'; alt 'AT-PHH1	CRYPTOCHROME 2|CRYPTOCHROME 2 APOPROTEIN|F19P19.14|F19P19_14|FHA'; CRY2 (CRYPTOCHROME 2)|http://www.arabidopsis.org/servlets/TairObject?type=locus&name=AT1G04400	CRY2	15867	14917	15011			16558.6	19185.5	20349.5			16329.2	19332	20409.4			14965.3	18533.4	11892.9			13018.5	12223.7	13788.3			18335.2	13003.1	14675.2			17358.7	15242.1	19233.6			12711.5	18423.2	18309.8
AT1G04410	AT1G04410	NM_100321	Release 6	transcript	chr1	1189077	1191411	ExemplarFor 'AT1G04410'; gene_id '839527'; transcript_id 'AT1G04410'; gene_name 'AT1G04410'; alt 'F19P19.13	F19P19_13'; malate dehydrogenase/ oxidoreductase|http://www.arabidopsis.org/servlets/TairObject?type=locus&name=AT1G04410	AT1G04410	24644	26474.5	28862.5	26928.4	0.852274	34900.4	24788.8	28507.3	28384.7	0.898364	29469.9	29167.3	33195.9	31596	1	24723.3	27193.2	27758.8	25961	0.821654	21280.8	24184	26635.5	23959.2	0.7583	25659.5	25723.6	21454.6	26228.2	0.830111	29761.2	28208.5	27603.6	28876.2	0.91392	24077.8	33037.2	31549	29698.4
AT1G04410	AT1G04410	NM_100321	Release 6	transcript	chr1	1189077	1191411	ExemplarFor 'AT1G04410'; gene_id '839527'; transcript_id 'AT1G04410'; gene_name 'AT1G04410'; alt 'F19P19.13	F19P19_13'; malate dehydrogenase/ oxidoreductase|http://www.arabidopsis.org/servlets/TairObject?type=locus&name=AT1G04410	AT1G04410	27078.6	25184.4	29326.7			31267.9	25275.8	25568			31882.6	30311.6	35548.6			23990.5	25878.5	26221.7			23405.3	23184.7	25065.1			28691.3	30440.4	25399.7			30212.8	28286.3	29185.1			28028.5	32226.9	29270.7
AT1G04420	AT1G04420	NM_100322	Release 6	transcript	chr1	1191607	1193883	ExemplarFor 'AT1G04420'; gene_id '839524'; transcript_id 'AT1G04420'; gene_name 'AT1G04420'; alt 'F19P19.12	F19P19_12'; aldo-keto reductase/ oxidoreductase|http://www.arabidopsis.org/servlets/TairObject?type=locus&name=AT1G04420	AT1G04420	11905.2	12200.9	11498.8	11616	0.972216	14208.3	12475.1	13801.9	12275.5	1.02741	10791.9	13143.6	12651.6	11947.9	1	11487.2	12352.5	11482.2	11992.8	1.00376	10631.9	11708.6	10682.5	11500.2	0.962525	10369.4	11352.1	9867.83	10249.4	0.857842	11764.7	9726.87	11626.4	11507.2	0.963113	12297.8	9111.59	11853.6	11123.9
AT1G04420	AT1G04420	NM_100322	Release 6	transcript	chr1	1191607	1193883	ExemplarFor 'AT1G04420'; gene_id '839524'; transcript_id 'AT1G04420'; gene_name 'AT1G04420'; alt 'F19P19.12	F19P19_12'; aldo-keto reductase/ oxidoreductase|http://www.arabidopsis.org/servlets/TairObject?type=locus&name=AT1G04420	AT1G04420	13158.3	10339.4	10593.3			11661.8	10468.9	11036.8			12644.7	11125.9	11329.8			11758.3	14580.3	10296.3			12455.1	12674.8	10848.2			9342.78	10621.6	9942.76			12686.6	10056.3	13182.2			11541.9	10661	11277.7
AT1G04430	AT1G04430	NM_100323	Release 6	transcript	chr1	1198136	1201526	ExemplarFor 'AT1G04430'; gene_id '839522'; transcript_id 'AT1G04430'; gene_name 'AT1G04430'; alt 'F19P19.11	F19P19_11'; unknown protein|http://www.arabidopsis.org/servlets/TairObject?type=locus&name=AT1G04430	AT1G04430	19844.6	17281	21990.8	20391.5	0.80221	25508.7	23576.3	26797.3	24562.1	0.966283	22375.8	24982.2	28920.8	25419.1	1	20887.2	23525.5	21482.6	22346.4	0.879118	21842.9	22229.1	21316	21492.5	0.845525	18978.7	20318.1	22350.4	21020.5	0.826956	23291.6	21827.2	25683.4	23901.7	0.940302	22256.8	24866.8	23670.4	24348.8
AT1G04430	AT1G04430	NM_100323	Release 6	transcript	chr1	1198136	1201526	ExemplarFor 'AT1G04430'; gene_id '839522'; transcript_id 'AT1G04430'; gene_name 'AT1G04430'; alt 'F19P19.11	F19P19_11'; unknown protein|http://www.arabidopsis.org/servlets/TairObject?type=locus&name=AT1G04430	AT1G04430	20540.6	19102.2	23589.5			22975.1	23762.8	24752.2			23849.9	23064.5	29321.6			23313.8	23485.7	21383.8			19368	23139.7	21059.5			21721.3	21736.4	21018			24921.5	21775.3	25910.9			22746.4	27541.4	25011
AT1G04440	AT1G04440	NM_100324	Release 6	transcript	chr1	1202254	1205802	ExemplarFor 'AT1G04440'; gene_id '839520'; transcript_id 'AT1G04440'; gene_name 'AT1G04440'; alt 'F19P19.10	F19P19_10'; ATP binding / casein kinase I/ kinase/ protein kinase/ protein serine/threonine kinase/ protein-tyrosine kinase|http://www.arabidopsis.org/servlets/TairObject?type=locus&name=AT1G04440	AT1G04440	10350.1	11541.7	10016.1	10948.4	1.01347	10687.7	11225	10384.6	11382.7	1.05367	11013	9998.55	9999.86	10802.9	1	9794.68	10911.2	9884.23	10689	0.989455	8764.38	10305.2	10849.3	10004.8	0.926127	11042	10233.1	10334.8	10682.4	0.988844	11204.3	9503.04	10045.1	10604.5	0.981638	9372.56	10515	10690.3	10458.8
AT1G04440	AT1G04440	NM_100324	Release 6	transcript	chr1	1202254	1205802	ExemplarFor 'AT1G04440'; gene_id '839520'; transcript_id 'AT1G04440'; gene_name 'AT1G04440'; alt 'F19P19.10	F19P19_10'; ATP binding / casein kinase I/ kinase/ protein kinase/ protein serine/threonine kinase/ protein-tyrosine kinase|http://www.arabidopsis.org/servlets/TairObject?type=locus&name=AT1G04440	AT1G04440	10909.2	12614.8	10258.7			12289	11343.9	12366.1			9359.99	12273	12172.8			10369.8	11968.4	11205.5			9541.39	10130.9	10437.8			12225.2	8791.55	11467.6			10857.4	10906.7	11110.6			9063.82	11380.7	11730.3
AT1G04445	AT1G04445	NM_148432	Release 6	transcript	chr1	1207343	1207861	ExemplarFor 'AT1G04445'; gene_id '839514'; transcript_id 'AT1G04445'; gene_name 'AT1G04445'; alt '-'; nucleic acid binding / zinc ion binding	http://www.arabidopsis.org/servlets/TairObject?type=locus&name=AT1G04445	AT1G04445	237.556	248.981	245.061	260.068	0.676754	203.706	273.113	253.256	274.831	0.715171	312.847	386.197	398.741	384.287	1	388.427	215.005	443.434	386.538	1.00586	424.622	224.389	344.415	397.317	1.03391	358.394	369.193	552.004	436.833	1.13674	421.59	396.519	279.678	391.786	1.01951	345.131	271.459	203.419	301.044
AT1G04445	AT1G04445	NM_148432	Release 6	transcript	chr1	1207343	1207861	ExemplarFor 'AT1G04445'; gene_id '839514'; transcript_id 'AT1G04445'; gene_name 'AT1G04445'; alt '-'; nucleic acid binding / zinc ion binding	http://www.arabidopsis.org/servlets/TairObject?type=locus&name=AT1G04445	AT1G04445	297.771	218.466	312.573			222.375	392.405	304.13			334.57	391.942	481.427			480.821	256.952	534.592			580.106	317.734	492.633			400.266	380.308	560.834			479.656	417.355	355.916			413.92	285.123	287.213
AT1G04450	AT1G04450	NM_100325	Release 6	transcript	chr1	1209005	1209852	ExemplarFor 'AT1G04450'; gene_id '839513'; transcript_id 'AT1G04450'; gene_name 'RIC3'; alt 'F19P19.8	F19P19_8|ROP-INTERACTIVE CRIB MOTIF-CONTAINING PROTEIN 3'; RIC3 (ROP-INTERACTIVE CRIB MOTIF-CONTAINING PROTEIN 3)|http://www.arabidopsis.org/servlets/TairObject?type=locus&name=AT1G04450	RIC3	32.4957	87.0402	34.805	38.8051	1.01848	37.781	58.4295	30.8198	36.0315	0.945688	40.5815	48.1956	52.3287	38.1008	1	32.6807	21.9555	45.0408	30.3868	0.797538	33.4687	34.103	38.867	31.4938	0.826591	29.8932	36.2357	43.2154	34.0668	0.894123	33.4112	46.4521	28.3696	32.2308	0.845935	38.6564	32.2623	35.054	31.0695
AT1G04450	AT1G04450	NM_100325	Release 6	transcript	chr1	1209005	1209852	ExemplarFor 'AT1G04450'; gene_id '839513'; transcript_id 'AT1G04450'; gene_name 'RIC3'; alt 'F19P19.8	F19P19_8|ROP-INTERACTIVE CRIB MOTIF-CONTAINING PROTEIN 3'; RIC3 (ROP-INTERACTIVE CRIB MOTIF-CONTAINING PROTEIN 3)|http://www.arabidopsis.org/servlets/TairObject?type=locus&name=AT1G04450	RIC3	22.113	23.6335	32.743			33.9476	26.8542	28.3568			28.648	30.2553	28.5957			29.6541	19.7387	33.2512			29.5015	30.3184	22.7041			25.1241	35.7968	34.1356			36.0466	17.5058	31.5996			20.8032	28.8366	30.8045
AT1G04470	AT1G04470	NM_100326	Release 6	transcript	chr1	1211072	1214590	ExemplarFor 'AT1G04470'; gene_id '839512'; transcript_id 'AT1G04470'; gene_name 'AT1G04470'; alt 'F19P19.7	F19P19_7'; unknown protein|http://www.arabidopsis.org/servlets/TairObject?type=locus&name=AT1G04470	AT1G04470	22.1963	25.2714	18.2657	24.51	0.895246	21.6328	26.3867	28.0644	23.0169	0.840709	29.6541	22.5274	34.6474	27.378	1	25.8072	21.6519	24.1154	23.9715	0.875573	21.5272	29.5935	30.2452	26.0109	0.950065	26.1278	25.1257	20.7421	22.7683	0.831626	21.6489	30.2706	28.1139	24.0043	0.876775	30.6404	29.5158	28.6586	25.7313
AT1G04470	AT1G04470	NM_100326	Release 6	transcript	chr1	1211072	1214590	ExemplarFor 'AT1G04470'; gene_id '839512'; transcript_id 'AT1G04470'; gene_name 'AT1G04470'; alt 'F19P19.7	F19P19_7'; unknown protein|http://www.arabidopsis.org/servlets/TairObject?type=locus&name=AT1G04470	AT1G04470	26.7791	28.8715	25.6762			20.9123	20.4197	20.6857			17.1983	38.7572	21.4836			21.0597	18.2853	32.9092			22.29	25.5267	26.8826			23.6824	20.6675	20.2641			21.142	19.8752	22.9754			22.5631	19.5117	23.4981
AT1G04480	AT1G04480	NM_100327	Release 6	transcript	chr1	1216094	1217457	ExemplarFor 'AT1G04480'; gene_id '839511'; transcript_id 'AT1G04480'; gene_name 'AT1G04480'; alt 'F19P19.5	F19P19_5'; structural constituent of ribosome|http://www.arabidopsis.org/servlets/TairObject?type=locus&name=AT1G04480	AT1G04480	9529.52	10701	8618.05	9364.76	0.909667	11783.6	10160.3	10798.9	10539.6	1.02379	12314	8729.09	9232.89	10294.7	1	9691.07	8887.49	9899.85	9397.37	0.912835	10221.9	10465.6	9989.66	9843.32	0.956153	9225.07	12817.3	9193.16	10280	0.998574	9447.12	12635.8	9068.35	10383.8	1.00865	11138.9	9735.55	9950.81	10430.6
AT1G04480	AT1G04480	NM_100327	Release 6	transcript	chr1	1216094	1217457	ExemplarFor 'AT1G04480'; gene_id '839511'; transcript_id 'AT1G04480'; gene_name 'AT1G04480'; alt 'F19P19.5	F19P19_5'; structural constituent of ribosome|http://www.arabidopsis.org/servlets/TairObject?type=locus&name=AT1G04480	AT1G04480	8297.63	10976.4	8065.91			11126.4	9569.1	9799.55			11335	9959.55	10197.7			9390.81	8922.78	9592.21			10439.6	9284.26	8658.91			9333.25	12266.2	8845.23			9696.41	12555.9	8899.14			10036.5	10403.3	11318.3
AT1G04490	AT1G04490	NM_100328	Release 6	transcript	chr1	1218004	1219913	ExemplarFor 'AT1G04490'; gene_id '839509'; transcript_id 'AT1G04490'; gene_name 'AT1G04490'; alt 'F19P19.4	F19P19_4'; unknown protein|http://www.arabidopsis.org/servlets/TairObject?type=locus&name=AT1G04490	AT1G04490	202.17	179.314	165.7	183.009	1.93545	146.982	144.634	96.2825	121.648	1.28651	90.2055	98.2386	98.6235	94.5563	1	146.104	122.363	237.631	166.727	1.76325	90.4119	171.858	170.832	137.729	1.45659	114.638	103.932	71.3981	96.772	1.02343	52.3493	149.213	75.8488	95.5999	1.01104	188.333	97.351	102.007	130.264
AT1G04490	AT1G04490	NM_100328	Release 6	transcript	chr1	1218004	1219913	ExemplarFor 'AT1G04490'; gene_id '839509'; transcript_id 'AT1G04490'; gene_name 'AT1G04490'; alt 'F19P19.4	F19P19_4'; unknown protein|http://www.arabidopsis.org/servlets/TairObject?type=locus&name=AT1G04490	AT1G04490	208.679	191.274	150.916			147.374	114.148	80.4682			84.0282	98.9964	97.2459			140.432	123.19	230.641			61.5331	165.795	165.946			109.911	112.441	68.3122			61.3823	152.418	82.3873			174.158	125.013	94.7219
AT1G04500	AT1G04500	NM_100329	Release 6	transcript	chr1	1221432	1224365	ExemplarFor 'AT1G04500'; gene_id '839510'; transcript_id 'AT1G04500'; gene_name 'AT1G04500'; alt 'F19P19.3	F19P19_3'; unknown protein|http://www.arabidopsis.org/servlets/TairObject?type=locus&name=AT1G04500	AT1G04500	27.0304	19.9828	20.5375	21.9955	0.962886	17.1955	18.5944	16.8111	18.599	0.814199	25.7801	25.1727	19.8626	22.8433	1	20.257	10.1522	34.8717	22.105	0.967678	19.7577	15.7512	33.3509	25.35	1.10973	20.2941	20.0392	20.401	21.9047	0.958908	18.7137	28.3737	20.6361	22.1242	0.968517	21.6676	15.6511	17.4304	20.0158
AT1G04500	AT1G04500	NM_100329	Release 6	transcript	chr1	1221432	1224365	ExemplarFor 'AT1G04500'; gene_id '839510'; transcript_id 'AT1G04500'; gene_name 'AT1G04500'; alt 'F19P19.3	F19P19_3'; unknown protein|http://www.arabidopsis.org/servlets/TairObject?type=locus&name=AT1G04500	AT1G04500	21.1218	19.8059	23.4947			16.1765	22.09	20.7266			21.1052	27.9874	17.1519			22.8021	15.7106	28.8362			25.1862	26.8948	31.1592			26.7537	23.3582	20.5817			20.1727	27.0405	17.8082			26.11	17.6917	21.5442
[truncated: 60,066 more rows]
[truncated: 7 more columns]
