# Supplementary material for: A transcriptomics approach uncovers novel roles for poly(ADP-ribosyl)ation in the basal defense response in Arabidopsis thaliana
Source: PLoS One. 2017 Dec 28;12(12):e0190268. doi: 10.1371/journal.pone.0190268 (PMC5746271; doi:10.1371/journal.pone.0190268)
Supplement: S6 Table — (XLSX) [file pone.0190268.s006.xlsx]

## Sheet: Legend
S6 Table: Expression levels of defense genes regulated by flg22 versus untreated

## Sheet: Table S6
Gene	Gene name	mRNA abundancea
At4g23550	WRKY29	8.5
At2g19190	FRK1	6.8
At1g18570	MYB51	9
At5g57220	CYP81F2	11.6
At3g62980	TIR1	-2.6
afold-change with flg22 versus untreated
